# Supplementary material for: Genome comparison using Gene Ontology (GO) with statistical testing
Source: BMC Bioinformatics. 2006 Aug 11;7:374. doi: 10.1186/1471-2105-7-374 (PMC1569881; doi:10.1186/1471-2105-7-374)
Supplement: Additional File 1 — Supplementary materials and related programs. The compressed file contains supplementary materials and related programs for the paper, including the source codes and documents, the genome comparison results between PCC6803_PCC7120, Cerevisiae_Pombe and Human_Mouse, the figures for the effect of using different subsets of the input genes and the statistical analysis about the BLAST HSP (High scoring Segment Pair) length. Please unzip the file and read the "index.htm" for detail. Also, you can visit the website for the information (). [file 1471-2105-7-374-S1.zip › GO/Cerevisiae_Pombe_GOview.xls]

## Sheet: Sheet1
Biological Process GOtree (qvalue cutoff 1e-5)
GO:0008150	0	0	biological_process	P	pom_e-40.bg	2872	0.756785	sgd_e-40.bg	4514	0.841066
GO:0009987	0	0	cellular process	P	pom_e-40.bg	2684	0.707246	sgd_e-40.bg	4363	0.812931
GO:0030154	8.99819e-05	4.2179e-06	cell differentiation	P	pom_e-40.bg	39	0.0102767	sgd_e-40.bg	126	0.0234768
GO:0030435	5.70704e-05	2.459e-06	sporulation	P	pom_e-40.bg	37	0.00974967	sgd_e-40.bg	124	0.0231042
GO:0050875	0	0	cellular physiological process	P	pom_e-40.bg	2646	0.697233	sgd_e-40.bg	4319	0.804733
GO:0051301	0.257076	0.039316	cell division	P	pom_e-40.bg	214	0.05639	sgd_e-40.bg	250	0.046581
GO:0007114	2.46878e-11	3.01e-13	cell budding	P	pom_e-40.bg	0	0	sgd_e-40.bg	77	0.0143469
GO:0000910	0.0263977	0.0022498	cytokinesis	P	pom_e-40.bg	214	0.05639	sgd_e-40.bg	227	0.0422955
GO:0000917	1.52935e-08	2.9327e-10	barrier septum formation	P	pom_e-40.bg	36	0.00948617	sgd_e-40.bg	3	0.000558971
GO:0007105	7.36666e-08	1.5696e-09	cytokinesis, site selection	P	pom_e-40.bg	3	0.000790514	sgd_e-40.bg	64	0.0119247
GO:0000282	2.05902e-09	3.5097e-11	bud site selection	P	pom_e-40.bg	0	0	sgd_e-40.bg	64	0.0119247
GO:0019725	3.09419e-06	9.5961e-08	cell homeostasis	P	pom_e-40.bg	23	0.00606061	sgd_e-40.bg	105	0.019564
GO:0006873	5.709e-06	1.8584e-07	cell ion homeostasis	P	pom_e-40.bg	18	0.00474308	sgd_e-40.bg	91	0.0169555
GO:0016043	0	0	cell organization and biogenesis	P	pom_e-40.bg	368	0.0969697	sgd_e-40.bg	1108	0.206447
GO:0000902	0.000744844	4.1439e-05	cellular morphogenesis	P	pom_e-40.bg	51	0.0134387	sgd_e-40.bg	140	0.0260853
GO:0007163	0.00256351	0.00016204	establishment and/or maintenance of cell polarity	P	pom_e-40.bg	35	0.00922266	sgd_e-40.bg	103	0.0191914
GO:0030467	0	0	establishment and/or maintenance of cell polarity (sensu Fungi)	P	pom_e-40.bg	2	0.000527009	sgd_e-40.bg	103	0.0191914
GO:0030468	0	0	establishment of cell polarity (sensu Fungi)	P	pom_e-40.bg	0	0	sgd_e-40.bg	99	0.0184461
GO:0000282	2.05902e-09	3.5097e-11	bud site selection	P	pom_e-40.bg	0	0	sgd_e-40.bg	64	0.0119247
GO:0030010	0	0	establishment of cell polarity	P	pom_e-40.bg	0	0	sgd_e-40.bg	99	0.0184461
GO:0030468	0	0	establishment of cell polarity (sensu Fungi)	P	pom_e-40.bg	0	0	sgd_e-40.bg	99	0.0184461
GO:0000282	2.05902e-09	3.5097e-11	bud site selection	P	pom_e-40.bg	0	0	sgd_e-40.bg	64	0.0119247
GO:0007028	1.35865e-11	1.56e-13	cytoplasm organization and biogenesis	P	pom_e-40.bg	59	0.0155468	sgd_e-40.bg	232	0.0432271
GO:0042254	1.35865e-11	1.56e-13	ribosome biogenesis and assembly	P	pom_e-40.bg	59	0.0155468	sgd_e-40.bg	232	0.0432271
GO:0042255	7.38239e-06	2.5342e-07	ribosome assembly	P	pom_e-40.bg	5	0.00131752	sgd_e-40.bg	56	0.0104341
GO:0007046	1.23328e-09	1.9854e-11	ribosome biogenesis	P	pom_e-40.bg	55	0.0144928	sgd_e-40.bg	206	0.0383827
GO:0006364	2.38268e-09	4.1178e-11	rRNA processing	P	pom_e-40.bg	39	0.0102767	sgd_e-40.bg	168	0.0313024
GO:0006365	7.53815e-07	1.7846e-08	35S primary transcript processing	P	pom_e-40.bg	2	0.000527009	sgd_e-40.bg	54	0.0100615
GO:0045229	2.17528e-08	4.3001e-10	external encapsulating structure organization and biogenesis	P	pom_e-40.bg	29	0.00764163	sgd_e-40.bg	137	0.0255264
GO:0007047	2.17528e-08	4.3001e-10	cell wall organization and biogenesis	P	pom_e-40.bg	29	0.00764163	sgd_e-40.bg	137	0.0255264
GO:0006996	0	0	organelle organization and biogenesis	P	pom_e-40.bg	327	0.086166	sgd_e-40.bg	933	0.17384
GO:0051276	0.100931	0.011804	chromosome organization and biogenesis	P	pom_e-40.bg	139	0.0366271	sgd_e-40.bg	256	0.0476989
GO:0007001	0.00315076	0.00020289	chromosome organization and biogenesis (sensu Eukaryota)	P	pom_e-40.bg	112	0.0295125	sgd_e-40.bg	241	0.044904
GO:0006325	5.28793e-05	2.2346e-06	establishment and/or maintenance of chromatin architecture	P	pom_e-40.bg	75	0.0197628	sgd_e-40.bg	199	0.0370784
GO:0006333	0.931476	0.72493	chromatin assembly or disassembly	P	pom_e-40.bg	21	0.0055336	sgd_e-40.bg	34	0.00633501
GO:0016568	2.461e-05	9.7298e-07	chromatin modification	P	pom_e-40.bg	60	0.0158103	sgd_e-40.bg	174	0.0324203
GO:0006338	0.000277905	1.454e-05	chromatin remodeling	P	pom_e-40.bg	43	0.0113307	sgd_e-40.bg	129	0.0240358
GO:0031055	4.03165e-07	8.8765e-09	chromatin remodeling at centromere	P	pom_e-40.bg	25	0.00658762	sgd_e-40.bg	0	0
GO:0007010	1.21541e-06	3.1891e-08	cytoskeleton organization and biogenesis	P	pom_e-40.bg	107	0.028195	sgd_e-40.bg	279	0.0519843
GO:0007163	0.00256351	0.00016204	establishment and/or maintenance of cell polarity	P	pom_e-40.bg	35	0.00922266	sgd_e-40.bg	103	0.0191914
GO:0030467	0	0	establishment and/or maintenance of cell polarity (sensu Fungi)	P	pom_e-40.bg	2	0.000527009	sgd_e-40.bg	103	0.0191914
GO:0030468	0	0	establishment of cell polarity (sensu Fungi)	P	pom_e-40.bg	0	0	sgd_e-40.bg	99	0.0184461
GO:0000282	2.05902e-09	3.5097e-11	bud site selection	P	pom_e-40.bg	0	0	sgd_e-40.bg	64	0.0119247
GO:0030010	0	0	establishment of cell polarity	P	pom_e-40.bg	0	0	sgd_e-40.bg	99	0.0184461
GO:0030468	0	0	establishment of cell polarity (sensu Fungi)	P	pom_e-40.bg	0	0	sgd_e-40.bg	99	0.0184461
GO:0000282	2.05902e-09	3.5097e-11	bud site selection	P	pom_e-40.bg	0	0	sgd_e-40.bg	64	0.0119247
GO:0007005	5.89597e-06	1.9402e-07	mitochondrion organization and biogenesis	P	pom_e-40.bg	16	0.00421607	sgd_e-40.bg	86	0.0160238
GO:0042254	1.35865e-11	1.56e-13	ribosome biogenesis and assembly	P	pom_e-40.bg	59	0.0155468	sgd_e-40.bg	232	0.0432271
GO:0042255	7.38239e-06	2.5342e-07	ribosome assembly	P	pom_e-40.bg	5	0.00131752	sgd_e-40.bg	56	0.0104341
GO:0007046	1.23328e-09	1.9854e-11	ribosome biogenesis	P	pom_e-40.bg	55	0.0144928	sgd_e-40.bg	206	0.0383827
GO:0006364	2.38268e-09	4.1178e-11	rRNA processing	P	pom_e-40.bg	39	0.0102767	sgd_e-40.bg	168	0.0313024
GO:0006365	7.53815e-07	1.7846e-08	35S primary transcript processing	P	pom_e-40.bg	2	0.000527009	sgd_e-40.bg	54	0.0100615
GO:0044237	3.11324e-11	3.98e-13	cellular metabolism	P	pom_e-40.bg	1973	0.519895	sgd_e-40.bg	3201	0.596423
GO:0044248	1.02655e-06	2.5518e-08	cellular catabolism	P	pom_e-40.bg	194	0.0511199	sgd_e-40.bg	436	0.0812372
GO:0044265	3.33196e-05	1.3331e-06	cellular macromolecule catabolism	P	pom_e-40.bg	153	0.0403162	sgd_e-40.bg	342	0.0637228
GO:0006401	1.17658e-06	2.9819e-08	RNA catabolism	P	pom_e-40.bg	4	0.00105402	sgd_e-40.bg	59	0.0109931
GO:0006402	2.04727e-06	5.8161e-08	mRNA catabolism	P	pom_e-40.bg	3	0.000790514	sgd_e-40.bg	54	0.0100615
GO:0044260	0.0100955	0.00077676	cellular macromolecule metabolism	P	pom_e-40.bg	913	0.24058	sgd_e-40.bg	1460	0.272033
GO:0044267	0.346905	0.061349	cellular protein metabolism	P	pom_e-40.bg	829	0.218445	sgd_e-40.bg	1263	0.235327
GO:0006461	4.59477e-10	6.853e-12	protein complex assembly	P	pom_e-40.bg	28	0.00737813	sgd_e-40.bg	148	0.0275759
GO:0042255	7.38239e-06	2.5342e-07	ribosome assembly	P	pom_e-40.bg	5	0.00131752	sgd_e-40.bg	56	0.0104341
GO:0006091	0.0147954	0.0011676	generation of precursor metabolites and energy	P	pom_e-40.bg	181	0.0476943	sgd_e-40.bg	343	0.0639091
GO:0015980	1.64944e-10	2.382e-12	energy derivation by oxidation of organic compounds	P	pom_e-40.bg	52	0.0137022	sgd_e-40.bg	207	0.038569
GO:0045333	6.33268e-06	2.0989e-07	cellular respiration	P	pom_e-40.bg	19	0.00500659	sgd_e-40.bg	93	0.0173281
GO:0006139	4.69333e-12	5e-14	nucleobase, nucleoside, nucleotide and nucleic acid metabolism	P	pom_e-40.bg	828	0.218182	sgd_e-40.bg	1548	0.288429
GO:0006259	1.11009e-05	4.1786e-07	DNA metabolism	P	pom_e-40.bg	285	0.0750988	sgd_e-40.bg	572	0.106577
GO:0006323	5.28793e-05	2.2346e-06	DNA packaging	P	pom_e-40.bg	75	0.0197628	sgd_e-40.bg	199	0.0370784
GO:0006325	5.28793e-05	2.2346e-06	establishment and/or maintenance of chromatin architecture	P	pom_e-40.bg	75	0.0197628	sgd_e-40.bg	199	0.0370784
GO:0006333	0.931476	0.72493	chromatin assembly or disassembly	P	pom_e-40.bg	21	0.0055336	sgd_e-40.bg	34	0.00633501
GO:0016568	2.461e-05	9.7298e-07	chromatin modification	P	pom_e-40.bg	60	0.0158103	sgd_e-40.bg	174	0.0324203
GO:0006338	0.000277905	1.454e-05	chromatin remodeling	P	pom_e-40.bg	43	0.0113307	sgd_e-40.bg	129	0.0240358
GO:0031055	4.03165e-07	8.8765e-09	chromatin remodeling at centromere	P	pom_e-40.bg	25	0.00658762	sgd_e-40.bg	0	0
GO:0006310	7.0528e-07	1.653e-08	DNA recombination	P	pom_e-40.bg	63	0.0166008	sgd_e-40.bg	197	0.0367058
GO:0016070	2.67316e-06	7.9739e-08	RNA metabolism	P	pom_e-40.bg	230	0.0606061	sgd_e-40.bg	491	0.091485
GO:0006401	1.17658e-06	2.9819e-08	RNA catabolism	P	pom_e-40.bg	4	0.00105402	sgd_e-40.bg	59	0.0109931
GO:0006402	2.04727e-06	5.8161e-08	mRNA catabolism	P	pom_e-40.bg	3	0.000790514	sgd_e-40.bg	54	0.0100615
GO:0006396	4.61551e-06	1.4642e-07	RNA processing	P	pom_e-40.bg	175	0.0461133	sgd_e-40.bg	393	0.0732253
GO:0006364	2.38268e-09	4.1178e-11	rRNA processing	P	pom_e-40.bg	39	0.0102767	sgd_e-40.bg	168	0.0313024
GO:0006365	7.53815e-07	1.7846e-08	35S primary transcript processing	P	pom_e-40.bg	2	0.000527009	sgd_e-40.bg	54	0.0100615
GO:0016071	0.00149849	8.7625e-05	mRNA metabolism	P	pom_e-40.bg	101	0.026614	sgd_e-40.bg	227	0.0422955
GO:0006402	2.04727e-06	5.8161e-08	mRNA catabolism	P	pom_e-40.bg	3	0.000790514	sgd_e-40.bg	54	0.0100615
GO:0016072	1.62147e-09	2.6871e-11	rRNA metabolism	P	pom_e-40.bg	41	0.0108037	sgd_e-40.bg	174	0.0324203
GO:0006364	2.38268e-09	4.1178e-11	rRNA processing	P	pom_e-40.bg	39	0.0102767	sgd_e-40.bg	168	0.0313024
GO:0006365	7.53815e-07	1.7846e-08	35S primary transcript processing	P	pom_e-40.bg	2	0.000527009	sgd_e-40.bg	54	0.0100615
GO:0016458	0.128432	0.016206	gene silencing	P	pom_e-40.bg	32	0.00843215	sgd_e-40.bg	76	0.0141606
GO:0006342	0.0977579	0.011375	chromatin silencing	P	pom_e-40.bg	31	0.00816864	sgd_e-40.bg	76	0.0141606
GO:0030702	9.59376e-06	3.4523e-07	chromatin silencing at centromere	P	pom_e-40.bg	20	0.00527009	sgd_e-40.bg	0	0
GO:0019219	1.7691e-05	6.8268e-07	regulation of nucleobase, nucleoside, nucleotide and nucleic acid metabolism	P	pom_e-40.bg	261	0.0687747	sgd_e-40.bg	529	0.0985653
GO:0045934	5.06419e-05	2.0861e-06	negative regulation of nucleobase, nucleoside, nucleotide and nucleic acid metabolism	P	pom_e-40.bg	44	0.0115942	sgd_e-40.bg	139	0.025899
GO:0016481	4.63737e-05	1.8993e-06	negative regulation of transcription	P	pom_e-40.bg	37	0.00974967	sgd_e-40.bg	125	0.0232905
GO:0045892	5.52311e-05	2.3536e-06	negative regulation of transcription, DNA-dependent	P	pom_e-40.bg	35	0.00922266	sgd_e-40.bg	120	0.0223589
GO:0006342	0.0977579	0.011375	chromatin silencing	P	pom_e-40.bg	31	0.00816864	sgd_e-40.bg	76	0.0141606
GO:0030702	9.59376e-06	3.4523e-07	chromatin silencing at centromere	P	pom_e-40.bg	20	0.00527009	sgd_e-40.bg	0	0
GO:0000122	3.58897e-06	1.1258e-07	negative regulation of transcription from RNA polymerase II promoter	P	pom_e-40.bg	0	0	sgd_e-40.bg	42	0.0078256
GO:0045935	8.76811e-07	2.1173e-08	positive regulation of nucleobase, nucleoside, nucleotide and nucleic acid metabolism	P	pom_e-40.bg	6	0.00158103	sgd_e-40.bg	66	0.0122974
GO:0045941	1.17658e-06	3.0083e-08	positive regulation of transcription	P	pom_e-40.bg	6	0.00158103	sgd_e-40.bg	65	0.012111
GO:0045893	1.48924e-06	4.0545e-08	positive regulation of transcription, DNA-dependent	P	pom_e-40.bg	3	0.000790514	sgd_e-40.bg	55	0.0102478
GO:0045944	3.58897e-06	1.1258e-07	positive regulation of transcription from RNA polymerase II promoter	P	pom_e-40.bg	0	0	sgd_e-40.bg	42	0.0078256
GO:0045449	2.14684e-05	8.4369e-07	regulation of transcription	P	pom_e-40.bg	248	0.0653491	sgd_e-40.bg	506	0.0942799
GO:0016481	4.63737e-05	1.8993e-06	negative regulation of transcription	P	pom_e-40.bg	37	0.00974967	sgd_e-40.bg	125	0.0232905
GO:0045892	5.52311e-05	2.3536e-06	negative regulation of transcription, DNA-dependent	P	pom_e-40.bg	35	0.00922266	sgd_e-40.bg	120	0.0223589
GO:0006342	0.0977579	0.011375	chromatin silencing	P	pom_e-40.bg	31	0.00816864	sgd_e-40.bg	76	0.0141606
GO:0030702	9.59376e-06	3.4523e-07	chromatin silencing at centromere	P	pom_e-40.bg	20	0.00527009	sgd_e-40.bg	0	0
GO:0000122	3.58897e-06	1.1258e-07	negative regulation of transcription from RNA polymerase II promoter	P	pom_e-40.bg	0	0	sgd_e-40.bg	42	0.0078256
GO:0045941	1.17658e-06	3.0083e-08	positive regulation of transcription	P	pom_e-40.bg	6	0.00158103	sgd_e-40.bg	65	0.012111
GO:0045893	1.48924e-06	4.0545e-08	positive regulation of transcription, DNA-dependent	P	pom_e-40.bg	3	0.000790514	sgd_e-40.bg	55	0.0102478
GO:0045944	3.58897e-06	1.1258e-07	positive regulation of transcription from RNA polymerase II promoter	P	pom_e-40.bg	0	0	sgd_e-40.bg	42	0.0078256
GO:0006355	2.04727e-06	5.76e-08	regulation of transcription, DNA-dependent	P	pom_e-40.bg	230	0.0606061	sgd_e-40.bg	493	0.0918576
GO:0045892	5.52311e-05	2.3536e-06	negative regulation of transcription, DNA-dependent	P	pom_e-40.bg	35	0.00922266	sgd_e-40.bg	120	0.0223589
GO:0006342	0.0977579	0.011375	chromatin silencing	P	pom_e-40.bg	31	0.00816864	sgd_e-40.bg	76	0.0141606
GO:0030702	9.59376e-06	3.4523e-07	chromatin silencing at centromere	P	pom_e-40.bg	20	0.00527009	sgd_e-40.bg	0	0
GO:0000122	3.58897e-06	1.1258e-07	negative regulation of transcription from RNA polymerase II promoter	P	pom_e-40.bg	0	0	sgd_e-40.bg	42	0.0078256
GO:0045893	1.48924e-06	4.0545e-08	positive regulation of transcription, DNA-dependent	P	pom_e-40.bg	3	0.000790514	sgd_e-40.bg	55	0.0102478
GO:0045944	3.58897e-06	1.1258e-07	positive regulation of transcription from RNA polymerase II promoter	P	pom_e-40.bg	0	0	sgd_e-40.bg	42	0.0078256
GO:0006357	0	0	regulation of transcription from RNA polymerase II promoter	P	pom_e-40.bg	8	0.00210804	sgd_e-40.bg	163	0.0303708
GO:0000122	3.58897e-06	1.1258e-07	negative regulation of transcription from RNA polymerase II promoter	P	pom_e-40.bg	0	0	sgd_e-40.bg	42	0.0078256
GO:0045944	3.58897e-06	1.1258e-07	positive regulation of transcription from RNA polymerase II promoter	P	pom_e-40.bg	0	0	sgd_e-40.bg	42	0.0078256
GO:0006350	2.45378e-06	7.085e-08	transcription	P	pom_e-40.bg	285	0.0750988	sgd_e-40.bg	584	0.108813
GO:0045449	2.14684e-05	8.4369e-07	regulation of transcription	P	pom_e-40.bg	248	0.0653491	sgd_e-40.bg	506	0.0942799
GO:0016481	4.63737e-05	1.8993e-06	negative regulation of transcription	P	pom_e-40.bg	37	0.00974967	sgd_e-40.bg	125	0.0232905
GO:0045892	5.52311e-05	2.3536e-06	negative regulation of transcription, DNA-dependent	P	pom_e-40.bg	35	0.00922266	sgd_e-40.bg	120	0.0223589
GO:0006342	0.0977579	0.011375	chromatin silencing	P	pom_e-40.bg	31	0.00816864	sgd_e-40.bg	76	0.0141606
GO:0030702	9.59376e-06	3.4523e-07	chromatin silencing at centromere	P	pom_e-40.bg	20	0.00527009	sgd_e-40.bg	0	0
GO:0000122	3.58897e-06	1.1258e-07	negative regulation of transcription from RNA polymerase II promoter	P	pom_e-40.bg	0	0	sgd_e-40.bg	42	0.0078256
GO:0045941	1.17658e-06	3.0083e-08	positive regulation of transcription	P	pom_e-40.bg	6	0.00158103	sgd_e-40.bg	65	0.012111
GO:0045893	1.48924e-06	4.0545e-08	positive regulation of transcription, DNA-dependent	P	pom_e-40.bg	3	0.000790514	sgd_e-40.bg	55	0.0102478
GO:0045944	3.58897e-06	1.1258e-07	positive regulation of transcription from RNA polymerase II promoter	P	pom_e-40.bg	0	0	sgd_e-40.bg	42	0.0078256
GO:0006355	2.04727e-06	5.76e-08	regulation of transcription, DNA-dependent	P	pom_e-40.bg	230	0.0606061	sgd_e-40.bg	493	0.0918576
GO:0045892	5.52311e-05	2.3536e-06	negative regulation of transcription, DNA-dependent	P	pom_e-40.bg	35	0.00922266	sgd_e-40.bg	120	0.0223589
GO:0006342	0.0977579	0.011375	chromatin silencing	P	pom_e-40.bg	31	0.00816864	sgd_e-40.bg	76	0.0141606
GO:0030702	9.59376e-06	3.4523e-07	chromatin silencing at centromere	P	pom_e-40.bg	20	0.00527009	sgd_e-40.bg	0	0
GO:0000122	3.58897e-06	1.1258e-07	negative regulation of transcription from RNA polymerase II promoter	P	pom_e-40.bg	0	0	sgd_e-40.bg	42	0.0078256
GO:0045893	1.48924e-06	4.0545e-08	positive regulation of transcription, DNA-dependent	P	pom_e-40.bg	3	0.000790514	sgd_e-40.bg	55	0.0102478
GO:0045944	3.58897e-06	1.1258e-07	positive regulation of transcription from RNA polymerase II promoter	P	pom_e-40.bg	0	0	sgd_e-40.bg	42	0.0078256
GO:0006357	0	0	regulation of transcription from RNA polymerase II promoter	P	pom_e-40.bg	8	0.00210804	sgd_e-40.bg	163	0.0303708
GO:0000122	3.58897e-06	1.1258e-07	negative regulation of transcription from RNA polymerase II promoter	P	pom_e-40.bg	0	0	sgd_e-40.bg	42	0.0078256
GO:0045944	3.58897e-06	1.1258e-07	positive regulation of transcription from RNA polymerase II promoter	P	pom_e-40.bg	0	0	sgd_e-40.bg	42	0.0078256
GO:0006351	6.30515e-08	1.3285e-09	transcription, DNA-dependent	P	pom_e-40.bg	245	0.0645586	sgd_e-40.bg	541	0.100801
GO:0006355	2.04727e-06	5.76e-08	regulation of transcription, DNA-dependent	P	pom_e-40.bg	230	0.0606061	sgd_e-40.bg	493	0.0918576
GO:0045892	5.52311e-05	2.3536e-06	negative regulation of transcription, DNA-dependent	P	pom_e-40.bg	35	0.00922266	sgd_e-40.bg	120	0.0223589
GO:0006342	0.0977579	0.011375	chromatin silencing	P	pom_e-40.bg	31	0.00816864	sgd_e-40.bg	76	0.0141606
GO:0030702	9.59376e-06	3.4523e-07	chromatin silencing at centromere	P	pom_e-40.bg	20	0.00527009	sgd_e-40.bg	0	0
GO:0000122	3.58897e-06	1.1258e-07	negative regulation of transcription from RNA polymerase II promoter	P	pom_e-40.bg	0	0	sgd_e-40.bg	42	0.0078256
GO:0045893	1.48924e-06	4.0545e-08	positive regulation of transcription, DNA-dependent	P	pom_e-40.bg	3	0.000790514	sgd_e-40.bg	55	0.0102478
GO:0045944	3.58897e-06	1.1258e-07	positive regulation of transcription from RNA polymerase II promoter	P	pom_e-40.bg	0	0	sgd_e-40.bg	42	0.0078256
GO:0006357	0	0	regulation of transcription from RNA polymerase II promoter	P	pom_e-40.bg	8	0.00210804	sgd_e-40.bg	163	0.0303708
GO:0000122	3.58897e-06	1.1258e-07	negative regulation of transcription from RNA polymerase II promoter	P	pom_e-40.bg	0	0	sgd_e-40.bg	42	0.0078256
GO:0045944	3.58897e-06	1.1258e-07	positive regulation of transcription from RNA polymerase II promoter	P	pom_e-40.bg	0	0	sgd_e-40.bg	42	0.0078256
GO:0006366	0	0	transcription from RNA polymerase II promoter	P	pom_e-40.bg	25	0.00658762	sgd_e-40.bg	243	0.0452767
GO:0006357	0	0	regulation of transcription from RNA polymerase II promoter	P	pom_e-40.bg	8	0.00210804	sgd_e-40.bg	163	0.0303708
GO:0000122	3.58897e-06	1.1258e-07	negative regulation of transcription from RNA polymerase II promoter	P	pom_e-40.bg	0	0	sgd_e-40.bg	42	0.0078256
GO:0045944	3.58897e-06	1.1258e-07	positive regulation of transcription from RNA polymerase II promoter	P	pom_e-40.bg	0	0	sgd_e-40.bg	42	0.0078256
GO:0031323	8.74414e-08	1.8838e-09	regulation of cellular metabolism	P	pom_e-40.bg	272	0.0716733	sgd_e-40.bg	585	0.108999
GO:0031324	8.22703e-06	2.8631e-07	negative regulation of cellular metabolism	P	pom_e-40.bg	46	0.0121212	sgd_e-40.bg	151	0.0281349
GO:0045934	5.06419e-05	2.0861e-06	negative regulation of nucleobase, nucleoside, nucleotide and nucleic acid metabolism	P	pom_e-40.bg	44	0.0115942	sgd_e-40.bg	139	0.025899
GO:0016481	4.63737e-05	1.8993e-06	negative regulation of transcription	P	pom_e-40.bg	37	0.00974967	sgd_e-40.bg	125	0.0232905
GO:0045892	5.52311e-05	2.3536e-06	negative regulation of transcription, DNA-dependent	P	pom_e-40.bg	35	0.00922266	sgd_e-40.bg	120	0.0223589
GO:0006342	0.0977579	0.011375	chromatin silencing	P	pom_e-40.bg	31	0.00816864	sgd_e-40.bg	76	0.0141606
GO:0030702	9.59376e-06	3.4523e-07	chromatin silencing at centromere	P	pom_e-40.bg	20	0.00527009	sgd_e-40.bg	0	0
GO:0000122	3.58897e-06	1.1258e-07	negative regulation of transcription from RNA polymerase II promoter	P	pom_e-40.bg	0	0	sgd_e-40.bg	42	0.0078256
GO:0031325	4.68305e-07	1.0477e-08	positive regulation of cellular metabolism	P	pom_e-40.bg	6	0.00158103	sgd_e-40.bg	68	0.01267
GO:0045935	8.76811e-07	2.1173e-08	positive regulation of nucleobase, nucleoside, nucleotide and nucleic acid metabolism	P	pom_e-40.bg	6	0.00158103	sgd_e-40.bg	66	0.0122974
GO:0045941	1.17658e-06	3.0083e-08	positive regulation of transcription	P	pom_e-40.bg	6	0.00158103	sgd_e-40.bg	65	0.012111
GO:0045893	1.48924e-06	4.0545e-08	positive regulation of transcription, DNA-dependent	P	pom_e-40.bg	3	0.000790514	sgd_e-40.bg	55	0.0102478
GO:0045944	3.58897e-06	1.1258e-07	positive regulation of transcription from RNA polymerase II promoter	P	pom_e-40.bg	0	0	sgd_e-40.bg	42	0.0078256
GO:0019219	1.7691e-05	6.8268e-07	regulation of nucleobase, nucleoside, nucleotide and nucleic acid metabolism	P	pom_e-40.bg	261	0.0687747	sgd_e-40.bg	529	0.0985653
GO:0045934	5.06419e-05	2.0861e-06	negative regulation of nucleobase, nucleoside, nucleotide and nucleic acid metabolism	P	pom_e-40.bg	44	0.0115942	sgd_e-40.bg	139	0.025899
GO:0016481	4.63737e-05	1.8993e-06	negative regulation of transcription	P	pom_e-40.bg	37	0.00974967	sgd_e-40.bg	125	0.0232905
GO:0045892	5.52311e-05	2.3536e-06	negative regulation of transcription, DNA-dependent	P	pom_e-40.bg	35	0.00922266	sgd_e-40.bg	120	0.0223589
GO:0006342	0.0977579	0.011375	chromatin silencing	P	pom_e-40.bg	31	0.00816864	sgd_e-40.bg	76	0.0141606
GO:0030702	9.59376e-06	3.4523e-07	chromatin silencing at centromere	P	pom_e-40.bg	20	0.00527009	sgd_e-40.bg	0	0
GO:0000122	3.58897e-06	1.1258e-07	negative regulation of transcription from RNA polymerase II promoter	P	pom_e-40.bg	0	0	sgd_e-40.bg	42	0.0078256
GO:0045935	8.76811e-07	2.1173e-08	positive regulation of nucleobase, nucleoside, nucleotide and nucleic acid metabolism	P	pom_e-40.bg	6	0.00158103	sgd_e-40.bg	66	0.0122974
GO:0045941	1.17658e-06	3.0083e-08	positive regulation of transcription	P	pom_e-40.bg	6	0.00158103	sgd_e-40.bg	65	0.012111
GO:0045893	1.48924e-06	4.0545e-08	positive regulation of transcription, DNA-dependent	P	pom_e-40.bg	3	0.000790514	sgd_e-40.bg	55	0.0102478
GO:0045944	3.58897e-06	1.1258e-07	positive regulation of transcription from RNA polymerase II promoter	P	pom_e-40.bg	0	0	sgd_e-40.bg	42	0.0078256
GO:0045449	2.14684e-05	8.4369e-07	regulation of transcription	P	pom_e-40.bg	248	0.0653491	sgd_e-40.bg	506	0.0942799
GO:0016481	4.63737e-05	1.8993e-06	negative regulation of transcription	P	pom_e-40.bg	37	0.00974967	sgd_e-40.bg	125	0.0232905
GO:0045892	5.52311e-05	2.3536e-06	negative regulation of transcription, DNA-dependent	P	pom_e-40.bg	35	0.00922266	sgd_e-40.bg	120	0.0223589
GO:0006342	0.0977579	0.011375	chromatin silencing	P	pom_e-40.bg	31	0.00816864	sgd_e-40.bg	76	0.0141606
GO:0030702	9.59376e-06	3.4523e-07	chromatin silencing at centromere	P	pom_e-40.bg	20	0.00527009	sgd_e-40.bg	0	0
GO:0000122	3.58897e-06	1.1258e-07	negative regulation of transcription from RNA polymerase II promoter	P	pom_e-40.bg	0	0	sgd_e-40.bg	42	0.0078256
GO:0045941	1.17658e-06	3.0083e-08	positive regulation of transcription	P	pom_e-40.bg	6	0.00158103	sgd_e-40.bg	65	0.012111
GO:0045893	1.48924e-06	4.0545e-08	positive regulation of transcription, DNA-dependent	P	pom_e-40.bg	3	0.000790514	sgd_e-40.bg	55	0.0102478
GO:0045944	3.58897e-06	1.1258e-07	positive regulation of transcription from RNA polymerase II promoter	P	pom_e-40.bg	0	0	sgd_e-40.bg	42	0.0078256
GO:0006355	2.04727e-06	5.76e-08	regulation of transcription, DNA-dependent	P	pom_e-40.bg	230	0.0606061	sgd_e-40.bg	493	0.0918576
GO:0045892	5.52311e-05	2.3536e-06	negative regulation of transcription, DNA-dependent	P	pom_e-40.bg	35	0.00922266	sgd_e-40.bg	120	0.0223589
GO:0006342	0.0977579	0.011375	chromatin silencing	P	pom_e-40.bg	31	0.00816864	sgd_e-40.bg	76	0.0141606
GO:0030702	9.59376e-06	3.4523e-07	chromatin silencing at centromere	P	pom_e-40.bg	20	0.00527009	sgd_e-40.bg	0	0
GO:0000122	3.58897e-06	1.1258e-07	negative regulation of transcription from RNA polymerase II promoter	P	pom_e-40.bg	0	0	sgd_e-40.bg	42	0.0078256
GO:0045893	1.48924e-06	4.0545e-08	positive regulation of transcription, DNA-dependent	P	pom_e-40.bg	3	0.000790514	sgd_e-40.bg	55	0.0102478
GO:0045944	3.58897e-06	1.1258e-07	positive regulation of transcription from RNA polymerase II promoter	P	pom_e-40.bg	0	0	sgd_e-40.bg	42	0.0078256
GO:0006357	0	0	regulation of transcription from RNA polymerase II promoter	P	pom_e-40.bg	8	0.00210804	sgd_e-40.bg	163	0.0303708
GO:0000122	3.58897e-06	1.1258e-07	negative regulation of transcription from RNA polymerase II promoter	P	pom_e-40.bg	0	0	sgd_e-40.bg	42	0.0078256
GO:0045944	3.58897e-06	1.1258e-07	positive regulation of transcription from RNA polymerase II promoter	P	pom_e-40.bg	0	0	sgd_e-40.bg	42	0.0078256
GO:0051244	1.15199e-05	4.3636e-07	regulation of cellular physiological process	P	pom_e-40.bg	385	0.101449	sgd_e-40.bg	734	0.136762
GO:0051243	1.04094e-05	3.8567e-07	negative regulation of cellular physiological process	P	pom_e-40.bg	51	0.0134387	sgd_e-40.bg	160	0.0298118
GO:0031324	8.22703e-06	2.8631e-07	negative regulation of cellular metabolism	P	pom_e-40.bg	46	0.0121212	sgd_e-40.bg	151	0.0281349
GO:0045934	5.06419e-05	2.0861e-06	negative regulation of nucleobase, nucleoside, nucleotide and nucleic acid metabolism	P	pom_e-40.bg	44	0.0115942	sgd_e-40.bg	139	0.025899
GO:0016481	4.63737e-05	1.8993e-06	negative regulation of transcription	P	pom_e-40.bg	37	0.00974967	sgd_e-40.bg	125	0.0232905
GO:0045892	5.52311e-05	2.3536e-06	negative regulation of transcription, DNA-dependent	P	pom_e-40.bg	35	0.00922266	sgd_e-40.bg	120	0.0223589
GO:0006342	0.0977579	0.011375	chromatin silencing	P	pom_e-40.bg	31	0.00816864	sgd_e-40.bg	76	0.0141606
GO:0030702	9.59376e-06	3.4523e-07	chromatin silencing at centromere	P	pom_e-40.bg	20	0.00527009	sgd_e-40.bg	0	0
GO:0000122	3.58897e-06	1.1258e-07	negative regulation of transcription from RNA polymerase II promoter	P	pom_e-40.bg	0	0	sgd_e-40.bg	42	0.0078256
GO:0051242	8.61924e-06	3.0302e-07	positive regulation of cellular physiological process	P	pom_e-40.bg	11	0.00289855	sgd_e-40.bg	72	0.0134153
GO:0031325	4.68305e-07	1.0477e-08	positive regulation of cellular metabolism	P	pom_e-40.bg	6	0.00158103	sgd_e-40.bg	68	0.01267
GO:0045935	8.76811e-07	2.1173e-08	positive regulation of nucleobase, nucleoside, nucleotide and nucleic acid metabolism	P	pom_e-40.bg	6	0.00158103	sgd_e-40.bg	66	0.0122974
GO:0045941	1.17658e-06	3.0083e-08	positive regulation of transcription	P	pom_e-40.bg	6	0.00158103	sgd_e-40.bg	65	0.012111
GO:0045893	1.48924e-06	4.0545e-08	positive regulation of transcription, DNA-dependent	P	pom_e-40.bg	3	0.000790514	sgd_e-40.bg	55	0.0102478
GO:0045944	3.58897e-06	1.1258e-07	positive regulation of transcription from RNA polymerase II promoter	P	pom_e-40.bg	0	0	sgd_e-40.bg	42	0.0078256
GO:0031323	8.74414e-08	1.8838e-09	regulation of cellular metabolism	P	pom_e-40.bg	272	0.0716733	sgd_e-40.bg	585	0.108999
GO:0031324	8.22703e-06	2.8631e-07	negative regulation of cellular metabolism	P	pom_e-40.bg	46	0.0121212	sgd_e-40.bg	151	0.0281349
GO:0045934	5.06419e-05	2.0861e-06	negative regulation of nucleobase, nucleoside, nucleotide and nucleic acid metabolism	P	pom_e-40.bg	44	0.0115942	sgd_e-40.bg	139	0.025899
GO:0016481	4.63737e-05	1.8993e-06	negative regulation of transcription	P	pom_e-40.bg	37	0.00974967	sgd_e-40.bg	125	0.0232905
GO:0045892	5.52311e-05	2.3536e-06	negative regulation of transcription, DNA-dependent	P	pom_e-40.bg	35	0.00922266	sgd_e-40.bg	120	0.0223589
GO:0006342	0.0977579	0.011375	chromatin silencing	P	pom_e-40.bg	31	0.00816864	sgd_e-40.bg	76	0.0141606
GO:0030702	9.59376e-06	3.4523e-07	chromatin silencing at centromere	P	pom_e-40.bg	20	0.00527009	sgd_e-40.bg	0	0
GO:0000122	3.58897e-06	1.1258e-07	negative regulation of transcription from RNA polymerase II promoter	P	pom_e-40.bg	0	0	sgd_e-40.bg	42	0.0078256
GO:0031325	4.68305e-07	1.0477e-08	positive regulation of cellular metabolism	P	pom_e-40.bg	6	0.00158103	sgd_e-40.bg	68	0.01267
GO:0045935	8.76811e-07	2.1173e-08	positive regulation of nucleobase, nucleoside, nucleotide and nucleic acid metabolism	P	pom_e-40.bg	6	0.00158103	sgd_e-40.bg	66	0.0122974
GO:0045941	1.17658e-06	3.0083e-08	positive regulation of transcription	P	pom_e-40.bg	6	0.00158103	sgd_e-40.bg	65	0.012111
GO:0045893	1.48924e-06	4.0545e-08	positive regulation of transcription, DNA-dependent	P	pom_e-40.bg	3	0.000790514	sgd_e-40.bg	55	0.0102478
GO:0045944	3.58897e-06	1.1258e-07	positive regulation of transcription from RNA polymerase II promoter	P	pom_e-40.bg	0	0	sgd_e-40.bg	42	0.0078256
GO:0019219	1.7691e-05	6.8268e-07	regulation of nucleobase, nucleoside, nucleotide and nucleic acid metabolism	P	pom_e-40.bg	261	0.0687747	sgd_e-40.bg	529	0.0985653
GO:0045934	5.06419e-05	2.0861e-06	negative regulation of nucleobase, nucleoside, nucleotide and nucleic acid metabolism	P	pom_e-40.bg	44	0.0115942	sgd_e-40.bg	139	0.025899
GO:0016481	4.63737e-05	1.8993e-06	negative regulation of transcription	P	pom_e-40.bg	37	0.00974967	sgd_e-40.bg	125	0.0232905
GO:0045892	5.52311e-05	2.3536e-06	negative regulation of transcription, DNA-dependent	P	pom_e-40.bg	35	0.00922266	sgd_e-40.bg	120	0.0223589
GO:0006342	0.0977579	0.011375	chromatin silencing	P	pom_e-40.bg	31	0.00816864	sgd_e-40.bg	76	0.0141606
GO:0030702	9.59376e-06	3.4523e-07	chromatin silencing at centromere	P	pom_e-40.bg	20	0.00527009	sgd_e-40.bg	0	0
GO:0000122	3.58897e-06	1.1258e-07	negative regulation of transcription from RNA polymerase II promoter	P	pom_e-40.bg	0	0	sgd_e-40.bg	42	0.0078256
GO:0045935	8.76811e-07	2.1173e-08	positive regulation of nucleobase, nucleoside, nucleotide and nucleic acid metabolism	P	pom_e-40.bg	6	0.00158103	sgd_e-40.bg	66	0.0122974
GO:0045941	1.17658e-06	3.0083e-08	positive regulation of transcription	P	pom_e-40.bg	6	0.00158103	sgd_e-40.bg	65	0.012111
GO:0045893	1.48924e-06	4.0545e-08	positive regulation of transcription, DNA-dependent	P	pom_e-40.bg	3	0.000790514	sgd_e-40.bg	55	0.0102478
GO:0045944	3.58897e-06	1.1258e-07	positive regulation of transcription from RNA polymerase II promoter	P	pom_e-40.bg	0	0	sgd_e-40.bg	42	0.0078256
GO:0045449	2.14684e-05	8.4369e-07	regulation of transcription	P	pom_e-40.bg	248	0.0653491	sgd_e-40.bg	506	0.0942799
GO:0016481	4.63737e-05	1.8993e-06	negative regulation of transcription	P	pom_e-40.bg	37	0.00974967	sgd_e-40.bg	125	0.0232905
GO:0045892	5.52311e-05	2.3536e-06	negative regulation of transcription, DNA-dependent	P	pom_e-40.bg	35	0.00922266	sgd_e-40.bg	120	0.0223589
GO:0006342	0.0977579	0.011375	chromatin silencing	P	pom_e-40.bg	31	0.00816864	sgd_e-40.bg	76	0.0141606
GO:0030702	9.59376e-06	3.4523e-07	chromatin silencing at centromere	P	pom_e-40.bg	20	0.00527009	sgd_e-40.bg	0	0
GO:0000122	3.58897e-06	1.1258e-07	negative regulation of transcription from RNA polymerase II promoter	P	pom_e-40.bg	0	0	sgd_e-40.bg	42	0.0078256
GO:0045941	1.17658e-06	3.0083e-08	positive regulation of transcription	P	pom_e-40.bg	6	0.00158103	sgd_e-40.bg	65	0.012111
GO:0045893	1.48924e-06	4.0545e-08	positive regulation of transcription, DNA-dependent	P	pom_e-40.bg	3	0.000790514	sgd_e-40.bg	55	0.0102478
GO:0045944	3.58897e-06	1.1258e-07	positive regulation of transcription from RNA polymerase II promoter	P	pom_e-40.bg	0	0	sgd_e-40.bg	42	0.0078256
GO:0006355	2.04727e-06	5.76e-08	regulation of transcription, DNA-dependent	P	pom_e-40.bg	230	0.0606061	sgd_e-40.bg	493	0.0918576
GO:0045892	5.52311e-05	2.3536e-06	negative regulation of transcription, DNA-dependent	P	pom_e-40.bg	35	0.00922266	sgd_e-40.bg	120	0.0223589
GO:0006342	0.0977579	0.011375	chromatin silencing	P	pom_e-40.bg	31	0.00816864	sgd_e-40.bg	76	0.0141606
GO:0030702	9.59376e-06	3.4523e-07	chromatin silencing at centromere	P	pom_e-40.bg	20	0.00527009	sgd_e-40.bg	0	0
GO:0000122	3.58897e-06	1.1258e-07	negative regulation of transcription from RNA polymerase II promoter	P	pom_e-40.bg	0	0	sgd_e-40.bg	42	0.0078256
GO:0045893	1.48924e-06	4.0545e-08	positive regulation of transcription, DNA-dependent	P	pom_e-40.bg	3	0.000790514	sgd_e-40.bg	55	0.0102478
GO:0045944	3.58897e-06	1.1258e-07	positive regulation of transcription from RNA polymerase II promoter	P	pom_e-40.bg	0	0	sgd_e-40.bg	42	0.0078256
GO:0006357	0	0	regulation of transcription from RNA polymerase II promoter	P	pom_e-40.bg	8	0.00210804	sgd_e-40.bg	163	0.0303708
GO:0000122	3.58897e-06	1.1258e-07	negative regulation of transcription from RNA polymerase II promoter	P	pom_e-40.bg	0	0	sgd_e-40.bg	42	0.0078256
GO:0045944	3.58897e-06	1.1258e-07	positive regulation of transcription from RNA polymerase II promoter	P	pom_e-40.bg	0	0	sgd_e-40.bg	42	0.0078256
GO:0030435	5.70704e-05	2.459e-06	sporulation	P	pom_e-40.bg	37	0.00974967	sgd_e-40.bg	124	0.0231042
GO:0006810	2.60311e-06	7.6417e-08	transport	P	pom_e-40.bg	543	0.143083	sgd_e-40.bg	998	0.185951
GO:0046907	0	0	intracellular transport	P	pom_e-40.bg	166	0.0437418	sgd_e-40.bg	490	0.0912987
GO:0048193	6.87628e-13	7e-15	Golgi vesicle transport	P	pom_e-40.bg	14	0.00368906	sgd_e-40.bg	132	0.0245947
GO:0006888	2.60702e-06	7.7149e-08	ER to Golgi transport	P	pom_e-40.bg	8	0.00210804	sgd_e-40.bg	68	0.01267
GO:0006892	4.93631e-06	1.5835e-07	post-Golgi transport	P	pom_e-40.bg	2	0.000527009	sgd_e-40.bg	48	0.00894354
GO:0006886	4.05737e-09	7.2594e-11	intracellular protein transport	P	pom_e-40.bg	97	0.0255599	sgd_e-40.bg	287	0.0534749
GO:0006605	6.65055e-12	7.4e-14	protein targeting	P	pom_e-40.bg	52	0.0137022	sgd_e-40.bg	219	0.0408049
GO:0006623	8.71901e-07	2.0848e-08	protein-vacuolar targeting	P	pom_e-40.bg	4	0.00105402	sgd_e-40.bg	60	0.0111794
GO:0015031	2.04727e-06	5.7966e-08	protein transport	P	pom_e-40.bg	176	0.0463768	sgd_e-40.bg	400	0.0745295
GO:0006886	4.05737e-09	7.2594e-11	intracellular protein transport	P	pom_e-40.bg	97	0.0255599	sgd_e-40.bg	287	0.0534749
GO:0006605	6.65055e-12	7.4e-14	protein targeting	P	pom_e-40.bg	52	0.0137022	sgd_e-40.bg	219	0.0408049
GO:0006623	8.71901e-07	2.0848e-08	protein-vacuolar targeting	P	pom_e-40.bg	4	0.00105402	sgd_e-40.bg	60	0.0111794
GO:0045045	2.976e-12	3.1e-14	secretory pathway	P	pom_e-40.bg	37	0.00974967	sgd_e-40.bg	187	0.0348426
GO:0006888	2.60702e-06	7.7149e-08	ER to Golgi transport	P	pom_e-40.bg	8	0.00210804	sgd_e-40.bg	68	0.01267
GO:0006892	4.93631e-06	1.5835e-07	post-Golgi transport	P	pom_e-40.bg	2	0.000527009	sgd_e-40.bg	48	0.00894354
GO:0016192	0	0	vesicle-mediated transport	P	pom_e-40.bg	41	0.0108037	sgd_e-40.bg	248	0.0462083
GO:0048193	6.87628e-13	7e-15	Golgi vesicle transport	P	pom_e-40.bg	14	0.00368906	sgd_e-40.bg	132	0.0245947
GO:0006888	2.60702e-06	7.7149e-08	ER to Golgi transport	P	pom_e-40.bg	8	0.00210804	sgd_e-40.bg	68	0.01267
GO:0006892	4.93631e-06	1.5835e-07	post-Golgi transport	P	pom_e-40.bg	2	0.000527009	sgd_e-40.bg	48	0.00894354
GO:0050794	1.05175e-05	3.9341e-07	regulation of cellular process	P	pom_e-40.bg	387	0.101976	sgd_e-40.bg	738	0.137507
GO:0048523	1.04094e-05	3.8567e-07	negative regulation of cellular process	P	pom_e-40.bg	51	0.0134387	sgd_e-40.bg	160	0.0298118
GO:0051243	1.04094e-05	3.8567e-07	negative regulation of cellular physiological process	P	pom_e-40.bg	51	0.0134387	sgd_e-40.bg	160	0.0298118
GO:0031324	8.22703e-06	2.8631e-07	negative regulation of cellular metabolism	P	pom_e-40.bg	46	0.0121212	sgd_e-40.bg	151	0.0281349
GO:0045934	5.06419e-05	2.0861e-06	negative regulation of nucleobase, nucleoside, nucleotide and nucleic acid metabolism	P	pom_e-40.bg	44	0.0115942	sgd_e-40.bg	139	0.025899
GO:0016481	4.63737e-05	1.8993e-06	negative regulation of transcription	P	pom_e-40.bg	37	0.00974967	sgd_e-40.bg	125	0.0232905
GO:0045892	5.52311e-05	2.3536e-06	negative regulation of transcription, DNA-dependent	P	pom_e-40.bg	35	0.00922266	sgd_e-40.bg	120	0.0223589
GO:0006342	0.0977579	0.011375	chromatin silencing	P	pom_e-40.bg	31	0.00816864	sgd_e-40.bg	76	0.0141606
GO:0030702	9.59376e-06	3.4523e-07	chromatin silencing at centromere	P	pom_e-40.bg	20	0.00527009	sgd_e-40.bg	0	0
GO:0000122	3.58897e-06	1.1258e-07	negative regulation of transcription from RNA polymerase II promoter	P	pom_e-40.bg	0	0	sgd_e-40.bg	42	0.0078256
GO:0048522	3.89701e-05	1.5684e-06	positive regulation of cellular process	P	pom_e-40.bg	13	0.00342556	sgd_e-40.bg	72	0.0134153
GO:0051242	8.61924e-06	3.0302e-07	positive regulation of cellular physiological process	P	pom_e-40.bg	11	0.00289855	sgd_e-40.bg	72	0.0134153
GO:0031325	4.68305e-07	1.0477e-08	positive regulation of cellular metabolism	P	pom_e-40.bg	6	0.00158103	sgd_e-40.bg	68	0.01267
GO:0045935	8.76811e-07	2.1173e-08	positive regulation of nucleobase, nucleoside, nucleotide and nucleic acid metabolism	P	pom_e-40.bg	6	0.00158103	sgd_e-40.bg	66	0.0122974
GO:0045941	1.17658e-06	3.0083e-08	positive regulation of transcription	P	pom_e-40.bg	6	0.00158103	sgd_e-40.bg	65	0.012111
GO:0045893	1.48924e-06	4.0545e-08	positive regulation of transcription, DNA-dependent	P	pom_e-40.bg	3	0.000790514	sgd_e-40.bg	55	0.0102478
GO:0045944	3.58897e-06	1.1258e-07	positive regulation of transcription from RNA polymerase II promoter	P	pom_e-40.bg	0	0	sgd_e-40.bg	42	0.0078256
GO:0051244	1.15199e-05	4.3636e-07	regulation of cellular physiological process	P	pom_e-40.bg	385	0.101449	sgd_e-40.bg	734	0.136762
GO:0051243	1.04094e-05	3.8567e-07	negative regulation of cellular physiological process	P	pom_e-40.bg	51	0.0134387	sgd_e-40.bg	160	0.0298118
GO:0031324	8.22703e-06	2.8631e-07	negative regulation of cellular metabolism	P	pom_e-40.bg	46	0.0121212	sgd_e-40.bg	151	0.0281349
GO:0045934	5.06419e-05	2.0861e-06	negative regulation of nucleobase, nucleoside, nucleotide and nucleic acid metabolism	P	pom_e-40.bg	44	0.0115942	sgd_e-40.bg	139	0.025899
GO:0016481	4.63737e-05	1.8993e-06	negative regulation of transcription	P	pom_e-40.bg	37	0.00974967	sgd_e-40.bg	125	0.0232905
GO:0045892	5.52311e-05	2.3536e-06	negative regulation of transcription, DNA-dependent	P	pom_e-40.bg	35	0.00922266	sgd_e-40.bg	120	0.0223589
GO:0006342	0.0977579	0.011375	chromatin silencing	P	pom_e-40.bg	31	0.00816864	sgd_e-40.bg	76	0.0141606
GO:0030702	9.59376e-06	3.4523e-07	chromatin silencing at centromere	P	pom_e-40.bg	20	0.00527009	sgd_e-40.bg	0	0
GO:0000122	3.58897e-06	1.1258e-07	negative regulation of transcription from RNA polymerase II promoter	P	pom_e-40.bg	0	0	sgd_e-40.bg	42	0.0078256
GO:0051242	8.61924e-06	3.0302e-07	positive regulation of cellular physiological process	P	pom_e-40.bg	11	0.00289855	sgd_e-40.bg	72	0.0134153
GO:0031325	4.68305e-07	1.0477e-08	positive regulation of cellular metabolism	P	pom_e-40.bg	6	0.00158103	sgd_e-40.bg	68	0.01267
GO:0045935	8.76811e-07	2.1173e-08	positive regulation of nucleobase, nucleoside, nucleotide and nucleic acid metabolism	P	pom_e-40.bg	6	0.00158103	sgd_e-40.bg	66	0.0122974
GO:0045941	1.17658e-06	3.0083e-08	positive regulation of transcription	P	pom_e-40.bg	6	0.00158103	sgd_e-40.bg	65	0.012111
GO:0045893	1.48924e-06	4.0545e-08	positive regulation of transcription, DNA-dependent	P	pom_e-40.bg	3	0.000790514	sgd_e-40.bg	55	0.0102478
GO:0045944	3.58897e-06	1.1258e-07	positive regulation of transcription from RNA polymerase II promoter	P	pom_e-40.bg	0	0	sgd_e-40.bg	42	0.0078256
GO:0031323	8.74414e-08	1.8838e-09	regulation of cellular metabolism	P	pom_e-40.bg	272	0.0716733	sgd_e-40.bg	585	0.108999
GO:0031324	8.22703e-06	2.8631e-07	negative regulation of cellular metabolism	P	pom_e-40.bg	46	0.0121212	sgd_e-40.bg	151	0.0281349
GO:0045934	5.06419e-05	2.0861e-06	negative regulation of nucleobase, nucleoside, nucleotide and nucleic acid metabolism	P	pom_e-40.bg	44	0.0115942	sgd_e-40.bg	139	0.025899
GO:0016481	4.63737e-05	1.8993e-06	negative regulation of transcription	P	pom_e-40.bg	37	0.00974967	sgd_e-40.bg	125	0.0232905
GO:0045892	5.52311e-05	2.3536e-06	negative regulation of transcription, DNA-dependent	P	pom_e-40.bg	35	0.00922266	sgd_e-40.bg	120	0.0223589
GO:0006342	0.0977579	0.011375	chromatin silencing	P	pom_e-40.bg	31	0.00816864	sgd_e-40.bg	76	0.0141606
GO:0030702	9.59376e-06	3.4523e-07	chromatin silencing at centromere	P	pom_e-40.bg	20	0.00527009	sgd_e-40.bg	0	0
GO:0000122	3.58897e-06	1.1258e-07	negative regulation of transcription from RNA polymerase II promoter	P	pom_e-40.bg	0	0	sgd_e-40.bg	42	0.0078256
GO:0031325	4.68305e-07	1.0477e-08	positive regulation of cellular metabolism	P	pom_e-40.bg	6	0.00158103	sgd_e-40.bg	68	0.01267
GO:0045935	8.76811e-07	2.1173e-08	positive regulation of nucleobase, nucleoside, nucleotide and nucleic acid metabolism	P	pom_e-40.bg	6	0.00158103	sgd_e-40.bg	66	0.0122974
GO:0045941	1.17658e-06	3.0083e-08	positive regulation of transcription	P	pom_e-40.bg	6	0.00158103	sgd_e-40.bg	65	0.012111
GO:0045893	1.48924e-06	4.0545e-08	positive regulation of transcription, DNA-dependent	P	pom_e-40.bg	3	0.000790514	sgd_e-40.bg	55	0.0102478
GO:0045944	3.58897e-06	1.1258e-07	positive regulation of transcription from RNA polymerase II promoter	P	pom_e-40.bg	0	0	sgd_e-40.bg	42	0.0078256
GO:0019219	1.7691e-05	6.8268e-07	regulation of nucleobase, nucleoside, nucleotide and nucleic acid metabolism	P	pom_e-40.bg	261	0.0687747	sgd_e-40.bg	529	0.0985653
GO:0045934	5.06419e-05	2.0861e-06	negative regulation of nucleobase, nucleoside, nucleotide and nucleic acid metabolism	P	pom_e-40.bg	44	0.0115942	sgd_e-40.bg	139	0.025899
GO:0016481	4.63737e-05	1.8993e-06	negative regulation of transcription	P	pom_e-40.bg	37	0.00974967	sgd_e-40.bg	125	0.0232905
GO:0045892	5.52311e-05	2.3536e-06	negative regulation of transcription, DNA-dependent	P	pom_e-40.bg	35	0.00922266	sgd_e-40.bg	120	0.0223589
GO:0006342	0.0977579	0.011375	chromatin silencing	P	pom_e-40.bg	31	0.00816864	sgd_e-40.bg	76	0.0141606
GO:0030702	9.59376e-06	3.4523e-07	chromatin silencing at centromere	P	pom_e-40.bg	20	0.00527009	sgd_e-40.bg	0	0
GO:0000122	3.58897e-06	1.1258e-07	negative regulation of transcription from RNA polymerase II promoter	P	pom_e-40.bg	0	0	sgd_e-40.bg	42	0.0078256
GO:0045935	8.76811e-07	2.1173e-08	positive regulation of nucleobase, nucleoside, nucleotide and nucleic acid metabolism	P	pom_e-40.bg	6	0.00158103	sgd_e-40.bg	66	0.0122974
GO:0045941	1.17658e-06	3.0083e-08	positive regulation of transcription	P	pom_e-40.bg	6	0.00158103	sgd_e-40.bg	65	0.012111
GO:0045893	1.48924e-06	4.0545e-08	positive regulation of transcription, DNA-dependent	P	pom_e-40.bg	3	0.000790514	sgd_e-40.bg	55	0.0102478
GO:0045944	3.58897e-06	1.1258e-07	positive regulation of transcription from RNA polymerase II promoter	P	pom_e-40.bg	0	0	sgd_e-40.bg	42	0.0078256
GO:0045449	2.14684e-05	8.4369e-07	regulation of transcription	P	pom_e-40.bg	248	0.0653491	sgd_e-40.bg	506	0.0942799
GO:0016481	4.63737e-05	1.8993e-06	negative regulation of transcription	P	pom_e-40.bg	37	0.00974967	sgd_e-40.bg	125	0.0232905
GO:0045892	5.52311e-05	2.3536e-06	negative regulation of transcription, DNA-dependent	P	pom_e-40.bg	35	0.00922266	sgd_e-40.bg	120	0.0223589
GO:0006342	0.0977579	0.011375	chromatin silencing	P	pom_e-40.bg	31	0.00816864	sgd_e-40.bg	76	0.0141606
GO:0030702	9.59376e-06	3.4523e-07	chromatin silencing at centromere	P	pom_e-40.bg	20	0.00527009	sgd_e-40.bg	0	0
GO:0000122	3.58897e-06	1.1258e-07	negative regulation of transcription from RNA polymerase II promoter	P	pom_e-40.bg	0	0	sgd_e-40.bg	42	0.0078256
GO:0045941	1.17658e-06	3.0083e-08	positive regulation of transcription	P	pom_e-40.bg	6	0.00158103	sgd_e-40.bg	65	0.012111
GO:0045893	1.48924e-06	4.0545e-08	positive regulation of transcription, DNA-dependent	P	pom_e-40.bg	3	0.000790514	sgd_e-40.bg	55	0.0102478
GO:0045944	3.58897e-06	1.1258e-07	positive regulation of transcription from RNA polymerase II promoter	P	pom_e-40.bg	0	0	sgd_e-40.bg	42	0.0078256
GO:0006355	2.04727e-06	5.76e-08	regulation of transcription, DNA-dependent	P	pom_e-40.bg	230	0.0606061	sgd_e-40.bg	493	0.0918576
GO:0045892	5.52311e-05	2.3536e-06	negative regulation of transcription, DNA-dependent	P	pom_e-40.bg	35	0.00922266	sgd_e-40.bg	120	0.0223589
GO:0006342	0.0977579	0.011375	chromatin silencing	P	pom_e-40.bg	31	0.00816864	sgd_e-40.bg	76	0.0141606
GO:0030702	9.59376e-06	3.4523e-07	chromatin silencing at centromere	P	pom_e-40.bg	20	0.00527009	sgd_e-40.bg	0	0
GO:0000122	3.58897e-06	1.1258e-07	negative regulation of transcription from RNA polymerase II promoter	P	pom_e-40.bg	0	0	sgd_e-40.bg	42	0.0078256
GO:0045893	1.48924e-06	4.0545e-08	positive regulation of transcription, DNA-dependent	P	pom_e-40.bg	3	0.000790514	sgd_e-40.bg	55	0.0102478
GO:0045944	3.58897e-06	1.1258e-07	positive regulation of transcription from RNA polymerase II promoter	P	pom_e-40.bg	0	0	sgd_e-40.bg	42	0.0078256
GO:0006357	0	0	regulation of transcription from RNA polymerase II promoter	P	pom_e-40.bg	8	0.00210804	sgd_e-40.bg	163	0.0303708
GO:0000122	3.58897e-06	1.1258e-07	negative regulation of transcription from RNA polymerase II promoter	P	pom_e-40.bg	0	0	sgd_e-40.bg	42	0.0078256
GO:0045944	3.58897e-06	1.1258e-07	positive regulation of transcription from RNA polymerase II promoter	P	pom_e-40.bg	0	0	sgd_e-40.bg	42	0.0078256
GO:0007275	0	0	development	P	pom_e-40.bg	171	0.0450593	sgd_e-40.bg	509	0.0948388
GO:0030154	8.99819e-05	4.2179e-06	cell differentiation	P	pom_e-40.bg	39	0.0102767	sgd_e-40.bg	126	0.0234768
GO:0030435	5.70704e-05	2.459e-06	sporulation	P	pom_e-40.bg	37	0.00974967	sgd_e-40.bg	124	0.0231042
GO:0009653	0.00108683	6.2781e-05	morphogenesis	P	pom_e-40.bg	52	0.0137022	sgd_e-40.bg	140	0.0260853
GO:0000902	0.000744844	4.1439e-05	cellular morphogenesis	P	pom_e-40.bg	51	0.0134387	sgd_e-40.bg	140	0.0260853
GO:0007163	0.00256351	0.00016204	establishment and/or maintenance of cell polarity	P	pom_e-40.bg	35	0.00922266	sgd_e-40.bg	103	0.0191914
GO:0030467	0	0	establishment and/or maintenance of cell polarity (sensu Fungi)	P	pom_e-40.bg	2	0.000527009	sgd_e-40.bg	103	0.0191914
GO:0030468	0	0	establishment of cell polarity (sensu Fungi)	P	pom_e-40.bg	0	0	sgd_e-40.bg	99	0.0184461
GO:0000282	2.05902e-09	3.5097e-11	bud site selection	P	pom_e-40.bg	0	0	sgd_e-40.bg	64	0.0119247
GO:0030010	0	0	establishment of cell polarity	P	pom_e-40.bg	0	0	sgd_e-40.bg	99	0.0184461
GO:0030468	0	0	establishment of cell polarity (sensu Fungi)	P	pom_e-40.bg	0	0	sgd_e-40.bg	99	0.0184461
GO:0000282	2.05902e-09	3.5097e-11	bud site selection	P	pom_e-40.bg	0	0	sgd_e-40.bg	64	0.0119247
GO:0040029	0.0891071	0.010168	regulation of gene expression, epigenetic	P	pom_e-40.bg	34	0.00895916	sgd_e-40.bg	82	0.0152786
GO:0045814	0.0977579	0.011375	negative regulation of gene expression, epigenetic	P	pom_e-40.bg	31	0.00816864	sgd_e-40.bg	76	0.0141606
GO:0006342	0.0977579	0.011375	chromatin silencing	P	pom_e-40.bg	31	0.00816864	sgd_e-40.bg	76	0.0141606
GO:0030702	9.59376e-06	3.4523e-07	chromatin silencing at centromere	P	pom_e-40.bg	20	0.00527009	sgd_e-40.bg	0	0
GO:0040007	1.05113e-08	1.9659e-10	growth	P	pom_e-40.bg	14	0.00368906	sgd_e-40.bg	102	0.019005
GO:0030447	6.69171e-11	9.03e-13	filamentous growth	P	pom_e-40.bg	0	0	sgd_e-40.bg	74	0.013788
GO:0007124	2.72866e-07	5.9431e-09	pseudohyphal growth	P	pom_e-40.bg	0	0	sgd_e-40.bg	50	0.00931619
GO:0007582	0	0	physiological process	P	pom_e-40.bg	2824	0.744137	sgd_e-40.bg	4462	0.831377
GO:0050875	0	0	cellular physiological process	P	pom_e-40.bg	2646	0.697233	sgd_e-40.bg	4319	0.804733
GO:0051301	0.257076	0.039316	cell division	P	pom_e-40.bg	214	0.05639	sgd_e-40.bg	250	0.046581
GO:0007114	2.46878e-11	3.01e-13	cell budding	P	pom_e-40.bg	0	0	sgd_e-40.bg	77	0.0143469
GO:0000910	0.0263977	0.0022498	cytokinesis	P	pom_e-40.bg	214	0.05639	sgd_e-40.bg	227	0.0422955
GO:0000917	1.52935e-08	2.9327e-10	barrier septum formation	P	pom_e-40.bg	36	0.00948617	sgd_e-40.bg	3	0.000558971
GO:0007105	7.36666e-08	1.5696e-09	cytokinesis, site selection	P	pom_e-40.bg	3	0.000790514	sgd_e-40.bg	64	0.0119247
GO:0000282	2.05902e-09	3.5097e-11	bud site selection	P	pom_e-40.bg	0	0	sgd_e-40.bg	64	0.0119247
GO:0019725	3.09419e-06	9.5961e-08	cell homeostasis	P	pom_e-40.bg	23	0.00606061	sgd_e-40.bg	105	0.019564
GO:0006873	5.709e-06	1.8584e-07	cell ion homeostasis	P	pom_e-40.bg	18	0.00474308	sgd_e-40.bg	91	0.0169555
GO:0016043	0	0	cell organization and biogenesis	P	pom_e-40.bg	368	0.0969697	sgd_e-40.bg	1108	0.206447
GO:0000902	0.000744844	4.1439e-05	cellular morphogenesis	P	pom_e-40.bg	51	0.0134387	sgd_e-40.bg	140	0.0260853
GO:0007163	0.00256351	0.00016204	establishment and/or maintenance of cell polarity	P	pom_e-40.bg	35	0.00922266	sgd_e-40.bg	103	0.0191914
GO:0030467	0	0	establishment and/or maintenance of cell polarity (sensu Fungi)	P	pom_e-40.bg	2	0.000527009	sgd_e-40.bg	103	0.0191914
GO:0030468	0	0	establishment of cell polarity (sensu Fungi)	P	pom_e-40.bg	0	0	sgd_e-40.bg	99	0.0184461
GO:0000282	2.05902e-09	3.5097e-11	bud site selection	P	pom_e-40.bg	0	0	sgd_e-40.bg	64	0.0119247
GO:0030010	0	0	establishment of cell polarity	P	pom_e-40.bg	0	0	sgd_e-40.bg	99	0.0184461
GO:0030468	0	0	establishment of cell polarity (sensu Fungi)	P	pom_e-40.bg	0	0	sgd_e-40.bg	99	0.0184461
GO:0000282	2.05902e-09	3.5097e-11	bud site selection	P	pom_e-40.bg	0	0	sgd_e-40.bg	64	0.0119247
GO:0007028	1.35865e-11	1.56e-13	cytoplasm organization and biogenesis	P	pom_e-40.bg	59	0.0155468	sgd_e-40.bg	232	0.0432271
GO:0042254	1.35865e-11	1.56e-13	ribosome biogenesis and assembly	P	pom_e-40.bg	59	0.0155468	sgd_e-40.bg	232	0.0432271
GO:0042255	7.38239e-06	2.5342e-07	ribosome assembly	P	pom_e-40.bg	5	0.00131752	sgd_e-40.bg	56	0.0104341
GO:0007046	1.23328e-09	1.9854e-11	ribosome biogenesis	P	pom_e-40.bg	55	0.0144928	sgd_e-40.bg	206	0.0383827
GO:0006364	2.38268e-09	4.1178e-11	rRNA processing	P	pom_e-40.bg	39	0.0102767	sgd_e-40.bg	168	0.0313024
GO:0006365	7.53815e-07	1.7846e-08	35S primary transcript processing	P	pom_e-40.bg	2	0.000527009	sgd_e-40.bg	54	0.0100615
GO:0045229	2.17528e-08	4.3001e-10	external encapsulating structure organization and biogenesis	P	pom_e-40.bg	29	0.00764163	sgd_e-40.bg	137	0.0255264
GO:0007047	2.17528e-08	4.3001e-10	cell wall organization and biogenesis	P	pom_e-40.bg	29	0.00764163	sgd_e-40.bg	137	0.0255264
GO:0006996	0	0	organelle organization and biogenesis	P	pom_e-40.bg	327	0.086166	sgd_e-40.bg	933	0.17384
GO:0051276	0.100931	0.011804	chromosome organization and biogenesis	P	pom_e-40.bg	139	0.0366271	sgd_e-40.bg	256	0.0476989
GO:0007001	0.00315076	0.00020289	chromosome organization and biogenesis (sensu Eukaryota)	P	pom_e-40.bg	112	0.0295125	sgd_e-40.bg	241	0.044904
GO:0006325	5.28793e-05	2.2346e-06	establishment and/or maintenance of chromatin architecture	P	pom_e-40.bg	75	0.0197628	sgd_e-40.bg	199	0.0370784
GO:0006333	0.931476	0.72493	chromatin assembly or disassembly	P	pom_e-40.bg	21	0.0055336	sgd_e-40.bg	34	0.00633501
GO:0016568	2.461e-05	9.7298e-07	chromatin modification	P	pom_e-40.bg	60	0.0158103	sgd_e-40.bg	174	0.0324203
GO:0006338	0.000277905	1.454e-05	chromatin remodeling	P	pom_e-40.bg	43	0.0113307	sgd_e-40.bg	129	0.0240358
GO:0031055	4.03165e-07	8.8765e-09	chromatin remodeling at centromere	P	pom_e-40.bg	25	0.00658762	sgd_e-40.bg	0	0
GO:0007010	1.21541e-06	3.1891e-08	cytoskeleton organization and biogenesis	P	pom_e-40.bg	107	0.028195	sgd_e-40.bg	279	0.0519843
GO:0007163	0.00256351	0.00016204	establishment and/or maintenance of cell polarity	P	pom_e-40.bg	35	0.00922266	sgd_e-40.bg	103	0.0191914
GO:0030467	0	0	establishment and/or maintenance of cell polarity (sensu Fungi)	P	pom_e-40.bg	2	0.000527009	sgd_e-40.bg	103	0.0191914
GO:0030468	0	0	establishment of cell polarity (sensu Fungi)	P	pom_e-40.bg	0	0	sgd_e-40.bg	99	0.0184461
GO:0000282	2.05902e-09	3.5097e-11	bud site selection	P	pom_e-40.bg	0	0	sgd_e-40.bg	64	0.0119247
GO:0030010	0	0	establishment of cell polarity	P	pom_e-40.bg	0	0	sgd_e-40.bg	99	0.0184461
GO:0030468	0	0	establishment of cell polarity (sensu Fungi)	P	pom_e-40.bg	0	0	sgd_e-40.bg	99	0.0184461
GO:0000282	2.05902e-09	3.5097e-11	bud site selection	P	pom_e-40.bg	0	0	sgd_e-40.bg	64	0.0119247
GO:0007005	5.89597e-06	1.9402e-07	mitochondrion organization and biogenesis	P	pom_e-40.bg	16	0.00421607	sgd_e-40.bg	86	0.0160238
GO:0042254	1.35865e-11	1.56e-13	ribosome biogenesis and assembly	P	pom_e-40.bg	59	0.0155468	sgd_e-40.bg	232	0.0432271
GO:0042255	7.38239e-06	2.5342e-07	ribosome assembly	P	pom_e-40.bg	5	0.00131752	sgd_e-40.bg	56	0.0104341
GO:0007046	1.23328e-09	1.9854e-11	ribosome biogenesis	P	pom_e-40.bg	55	0.0144928	sgd_e-40.bg	206	0.0383827
GO:0006364	2.38268e-09	4.1178e-11	rRNA processing	P	pom_e-40.bg	39	0.0102767	sgd_e-40.bg	168	0.0313024
GO:0006365	7.53815e-07	1.7846e-08	35S primary transcript processing	P	pom_e-40.bg	2	0.000527009	sgd_e-40.bg	54	0.0100615
GO:0044237	3.11324e-11	3.98e-13	cellular metabolism	P	pom_e-40.bg	1973	0.519895	sgd_e-40.bg	3201	0.596423
GO:0044248	1.02655e-06	2.5518e-08	cellular catabolism	P	pom_e-40.bg	194	0.0511199	sgd_e-40.bg	436	0.0812372
GO:0044265	3.33196e-05	1.3331e-06	cellular macromolecule catabolism	P	pom_e-40.bg	153	0.0403162	sgd_e-40.bg	342	0.0637228
GO:0006401	1.17658e-06	2.9819e-08	RNA catabolism	P	pom_e-40.bg	4	0.00105402	sgd_e-40.bg	59	0.0109931
GO:0006402	2.04727e-06	5.8161e-08	mRNA catabolism	P	pom_e-40.bg	3	0.000790514	sgd_e-40.bg	54	0.0100615
GO:0044260	0.0100955	0.00077676	cellular macromolecule metabolism	P	pom_e-40.bg	913	0.24058	sgd_e-40.bg	1460	0.272033
GO:0044267	0.346905	0.061349	cellular protein metabolism	P	pom_e-40.bg	829	0.218445	sgd_e-40.bg	1263	0.235327
GO:0006461	4.59477e-10	6.853e-12	protein complex assembly	P	pom_e-40.bg	28	0.00737813	sgd_e-40.bg	148	0.0275759
GO:0042255	7.38239e-06	2.5342e-07	ribosome assembly	P	pom_e-40.bg	5	0.00131752	sgd_e-40.bg	56	0.0104341
GO:0006091	0.0147954	0.0011676	generation of precursor metabolites and energy	P	pom_e-40.bg	181	0.0476943	sgd_e-40.bg	343	0.0639091
GO:0015980	1.64944e-10	2.382e-12	energy derivation by oxidation of organic compounds	P	pom_e-40.bg	52	0.0137022	sgd_e-40.bg	207	0.038569
GO:0045333	6.33268e-06	2.0989e-07	cellular respiration	P	pom_e-40.bg	19	0.00500659	sgd_e-40.bg	93	0.0173281
GO:0006139	4.69333e-12	5e-14	nucleobase, nucleoside, nucleotide and nucleic acid metabolism	P	pom_e-40.bg	828	0.218182	sgd_e-40.bg	1548	0.288429
GO:0006259	1.11009e-05	4.1786e-07	DNA metabolism	P	pom_e-40.bg	285	0.0750988	sgd_e-40.bg	572	0.106577
GO:0006323	5.28793e-05	2.2346e-06	DNA packaging	P	pom_e-40.bg	75	0.0197628	sgd_e-40.bg	199	0.0370784
GO:0006325	5.28793e-05	2.2346e-06	establishment and/or maintenance of chromatin architecture	P	pom_e-40.bg	75	0.0197628	sgd_e-40.bg	199	0.0370784
GO:0006333	0.931476	0.72493	chromatin assembly or disassembly	P	pom_e-40.bg	21	0.0055336	sgd_e-40.bg	34	0.00633501
GO:0016568	2.461e-05	9.7298e-07	chromatin modification	P	pom_e-40.bg	60	0.0158103	sgd_e-40.bg	174	0.0324203
GO:0006338	0.000277905	1.454e-05	chromatin remodeling	P	pom_e-40.bg	43	0.0113307	sgd_e-40.bg	129	0.0240358
GO:0031055	4.03165e-07	8.8765e-09	chromatin remodeling at centromere	P	pom_e-40.bg	25	0.00658762	sgd_e-40.bg	0	0
GO:0006310	7.0528e-07	1.653e-08	DNA recombination	P	pom_e-40.bg	63	0.0166008	sgd_e-40.bg	197	0.0367058
GO:0016070	2.67316e-06	7.9739e-08	RNA metabolism	P	pom_e-40.bg	230	0.0606061	sgd_e-40.bg	491	0.091485
GO:0006401	1.17658e-06	2.9819e-08	RNA catabolism	P	pom_e-40.bg	4	0.00105402	sgd_e-40.bg	59	0.0109931
GO:0006402	2.04727e-06	5.8161e-08	mRNA catabolism	P	pom_e-40.bg	3	0.000790514	sgd_e-40.bg	54	0.0100615
GO:0006396	4.61551e-06	1.4642e-07	RNA processing	P	pom_e-40.bg	175	0.0461133	sgd_e-40.bg	393	0.0732253
GO:0006364	2.38268e-09	4.1178e-11	rRNA processing	P	pom_e-40.bg	39	0.0102767	sgd_e-40.bg	168	0.0313024
GO:0006365	7.53815e-07	1.7846e-08	35S primary transcript processing	P	pom_e-40.bg	2	0.000527009	sgd_e-40.bg	54	0.0100615
GO:0016071	0.00149849	8.7625e-05	mRNA metabolism	P	pom_e-40.bg	101	0.026614	sgd_e-40.bg	227	0.0422955
GO:0006402	2.04727e-06	5.8161e-08	mRNA catabolism	P	pom_e-40.bg	3	0.000790514	sgd_e-40.bg	54	0.0100615
GO:0016072	1.62147e-09	2.6871e-11	rRNA metabolism	P	pom_e-40.bg	41	0.0108037	sgd_e-40.bg	174	0.0324203
GO:0006364	2.38268e-09	4.1178e-11	rRNA processing	P	pom_e-40.bg	39	0.0102767	sgd_e-40.bg	168	0.0313024
GO:0006365	7.53815e-07	1.7846e-08	35S primary transcript processing	P	pom_e-40.bg	2	0.000527009	sgd_e-40.bg	54	0.0100615
GO:0016458	0.128432	0.016206	gene silencing	P	pom_e-40.bg	32	0.00843215	sgd_e-40.bg	76	0.0141606
GO:0006342	0.0977579	0.011375	chromatin silencing	P	pom_e-40.bg	31	0.00816864	sgd_e-40.bg	76	0.0141606
GO:0030702	9.59376e-06	3.4523e-07	chromatin silencing at centromere	P	pom_e-40.bg	20	0.00527009	sgd_e-40.bg	0	0
GO:0019219	1.7691e-05	6.8268e-07	regulation of nucleobase, nucleoside, nucleotide and nucleic acid metabolism	P	pom_e-40.bg	261	0.0687747	sgd_e-40.bg	529	0.0985653
GO:0045934	5.06419e-05	2.0861e-06	negative regulation of nucleobase, nucleoside, nucleotide and nucleic acid metabolism	P	pom_e-40.bg	44	0.0115942	sgd_e-40.bg	139	0.025899
GO:0016481	4.63737e-05	1.8993e-06	negative regulation of transcription	P	pom_e-40.bg	37	0.00974967	sgd_e-40.bg	125	0.0232905
GO:0045892	5.52311e-05	2.3536e-06	negative regulation of transcription, DNA-dependent	P	pom_e-40.bg	35	0.00922266	sgd_e-40.bg	120	0.0223589
GO:0006342	0.0977579	0.011375	chromatin silencing	P	pom_e-40.bg	31	0.00816864	sgd_e-40.bg	76	0.0141606
GO:0030702	9.59376e-06	3.4523e-07	chromatin silencing at centromere	P	pom_e-40.bg	20	0.00527009	sgd_e-40.bg	0	0
GO:0000122	3.58897e-06	1.1258e-07	negative regulation of transcription from RNA polymerase II promoter	P	pom_e-40.bg	0	0	sgd_e-40.bg	42	0.0078256
GO:0045935	8.76811e-07	2.1173e-08	positive regulation of nucleobase, nucleoside, nucleotide and nucleic acid metabolism	P	pom_e-40.bg	6	0.00158103	sgd_e-40.bg	66	0.0122974
GO:0045941	1.17658e-06	3.0083e-08	positive regulation of transcription	P	pom_e-40.bg	6	0.00158103	sgd_e-40.bg	65	0.012111
GO:0045893	1.48924e-06	4.0545e-08	positive regulation of transcription, DNA-dependent	P	pom_e-40.bg	3	0.000790514	sgd_e-40.bg	55	0.0102478
GO:0045944	3.58897e-06	1.1258e-07	positive regulation of transcription from RNA polymerase II promoter	P	pom_e-40.bg	0	0	sgd_e-40.bg	42	0.0078256
GO:0045449	2.14684e-05	8.4369e-07	regulation of transcription	P	pom_e-40.bg	248	0.0653491	sgd_e-40.bg	506	0.0942799
GO:0016481	4.63737e-05	1.8993e-06	negative regulation of transcription	P	pom_e-40.bg	37	0.00974967	sgd_e-40.bg	125	0.0232905
GO:0045892	5.52311e-05	2.3536e-06	negative regulation of transcription, DNA-dependent	P	pom_e-40.bg	35	0.00922266	sgd_e-40.bg	120	0.0223589
GO:0006342	0.0977579	0.011375	chromatin silencing	P	pom_e-40.bg	31	0.00816864	sgd_e-40.bg	76	0.0141606
GO:0030702	9.59376e-06	3.4523e-07	chromatin silencing at centromere	P	pom_e-40.bg	20	0.00527009	sgd_e-40.bg	0	0
GO:0000122	3.58897e-06	1.1258e-07	negative regulation of transcription from RNA polymerase II promoter	P	pom_e-40.bg	0	0	sgd_e-40.bg	42	0.0078256
GO:0045941	1.17658e-06	3.0083e-08	positive regulation of transcription	P	pom_e-40.bg	6	0.00158103	sgd_e-40.bg	65	0.012111
GO:0045893	1.48924e-06	4.0545e-08	positive regulation of transcription, DNA-dependent	P	pom_e-40.bg	3	0.000790514	sgd_e-40.bg	55	0.0102478
GO:0045944	3.58897e-06	1.1258e-07	positive regulation of transcription from RNA polymerase II promoter	P	pom_e-40.bg	0	0	sgd_e-40.bg	42	0.0078256
GO:0006355	2.04727e-06	5.76e-08	regulation of transcription, DNA-dependent	P	pom_e-40.bg	230	0.0606061	sgd_e-40.bg	493	0.0918576
GO:0045892	5.52311e-05	2.3536e-06	negative regulation of transcription, DNA-dependent	P	pom_e-40.bg	35	0.00922266	sgd_e-40.bg	120	0.0223589
GO:0006342	0.0977579	0.011375	chromatin silencing	P	pom_e-40.bg	31	0.00816864	sgd_e-40.bg	76	0.0141606
GO:0030702	9.59376e-06	3.4523e-07	chromatin silencing at centromere	P	pom_e-40.bg	20	0.00527009	sgd_e-40.bg	0	0
GO:0000122	3.58897e-06	1.1258e-07	negative regulation of transcription from RNA polymerase II promoter	P	pom_e-40.bg	0	0	sgd_e-40.bg	42	0.0078256
GO:0045893	1.48924e-06	4.0545e-08	positive regulation of transcription, DNA-dependent	P	pom_e-40.bg	3	0.000790514	sgd_e-40.bg	55	0.0102478
GO:0045944	3.58897e-06	1.1258e-07	positive regulation of transcription from RNA polymerase II promoter	P	pom_e-40.bg	0	0	sgd_e-40.bg	42	0.0078256
GO:0006357	0	0	regulation of transcription from RNA polymerase II promoter	P	pom_e-40.bg	8	0.00210804	sgd_e-40.bg	163	0.0303708
GO:0000122	3.58897e-06	1.1258e-07	negative regulation of transcription from RNA polymerase II promoter	P	pom_e-40.bg	0	0	sgd_e-40.bg	42	0.0078256
GO:0045944	3.58897e-06	1.1258e-07	positive regulation of transcription from RNA polymerase II promoter	P	pom_e-40.bg	0	0	sgd_e-40.bg	42	0.0078256
GO:0006350	2.45378e-06	7.085e-08	transcription	P	pom_e-40.bg	285	0.0750988	sgd_e-40.bg	584	0.108813
GO:0045449	2.14684e-05	8.4369e-07	regulation of transcription	P	pom_e-40.bg	248	0.0653491	sgd_e-40.bg	506	0.0942799
GO:0016481	4.63737e-05	1.8993e-06	negative regulation of transcription	P	pom_e-40.bg	37	0.00974967	sgd_e-40.bg	125	0.0232905
GO:0045892	5.52311e-05	2.3536e-06	negative regulation of transcription, DNA-dependent	P	pom_e-40.bg	35	0.00922266	sgd_e-40.bg	120	0.0223589
GO:0006342	0.0977579	0.011375	chromatin silencing	P	pom_e-40.bg	31	0.00816864	sgd_e-40.bg	76	0.0141606
GO:0030702	9.59376e-06	3.4523e-07	chromatin silencing at centromere	P	pom_e-40.bg	20	0.00527009	sgd_e-40.bg	0	0
GO:0000122	3.58897e-06	1.1258e-07	negative regulation of transcription from RNA polymerase II promoter	P	pom_e-40.bg	0	0	sgd_e-40.bg	42	0.0078256
GO:0045941	1.17658e-06	3.0083e-08	positive regulation of transcription	P	pom_e-40.bg	6	0.00158103	sgd_e-40.bg	65	0.012111
GO:0045893	1.48924e-06	4.0545e-08	positive regulation of transcription, DNA-dependent	P	pom_e-40.bg	3	0.000790514	sgd_e-40.bg	55	0.0102478
GO:0045944	3.58897e-06	1.1258e-07	positive regulation of transcription from RNA polymerase II promoter	P	pom_e-40.bg	0	0	sgd_e-40.bg	42	0.0078256
GO:0006355	2.04727e-06	5.76e-08	regulation of transcription, DNA-dependent	P	pom_e-40.bg	230	0.0606061	sgd_e-40.bg	493	0.0918576
GO:0045892	5.52311e-05	2.3536e-06	negative regulation of transcription, DNA-dependent	P	pom_e-40.bg	35	0.00922266	sgd_e-40.bg	120	0.0223589
GO:0006342	0.0977579	0.011375	chromatin silencing	P	pom_e-40.bg	31	0.00816864	sgd_e-40.bg	76	0.0141606
GO:0030702	9.59376e-06	3.4523e-07	chromatin silencing at centromere	P	pom_e-40.bg	20	0.00527009	sgd_e-40.bg	0	0
GO:0000122	3.58897e-06	1.1258e-07	negative regulation of transcription from RNA polymerase II promoter	P	pom_e-40.bg	0	0	sgd_e-40.bg	42	0.0078256
GO:0045893	1.48924e-06	4.0545e-08	positive regulation of transcription, DNA-dependent	P	pom_e-40.bg	3	0.000790514	sgd_e-40.bg	55	0.0102478
GO:0045944	3.58897e-06	1.1258e-07	positive regulation of transcription from RNA polymerase II promoter	P	pom_e-40.bg	0	0	sgd_e-40.bg	42	0.0078256
GO:0006357	0	0	regulation of transcription from RNA polymerase II promoter	P	pom_e-40.bg	8	0.00210804	sgd_e-40.bg	163	0.0303708
GO:0000122	3.58897e-06	1.1258e-07	negative regulation of transcription from RNA polymerase II promoter	P	pom_e-40.bg	0	0	sgd_e-40.bg	42	0.0078256
GO:0045944	3.58897e-06	1.1258e-07	positive regulation of transcription from RNA polymerase II promoter	P	pom_e-40.bg	0	0	sgd_e-40.bg	42	0.0078256
GO:0006351	6.30515e-08	1.3285e-09	transcription, DNA-dependent	P	pom_e-40.bg	245	0.0645586	sgd_e-40.bg	541	0.100801
GO:0006355	2.04727e-06	5.76e-08	regulation of transcription, DNA-dependent	P	pom_e-40.bg	230	0.0606061	sgd_e-40.bg	493	0.0918576
GO:0045892	5.52311e-05	2.3536e-06	negative regulation of transcription, DNA-dependent	P	pom_e-40.bg	35	0.00922266	sgd_e-40.bg	120	0.0223589
GO:0006342	0.0977579	0.011375	chromatin silencing	P	pom_e-40.bg	31	0.00816864	sgd_e-40.bg	76	0.0141606
GO:0030702	9.59376e-06	3.4523e-07	chromatin silencing at centromere	P	pom_e-40.bg	20	0.00527009	sgd_e-40.bg	0	0
GO:0000122	3.58897e-06	1.1258e-07	negative regulation of transcription from RNA polymerase II promoter	P	pom_e-40.bg	0	0	sgd_e-40.bg	42	0.0078256
GO:0045893	1.48924e-06	4.0545e-08	positive regulation of transcription, DNA-dependent	P	pom_e-40.bg	3	0.000790514	sgd_e-40.bg	55	0.0102478
GO:0045944	3.58897e-06	1.1258e-07	positive regulation of transcription from RNA polymerase II promoter	P	pom_e-40.bg	0	0	sgd_e-40.bg	42	0.0078256
GO:0006357	0	0	regulation of transcription from RNA polymerase II promoter	P	pom_e-40.bg	8	0.00210804	sgd_e-40.bg	163	0.0303708
GO:0000122	3.58897e-06	1.1258e-07	negative regulation of transcription from RNA polymerase II promoter	P	pom_e-40.bg	0	0	sgd_e-40.bg	42	0.0078256
GO:0045944	3.58897e-06	1.1258e-07	positive regulation of transcription from RNA polymerase II promoter	P	pom_e-40.bg	0	0	sgd_e-40.bg	42	0.0078256
GO:0006366	0	0	transcription from RNA polymerase II promoter	P	pom_e-40.bg	25	0.00658762	sgd_e-40.bg	243	0.0452767
GO:0006357	0	0	regulation of transcription from RNA polymerase II promoter	P	pom_e-40.bg	8	0.00210804	sgd_e-40.bg	163	0.0303708
GO:0000122	3.58897e-06	1.1258e-07	negative regulation of transcription from RNA polymerase II promoter	P	pom_e-40.bg	0	0	sgd_e-40.bg	42	0.0078256
GO:0045944	3.58897e-06	1.1258e-07	positive regulation of transcription from RNA polymerase II promoter	P	pom_e-40.bg	0	0	sgd_e-40.bg	42	0.0078256
GO:0031323	8.74414e-08	1.8838e-09	regulation of cellular metabolism	P	pom_e-40.bg	272	0.0716733	sgd_e-40.bg	585	0.108999
GO:0031324	8.22703e-06	2.8631e-07	negative regulation of cellular metabolism	P	pom_e-40.bg	46	0.0121212	sgd_e-40.bg	151	0.0281349
GO:0045934	5.06419e-05	2.0861e-06	negative regulation of nucleobase, nucleoside, nucleotide and nucleic acid metabolism	P	pom_e-40.bg	44	0.0115942	sgd_e-40.bg	139	0.025899
GO:0016481	4.63737e-05	1.8993e-06	negative regulation of transcription	P	pom_e-40.bg	37	0.00974967	sgd_e-40.bg	125	0.0232905
GO:0045892	5.52311e-05	2.3536e-06	negative regulation of transcription, DNA-dependent	P	pom_e-40.bg	35	0.00922266	sgd_e-40.bg	120	0.0223589
GO:0006342	0.0977579	0.011375	chromatin silencing	P	pom_e-40.bg	31	0.00816864	sgd_e-40.bg	76	0.0141606
GO:0030702	9.59376e-06	3.4523e-07	chromatin silencing at centromere	P	pom_e-40.bg	20	0.00527009	sgd_e-40.bg	0	0
GO:0000122	3.58897e-06	1.1258e-07	negative regulation of transcription from RNA polymerase II promoter	P	pom_e-40.bg	0	0	sgd_e-40.bg	42	0.0078256
GO:0031325	4.68305e-07	1.0477e-08	positive regulation of cellular metabolism	P	pom_e-40.bg	6	0.00158103	sgd_e-40.bg	68	0.01267
GO:0045935	8.76811e-07	2.1173e-08	positive regulation of nucleobase, nucleoside, nucleotide and nucleic acid metabolism	P	pom_e-40.bg	6	0.00158103	sgd_e-40.bg	66	0.0122974
GO:0045941	1.17658e-06	3.0083e-08	positive regulation of transcription	P	pom_e-40.bg	6	0.00158103	sgd_e-40.bg	65	0.012111
GO:0045893	1.48924e-06	4.0545e-08	positive regulation of transcription, DNA-dependent	P	pom_e-40.bg	3	0.000790514	sgd_e-40.bg	55	0.0102478
GO:0045944	3.58897e-06	1.1258e-07	positive regulation of transcription from RNA polymerase II promoter	P	pom_e-40.bg	0	0	sgd_e-40.bg	42	0.0078256
GO:0019219	1.7691e-05	6.8268e-07	regulation of nucleobase, nucleoside, nucleotide and nucleic acid metabolism	P	pom_e-40.bg	261	0.0687747	sgd_e-40.bg	529	0.0985653
GO:0045934	5.06419e-05	2.0861e-06	negative regulation of nucleobase, nucleoside, nucleotide and nucleic acid metabolism	P	pom_e-40.bg	44	0.0115942	sgd_e-40.bg	139	0.025899
GO:0016481	4.63737e-05	1.8993e-06	negative regulation of transcription	P	pom_e-40.bg	37	0.00974967	sgd_e-40.bg	125	0.0232905
GO:0045892	5.52311e-05	2.3536e-06	negative regulation of transcription, DNA-dependent	P	pom_e-40.bg	35	0.00922266	sgd_e-40.bg	120	0.0223589
GO:0006342	0.0977579	0.011375	chromatin silencing	P	pom_e-40.bg	31	0.00816864	sgd_e-40.bg	76	0.0141606
GO:0030702	9.59376e-06	3.4523e-07	chromatin silencing at centromere	P	pom_e-40.bg	20	0.00527009	sgd_e-40.bg	0	0
GO:0000122	3.58897e-06	1.1258e-07	negative regulation of transcription from RNA polymerase II promoter	P	pom_e-40.bg	0	0	sgd_e-40.bg	42	0.0078256
GO:0045935	8.76811e-07	2.1173e-08	positive regulation of nucleobase, nucleoside, nucleotide and nucleic acid metabolism	P	pom_e-40.bg	6	0.00158103	sgd_e-40.bg	66	0.0122974
GO:0045941	1.17658e-06	3.0083e-08	positive regulation of transcription	P	pom_e-40.bg	6	0.00158103	sgd_e-40.bg	65	0.012111
GO:0045893	1.48924e-06	4.0545e-08	positive regulation of transcription, DNA-dependent	P	pom_e-40.bg	3	0.000790514	sgd_e-40.bg	55	0.0102478
GO:0045944	3.58897e-06	1.1258e-07	positive regulation of transcription from RNA polymerase II promoter	P	pom_e-40.bg	0	0	sgd_e-40.bg	42	0.0078256
GO:0045449	2.14684e-05	8.4369e-07	regulation of transcription	P	pom_e-40.bg	248	0.0653491	sgd_e-40.bg	506	0.0942799
GO:0016481	4.63737e-05	1.8993e-06	negative regulation of transcription	P	pom_e-40.bg	37	0.00974967	sgd_e-40.bg	125	0.0232905
GO:0045892	5.52311e-05	2.3536e-06	negative regulation of transcription, DNA-dependent	P	pom_e-40.bg	35	0.00922266	sgd_e-40.bg	120	0.0223589
GO:0006342	0.0977579	0.011375	chromatin silencing	P	pom_e-40.bg	31	0.00816864	sgd_e-40.bg	76	0.0141606
GO:0030702	9.59376e-06	3.4523e-07	chromatin silencing at centromere	P	pom_e-40.bg	20	0.00527009	sgd_e-40.bg	0	0
GO:0000122	3.58897e-06	1.1258e-07	negative regulation of transcription from RNA polymerase II promoter	P	pom_e-40.bg	0	0	sgd_e-40.bg	42	0.0078256
GO:0045941	1.17658e-06	3.0083e-08	positive regulation of transcription	P	pom_e-40.bg	6	0.00158103	sgd_e-40.bg	65	0.012111
GO:0045893	1.48924e-06	4.0545e-08	positive regulation of transcription, DNA-dependent	P	pom_e-40.bg	3	0.000790514	sgd_e-40.bg	55	0.0102478
GO:0045944	3.58897e-06	1.1258e-07	positive regulation of transcription from RNA polymerase II promoter	P	pom_e-40.bg	0	0	sgd_e-40.bg	42	0.0078256
GO:0006355	2.04727e-06	5.76e-08	regulation of transcription, DNA-dependent	P	pom_e-40.bg	230	0.0606061	sgd_e-40.bg	493	0.0918576
GO:0045892	5.52311e-05	2.3536e-06	negative regulation of transcription, DNA-dependent	P	pom_e-40.bg	35	0.00922266	sgd_e-40.bg	120	0.0223589
GO:0006342	0.0977579	0.011375	chromatin silencing	P	pom_e-40.bg	31	0.00816864	sgd_e-40.bg	76	0.0141606
GO:0030702	9.59376e-06	3.4523e-07	chromatin silencing at centromere	P	pom_e-40.bg	20	0.00527009	sgd_e-40.bg	0	0
GO:0000122	3.58897e-06	1.1258e-07	negative regulation of transcription from RNA polymerase II promoter	P	pom_e-40.bg	0	0	sgd_e-40.bg	42	0.0078256
GO:0045893	1.48924e-06	4.0545e-08	positive regulation of transcription, DNA-dependent	P	pom_e-40.bg	3	0.000790514	sgd_e-40.bg	55	0.0102478
GO:0045944	3.58897e-06	1.1258e-07	positive regulation of transcription from RNA polymerase II promoter	P	pom_e-40.bg	0	0	sgd_e-40.bg	42	0.0078256
GO:0006357	0	0	regulation of transcription from RNA polymerase II promoter	P	pom_e-40.bg	8	0.00210804	sgd_e-40.bg	163	0.0303708
GO:0000122	3.58897e-06	1.1258e-07	negative regulation of transcription from RNA polymerase II promoter	P	pom_e-40.bg	0	0	sgd_e-40.bg	42	0.0078256
GO:0045944	3.58897e-06	1.1258e-07	positive regulation of transcription from RNA polymerase II promoter	P	pom_e-40.bg	0	0	sgd_e-40.bg	42	0.0078256
GO:0051244	1.15199e-05	4.3636e-07	regulation of cellular physiological process	P	pom_e-40.bg	385	0.101449	sgd_e-40.bg	734	0.136762
GO:0051243	1.04094e-05	3.8567e-07	negative regulation of cellular physiological process	P	pom_e-40.bg	51	0.0134387	sgd_e-40.bg	160	0.0298118
GO:0031324	8.22703e-06	2.8631e-07	negative regulation of cellular metabolism	P	pom_e-40.bg	46	0.0121212	sgd_e-40.bg	151	0.0281349
GO:0045934	5.06419e-05	2.0861e-06	negative regulation of nucleobase, nucleoside, nucleotide and nucleic acid metabolism	P	pom_e-40.bg	44	0.0115942	sgd_e-40.bg	139	0.025899
GO:0016481	4.63737e-05	1.8993e-06	negative regulation of transcription	P	pom_e-40.bg	37	0.00974967	sgd_e-40.bg	125	0.0232905
GO:0045892	5.52311e-05	2.3536e-06	negative regulation of transcription, DNA-dependent	P	pom_e-40.bg	35	0.00922266	sgd_e-40.bg	120	0.0223589
GO:0006342	0.0977579	0.011375	chromatin silencing	P	pom_e-40.bg	31	0.00816864	sgd_e-40.bg	76	0.0141606
GO:0030702	9.59376e-06	3.4523e-07	chromatin silencing at centromere	P	pom_e-40.bg	20	0.00527009	sgd_e-40.bg	0	0
GO:0000122	3.58897e-06	1.1258e-07	negative regulation of transcription from RNA polymerase II promoter	P	pom_e-40.bg	0	0	sgd_e-40.bg	42	0.0078256
GO:0051242	8.61924e-06	3.0302e-07	positive regulation of cellular physiological process	P	pom_e-40.bg	11	0.00289855	sgd_e-40.bg	72	0.0134153
GO:0031325	4.68305e-07	1.0477e-08	positive regulation of cellular metabolism	P	pom_e-40.bg	6	0.00158103	sgd_e-40.bg	68	0.01267
GO:0045935	8.76811e-07	2.1173e-08	positive regulation of nucleobase, nucleoside, nucleotide and nucleic acid metabolism	P	pom_e-40.bg	6	0.00158103	sgd_e-40.bg	66	0.0122974
GO:0045941	1.17658e-06	3.0083e-08	positive regulation of transcription	P	pom_e-40.bg	6	0.00158103	sgd_e-40.bg	65	0.012111
GO:0045893	1.48924e-06	4.0545e-08	positive regulation of transcription, DNA-dependent	P	pom_e-40.bg	3	0.000790514	sgd_e-40.bg	55	0.0102478
GO:0045944	3.58897e-06	1.1258e-07	positive regulation of transcription from RNA polymerase II promoter	P	pom_e-40.bg	0	0	sgd_e-40.bg	42	0.0078256
GO:0031323	8.74414e-08	1.8838e-09	regulation of cellular metabolism	P	pom_e-40.bg	272	0.0716733	sgd_e-40.bg	585	0.108999
GO:0031324	8.22703e-06	2.8631e-07	negative regulation of cellular metabolism	P	pom_e-40.bg	46	0.0121212	sgd_e-40.bg	151	0.0281349
GO:0045934	5.06419e-05	2.0861e-06	negative regulation of nucleobase, nucleoside, nucleotide and nucleic acid metabolism	P	pom_e-40.bg	44	0.0115942	sgd_e-40.bg	139	0.025899
GO:0016481	4.63737e-05	1.8993e-06	negative regulation of transcription	P	pom_e-40.bg	37	0.00974967	sgd_e-40.bg	125	0.0232905
GO:0045892	5.52311e-05	2.3536e-06	negative regulation of transcription, DNA-dependent	P	pom_e-40.bg	35	0.00922266	sgd_e-40.bg	120	0.0223589
GO:0006342	0.0977579	0.011375	chromatin silencing	P	pom_e-40.bg	31	0.00816864	sgd_e-40.bg	76	0.0141606
GO:0030702	9.59376e-06	3.4523e-07	chromatin silencing at centromere	P	pom_e-40.bg	20	0.00527009	sgd_e-40.bg	0	0
GO:0000122	3.58897e-06	1.1258e-07	negative regulation of transcription from RNA polymerase II promoter	P	pom_e-40.bg	0	0	sgd_e-40.bg	42	0.0078256
GO:0031325	4.68305e-07	1.0477e-08	positive regulation of cellular metabolism	P	pom_e-40.bg	6	0.00158103	sgd_e-40.bg	68	0.01267
GO:0045935	8.76811e-07	2.1173e-08	positive regulation of nucleobase, nucleoside, nucleotide and nucleic acid metabolism	P	pom_e-40.bg	6	0.00158103	sgd_e-40.bg	66	0.0122974
GO:0045941	1.17658e-06	3.0083e-08	positive regulation of transcription	P	pom_e-40.bg	6	0.00158103	sgd_e-40.bg	65	0.012111
GO:0045893	1.48924e-06	4.0545e-08	positive regulation of transcription, DNA-dependent	P	pom_e-40.bg	3	0.000790514	sgd_e-40.bg	55	0.0102478
GO:0045944	3.58897e-06	1.1258e-07	positive regulation of transcription from RNA polymerase II promoter	P	pom_e-40.bg	0	0	sgd_e-40.bg	42	0.0078256
GO:0019219	1.7691e-05	6.8268e-07	regulation of nucleobase, nucleoside, nucleotide and nucleic acid metabolism	P	pom_e-40.bg	261	0.0687747	sgd_e-40.bg	529	0.0985653
GO:0045934	5.06419e-05	2.0861e-06	negative regulation of nucleobase, nucleoside, nucleotide and nucleic acid metabolism	P	pom_e-40.bg	44	0.0115942	sgd_e-40.bg	139	0.025899
GO:0016481	4.63737e-05	1.8993e-06	negative regulation of transcription	P	pom_e-40.bg	37	0.00974967	sgd_e-40.bg	125	0.0232905
GO:0045892	5.52311e-05	2.3536e-06	negative regulation of transcription, DNA-dependent	P	pom_e-40.bg	35	0.00922266	sgd_e-40.bg	120	0.0223589
GO:0006342	0.0977579	0.011375	chromatin silencing	P	pom_e-40.bg	31	0.00816864	sgd_e-40.bg	76	0.0141606
GO:0030702	9.59376e-06	3.4523e-07	chromatin silencing at centromere	P	pom_e-40.bg	20	0.00527009	sgd_e-40.bg	0	0
GO:0000122	3.58897e-06	1.1258e-07	negative regulation of transcription from RNA polymerase II promoter	P	pom_e-40.bg	0	0	sgd_e-40.bg	42	0.0078256
GO:0045935	8.76811e-07	2.1173e-08	positive regulation of nucleobase, nucleoside, nucleotide and nucleic acid metabolism	P	pom_e-40.bg	6	0.00158103	sgd_e-40.bg	66	0.0122974
GO:0045941	1.17658e-06	3.0083e-08	positive regulation of transcription	P	pom_e-40.bg	6	0.00158103	sgd_e-40.bg	65	0.012111
GO:0045893	1.48924e-06	4.0545e-08	positive regulation of transcription, DNA-dependent	P	pom_e-40.bg	3	0.000790514	sgd_e-40.bg	55	0.0102478
GO:0045944	3.58897e-06	1.1258e-07	positive regulation of transcription from RNA polymerase II promoter	P	pom_e-40.bg	0	0	sgd_e-40.bg	42	0.0078256
GO:0045449	2.14684e-05	8.4369e-07	regulation of transcription	P	pom_e-40.bg	248	0.0653491	sgd_e-40.bg	506	0.0942799
GO:0016481	4.63737e-05	1.8993e-06	negative regulation of transcription	P	pom_e-40.bg	37	0.00974967	sgd_e-40.bg	125	0.0232905
GO:0045892	5.52311e-05	2.3536e-06	negative regulation of transcription, DNA-dependent	P	pom_e-40.bg	35	0.00922266	sgd_e-40.bg	120	0.0223589
GO:0006342	0.0977579	0.011375	chromatin silencing	P	pom_e-40.bg	31	0.00816864	sgd_e-40.bg	76	0.0141606
GO:0030702	9.59376e-06	3.4523e-07	chromatin silencing at centromere	P	pom_e-40.bg	20	0.00527009	sgd_e-40.bg	0	0
GO:0000122	3.58897e-06	1.1258e-07	negative regulation of transcription from RNA polymerase II promoter	P	pom_e-40.bg	0	0	sgd_e-40.bg	42	0.0078256
GO:0045941	1.17658e-06	3.0083e-08	positive regulation of transcription	P	pom_e-40.bg	6	0.00158103	sgd_e-40.bg	65	0.012111
GO:0045893	1.48924e-06	4.0545e-08	positive regulation of transcription, DNA-dependent	P	pom_e-40.bg	3	0.000790514	sgd_e-40.bg	55	0.0102478
GO:0045944	3.58897e-06	1.1258e-07	positive regulation of transcription from RNA polymerase II promoter	P	pom_e-40.bg	0	0	sgd_e-40.bg	42	0.0078256
GO:0006355	2.04727e-06	5.76e-08	regulation of transcription, DNA-dependent	P	pom_e-40.bg	230	0.0606061	sgd_e-40.bg	493	0.0918576
GO:0045892	5.52311e-05	2.3536e-06	negative regulation of transcription, DNA-dependent	P	pom_e-40.bg	35	0.00922266	sgd_e-40.bg	120	0.0223589
GO:0006342	0.0977579	0.011375	chromatin silencing	P	pom_e-40.bg	31	0.00816864	sgd_e-40.bg	76	0.0141606
GO:0030702	9.59376e-06	3.4523e-07	chromatin silencing at centromere	P	pom_e-40.bg	20	0.00527009	sgd_e-40.bg	0	0
GO:0000122	3.58897e-06	1.1258e-07	negative regulation of transcription from RNA polymerase II promoter	P	pom_e-40.bg	0	0	sgd_e-40.bg	42	0.0078256
GO:0045893	1.48924e-06	4.0545e-08	positive regulation of transcription, DNA-dependent	P	pom_e-40.bg	3	0.000790514	sgd_e-40.bg	55	0.0102478
GO:0045944	3.58897e-06	1.1258e-07	positive regulation of transcription from RNA polymerase II promoter	P	pom_e-40.bg	0	0	sgd_e-40.bg	42	0.0078256
GO:0006357	0	0	regulation of transcription from RNA polymerase II promoter	P	pom_e-40.bg	8	0.00210804	sgd_e-40.bg	163	0.0303708
GO:0000122	3.58897e-06	1.1258e-07	negative regulation of transcription from RNA polymerase II promoter	P	pom_e-40.bg	0	0	sgd_e-40.bg	42	0.0078256
GO:0045944	3.58897e-06	1.1258e-07	positive regulation of transcription from RNA polymerase II promoter	P	pom_e-40.bg	0	0	sgd_e-40.bg	42	0.0078256
GO:0030435	5.70704e-05	2.459e-06	sporulation	P	pom_e-40.bg	37	0.00974967	sgd_e-40.bg	124	0.0231042
GO:0006810	2.60311e-06	7.6417e-08	transport	P	pom_e-40.bg	543	0.143083	sgd_e-40.bg	998	0.185951
GO:0046907	0	0	intracellular transport	P	pom_e-40.bg	166	0.0437418	sgd_e-40.bg	490	0.0912987
GO:0048193	6.87628e-13	7e-15	Golgi vesicle transport	P	pom_e-40.bg	14	0.00368906	sgd_e-40.bg	132	0.0245947
GO:0006888	2.60702e-06	7.7149e-08	ER to Golgi transport	P	pom_e-40.bg	8	0.00210804	sgd_e-40.bg	68	0.01267
GO:0006892	4.93631e-06	1.5835e-07	post-Golgi transport	P	pom_e-40.bg	2	0.000527009	sgd_e-40.bg	48	0.00894354
GO:0006886	4.05737e-09	7.2594e-11	intracellular protein transport	P	pom_e-40.bg	97	0.0255599	sgd_e-40.bg	287	0.0534749
GO:0006605	6.65055e-12	7.4e-14	protein targeting	P	pom_e-40.bg	52	0.0137022	sgd_e-40.bg	219	0.0408049
GO:0006623	8.71901e-07	2.0848e-08	protein-vacuolar targeting	P	pom_e-40.bg	4	0.00105402	sgd_e-40.bg	60	0.0111794
GO:0015031	2.04727e-06	5.7966e-08	protein transport	P	pom_e-40.bg	176	0.0463768	sgd_e-40.bg	400	0.0745295
GO:0006886	4.05737e-09	7.2594e-11	intracellular protein transport	P	pom_e-40.bg	97	0.0255599	sgd_e-40.bg	287	0.0534749
GO:0006605	6.65055e-12	7.4e-14	protein targeting	P	pom_e-40.bg	52	0.0137022	sgd_e-40.bg	219	0.0408049
GO:0006623	8.71901e-07	2.0848e-08	protein-vacuolar targeting	P	pom_e-40.bg	4	0.00105402	sgd_e-40.bg	60	0.0111794
GO:0045045	2.976e-12	3.1e-14	secretory pathway	P	pom_e-40.bg	37	0.00974967	sgd_e-40.bg	187	0.0348426
GO:0006888	2.60702e-06	7.7149e-08	ER to Golgi transport	P	pom_e-40.bg	8	0.00210804	sgd_e-40.bg	68	0.01267
GO:0006892	4.93631e-06	1.5835e-07	post-Golgi transport	P	pom_e-40.bg	2	0.000527009	sgd_e-40.bg	48	0.00894354
GO:0016192	0	0	vesicle-mediated transport	P	pom_e-40.bg	41	0.0108037	sgd_e-40.bg	248	0.0462083
GO:0048193	6.87628e-13	7e-15	Golgi vesicle transport	P	pom_e-40.bg	14	0.00368906	sgd_e-40.bg	132	0.0245947
GO:0006888	2.60702e-06	7.7149e-08	ER to Golgi transport	P	pom_e-40.bg	8	0.00210804	sgd_e-40.bg	68	0.01267
GO:0006892	4.93631e-06	1.5835e-07	post-Golgi transport	P	pom_e-40.bg	2	0.000527009	sgd_e-40.bg	48	0.00894354
GO:0042592	1.90033e-06	5.2637e-08	homeostasis	P	pom_e-40.bg	23	0.00606061	sgd_e-40.bg	107	0.0199366
GO:0019725	3.09419e-06	9.5961e-08	cell homeostasis	P	pom_e-40.bg	23	0.00606061	sgd_e-40.bg	105	0.019564
GO:0006873	5.709e-06	1.8584e-07	cell ion homeostasis	P	pom_e-40.bg	18	0.00474308	sgd_e-40.bg	91	0.0169555
GO:0050801	5.709e-06	1.8584e-07	ion homeostasis	P	pom_e-40.bg	18	0.00474308	sgd_e-40.bg	91	0.0169555
GO:0006873	5.709e-06	1.8584e-07	cell ion homeostasis	P	pom_e-40.bg	18	0.00474308	sgd_e-40.bg	91	0.0169555
GO:0051179	7.60386e-05	3.4563e-06	localization	P	pom_e-40.bg	576	0.151779	sgd_e-40.bg	1016	0.189305
GO:0051234	3.06979e-06	9.4015e-08	establishment of localization	P	pom_e-40.bg	546	0.143874	sgd_e-40.bg	1001	0.18651
GO:0045184	2.86048e-06	8.6004e-08	establishment of protein localization	P	pom_e-40.bg	179	0.0471673	sgd_e-40.bg	403	0.0750885
GO:0015031	2.04727e-06	5.7966e-08	protein transport	P	pom_e-40.bg	176	0.0463768	sgd_e-40.bg	400	0.0745295
GO:0006886	4.05737e-09	7.2594e-11	intracellular protein transport	P	pom_e-40.bg	97	0.0255599	sgd_e-40.bg	287	0.0534749
GO:0006605	6.65055e-12	7.4e-14	protein targeting	P	pom_e-40.bg	52	0.0137022	sgd_e-40.bg	219	0.0408049
GO:0006623	8.71901e-07	2.0848e-08	protein-vacuolar targeting	P	pom_e-40.bg	4	0.00105402	sgd_e-40.bg	60	0.0111794
GO:0046903	5.05043e-12	5.5e-14	secretion	P	pom_e-40.bg	39	0.0102767	sgd_e-40.bg	190	0.0354015
GO:0045045	2.976e-12	3.1e-14	secretory pathway	P	pom_e-40.bg	37	0.00974967	sgd_e-40.bg	187	0.0348426
GO:0006888	2.60702e-06	7.7149e-08	ER to Golgi transport	P	pom_e-40.bg	8	0.00210804	sgd_e-40.bg	68	0.01267
GO:0006892	4.93631e-06	1.5835e-07	post-Golgi transport	P	pom_e-40.bg	2	0.000527009	sgd_e-40.bg	48	0.00894354
GO:0006810	2.60311e-06	7.6417e-08	transport	P	pom_e-40.bg	543	0.143083	sgd_e-40.bg	998	0.185951
GO:0046907	0	0	intracellular transport	P	pom_e-40.bg	166	0.0437418	sgd_e-40.bg	490	0.0912987
GO:0048193	6.87628e-13	7e-15	Golgi vesicle transport	P	pom_e-40.bg	14	0.00368906	sgd_e-40.bg	132	0.0245947
GO:0006888	2.60702e-06	7.7149e-08	ER to Golgi transport	P	pom_e-40.bg	8	0.00210804	sgd_e-40.bg	68	0.01267
GO:0006892	4.93631e-06	1.5835e-07	post-Golgi transport	P	pom_e-40.bg	2	0.000527009	sgd_e-40.bg	48	0.00894354
GO:0006886	4.05737e-09	7.2594e-11	intracellular protein transport	P	pom_e-40.bg	97	0.0255599	sgd_e-40.bg	287	0.0534749
GO:0006605	6.65055e-12	7.4e-14	protein targeting	P	pom_e-40.bg	52	0.0137022	sgd_e-40.bg	219	0.0408049
GO:0006623	8.71901e-07	2.0848e-08	protein-vacuolar targeting	P	pom_e-40.bg	4	0.00105402	sgd_e-40.bg	60	0.0111794
GO:0015031	2.04727e-06	5.7966e-08	protein transport	P	pom_e-40.bg	176	0.0463768	sgd_e-40.bg	400	0.0745295
GO:0006886	4.05737e-09	7.2594e-11	intracellular protein transport	P	pom_e-40.bg	97	0.0255599	sgd_e-40.bg	287	0.0534749
GO:0006605	6.65055e-12	7.4e-14	protein targeting	P	pom_e-40.bg	52	0.0137022	sgd_e-40.bg	219	0.0408049
GO:0006623	8.71901e-07	2.0848e-08	protein-vacuolar targeting	P	pom_e-40.bg	4	0.00105402	sgd_e-40.bg	60	0.0111794
GO:0045045	2.976e-12	3.1e-14	secretory pathway	P	pom_e-40.bg	37	0.00974967	sgd_e-40.bg	187	0.0348426
GO:0006888	2.60702e-06	7.7149e-08	ER to Golgi transport	P	pom_e-40.bg	8	0.00210804	sgd_e-40.bg	68	0.01267
GO:0006892	4.93631e-06	1.5835e-07	post-Golgi transport	P	pom_e-40.bg	2	0.000527009	sgd_e-40.bg	48	0.00894354
GO:0016192	0	0	vesicle-mediated transport	P	pom_e-40.bg	41	0.0108037	sgd_e-40.bg	248	0.0462083
GO:0048193	6.87628e-13	7e-15	Golgi vesicle transport	P	pom_e-40.bg	14	0.00368906	sgd_e-40.bg	132	0.0245947
GO:0006888	2.60702e-06	7.7149e-08	ER to Golgi transport	P	pom_e-40.bg	8	0.00210804	sgd_e-40.bg	68	0.01267
GO:0006892	4.93631e-06	1.5835e-07	post-Golgi transport	P	pom_e-40.bg	2	0.000527009	sgd_e-40.bg	48	0.00894354
GO:0008104	0.00397858	0.00026279	protein localization	P	pom_e-40.bg	215	0.0566535	sgd_e-40.bg	410	0.0763928
GO:0045184	2.86048e-06	8.6004e-08	establishment of protein localization	P	pom_e-40.bg	179	0.0471673	sgd_e-40.bg	403	0.0750885
GO:0015031	2.04727e-06	5.7966e-08	protein transport	P	pom_e-40.bg	176	0.0463768	sgd_e-40.bg	400	0.0745295
GO:0006886	4.05737e-09	7.2594e-11	intracellular protein transport	P	pom_e-40.bg	97	0.0255599	sgd_e-40.bg	287	0.0534749
GO:0006605	6.65055e-12	7.4e-14	protein targeting	P	pom_e-40.bg	52	0.0137022	sgd_e-40.bg	219	0.0408049
GO:0006623	8.71901e-07	2.0848e-08	protein-vacuolar targeting	P	pom_e-40.bg	4	0.00105402	sgd_e-40.bg	60	0.0111794
GO:0008152	6.56888e-05	2.8846e-06	metabolism	P	pom_e-40.bg	2152	0.567062	sgd_e-40.bg	3306	0.615987
GO:0009056	1.45091e-06	3.9158e-08	catabolism	P	pom_e-40.bg	207	0.0545455	sgd_e-40.bg	456	0.0849637
GO:0044248	1.02655e-06	2.5518e-08	cellular catabolism	P	pom_e-40.bg	194	0.0511199	sgd_e-40.bg	436	0.0812372
GO:0044265	3.33196e-05	1.3331e-06	cellular macromolecule catabolism	P	pom_e-40.bg	153	0.0403162	sgd_e-40.bg	342	0.0637228
GO:0006401	1.17658e-06	2.9819e-08	RNA catabolism	P	pom_e-40.bg	4	0.00105402	sgd_e-40.bg	59	0.0109931
GO:0006402	2.04727e-06	5.8161e-08	mRNA catabolism	P	pom_e-40.bg	3	0.000790514	sgd_e-40.bg	54	0.0100615
GO:0009057	9.4776e-05	4.4875e-06	macromolecule catabolism	P	pom_e-40.bg	163	0.0429513	sgd_e-40.bg	352	0.065586
GO:0044265	3.33196e-05	1.3331e-06	cellular macromolecule catabolism	P	pom_e-40.bg	153	0.0403162	sgd_e-40.bg	342	0.0637228
GO:0006401	1.17658e-06	2.9819e-08	RNA catabolism	P	pom_e-40.bg	4	0.00105402	sgd_e-40.bg	59	0.0109931
GO:0006402	2.04727e-06	5.8161e-08	mRNA catabolism	P	pom_e-40.bg	3	0.000790514	sgd_e-40.bg	54	0.0100615
GO:0044237	3.11324e-11	3.98e-13	cellular metabolism	P	pom_e-40.bg	1973	0.519895	sgd_e-40.bg	3201	0.596423
GO:0044248	1.02655e-06	2.5518e-08	cellular catabolism	P	pom_e-40.bg	194	0.0511199	sgd_e-40.bg	436	0.0812372
GO:0044265	3.33196e-05	1.3331e-06	cellular macromolecule catabolism	P	pom_e-40.bg	153	0.0403162	sgd_e-40.bg	342	0.0637228
GO:0006401	1.17658e-06	2.9819e-08	RNA catabolism	P	pom_e-40.bg	4	0.00105402	sgd_e-40.bg	59	0.0109931
GO:0006402	2.04727e-06	5.8161e-08	mRNA catabolism	P	pom_e-40.bg	3	0.000790514	sgd_e-40.bg	54	0.0100615
GO:0044260	0.0100955	0.00077676	cellular macromolecule metabolism	P	pom_e-40.bg	913	0.24058	sgd_e-40.bg	1460	0.272033
GO:0044267	0.346905	0.061349	cellular protein metabolism	P	pom_e-40.bg	829	0.218445	sgd_e-40.bg	1263	0.235327
GO:0006461	4.59477e-10	6.853e-12	protein complex assembly	P	pom_e-40.bg	28	0.00737813	sgd_e-40.bg	148	0.0275759
GO:0042255	7.38239e-06	2.5342e-07	ribosome assembly	P	pom_e-40.bg	5	0.00131752	sgd_e-40.bg	56	0.0104341
GO:0006091	0.0147954	0.0011676	generation of precursor metabolites and energy	P	pom_e-40.bg	181	0.0476943	sgd_e-40.bg	343	0.0639091
GO:0015980	1.64944e-10	2.382e-12	energy derivation by oxidation of organic compounds	P	pom_e-40.bg	52	0.0137022	sgd_e-40.bg	207	0.038569
GO:0045333	6.33268e-06	2.0989e-07	cellular respiration	P	pom_e-40.bg	19	0.00500659	sgd_e-40.bg	93	0.0173281
GO:0006139	4.69333e-12	5e-14	nucleobase, nucleoside, nucleotide and nucleic acid metabolism	P	pom_e-40.bg	828	0.218182	sgd_e-40.bg	1548	0.288429
GO:0006259	1.11009e-05	4.1786e-07	DNA metabolism	P	pom_e-40.bg	285	0.0750988	sgd_e-40.bg	572	0.106577
GO:0006323	5.28793e-05	2.2346e-06	DNA packaging	P	pom_e-40.bg	75	0.0197628	sgd_e-40.bg	199	0.0370784
GO:0006325	5.28793e-05	2.2346e-06	establishment and/or maintenance of chromatin architecture	P	pom_e-40.bg	75	0.0197628	sgd_e-40.bg	199	0.0370784
GO:0006333	0.931476	0.72493	chromatin assembly or disassembly	P	pom_e-40.bg	21	0.0055336	sgd_e-40.bg	34	0.00633501
GO:0016568	2.461e-05	9.7298e-07	chromatin modification	P	pom_e-40.bg	60	0.0158103	sgd_e-40.bg	174	0.0324203
GO:0006338	0.000277905	1.454e-05	chromatin remodeling	P	pom_e-40.bg	43	0.0113307	sgd_e-40.bg	129	0.0240358
GO:0031055	4.03165e-07	8.8765e-09	chromatin remodeling at centromere	P	pom_e-40.bg	25	0.00658762	sgd_e-40.bg	0	0
GO:0006310	7.0528e-07	1.653e-08	DNA recombination	P	pom_e-40.bg	63	0.0166008	sgd_e-40.bg	197	0.0367058
GO:0016070	2.67316e-06	7.9739e-08	RNA metabolism	P	pom_e-40.bg	230	0.0606061	sgd_e-40.bg	491	0.091485
GO:0006401	1.17658e-06	2.9819e-08	RNA catabolism	P	pom_e-40.bg	4	0.00105402	sgd_e-40.bg	59	0.0109931
GO:0006402	2.04727e-06	5.8161e-08	mRNA catabolism	P	pom_e-40.bg	3	0.000790514	sgd_e-40.bg	54	0.0100615
GO:0006396	4.61551e-06	1.4642e-07	RNA processing	P	pom_e-40.bg	175	0.0461133	sgd_e-40.bg	393	0.0732253
GO:0006364	2.38268e-09	4.1178e-11	rRNA processing	P	pom_e-40.bg	39	0.0102767	sgd_e-40.bg	168	0.0313024
GO:0006365	7.53815e-07	1.7846e-08	35S primary transcript processing	P	pom_e-40.bg	2	0.000527009	sgd_e-40.bg	54	0.0100615
GO:0016071	0.00149849	8.7625e-05	mRNA metabolism	P	pom_e-40.bg	101	0.026614	sgd_e-40.bg	227	0.0422955
GO:0006402	2.04727e-06	5.8161e-08	mRNA catabolism	P	pom_e-40.bg	3	0.000790514	sgd_e-40.bg	54	0.0100615
GO:0016072	1.62147e-09	2.6871e-11	rRNA metabolism	P	pom_e-40.bg	41	0.0108037	sgd_e-40.bg	174	0.0324203
GO:0006364	2.38268e-09	4.1178e-11	rRNA processing	P	pom_e-40.bg	39	0.0102767	sgd_e-40.bg	168	0.0313024
GO:0006365	7.53815e-07	1.7846e-08	35S primary transcript processing	P	pom_e-40.bg	2	0.000527009	sgd_e-40.bg	54	0.0100615
GO:0016458	0.128432	0.016206	gene silencing	P	pom_e-40.bg	32	0.00843215	sgd_e-40.bg	76	0.0141606
GO:0006342	0.0977579	0.011375	chromatin silencing	P	pom_e-40.bg	31	0.00816864	sgd_e-40.bg	76	0.0141606
GO:0030702	9.59376e-06	3.4523e-07	chromatin silencing at centromere	P	pom_e-40.bg	20	0.00527009	sgd_e-40.bg	0	0
GO:0019219	1.7691e-05	6.8268e-07	regulation of nucleobase, nucleoside, nucleotide and nucleic acid metabolism	P	pom_e-40.bg	261	0.0687747	sgd_e-40.bg	529	0.0985653
GO:0045934	5.06419e-05	2.0861e-06	negative regulation of nucleobase, nucleoside, nucleotide and nucleic acid metabolism	P	pom_e-40.bg	44	0.0115942	sgd_e-40.bg	139	0.025899
GO:0016481	4.63737e-05	1.8993e-06	negative regulation of transcription	P	pom_e-40.bg	37	0.00974967	sgd_e-40.bg	125	0.0232905
GO:0045892	5.52311e-05	2.3536e-06	negative regulation of transcription, DNA-dependent	P	pom_e-40.bg	35	0.00922266	sgd_e-40.bg	120	0.0223589
GO:0006342	0.0977579	0.011375	chromatin silencing	P	pom_e-40.bg	31	0.00816864	sgd_e-40.bg	76	0.0141606
GO:0030702	9.59376e-06	3.4523e-07	chromatin silencing at centromere	P	pom_e-40.bg	20	0.00527009	sgd_e-40.bg	0	0
GO:0000122	3.58897e-06	1.1258e-07	negative regulation of transcription from RNA polymerase II promoter	P	pom_e-40.bg	0	0	sgd_e-40.bg	42	0.0078256
GO:0045935	8.76811e-07	2.1173e-08	positive regulation of nucleobase, nucleoside, nucleotide and nucleic acid metabolism	P	pom_e-40.bg	6	0.00158103	sgd_e-40.bg	66	0.0122974
GO:0045941	1.17658e-06	3.0083e-08	positive regulation of transcription	P	pom_e-40.bg	6	0.00158103	sgd_e-40.bg	65	0.012111
GO:0045893	1.48924e-06	4.0545e-08	positive regulation of transcription, DNA-dependent	P	pom_e-40.bg	3	0.000790514	sgd_e-40.bg	55	0.0102478
GO:0045944	3.58897e-06	1.1258e-07	positive regulation of transcription from RNA polymerase II promoter	P	pom_e-40.bg	0	0	sgd_e-40.bg	42	0.0078256
GO:0045449	2.14684e-05	8.4369e-07	regulation of transcription	P	pom_e-40.bg	248	0.0653491	sgd_e-40.bg	506	0.0942799
GO:0016481	4.63737e-05	1.8993e-06	negative regulation of transcription	P	pom_e-40.bg	37	0.00974967	sgd_e-40.bg	125	0.0232905
GO:0045892	5.52311e-05	2.3536e-06	negative regulation of transcription, DNA-dependent	P	pom_e-40.bg	35	0.00922266	sgd_e-40.bg	120	0.0223589
GO:0006342	0.0977579	0.011375	chromatin silencing	P	pom_e-40.bg	31	0.00816864	sgd_e-40.bg	76	0.0141606
GO:0030702	9.59376e-06	3.4523e-07	chromatin silencing at centromere	P	pom_e-40.bg	20	0.00527009	sgd_e-40.bg	0	0
GO:0000122	3.58897e-06	1.1258e-07	negative regulation of transcription from RNA polymerase II promoter	P	pom_e-40.bg	0	0	sgd_e-40.bg	42	0.0078256
GO:0045941	1.17658e-06	3.0083e-08	positive regulation of transcription	P	pom_e-40.bg	6	0.00158103	sgd_e-40.bg	65	0.012111
GO:0045893	1.48924e-06	4.0545e-08	positive regulation of transcription, DNA-dependent	P	pom_e-40.bg	3	0.000790514	sgd_e-40.bg	55	0.0102478
GO:0045944	3.58897e-06	1.1258e-07	positive regulation of transcription from RNA polymerase II promoter	P	pom_e-40.bg	0	0	sgd_e-40.bg	42	0.0078256
GO:0006355	2.04727e-06	5.76e-08	regulation of transcription, DNA-dependent	P	pom_e-40.bg	230	0.0606061	sgd_e-40.bg	493	0.0918576
GO:0045892	5.52311e-05	2.3536e-06	negative regulation of transcription, DNA-dependent	P	pom_e-40.bg	35	0.00922266	sgd_e-40.bg	120	0.0223589
GO:0006342	0.0977579	0.011375	chromatin silencing	P	pom_e-40.bg	31	0.00816864	sgd_e-40.bg	76	0.0141606
GO:0030702	9.59376e-06	3.4523e-07	chromatin silencing at centromere	P	pom_e-40.bg	20	0.00527009	sgd_e-40.bg	0	0
GO:0000122	3.58897e-06	1.1258e-07	negative regulation of transcription from RNA polymerase II promoter	P	pom_e-40.bg	0	0	sgd_e-40.bg	42	0.0078256
GO:0045893	1.48924e-06	4.0545e-08	positive regulation of transcription, DNA-dependent	P	pom_e-40.bg	3	0.000790514	sgd_e-40.bg	55	0.0102478
GO:0045944	3.58897e-06	1.1258e-07	positive regulation of transcription from RNA polymerase II promoter	P	pom_e-40.bg	0	0	sgd_e-40.bg	42	0.0078256
GO:0006357	0	0	regulation of transcription from RNA polymerase II promoter	P	pom_e-40.bg	8	0.00210804	sgd_e-40.bg	163	0.0303708
GO:0000122	3.58897e-06	1.1258e-07	negative regulation of transcription from RNA polymerase II promoter	P	pom_e-40.bg	0	0	sgd_e-40.bg	42	0.0078256
GO:0045944	3.58897e-06	1.1258e-07	positive regulation of transcription from RNA polymerase II promoter	P	pom_e-40.bg	0	0	sgd_e-40.bg	42	0.0078256
GO:0006350	2.45378e-06	7.085e-08	transcription	P	pom_e-40.bg	285	0.0750988	sgd_e-40.bg	584	0.108813
GO:0045449	2.14684e-05	8.4369e-07	regulation of transcription	P	pom_e-40.bg	248	0.0653491	sgd_e-40.bg	506	0.0942799
GO:0016481	4.63737e-05	1.8993e-06	negative regulation of transcription	P	pom_e-40.bg	37	0.00974967	sgd_e-40.bg	125	0.0232905
GO:0045892	5.52311e-05	2.3536e-06	negative regulation of transcription, DNA-dependent	P	pom_e-40.bg	35	0.00922266	sgd_e-40.bg	120	0.0223589
GO:0006342	0.0977579	0.011375	chromatin silencing	P	pom_e-40.bg	31	0.00816864	sgd_e-40.bg	76	0.0141606
GO:0030702	9.59376e-06	3.4523e-07	chromatin silencing at centromere	P	pom_e-40.bg	20	0.00527009	sgd_e-40.bg	0	0
GO:0000122	3.58897e-06	1.1258e-07	negative regulation of transcription from RNA polymerase II promoter	P	pom_e-40.bg	0	0	sgd_e-40.bg	42	0.0078256
GO:0045941	1.17658e-06	3.0083e-08	positive regulation of transcription	P	pom_e-40.bg	6	0.00158103	sgd_e-40.bg	65	0.012111
GO:0045893	1.48924e-06	4.0545e-08	positive regulation of transcription, DNA-dependent	P	pom_e-40.bg	3	0.000790514	sgd_e-40.bg	55	0.0102478
GO:0045944	3.58897e-06	1.1258e-07	positive regulation of transcription from RNA polymerase II promoter	P	pom_e-40.bg	0	0	sgd_e-40.bg	42	0.0078256
GO:0006355	2.04727e-06	5.76e-08	regulation of transcription, DNA-dependent	P	pom_e-40.bg	230	0.0606061	sgd_e-40.bg	493	0.0918576
GO:0045892	5.52311e-05	2.3536e-06	negative regulation of transcription, DNA-dependent	P	pom_e-40.bg	35	0.00922266	sgd_e-40.bg	120	0.0223589
GO:0006342	0.0977579	0.011375	chromatin silencing	P	pom_e-40.bg	31	0.00816864	sgd_e-40.bg	76	0.0141606
GO:0030702	9.59376e-06	3.4523e-07	chromatin silencing at centromere	P	pom_e-40.bg	20	0.00527009	sgd_e-40.bg	0	0
GO:0000122	3.58897e-06	1.1258e-07	negative regulation of transcription from RNA polymerase II promoter	P	pom_e-40.bg	0	0	sgd_e-40.bg	42	0.0078256
GO:0045893	1.48924e-06	4.0545e-08	positive regulation of transcription, DNA-dependent	P	pom_e-40.bg	3	0.000790514	sgd_e-40.bg	55	0.0102478
GO:0045944	3.58897e-06	1.1258e-07	positive regulation of transcription from RNA polymerase II promoter	P	pom_e-40.bg	0	0	sgd_e-40.bg	42	0.0078256
GO:0006357	0	0	regulation of transcription from RNA polymerase II promoter	P	pom_e-40.bg	8	0.00210804	sgd_e-40.bg	163	0.0303708
GO:0000122	3.58897e-06	1.1258e-07	negative regulation of transcription from RNA polymerase II promoter	P	pom_e-40.bg	0	0	sgd_e-40.bg	42	0.0078256
GO:0045944	3.58897e-06	1.1258e-07	positive regulation of transcription from RNA polymerase II promoter	P	pom_e-40.bg	0	0	sgd_e-40.bg	42	0.0078256
GO:0006351	6.30515e-08	1.3285e-09	transcription, DNA-dependent	P	pom_e-40.bg	245	0.0645586	sgd_e-40.bg	541	0.100801
GO:0006355	2.04727e-06	5.76e-08	regulation of transcription, DNA-dependent	P	pom_e-40.bg	230	0.0606061	sgd_e-40.bg	493	0.0918576
GO:0045892	5.52311e-05	2.3536e-06	negative regulation of transcription, DNA-dependent	P	pom_e-40.bg	35	0.00922266	sgd_e-40.bg	120	0.0223589
GO:0006342	0.0977579	0.011375	chromatin silencing	P	pom_e-40.bg	31	0.00816864	sgd_e-40.bg	76	0.0141606
GO:0030702	9.59376e-06	3.4523e-07	chromatin silencing at centromere	P	pom_e-40.bg	20	0.00527009	sgd_e-40.bg	0	0
GO:0000122	3.58897e-06	1.1258e-07	negative regulation of transcription from RNA polymerase II promoter	P	pom_e-40.bg	0	0	sgd_e-40.bg	42	0.0078256
GO:0045893	1.48924e-06	4.0545e-08	positive regulation of transcription, DNA-dependent	P	pom_e-40.bg	3	0.000790514	sgd_e-40.bg	55	0.0102478
GO:0045944	3.58897e-06	1.1258e-07	positive regulation of transcription from RNA polymerase II promoter	P	pom_e-40.bg	0	0	sgd_e-40.bg	42	0.0078256
GO:0006357	0	0	regulation of transcription from RNA polymerase II promoter	P	pom_e-40.bg	8	0.00210804	sgd_e-40.bg	163	0.0303708
GO:0000122	3.58897e-06	1.1258e-07	negative regulation of transcription from RNA polymerase II promoter	P	pom_e-40.bg	0	0	sgd_e-40.bg	42	0.0078256
GO:0045944	3.58897e-06	1.1258e-07	positive regulation of transcription from RNA polymerase II promoter	P	pom_e-40.bg	0	0	sgd_e-40.bg	42	0.0078256
GO:0006366	0	0	transcription from RNA polymerase II promoter	P	pom_e-40.bg	25	0.00658762	sgd_e-40.bg	243	0.0452767
GO:0006357	0	0	regulation of transcription from RNA polymerase II promoter	P	pom_e-40.bg	8	0.00210804	sgd_e-40.bg	163	0.0303708
GO:0000122	3.58897e-06	1.1258e-07	negative regulation of transcription from RNA polymerase II promoter	P	pom_e-40.bg	0	0	sgd_e-40.bg	42	0.0078256
GO:0045944	3.58897e-06	1.1258e-07	positive regulation of transcription from RNA polymerase II promoter	P	pom_e-40.bg	0	0	sgd_e-40.bg	42	0.0078256
GO:0031323	8.74414e-08	1.8838e-09	regulation of cellular metabolism	P	pom_e-40.bg	272	0.0716733	sgd_e-40.bg	585	0.108999
GO:0031324	8.22703e-06	2.8631e-07	negative regulation of cellular metabolism	P	pom_e-40.bg	46	0.0121212	sgd_e-40.bg	151	0.0281349
GO:0045934	5.06419e-05	2.0861e-06	negative regulation of nucleobase, nucleoside, nucleotide and nucleic acid metabolism	P	pom_e-40.bg	44	0.0115942	sgd_e-40.bg	139	0.025899
GO:0016481	4.63737e-05	1.8993e-06	negative regulation of transcription	P	pom_e-40.bg	37	0.00974967	sgd_e-40.bg	125	0.0232905
GO:0045892	5.52311e-05	2.3536e-06	negative regulation of transcription, DNA-dependent	P	pom_e-40.bg	35	0.00922266	sgd_e-40.bg	120	0.0223589
GO:0006342	0.0977579	0.011375	chromatin silencing	P	pom_e-40.bg	31	0.00816864	sgd_e-40.bg	76	0.0141606
GO:0030702	9.59376e-06	3.4523e-07	chromatin silencing at centromere	P	pom_e-40.bg	20	0.00527009	sgd_e-40.bg	0	0
GO:0000122	3.58897e-06	1.1258e-07	negative regulation of transcription from RNA polymerase II promoter	P	pom_e-40.bg	0	0	sgd_e-40.bg	42	0.0078256
GO:0031325	4.68305e-07	1.0477e-08	positive regulation of cellular metabolism	P	pom_e-40.bg	6	0.00158103	sgd_e-40.bg	68	0.01267
GO:0045935	8.76811e-07	2.1173e-08	positive regulation of nucleobase, nucleoside, nucleotide and nucleic acid metabolism	P	pom_e-40.bg	6	0.00158103	sgd_e-40.bg	66	0.0122974
GO:0045941	1.17658e-06	3.0083e-08	positive regulation of transcription	P	pom_e-40.bg	6	0.00158103	sgd_e-40.bg	65	0.012111
GO:0045893	1.48924e-06	4.0545e-08	positive regulation of transcription, DNA-dependent	P	pom_e-40.bg	3	0.000790514	sgd_e-40.bg	55	0.0102478
GO:0045944	3.58897e-06	1.1258e-07	positive regulation of transcription from RNA polymerase II promoter	P	pom_e-40.bg	0	0	sgd_e-40.bg	42	0.0078256
GO:0019219	1.7691e-05	6.8268e-07	regulation of nucleobase, nucleoside, nucleotide and nucleic acid metabolism	P	pom_e-40.bg	261	0.0687747	sgd_e-40.bg	529	0.0985653
GO:0045934	5.06419e-05	2.0861e-06	negative regulation of nucleobase, nucleoside, nucleotide and nucleic acid metabolism	P	pom_e-40.bg	44	0.0115942	sgd_e-40.bg	139	0.025899
GO:0016481	4.63737e-05	1.8993e-06	negative regulation of transcription	P	pom_e-40.bg	37	0.00974967	sgd_e-40.bg	125	0.0232905
GO:0045892	5.52311e-05	2.3536e-06	negative regulation of transcription, DNA-dependent	P	pom_e-40.bg	35	0.00922266	sgd_e-40.bg	120	0.0223589
GO:0006342	0.0977579	0.011375	chromatin silencing	P	pom_e-40.bg	31	0.00816864	sgd_e-40.bg	76	0.0141606
GO:0030702	9.59376e-06	3.4523e-07	chromatin silencing at centromere	P	pom_e-40.bg	20	0.00527009	sgd_e-40.bg	0	0
GO:0000122	3.58897e-06	1.1258e-07	negative regulation of transcription from RNA polymerase II promoter	P	pom_e-40.bg	0	0	sgd_e-40.bg	42	0.0078256
GO:0045935	8.76811e-07	2.1173e-08	positive regulation of nucleobase, nucleoside, nucleotide and nucleic acid metabolism	P	pom_e-40.bg	6	0.00158103	sgd_e-40.bg	66	0.0122974
GO:0045941	1.17658e-06	3.0083e-08	positive regulation of transcription	P	pom_e-40.bg	6	0.00158103	sgd_e-40.bg	65	0.012111
GO:0045893	1.48924e-06	4.0545e-08	positive regulation of transcription, DNA-dependent	P	pom_e-40.bg	3	0.000790514	sgd_e-40.bg	55	0.0102478
GO:0045944	3.58897e-06	1.1258e-07	positive regulation of transcription from RNA polymerase II promoter	P	pom_e-40.bg	0	0	sgd_e-40.bg	42	0.0078256
GO:0045449	2.14684e-05	8.4369e-07	regulation of transcription	P	pom_e-40.bg	248	0.0653491	sgd_e-40.bg	506	0.0942799
GO:0016481	4.63737e-05	1.8993e-06	negative regulation of transcription	P	pom_e-40.bg	37	0.00974967	sgd_e-40.bg	125	0.0232905
GO:0045892	5.52311e-05	2.3536e-06	negative regulation of transcription, DNA-dependent	P	pom_e-40.bg	35	0.00922266	sgd_e-40.bg	120	0.0223589
GO:0006342	0.0977579	0.011375	chromatin silencing	P	pom_e-40.bg	31	0.00816864	sgd_e-40.bg	76	0.0141606
GO:0030702	9.59376e-06	3.4523e-07	chromatin silencing at centromere	P	pom_e-40.bg	20	0.00527009	sgd_e-40.bg	0	0
GO:0000122	3.58897e-06	1.1258e-07	negative regulation of transcription from RNA polymerase II promoter	P	pom_e-40.bg	0	0	sgd_e-40.bg	42	0.0078256
GO:0045941	1.17658e-06	3.0083e-08	positive regulation of transcription	P	pom_e-40.bg	6	0.00158103	sgd_e-40.bg	65	0.012111
GO:0045893	1.48924e-06	4.0545e-08	positive regulation of transcription, DNA-dependent	P	pom_e-40.bg	3	0.000790514	sgd_e-40.bg	55	0.0102478
GO:0045944	3.58897e-06	1.1258e-07	positive regulation of transcription from RNA polymerase II promoter	P	pom_e-40.bg	0	0	sgd_e-40.bg	42	0.0078256
GO:0006355	2.04727e-06	5.76e-08	regulation of transcription, DNA-dependent	P	pom_e-40.bg	230	0.0606061	sgd_e-40.bg	493	0.0918576
GO:0045892	5.52311e-05	2.3536e-06	negative regulation of transcription, DNA-dependent	P	pom_e-40.bg	35	0.00922266	sgd_e-40.bg	120	0.0223589
GO:0006342	0.0977579	0.011375	chromatin silencing	P	pom_e-40.bg	31	0.00816864	sgd_e-40.bg	76	0.0141606
GO:0030702	9.59376e-06	3.4523e-07	chromatin silencing at centromere	P	pom_e-40.bg	20	0.00527009	sgd_e-40.bg	0	0
GO:0000122	3.58897e-06	1.1258e-07	negative regulation of transcription from RNA polymerase II promoter	P	pom_e-40.bg	0	0	sgd_e-40.bg	42	0.0078256
GO:0045893	1.48924e-06	4.0545e-08	positive regulation of transcription, DNA-dependent	P	pom_e-40.bg	3	0.000790514	sgd_e-40.bg	55	0.0102478
GO:0045944	3.58897e-06	1.1258e-07	positive regulation of transcription from RNA polymerase II promoter	P	pom_e-40.bg	0	0	sgd_e-40.bg	42	0.0078256
GO:0006357	0	0	regulation of transcription from RNA polymerase II promoter	P	pom_e-40.bg	8	0.00210804	sgd_e-40.bg	163	0.0303708
GO:0000122	3.58897e-06	1.1258e-07	negative regulation of transcription from RNA polymerase II promoter	P	pom_e-40.bg	0	0	sgd_e-40.bg	42	0.0078256
GO:0045944	3.58897e-06	1.1258e-07	positive regulation of transcription from RNA polymerase II promoter	P	pom_e-40.bg	0	0	sgd_e-40.bg	42	0.0078256
GO:0043170	0.00897868	0.00068658	macromolecule metabolism	P	pom_e-40.bg	984	0.259289	sgd_e-40.bg	1566	0.291783
GO:0043283	2.08593e-13	2e-15	biopolymer metabolism	P	pom_e-40.bg	647	0.170487	sgd_e-40.bg	1286	0.239612
GO:0006259	1.11009e-05	4.1786e-07	DNA metabolism	P	pom_e-40.bg	285	0.0750988	sgd_e-40.bg	572	0.106577
GO:0006323	5.28793e-05	2.2346e-06	DNA packaging	P	pom_e-40.bg	75	0.0197628	sgd_e-40.bg	199	0.0370784
GO:0006325	5.28793e-05	2.2346e-06	establishment and/or maintenance of chromatin architecture	P	pom_e-40.bg	75	0.0197628	sgd_e-40.bg	199	0.0370784
GO:0006333	0.931476	0.72493	chromatin assembly or disassembly	P	pom_e-40.bg	21	0.0055336	sgd_e-40.bg	34	0.00633501
GO:0016568	2.461e-05	9.7298e-07	chromatin modification	P	pom_e-40.bg	60	0.0158103	sgd_e-40.bg	174	0.0324203
GO:0006338	0.000277905	1.454e-05	chromatin remodeling	P	pom_e-40.bg	43	0.0113307	sgd_e-40.bg	129	0.0240358
GO:0031055	4.03165e-07	8.8765e-09	chromatin remodeling at centromere	P	pom_e-40.bg	25	0.00658762	sgd_e-40.bg	0	0
GO:0006310	7.0528e-07	1.653e-08	DNA recombination	P	pom_e-40.bg	63	0.0166008	sgd_e-40.bg	197	0.0367058
GO:0016070	2.67316e-06	7.9739e-08	RNA metabolism	P	pom_e-40.bg	230	0.0606061	sgd_e-40.bg	491	0.091485
GO:0006401	1.17658e-06	2.9819e-08	RNA catabolism	P	pom_e-40.bg	4	0.00105402	sgd_e-40.bg	59	0.0109931
GO:0006402	2.04727e-06	5.8161e-08	mRNA catabolism	P	pom_e-40.bg	3	0.000790514	sgd_e-40.bg	54	0.0100615
GO:0006396	4.61551e-06	1.4642e-07	RNA processing	P	pom_e-40.bg	175	0.0461133	sgd_e-40.bg	393	0.0732253
GO:0006364	2.38268e-09	4.1178e-11	rRNA processing	P	pom_e-40.bg	39	0.0102767	sgd_e-40.bg	168	0.0313024
GO:0006365	7.53815e-07	1.7846e-08	35S primary transcript processing	P	pom_e-40.bg	2	0.000527009	sgd_e-40.bg	54	0.0100615
GO:0016071	0.00149849	8.7625e-05	mRNA metabolism	P	pom_e-40.bg	101	0.026614	sgd_e-40.bg	227	0.0422955
GO:0006402	2.04727e-06	5.8161e-08	mRNA catabolism	P	pom_e-40.bg	3	0.000790514	sgd_e-40.bg	54	0.0100615
GO:0016072	1.62147e-09	2.6871e-11	rRNA metabolism	P	pom_e-40.bg	41	0.0108037	sgd_e-40.bg	174	0.0324203
GO:0006364	2.38268e-09	4.1178e-11	rRNA processing	P	pom_e-40.bg	39	0.0102767	sgd_e-40.bg	168	0.0313024
GO:0006365	7.53815e-07	1.7846e-08	35S primary transcript processing	P	pom_e-40.bg	2	0.000527009	sgd_e-40.bg	54	0.0100615
GO:0044260	0.0100955	0.00077676	cellular macromolecule metabolism	P	pom_e-40.bg	913	0.24058	sgd_e-40.bg	1460	0.272033
GO:0044267	0.346905	0.061349	cellular protein metabolism	P	pom_e-40.bg	829	0.218445	sgd_e-40.bg	1263	0.235327
GO:0006461	4.59477e-10	6.853e-12	protein complex assembly	P	pom_e-40.bg	28	0.00737813	sgd_e-40.bg	148	0.0275759
GO:0042255	7.38239e-06	2.5342e-07	ribosome assembly	P	pom_e-40.bg	5	0.00131752	sgd_e-40.bg	56	0.0104341
GO:0009057	9.4776e-05	4.4875e-06	macromolecule catabolism	P	pom_e-40.bg	163	0.0429513	sgd_e-40.bg	352	0.065586
GO:0044265	3.33196e-05	1.3331e-06	cellular macromolecule catabolism	P	pom_e-40.bg	153	0.0403162	sgd_e-40.bg	342	0.0637228
GO:0006401	1.17658e-06	2.9819e-08	RNA catabolism	P	pom_e-40.bg	4	0.00105402	sgd_e-40.bg	59	0.0109931
GO:0006402	2.04727e-06	5.8161e-08	mRNA catabolism	P	pom_e-40.bg	3	0.000790514	sgd_e-40.bg	54	0.0100615
GO:0019538	0.352747	0.063099	protein metabolism	P	pom_e-40.bg	837	0.220553	sgd_e-40.bg	1274	0.237377
GO:0044267	0.346905	0.061349	cellular protein metabolism	P	pom_e-40.bg	829	0.218445	sgd_e-40.bg	1263	0.235327
GO:0006461	4.59477e-10	6.853e-12	protein complex assembly	P	pom_e-40.bg	28	0.00737813	sgd_e-40.bg	148	0.0275759
GO:0042255	7.38239e-06	2.5342e-07	ribosome assembly	P	pom_e-40.bg	5	0.00131752	sgd_e-40.bg	56	0.0104341
GO:0044238	9.21742e-10	1.4184e-11	primary metabolism	P	pom_e-40.bg	1864	0.491173	sgd_e-40.bg	3021	0.562884
GO:0006139	4.69333e-12	5e-14	nucleobase, nucleoside, nucleotide and nucleic acid metabolism	P	pom_e-40.bg	828	0.218182	sgd_e-40.bg	1548	0.288429
GO:0006259	1.11009e-05	4.1786e-07	DNA metabolism	P	pom_e-40.bg	285	0.0750988	sgd_e-40.bg	572	0.106577
GO:0006323	5.28793e-05	2.2346e-06	DNA packaging	P	pom_e-40.bg	75	0.0197628	sgd_e-40.bg	199	0.0370784
GO:0006325	5.28793e-05	2.2346e-06	establishment and/or maintenance of chromatin architecture	P	pom_e-40.bg	75	0.0197628	sgd_e-40.bg	199	0.0370784
GO:0006333	0.931476	0.72493	chromatin assembly or disassembly	P	pom_e-40.bg	21	0.0055336	sgd_e-40.bg	34	0.00633501
GO:0016568	2.461e-05	9.7298e-07	chromatin modification	P	pom_e-40.bg	60	0.0158103	sgd_e-40.bg	174	0.0324203
GO:0006338	0.000277905	1.454e-05	chromatin remodeling	P	pom_e-40.bg	43	0.0113307	sgd_e-40.bg	129	0.0240358
GO:0031055	4.03165e-07	8.8765e-09	chromatin remodeling at centromere	P	pom_e-40.bg	25	0.00658762	sgd_e-40.bg	0	0
GO:0006310	7.0528e-07	1.653e-08	DNA recombination	P	pom_e-40.bg	63	0.0166008	sgd_e-40.bg	197	0.0367058
GO:0016070	2.67316e-06	7.9739e-08	RNA metabolism	P	pom_e-40.bg	230	0.0606061	sgd_e-40.bg	491	0.091485
GO:0006401	1.17658e-06	2.9819e-08	RNA catabolism	P	pom_e-40.bg	4	0.00105402	sgd_e-40.bg	59	0.0109931
GO:0006402	2.04727e-06	5.8161e-08	mRNA catabolism	P	pom_e-40.bg	3	0.000790514	sgd_e-40.bg	54	0.0100615
GO:0006396	4.61551e-06	1.4642e-07	RNA processing	P	pom_e-40.bg	175	0.0461133	sgd_e-40.bg	393	0.0732253
GO:0006364	2.38268e-09	4.1178e-11	rRNA processing	P	pom_e-40.bg	39	0.0102767	sgd_e-40.bg	168	0.0313024
GO:0006365	7.53815e-07	1.7846e-08	35S primary transcript processing	P	pom_e-40.bg	2	0.000527009	sgd_e-40.bg	54	0.0100615
GO:0016071	0.00149849	8.7625e-05	mRNA metabolism	P	pom_e-40.bg	101	0.026614	sgd_e-40.bg	227	0.0422955
GO:0006402	2.04727e-06	5.8161e-08	mRNA catabolism	P	pom_e-40.bg	3	0.000790514	sgd_e-40.bg	54	0.0100615
GO:0016072	1.62147e-09	2.6871e-11	rRNA metabolism	P	pom_e-40.bg	41	0.0108037	sgd_e-40.bg	174	0.0324203
GO:0006364	2.38268e-09	4.1178e-11	rRNA processing	P	pom_e-40.bg	39	0.0102767	sgd_e-40.bg	168	0.0313024
GO:0006365	7.53815e-07	1.7846e-08	35S primary transcript processing	P	pom_e-40.bg	2	0.000527009	sgd_e-40.bg	54	0.0100615
GO:0016458	0.128432	0.016206	gene silencing	P	pom_e-40.bg	32	0.00843215	sgd_e-40.bg	76	0.0141606
GO:0006342	0.0977579	0.011375	chromatin silencing	P	pom_e-40.bg	31	0.00816864	sgd_e-40.bg	76	0.0141606
GO:0030702	9.59376e-06	3.4523e-07	chromatin silencing at centromere	P	pom_e-40.bg	20	0.00527009	sgd_e-40.bg	0	0
GO:0019219	1.7691e-05	6.8268e-07	regulation of nucleobase, nucleoside, nucleotide and nucleic acid metabolism	P	pom_e-40.bg	261	0.0687747	sgd_e-40.bg	529	0.0985653
GO:0045934	5.06419e-05	2.0861e-06	negative regulation of nucleobase, nucleoside, nucleotide and nucleic acid metabolism	P	pom_e-40.bg	44	0.0115942	sgd_e-40.bg	139	0.025899
GO:0016481	4.63737e-05	1.8993e-06	negative regulation of transcription	P	pom_e-40.bg	37	0.00974967	sgd_e-40.bg	125	0.0232905
GO:0045892	5.52311e-05	2.3536e-06	negative regulation of transcription, DNA-dependent	P	pom_e-40.bg	35	0.00922266	sgd_e-40.bg	120	0.0223589
GO:0006342	0.0977579	0.011375	chromatin silencing	P	pom_e-40.bg	31	0.00816864	sgd_e-40.bg	76	0.0141606
GO:0030702	9.59376e-06	3.4523e-07	chromatin silencing at centromere	P	pom_e-40.bg	20	0.00527009	sgd_e-40.bg	0	0
GO:0000122	3.58897e-06	1.1258e-07	negative regulation of transcription from RNA polymerase II promoter	P	pom_e-40.bg	0	0	sgd_e-40.bg	42	0.0078256
GO:0045935	8.76811e-07	2.1173e-08	positive regulation of nucleobase, nucleoside, nucleotide and nucleic acid metabolism	P	pom_e-40.bg	6	0.00158103	sgd_e-40.bg	66	0.0122974
GO:0045941	1.17658e-06	3.0083e-08	positive regulation of transcription	P	pom_e-40.bg	6	0.00158103	sgd_e-40.bg	65	0.012111
GO:0045893	1.48924e-06	4.0545e-08	positive regulation of transcription, DNA-dependent	P	pom_e-40.bg	3	0.000790514	sgd_e-40.bg	55	0.0102478
GO:0045944	3.58897e-06	1.1258e-07	positive regulation of transcription from RNA polymerase II promoter	P	pom_e-40.bg	0	0	sgd_e-40.bg	42	0.0078256
GO:0045449	2.14684e-05	8.4369e-07	regulation of transcription	P	pom_e-40.bg	248	0.0653491	sgd_e-40.bg	506	0.0942799
GO:0016481	4.63737e-05	1.8993e-06	negative regulation of transcription	P	pom_e-40.bg	37	0.00974967	sgd_e-40.bg	125	0.0232905
GO:0045892	5.52311e-05	2.3536e-06	negative regulation of transcription, DNA-dependent	P	pom_e-40.bg	35	0.00922266	sgd_e-40.bg	120	0.0223589
GO:0006342	0.0977579	0.011375	chromatin silencing	P	pom_e-40.bg	31	0.00816864	sgd_e-40.bg	76	0.0141606
GO:0030702	9.59376e-06	3.4523e-07	chromatin silencing at centromere	P	pom_e-40.bg	20	0.00527009	sgd_e-40.bg	0	0
GO:0000122	3.58897e-06	1.1258e-07	negative regulation of transcription from RNA polymerase II promoter	P	pom_e-40.bg	0	0	sgd_e-40.bg	42	0.0078256
GO:0045941	1.17658e-06	3.0083e-08	positive regulation of transcription	P	pom_e-40.bg	6	0.00158103	sgd_e-40.bg	65	0.012111
GO:0045893	1.48924e-06	4.0545e-08	positive regulation of transcription, DNA-dependent	P	pom_e-40.bg	3	0.000790514	sgd_e-40.bg	55	0.0102478
GO:0045944	3.58897e-06	1.1258e-07	positive regulation of transcription from RNA polymerase II promoter	P	pom_e-40.bg	0	0	sgd_e-40.bg	42	0.0078256
GO:0006355	2.04727e-06	5.76e-08	regulation of transcription, DNA-dependent	P	pom_e-40.bg	230	0.0606061	sgd_e-40.bg	493	0.0918576
GO:0045892	5.52311e-05	2.3536e-06	negative regulation of transcription, DNA-dependent	P	pom_e-40.bg	35	0.00922266	sgd_e-40.bg	120	0.0223589
GO:0006342	0.0977579	0.011375	chromatin silencing	P	pom_e-40.bg	31	0.00816864	sgd_e-40.bg	76	0.0141606
GO:0030702	9.59376e-06	3.4523e-07	chromatin silencing at centromere	P	pom_e-40.bg	20	0.00527009	sgd_e-40.bg	0	0
GO:0000122	3.58897e-06	1.1258e-07	negative regulation of transcription from RNA polymerase II promoter	P	pom_e-40.bg	0	0	sgd_e-40.bg	42	0.0078256
GO:0045893	1.48924e-06	4.0545e-08	positive regulation of transcription, DNA-dependent	P	pom_e-40.bg	3	0.000790514	sgd_e-40.bg	55	0.0102478
GO:0045944	3.58897e-06	1.1258e-07	positive regulation of transcription from RNA polymerase II promoter	P	pom_e-40.bg	0	0	sgd_e-40.bg	42	0.0078256
GO:0006357	0	0	regulation of transcription from RNA polymerase II promoter	P	pom_e-40.bg	8	0.00210804	sgd_e-40.bg	163	0.0303708
GO:0000122	3.58897e-06	1.1258e-07	negative regulation of transcription from RNA polymerase II promoter	P	pom_e-40.bg	0	0	sgd_e-40.bg	42	0.0078256
GO:0045944	3.58897e-06	1.1258e-07	positive regulation of transcription from RNA polymerase II promoter	P	pom_e-40.bg	0	0	sgd_e-40.bg	42	0.0078256
GO:0006350	2.45378e-06	7.085e-08	transcription	P	pom_e-40.bg	285	0.0750988	sgd_e-40.bg	584	0.108813
GO:0045449	2.14684e-05	8.4369e-07	regulation of transcription	P	pom_e-40.bg	248	0.0653491	sgd_e-40.bg	506	0.0942799
GO:0016481	4.63737e-05	1.8993e-06	negative regulation of transcription	P	pom_e-40.bg	37	0.00974967	sgd_e-40.bg	125	0.0232905
GO:0045892	5.52311e-05	2.3536e-06	negative regulation of transcription, DNA-dependent	P	pom_e-40.bg	35	0.00922266	sgd_e-40.bg	120	0.0223589
GO:0006342	0.0977579	0.011375	chromatin silencing	P	pom_e-40.bg	31	0.00816864	sgd_e-40.bg	76	0.0141606
GO:0030702	9.59376e-06	3.4523e-07	chromatin silencing at centromere	P	pom_e-40.bg	20	0.00527009	sgd_e-40.bg	0	0
GO:0000122	3.58897e-06	1.1258e-07	negative regulation of transcription from RNA polymerase II promoter	P	pom_e-40.bg	0	0	sgd_e-40.bg	42	0.0078256
GO:0045941	1.17658e-06	3.0083e-08	positive regulation of transcription	P	pom_e-40.bg	6	0.00158103	sgd_e-40.bg	65	0.012111
GO:0045893	1.48924e-06	4.0545e-08	positive regulation of transcription, DNA-dependent	P	pom_e-40.bg	3	0.000790514	sgd_e-40.bg	55	0.0102478
GO:0045944	3.58897e-06	1.1258e-07	positive regulation of transcription from RNA polymerase II promoter	P	pom_e-40.bg	0	0	sgd_e-40.bg	42	0.0078256
GO:0006355	2.04727e-06	5.76e-08	regulation of transcription, DNA-dependent	P	pom_e-40.bg	230	0.0606061	sgd_e-40.bg	493	0.0918576
GO:0045892	5.52311e-05	2.3536e-06	negative regulation of transcription, DNA-dependent	P	pom_e-40.bg	35	0.00922266	sgd_e-40.bg	120	0.0223589
GO:0006342	0.0977579	0.011375	chromatin silencing	P	pom_e-40.bg	31	0.00816864	sgd_e-40.bg	76	0.0141606
GO:0030702	9.59376e-06	3.4523e-07	chromatin silencing at centromere	P	pom_e-40.bg	20	0.00527009	sgd_e-40.bg	0	0
GO:0000122	3.58897e-06	1.1258e-07	negative regulation of transcription from RNA polymerase II promoter	P	pom_e-40.bg	0	0	sgd_e-40.bg	42	0.0078256
GO:0045893	1.48924e-06	4.0545e-08	positive regulation of transcription, DNA-dependent	P	pom_e-40.bg	3	0.000790514	sgd_e-40.bg	55	0.0102478
GO:0045944	3.58897e-06	1.1258e-07	positive regulation of transcription from RNA polymerase II promoter	P	pom_e-40.bg	0	0	sgd_e-40.bg	42	0.0078256
GO:0006357	0	0	regulation of transcription from RNA polymerase II promoter	P	pom_e-40.bg	8	0.00210804	sgd_e-40.bg	163	0.0303708
GO:0000122	3.58897e-06	1.1258e-07	negative regulation of transcription from RNA polymerase II promoter	P	pom_e-40.bg	0	0	sgd_e-40.bg	42	0.0078256
GO:0045944	3.58897e-06	1.1258e-07	positive regulation of transcription from RNA polymerase II promoter	P	pom_e-40.bg	0	0	sgd_e-40.bg	42	0.0078256
GO:0006351	6.30515e-08	1.3285e-09	transcription, DNA-dependent	P	pom_e-40.bg	245	0.0645586	sgd_e-40.bg	541	0.100801
GO:0006355	2.04727e-06	5.76e-08	regulation of transcription, DNA-dependent	P	pom_e-40.bg	230	0.0606061	sgd_e-40.bg	493	0.0918576
GO:0045892	5.52311e-05	2.3536e-06	negative regulation of transcription, DNA-dependent	P	pom_e-40.bg	35	0.00922266	sgd_e-40.bg	120	0.0223589
GO:0006342	0.0977579	0.011375	chromatin silencing	P	pom_e-40.bg	31	0.00816864	sgd_e-40.bg	76	0.0141606
GO:0030702	9.59376e-06	3.4523e-07	chromatin silencing at centromere	P	pom_e-40.bg	20	0.00527009	sgd_e-40.bg	0	0
GO:0000122	3.58897e-06	1.1258e-07	negative regulation of transcription from RNA polymerase II promoter	P	pom_e-40.bg	0	0	sgd_e-40.bg	42	0.0078256
GO:0045893	1.48924e-06	4.0545e-08	positive regulation of transcription, DNA-dependent	P	pom_e-40.bg	3	0.000790514	sgd_e-40.bg	55	0.0102478
GO:0045944	3.58897e-06	1.1258e-07	positive regulation of transcription from RNA polymerase II promoter	P	pom_e-40.bg	0	0	sgd_e-40.bg	42	0.0078256
GO:0006357	0	0	regulation of transcription from RNA polymerase II promoter	P	pom_e-40.bg	8	0.00210804	sgd_e-40.bg	163	0.0303708
GO:0000122	3.58897e-06	1.1258e-07	negative regulation of transcription from RNA polymerase II promoter	P	pom_e-40.bg	0	0	sgd_e-40.bg	42	0.0078256
GO:0045944	3.58897e-06	1.1258e-07	positive regulation of transcription from RNA polymerase II promoter	P	pom_e-40.bg	0	0	sgd_e-40.bg	42	0.0078256
GO:0006366	0	0	transcription from RNA polymerase II promoter	P	pom_e-40.bg	25	0.00658762	sgd_e-40.bg	243	0.0452767
GO:0006357	0	0	regulation of transcription from RNA polymerase II promoter	P	pom_e-40.bg	8	0.00210804	sgd_e-40.bg	163	0.0303708
GO:0000122	3.58897e-06	1.1258e-07	negative regulation of transcription from RNA polymerase II promoter	P	pom_e-40.bg	0	0	sgd_e-40.bg	42	0.0078256
GO:0045944	3.58897e-06	1.1258e-07	positive regulation of transcription from RNA polymerase II promoter	P	pom_e-40.bg	0	0	sgd_e-40.bg	42	0.0078256
GO:0019538	0.352747	0.063099	protein metabolism	P	pom_e-40.bg	837	0.220553	sgd_e-40.bg	1274	0.237377
GO:0044267	0.346905	0.061349	cellular protein metabolism	P	pom_e-40.bg	829	0.218445	sgd_e-40.bg	1263	0.235327
GO:0006461	4.59477e-10	6.853e-12	protein complex assembly	P	pom_e-40.bg	28	0.00737813	sgd_e-40.bg	148	0.0275759
GO:0042255	7.38239e-06	2.5342e-07	ribosome assembly	P	pom_e-40.bg	5	0.00131752	sgd_e-40.bg	56	0.0104341
GO:0019222	3.72493e-08	7.5839e-10	regulation of metabolism	P	pom_e-40.bg	280	0.0737813	sgd_e-40.bg	604	0.11254
GO:0009892	1.04094e-05	3.835e-07	negative regulation of metabolism	P	pom_e-40.bg	50	0.0131752	sgd_e-40.bg	158	0.0294392
GO:0031324	8.22703e-06	2.8631e-07	negative regulation of cellular metabolism	P	pom_e-40.bg	46	0.0121212	sgd_e-40.bg	151	0.0281349
GO:0045934	5.06419e-05	2.0861e-06	negative regulation of nucleobase, nucleoside, nucleotide and nucleic acid metabolism	P	pom_e-40.bg	44	0.0115942	sgd_e-40.bg	139	0.025899
GO:0016481	4.63737e-05	1.8993e-06	negative regulation of transcription	P	pom_e-40.bg	37	0.00974967	sgd_e-40.bg	125	0.0232905
GO:0045892	5.52311e-05	2.3536e-06	negative regulation of transcription, DNA-dependent	P	pom_e-40.bg	35	0.00922266	sgd_e-40.bg	120	0.0223589
GO:0006342	0.0977579	0.011375	chromatin silencing	P	pom_e-40.bg	31	0.00816864	sgd_e-40.bg	76	0.0141606
GO:0030702	9.59376e-06	3.4523e-07	chromatin silencing at centromere	P	pom_e-40.bg	20	0.00527009	sgd_e-40.bg	0	0
GO:0000122	3.58897e-06	1.1258e-07	negative regulation of transcription from RNA polymerase II promoter	P	pom_e-40.bg	0	0	sgd_e-40.bg	42	0.0078256
GO:0009893	4.68305e-07	1.0477e-08	positive regulation of metabolism	P	pom_e-40.bg	6	0.00158103	sgd_e-40.bg	68	0.01267
GO:0031325	4.68305e-07	1.0477e-08	positive regulation of cellular metabolism	P	pom_e-40.bg	6	0.00158103	sgd_e-40.bg	68	0.01267
GO:0045935	8.76811e-07	2.1173e-08	positive regulation of nucleobase, nucleoside, nucleotide and nucleic acid metabolism	P	pom_e-40.bg	6	0.00158103	sgd_e-40.bg	66	0.0122974
GO:0045941	1.17658e-06	3.0083e-08	positive regulation of transcription	P	pom_e-40.bg	6	0.00158103	sgd_e-40.bg	65	0.012111
GO:0045893	1.48924e-06	4.0545e-08	positive regulation of transcription, DNA-dependent	P	pom_e-40.bg	3	0.000790514	sgd_e-40.bg	55	0.0102478
GO:0045944	3.58897e-06	1.1258e-07	positive regulation of transcription from RNA polymerase II promoter	P	pom_e-40.bg	0	0	sgd_e-40.bg	42	0.0078256
GO:0031323	8.74414e-08	1.8838e-09	regulation of cellular metabolism	P	pom_e-40.bg	272	0.0716733	sgd_e-40.bg	585	0.108999
GO:0031324	8.22703e-06	2.8631e-07	negative regulation of cellular metabolism	P	pom_e-40.bg	46	0.0121212	sgd_e-40.bg	151	0.0281349
GO:0045934	5.06419e-05	2.0861e-06	negative regulation of nucleobase, nucleoside, nucleotide and nucleic acid metabolism	P	pom_e-40.bg	44	0.0115942	sgd_e-40.bg	139	0.025899
GO:0016481	4.63737e-05	1.8993e-06	negative regulation of transcription	P	pom_e-40.bg	37	0.00974967	sgd_e-40.bg	125	0.0232905
GO:0045892	5.52311e-05	2.3536e-06	negative regulation of transcription, DNA-dependent	P	pom_e-40.bg	35	0.00922266	sgd_e-40.bg	120	0.0223589
GO:0006342	0.0977579	0.011375	chromatin silencing	P	pom_e-40.bg	31	0.00816864	sgd_e-40.bg	76	0.0141606
GO:0030702	9.59376e-06	3.4523e-07	chromatin silencing at centromere	P	pom_e-40.bg	20	0.00527009	sgd_e-40.bg	0	0
GO:0000122	3.58897e-06	1.1258e-07	negative regulation of transcription from RNA polymerase II promoter	P	pom_e-40.bg	0	0	sgd_e-40.bg	42	0.0078256
GO:0031325	4.68305e-07	1.0477e-08	positive regulation of cellular metabolism	P	pom_e-40.bg	6	0.00158103	sgd_e-40.bg	68	0.01267
GO:0045935	8.76811e-07	2.1173e-08	positive regulation of nucleobase, nucleoside, nucleotide and nucleic acid metabolism	P	pom_e-40.bg	6	0.00158103	sgd_e-40.bg	66	0.0122974
GO:0045941	1.17658e-06	3.0083e-08	positive regulation of transcription	P	pom_e-40.bg	6	0.00158103	sgd_e-40.bg	65	0.012111
GO:0045893	1.48924e-06	4.0545e-08	positive regulation of transcription, DNA-dependent	P	pom_e-40.bg	3	0.000790514	sgd_e-40.bg	55	0.0102478
GO:0045944	3.58897e-06	1.1258e-07	positive regulation of transcription from RNA polymerase II promoter	P	pom_e-40.bg	0	0	sgd_e-40.bg	42	0.0078256
GO:0019219	1.7691e-05	6.8268e-07	regulation of nucleobase, nucleoside, nucleotide and nucleic acid metabolism	P	pom_e-40.bg	261	0.0687747	sgd_e-40.bg	529	0.0985653
GO:0045934	5.06419e-05	2.0861e-06	negative regulation of nucleobase, nucleoside, nucleotide and nucleic acid metabolism	P	pom_e-40.bg	44	0.0115942	sgd_e-40.bg	139	0.025899
GO:0016481	4.63737e-05	1.8993e-06	negative regulation of transcription	P	pom_e-40.bg	37	0.00974967	sgd_e-40.bg	125	0.0232905
GO:0045892	5.52311e-05	2.3536e-06	negative regulation of transcription, DNA-dependent	P	pom_e-40.bg	35	0.00922266	sgd_e-40.bg	120	0.0223589
GO:0006342	0.0977579	0.011375	chromatin silencing	P	pom_e-40.bg	31	0.00816864	sgd_e-40.bg	76	0.0141606
GO:0030702	9.59376e-06	3.4523e-07	chromatin silencing at centromere	P	pom_e-40.bg	20	0.00527009	sgd_e-40.bg	0	0
GO:0000122	3.58897e-06	1.1258e-07	negative regulation of transcription from RNA polymerase II promoter	P	pom_e-40.bg	0	0	sgd_e-40.bg	42	0.0078256
GO:0045935	8.76811e-07	2.1173e-08	positive regulation of nucleobase, nucleoside, nucleotide and nucleic acid metabolism	P	pom_e-40.bg	6	0.00158103	sgd_e-40.bg	66	0.0122974
GO:0045941	1.17658e-06	3.0083e-08	positive regulation of transcription	P	pom_e-40.bg	6	0.00158103	sgd_e-40.bg	65	0.012111
GO:0045893	1.48924e-06	4.0545e-08	positive regulation of transcription, DNA-dependent	P	pom_e-40.bg	3	0.000790514	sgd_e-40.bg	55	0.0102478
GO:0045944	3.58897e-06	1.1258e-07	positive regulation of transcription from RNA polymerase II promoter	P	pom_e-40.bg	0	0	sgd_e-40.bg	42	0.0078256
GO:0045449	2.14684e-05	8.4369e-07	regulation of transcription	P	pom_e-40.bg	248	0.0653491	sgd_e-40.bg	506	0.0942799
GO:0016481	4.63737e-05	1.8993e-06	negative regulation of transcription	P	pom_e-40.bg	37	0.00974967	sgd_e-40.bg	125	0.0232905
GO:0045892	5.52311e-05	2.3536e-06	negative regulation of transcription, DNA-dependent	P	pom_e-40.bg	35	0.00922266	sgd_e-40.bg	120	0.0223589
GO:0006342	0.0977579	0.011375	chromatin silencing	P	pom_e-40.bg	31	0.00816864	sgd_e-40.bg	76	0.0141606
GO:0030702	9.59376e-06	3.4523e-07	chromatin silencing at centromere	P	pom_e-40.bg	20	0.00527009	sgd_e-40.bg	0	0
GO:0000122	3.58897e-06	1.1258e-07	negative regulation of transcription from RNA polymerase II promoter	P	pom_e-40.bg	0	0	sgd_e-40.bg	42	0.0078256
GO:0045941	1.17658e-06	3.0083e-08	positive regulation of transcription	P	pom_e-40.bg	6	0.00158103	sgd_e-40.bg	65	0.012111
GO:0045893	1.48924e-06	4.0545e-08	positive regulation of transcription, DNA-dependent	P	pom_e-40.bg	3	0.000790514	sgd_e-40.bg	55	0.0102478
GO:0045944	3.58897e-06	1.1258e-07	positive regulation of transcription from RNA polymerase II promoter	P	pom_e-40.bg	0	0	sgd_e-40.bg	42	0.0078256
GO:0006355	2.04727e-06	5.76e-08	regulation of transcription, DNA-dependent	P	pom_e-40.bg	230	0.0606061	sgd_e-40.bg	493	0.0918576
GO:0045892	5.52311e-05	2.3536e-06	negative regulation of transcription, DNA-dependent	P	pom_e-40.bg	35	0.00922266	sgd_e-40.bg	120	0.0223589
GO:0006342	0.0977579	0.011375	chromatin silencing	P	pom_e-40.bg	31	0.00816864	sgd_e-40.bg	76	0.0141606
GO:0030702	9.59376e-06	3.4523e-07	chromatin silencing at centromere	P	pom_e-40.bg	20	0.00527009	sgd_e-40.bg	0	0
GO:0000122	3.58897e-06	1.1258e-07	negative regulation of transcription from RNA polymerase II promoter	P	pom_e-40.bg	0	0	sgd_e-40.bg	42	0.0078256
GO:0045893	1.48924e-06	4.0545e-08	positive regulation of transcription, DNA-dependent	P	pom_e-40.bg	3	0.000790514	sgd_e-40.bg	55	0.0102478
GO:0045944	3.58897e-06	1.1258e-07	positive regulation of transcription from RNA polymerase II promoter	P	pom_e-40.bg	0	0	sgd_e-40.bg	42	0.0078256
GO:0006357	0	0	regulation of transcription from RNA polymerase II promoter	P	pom_e-40.bg	8	0.00210804	sgd_e-40.bg	163	0.0303708
GO:0000122	3.58897e-06	1.1258e-07	negative regulation of transcription from RNA polymerase II promoter	P	pom_e-40.bg	0	0	sgd_e-40.bg	42	0.0078256
GO:0045944	3.58897e-06	1.1258e-07	positive regulation of transcription from RNA polymerase II promoter	P	pom_e-40.bg	0	0	sgd_e-40.bg	42	0.0078256
GO:0050791	7.38239e-06	2.5188e-07	regulation of physiological process	P	pom_e-40.bg	388	0.10224	sgd_e-40.bg	743	0.138439
GO:0043118	2.55653e-05	1.0168e-06	negative regulation of physiological process	P	pom_e-40.bg	54	0.0142292	sgd_e-40.bg	162	0.0301845
GO:0051243	1.04094e-05	3.8567e-07	negative regulation of cellular physiological process	P	pom_e-40.bg	51	0.0134387	sgd_e-40.bg	160	0.0298118
GO:0031324	8.22703e-06	2.8631e-07	negative regulation of cellular metabolism	P	pom_e-40.bg	46	0.0121212	sgd_e-40.bg	151	0.0281349
GO:0045934	5.06419e-05	2.0861e-06	negative regulation of nucleobase, nucleoside, nucleotide and nucleic acid metabolism	P	pom_e-40.bg	44	0.0115942	sgd_e-40.bg	139	0.025899
GO:0016481	4.63737e-05	1.8993e-06	negative regulation of transcription	P	pom_e-40.bg	37	0.00974967	sgd_e-40.bg	125	0.0232905
GO:0045892	5.52311e-05	2.3536e-06	negative regulation of transcription, DNA-dependent	P	pom_e-40.bg	35	0.00922266	sgd_e-40.bg	120	0.0223589
GO:0006342	0.0977579	0.011375	chromatin silencing	P	pom_e-40.bg	31	0.00816864	sgd_e-40.bg	76	0.0141606
GO:0030702	9.59376e-06	3.4523e-07	chromatin silencing at centromere	P	pom_e-40.bg	20	0.00527009	sgd_e-40.bg	0	0
GO:0000122	3.58897e-06	1.1258e-07	negative regulation of transcription from RNA polymerase II promoter	P	pom_e-40.bg	0	0	sgd_e-40.bg	42	0.0078256
GO:0009892	1.04094e-05	3.835e-07	negative regulation of metabolism	P	pom_e-40.bg	50	0.0131752	sgd_e-40.bg	158	0.0294392
GO:0031324	8.22703e-06	2.8631e-07	negative regulation of cellular metabolism	P	pom_e-40.bg	46	0.0121212	sgd_e-40.bg	151	0.0281349
GO:0045934	5.06419e-05	2.0861e-06	negative regulation of nucleobase, nucleoside, nucleotide and nucleic acid metabolism	P	pom_e-40.bg	44	0.0115942	sgd_e-40.bg	139	0.025899
GO:0016481	4.63737e-05	1.8993e-06	negative regulation of transcription	P	pom_e-40.bg	37	0.00974967	sgd_e-40.bg	125	0.0232905
GO:0045892	5.52311e-05	2.3536e-06	negative regulation of transcription, DNA-dependent	P	pom_e-40.bg	35	0.00922266	sgd_e-40.bg	120	0.0223589
GO:0006342	0.0977579	0.011375	chromatin silencing	P	pom_e-40.bg	31	0.00816864	sgd_e-40.bg	76	0.0141606
GO:0030702	9.59376e-06	3.4523e-07	chromatin silencing at centromere	P	pom_e-40.bg	20	0.00527009	sgd_e-40.bg	0	0
GO:0000122	3.58897e-06	1.1258e-07	negative regulation of transcription from RNA polymerase II promoter	P	pom_e-40.bg	0	0	sgd_e-40.bg	42	0.0078256
GO:0043119	8.61924e-06	3.0302e-07	positive regulation of physiological process	P	pom_e-40.bg	11	0.00289855	sgd_e-40.bg	72	0.0134153
GO:0051242	8.61924e-06	3.0302e-07	positive regulation of cellular physiological process	P	pom_e-40.bg	11	0.00289855	sgd_e-40.bg	72	0.0134153
GO:0031325	4.68305e-07	1.0477e-08	positive regulation of cellular metabolism	P	pom_e-40.bg	6	0.00158103	sgd_e-40.bg	68	0.01267
GO:0045935	8.76811e-07	2.1173e-08	positive regulation of nucleobase, nucleoside, nucleotide and nucleic acid metabolism	P	pom_e-40.bg	6	0.00158103	sgd_e-40.bg	66	0.0122974
GO:0045941	1.17658e-06	3.0083e-08	positive regulation of transcription	P	pom_e-40.bg	6	0.00158103	sgd_e-40.bg	65	0.012111
GO:0045893	1.48924e-06	4.0545e-08	positive regulation of transcription, DNA-dependent	P	pom_e-40.bg	3	0.000790514	sgd_e-40.bg	55	0.0102478
GO:0045944	3.58897e-06	1.1258e-07	positive regulation of transcription from RNA polymerase II promoter	P	pom_e-40.bg	0	0	sgd_e-40.bg	42	0.0078256
GO:0009893	4.68305e-07	1.0477e-08	positive regulation of metabolism	P	pom_e-40.bg	6	0.00158103	sgd_e-40.bg	68	0.01267
GO:0031325	4.68305e-07	1.0477e-08	positive regulation of cellular metabolism	P	pom_e-40.bg	6	0.00158103	sgd_e-40.bg	68	0.01267
GO:0045935	8.76811e-07	2.1173e-08	positive regulation of nucleobase, nucleoside, nucleotide and nucleic acid metabolism	P	pom_e-40.bg	6	0.00158103	sgd_e-40.bg	66	0.0122974
GO:0045941	1.17658e-06	3.0083e-08	positive regulation of transcription	P	pom_e-40.bg	6	0.00158103	sgd_e-40.bg	65	0.012111
GO:0045893	1.48924e-06	4.0545e-08	positive regulation of transcription, DNA-dependent	P	pom_e-40.bg	3	0.000790514	sgd_e-40.bg	55	0.0102478
GO:0045944	3.58897e-06	1.1258e-07	positive regulation of transcription from RNA polymerase II promoter	P	pom_e-40.bg	0	0	sgd_e-40.bg	42	0.0078256
GO:0051244	1.15199e-05	4.3636e-07	regulation of cellular physiological process	P	pom_e-40.bg	385	0.101449	sgd_e-40.bg	734	0.136762
GO:0051243	1.04094e-05	3.8567e-07	negative regulation of cellular physiological process	P	pom_e-40.bg	51	0.0134387	sgd_e-40.bg	160	0.0298118
GO:0031324	8.22703e-06	2.8631e-07	negative regulation of cellular metabolism	P	pom_e-40.bg	46	0.0121212	sgd_e-40.bg	151	0.0281349
GO:0045934	5.06419e-05	2.0861e-06	negative regulation of nucleobase, nucleoside, nucleotide and nucleic acid metabolism	P	pom_e-40.bg	44	0.0115942	sgd_e-40.bg	139	0.025899
GO:0016481	4.63737e-05	1.8993e-06	negative regulation of transcription	P	pom_e-40.bg	37	0.00974967	sgd_e-40.bg	125	0.0232905
GO:0045892	5.52311e-05	2.3536e-06	negative regulation of transcription, DNA-dependent	P	pom_e-40.bg	35	0.00922266	sgd_e-40.bg	120	0.0223589
GO:0006342	0.0977579	0.011375	chromatin silencing	P	pom_e-40.bg	31	0.00816864	sgd_e-40.bg	76	0.0141606
GO:0030702	9.59376e-06	3.4523e-07	chromatin silencing at centromere	P	pom_e-40.bg	20	0.00527009	sgd_e-40.bg	0	0
GO:0000122	3.58897e-06	1.1258e-07	negative regulation of transcription from RNA polymerase II promoter	P	pom_e-40.bg	0	0	sgd_e-40.bg	42	0.0078256
GO:0051242	8.61924e-06	3.0302e-07	positive regulation of cellular physiological process	P	pom_e-40.bg	11	0.00289855	sgd_e-40.bg	72	0.0134153
GO:0031325	4.68305e-07	1.0477e-08	positive regulation of cellular metabolism	P	pom_e-40.bg	6	0.00158103	sgd_e-40.bg	68	0.01267
GO:0045935	8.76811e-07	2.1173e-08	positive regulation of nucleobase, nucleoside, nucleotide and nucleic acid metabolism	P	pom_e-40.bg	6	0.00158103	sgd_e-40.bg	66	0.0122974
GO:0045941	1.17658e-06	3.0083e-08	positive regulation of transcription	P	pom_e-40.bg	6	0.00158103	sgd_e-40.bg	65	0.012111
GO:0045893	1.48924e-06	4.0545e-08	positive regulation of transcription, DNA-dependent	P	pom_e-40.bg	3	0.000790514	sgd_e-40.bg	55	0.0102478
GO:0045944	3.58897e-06	1.1258e-07	positive regulation of transcription from RNA polymerase II promoter	P	pom_e-40.bg	0	0	sgd_e-40.bg	42	0.0078256
GO:0031323	8.74414e-08	1.8838e-09	regulation of cellular metabolism	P	pom_e-40.bg	272	0.0716733	sgd_e-40.bg	585	0.108999
GO:0031324	8.22703e-06	2.8631e-07	negative regulation of cellular metabolism	P	pom_e-40.bg	46	0.0121212	sgd_e-40.bg	151	0.0281349
GO:0045934	5.06419e-05	2.0861e-06	negative regulation of nucleobase, nucleoside, nucleotide and nucleic acid metabolism	P	pom_e-40.bg	44	0.0115942	sgd_e-40.bg	139	0.025899
GO:0016481	4.63737e-05	1.8993e-06	negative regulation of transcription	P	pom_e-40.bg	37	0.00974967	sgd_e-40.bg	125	0.0232905
GO:0045892	5.52311e-05	2.3536e-06	negative regulation of transcription, DNA-dependent	P	pom_e-40.bg	35	0.00922266	sgd_e-40.bg	120	0.0223589
GO:0006342	0.0977579	0.011375	chromatin silencing	P	pom_e-40.bg	31	0.00816864	sgd_e-40.bg	76	0.0141606
GO:0030702	9.59376e-06	3.4523e-07	chromatin silencing at centromere	P	pom_e-40.bg	20	0.00527009	sgd_e-40.bg	0	0
GO:0000122	3.58897e-06	1.1258e-07	negative regulation of transcription from RNA polymerase II promoter	P	pom_e-40.bg	0	0	sgd_e-40.bg	42	0.0078256
GO:0031325	4.68305e-07	1.0477e-08	positive regulation of cellular metabolism	P	pom_e-40.bg	6	0.00158103	sgd_e-40.bg	68	0.01267
GO:0045935	8.76811e-07	2.1173e-08	positive regulation of nucleobase, nucleoside, nucleotide and nucleic acid metabolism	P	pom_e-40.bg	6	0.00158103	sgd_e-40.bg	66	0.0122974
GO:0045941	1.17658e-06	3.0083e-08	positive regulation of transcription	P	pom_e-40.bg	6	0.00158103	sgd_e-40.bg	65	0.012111
GO:0045893	1.48924e-06	4.0545e-08	positive regulation of transcription, DNA-dependent	P	pom_e-40.bg	3	0.000790514	sgd_e-40.bg	55	0.0102478
GO:0045944	3.58897e-06	1.1258e-07	positive regulation of transcription from RNA polymerase II promoter	P	pom_e-40.bg	0	0	sgd_e-40.bg	42	0.0078256
GO:0019219	1.7691e-05	6.8268e-07	regulation of nucleobase, nucleoside, nucleotide and nucleic acid metabolism	P	pom_e-40.bg	261	0.0687747	sgd_e-40.bg	529	0.0985653
GO:0045934	5.06419e-05	2.0861e-06	negative regulation of nucleobase, nucleoside, nucleotide and nucleic acid metabolism	P	pom_e-40.bg	44	0.0115942	sgd_e-40.bg	139	0.025899
GO:0016481	4.63737e-05	1.8993e-06	negative regulation of transcription	P	pom_e-40.bg	37	0.00974967	sgd_e-40.bg	125	0.0232905
GO:0045892	5.52311e-05	2.3536e-06	negative regulation of transcription, DNA-dependent	P	pom_e-40.bg	35	0.00922266	sgd_e-40.bg	120	0.0223589
GO:0006342	0.0977579	0.011375	chromatin silencing	P	pom_e-40.bg	31	0.00816864	sgd_e-40.bg	76	0.0141606
GO:0030702	9.59376e-06	3.4523e-07	chromatin silencing at centromere	P	pom_e-40.bg	20	0.00527009	sgd_e-40.bg	0	0
GO:0000122	3.58897e-06	1.1258e-07	negative regulation of transcription from RNA polymerase II promoter	P	pom_e-40.bg	0	0	sgd_e-40.bg	42	0.0078256
GO:0045935	8.76811e-07	2.1173e-08	positive regulation of nucleobase, nucleoside, nucleotide and nucleic acid metabolism	P	pom_e-40.bg	6	0.00158103	sgd_e-40.bg	66	0.0122974
GO:0045941	1.17658e-06	3.0083e-08	positive regulation of transcription	P	pom_e-40.bg	6	0.00158103	sgd_e-40.bg	65	0.012111
GO:0045893	1.48924e-06	4.0545e-08	positive regulation of transcription, DNA-dependent	P	pom_e-40.bg	3	0.000790514	sgd_e-40.bg	55	0.0102478
GO:0045944	3.58897e-06	1.1258e-07	positive regulation of transcription from RNA polymerase II promoter	P	pom_e-40.bg	0	0	sgd_e-40.bg	42	0.0078256
GO:0045449	2.14684e-05	8.4369e-07	regulation of transcription	P	pom_e-40.bg	248	0.0653491	sgd_e-40.bg	506	0.0942799
GO:0016481	4.63737e-05	1.8993e-06	negative regulation of transcription	P	pom_e-40.bg	37	0.00974967	sgd_e-40.bg	125	0.0232905
GO:0045892	5.52311e-05	2.3536e-06	negative regulation of transcription, DNA-dependent	P	pom_e-40.bg	35	0.00922266	sgd_e-40.bg	120	0.0223589
GO:0006342	0.0977579	0.011375	chromatin silencing	P	pom_e-40.bg	31	0.00816864	sgd_e-40.bg	76	0.0141606
GO:0030702	9.59376e-06	3.4523e-07	chromatin silencing at centromere	P	pom_e-40.bg	20	0.00527009	sgd_e-40.bg	0	0
GO:0000122	3.58897e-06	1.1258e-07	negative regulation of transcription from RNA polymerase II promoter	P	pom_e-40.bg	0	0	sgd_e-40.bg	42	0.0078256
GO:0045941	1.17658e-06	3.0083e-08	positive regulation of transcription	P	pom_e-40.bg	6	0.00158103	sgd_e-40.bg	65	0.012111
GO:0045893	1.48924e-06	4.0545e-08	positive regulation of transcription, DNA-dependent	P	pom_e-40.bg	3	0.000790514	sgd_e-40.bg	55	0.0102478
GO:0045944	3.58897e-06	1.1258e-07	positive regulation of transcription from RNA polymerase II promoter	P	pom_e-40.bg	0	0	sgd_e-40.bg	42	0.0078256
GO:0006355	2.04727e-06	5.76e-08	regulation of transcription, DNA-dependent	P	pom_e-40.bg	230	0.0606061	sgd_e-40.bg	493	0.0918576
GO:0045892	5.52311e-05	2.3536e-06	negative regulation of transcription, DNA-dependent	P	pom_e-40.bg	35	0.00922266	sgd_e-40.bg	120	0.0223589
GO:0006342	0.0977579	0.011375	chromatin silencing	P	pom_e-40.bg	31	0.00816864	sgd_e-40.bg	76	0.0141606
GO:0030702	9.59376e-06	3.4523e-07	chromatin silencing at centromere	P	pom_e-40.bg	20	0.00527009	sgd_e-40.bg	0	0
GO:0000122	3.58897e-06	1.1258e-07	negative regulation of transcription from RNA polymerase II promoter	P	pom_e-40.bg	0	0	sgd_e-40.bg	42	0.0078256
GO:0045893	1.48924e-06	4.0545e-08	positive regulation of transcription, DNA-dependent	P	pom_e-40.bg	3	0.000790514	sgd_e-40.bg	55	0.0102478
GO:0045944	3.58897e-06	1.1258e-07	positive regulation of transcription from RNA polymerase II promoter	P	pom_e-40.bg	0	0	sgd_e-40.bg	42	0.0078256
GO:0006357	0	0	regulation of transcription from RNA polymerase II promoter	P	pom_e-40.bg	8	0.00210804	sgd_e-40.bg	163	0.0303708
GO:0000122	3.58897e-06	1.1258e-07	negative regulation of transcription from RNA polymerase II promoter	P	pom_e-40.bg	0	0	sgd_e-40.bg	42	0.0078256
GO:0045944	3.58897e-06	1.1258e-07	positive regulation of transcription from RNA polymerase II promoter	P	pom_e-40.bg	0	0	sgd_e-40.bg	42	0.0078256
GO:0019222	3.72493e-08	7.5839e-10	regulation of metabolism	P	pom_e-40.bg	280	0.0737813	sgd_e-40.bg	604	0.11254
GO:0009892	1.04094e-05	3.835e-07	negative regulation of metabolism	P	pom_e-40.bg	50	0.0131752	sgd_e-40.bg	158	0.0294392
GO:0031324	8.22703e-06	2.8631e-07	negative regulation of cellular metabolism	P	pom_e-40.bg	46	0.0121212	sgd_e-40.bg	151	0.0281349
GO:0045934	5.06419e-05	2.0861e-06	negative regulation of nucleobase, nucleoside, nucleotide and nucleic acid metabolism	P	pom_e-40.bg	44	0.0115942	sgd_e-40.bg	139	0.025899
GO:0016481	4.63737e-05	1.8993e-06	negative regulation of transcription	P	pom_e-40.bg	37	0.00974967	sgd_e-40.bg	125	0.0232905
GO:0045892	5.52311e-05	2.3536e-06	negative regulation of transcription, DNA-dependent	P	pom_e-40.bg	35	0.00922266	sgd_e-40.bg	120	0.0223589
GO:0006342	0.0977579	0.011375	chromatin silencing	P	pom_e-40.bg	31	0.00816864	sgd_e-40.bg	76	0.0141606
GO:0030702	9.59376e-06	3.4523e-07	chromatin silencing at centromere	P	pom_e-40.bg	20	0.00527009	sgd_e-40.bg	0	0
GO:0000122	3.58897e-06	1.1258e-07	negative regulation of transcription from RNA polymerase II promoter	P	pom_e-40.bg	0	0	sgd_e-40.bg	42	0.0078256
GO:0009893	4.68305e-07	1.0477e-08	positive regulation of metabolism	P	pom_e-40.bg	6	0.00158103	sgd_e-40.bg	68	0.01267
GO:0031325	4.68305e-07	1.0477e-08	positive regulation of cellular metabolism	P	pom_e-40.bg	6	0.00158103	sgd_e-40.bg	68	0.01267
GO:0045935	8.76811e-07	2.1173e-08	positive regulation of nucleobase, nucleoside, nucleotide and nucleic acid metabolism	P	pom_e-40.bg	6	0.00158103	sgd_e-40.bg	66	0.0122974
GO:0045941	1.17658e-06	3.0083e-08	positive regulation of transcription	P	pom_e-40.bg	6	0.00158103	sgd_e-40.bg	65	0.012111
GO:0045893	1.48924e-06	4.0545e-08	positive regulation of transcription, DNA-dependent	P	pom_e-40.bg	3	0.000790514	sgd_e-40.bg	55	0.0102478
GO:0045944	3.58897e-06	1.1258e-07	positive regulation of transcription from RNA polymerase II promoter	P	pom_e-40.bg	0	0	sgd_e-40.bg	42	0.0078256
GO:0031323	8.74414e-08	1.8838e-09	regulation of cellular metabolism	P	pom_e-40.bg	272	0.0716733	sgd_e-40.bg	585	0.108999
GO:0031324	8.22703e-06	2.8631e-07	negative regulation of cellular metabolism	P	pom_e-40.bg	46	0.0121212	sgd_e-40.bg	151	0.0281349
GO:0045934	5.06419e-05	2.0861e-06	negative regulation of nucleobase, nucleoside, nucleotide and nucleic acid metabolism	P	pom_e-40.bg	44	0.0115942	sgd_e-40.bg	139	0.025899
GO:0016481	4.63737e-05	1.8993e-06	negative regulation of transcription	P	pom_e-40.bg	37	0.00974967	sgd_e-40.bg	125	0.0232905
GO:0045892	5.52311e-05	2.3536e-06	negative regulation of transcription, DNA-dependent	P	pom_e-40.bg	35	0.00922266	sgd_e-40.bg	120	0.0223589
GO:0006342	0.0977579	0.011375	chromatin silencing	P	pom_e-40.bg	31	0.00816864	sgd_e-40.bg	76	0.0141606
GO:0030702	9.59376e-06	3.4523e-07	chromatin silencing at centromere	P	pom_e-40.bg	20	0.00527009	sgd_e-40.bg	0	0
GO:0000122	3.58897e-06	1.1258e-07	negative regulation of transcription from RNA polymerase II promoter	P	pom_e-40.bg	0	0	sgd_e-40.bg	42	0.0078256
GO:0031325	4.68305e-07	1.0477e-08	positive regulation of cellular metabolism	P	pom_e-40.bg	6	0.00158103	sgd_e-40.bg	68	0.01267
GO:0045935	8.76811e-07	2.1173e-08	positive regulation of nucleobase, nucleoside, nucleotide and nucleic acid metabolism	P	pom_e-40.bg	6	0.00158103	sgd_e-40.bg	66	0.0122974
GO:0045941	1.17658e-06	3.0083e-08	positive regulation of transcription	P	pom_e-40.bg	6	0.00158103	sgd_e-40.bg	65	0.012111
GO:0045893	1.48924e-06	4.0545e-08	positive regulation of transcription, DNA-dependent	P	pom_e-40.bg	3	0.000790514	sgd_e-40.bg	55	0.0102478
GO:0045944	3.58897e-06	1.1258e-07	positive regulation of transcription from RNA polymerase II promoter	P	pom_e-40.bg	0	0	sgd_e-40.bg	42	0.0078256
GO:0019219	1.7691e-05	6.8268e-07	regulation of nucleobase, nucleoside, nucleotide and nucleic acid metabolism	P	pom_e-40.bg	261	0.0687747	sgd_e-40.bg	529	0.0985653
GO:0045934	5.06419e-05	2.0861e-06	negative regulation of nucleobase, nucleoside, nucleotide and nucleic acid metabolism	P	pom_e-40.bg	44	0.0115942	sgd_e-40.bg	139	0.025899
GO:0016481	4.63737e-05	1.8993e-06	negative regulation of transcription	P	pom_e-40.bg	37	0.00974967	sgd_e-40.bg	125	0.0232905
GO:0045892	5.52311e-05	2.3536e-06	negative regulation of transcription, DNA-dependent	P	pom_e-40.bg	35	0.00922266	sgd_e-40.bg	120	0.0223589
GO:0006342	0.0977579	0.011375	chromatin silencing	P	pom_e-40.bg	31	0.00816864	sgd_e-40.bg	76	0.0141606
GO:0030702	9.59376e-06	3.4523e-07	chromatin silencing at centromere	P	pom_e-40.bg	20	0.00527009	sgd_e-40.bg	0	0
GO:0000122	3.58897e-06	1.1258e-07	negative regulation of transcription from RNA polymerase II promoter	P	pom_e-40.bg	0	0	sgd_e-40.bg	42	0.0078256
GO:0045935	8.76811e-07	2.1173e-08	positive regulation of nucleobase, nucleoside, nucleotide and nucleic acid metabolism	P	pom_e-40.bg	6	0.00158103	sgd_e-40.bg	66	0.0122974
GO:0045941	1.17658e-06	3.0083e-08	positive regulation of transcription	P	pom_e-40.bg	6	0.00158103	sgd_e-40.bg	65	0.012111
GO:0045893	1.48924e-06	4.0545e-08	positive regulation of transcription, DNA-dependent	P	pom_e-40.bg	3	0.000790514	sgd_e-40.bg	55	0.0102478
GO:0045944	3.58897e-06	1.1258e-07	positive regulation of transcription from RNA polymerase II promoter	P	pom_e-40.bg	0	0	sgd_e-40.bg	42	0.0078256
GO:0045449	2.14684e-05	8.4369e-07	regulation of transcription	P	pom_e-40.bg	248	0.0653491	sgd_e-40.bg	506	0.0942799
GO:0016481	4.63737e-05	1.8993e-06	negative regulation of transcription	P	pom_e-40.bg	37	0.00974967	sgd_e-40.bg	125	0.0232905
GO:0045892	5.52311e-05	2.3536e-06	negative regulation of transcription, DNA-dependent	P	pom_e-40.bg	35	0.00922266	sgd_e-40.bg	120	0.0223589
GO:0006342	0.0977579	0.011375	chromatin silencing	P	pom_e-40.bg	31	0.00816864	sgd_e-40.bg	76	0.0141606
GO:0030702	9.59376e-06	3.4523e-07	chromatin silencing at centromere	P	pom_e-40.bg	20	0.00527009	sgd_e-40.bg	0	0
GO:0000122	3.58897e-06	1.1258e-07	negative regulation of transcription from RNA polymerase II promoter	P	pom_e-40.bg	0	0	sgd_e-40.bg	42	0.0078256
GO:0045941	1.17658e-06	3.0083e-08	positive regulation of transcription	P	pom_e-40.bg	6	0.00158103	sgd_e-40.bg	65	0.012111
GO:0045893	1.48924e-06	4.0545e-08	positive regulation of transcription, DNA-dependent	P	pom_e-40.bg	3	0.000790514	sgd_e-40.bg	55	0.0102478
GO:0045944	3.58897e-06	1.1258e-07	positive regulation of transcription from RNA polymerase II promoter	P	pom_e-40.bg	0	0	sgd_e-40.bg	42	0.0078256
GO:0006355	2.04727e-06	5.76e-08	regulation of transcription, DNA-dependent	P	pom_e-40.bg	230	0.0606061	sgd_e-40.bg	493	0.0918576
GO:0045892	5.52311e-05	2.3536e-06	negative regulation of transcription, DNA-dependent	P	pom_e-40.bg	35	0.00922266	sgd_e-40.bg	120	0.0223589
GO:0006342	0.0977579	0.011375	chromatin silencing	P	pom_e-40.bg	31	0.00816864	sgd_e-40.bg	76	0.0141606
GO:0030702	9.59376e-06	3.4523e-07	chromatin silencing at centromere	P	pom_e-40.bg	20	0.00527009	sgd_e-40.bg	0	0
GO:0000122	3.58897e-06	1.1258e-07	negative regulation of transcription from RNA polymerase II promoter	P	pom_e-40.bg	0	0	sgd_e-40.bg	42	0.0078256
GO:0045893	1.48924e-06	4.0545e-08	positive regulation of transcription, DNA-dependent	P	pom_e-40.bg	3	0.000790514	sgd_e-40.bg	55	0.0102478
GO:0045944	3.58897e-06	1.1258e-07	positive regulation of transcription from RNA polymerase II promoter	P	pom_e-40.bg	0	0	sgd_e-40.bg	42	0.0078256
GO:0006357	0	0	regulation of transcription from RNA polymerase II promoter	P	pom_e-40.bg	8	0.00210804	sgd_e-40.bg	163	0.0303708
GO:0000122	3.58897e-06	1.1258e-07	negative regulation of transcription from RNA polymerase II promoter	P	pom_e-40.bg	0	0	sgd_e-40.bg	42	0.0078256
GO:0045944	3.58897e-06	1.1258e-07	positive regulation of transcription from RNA polymerase II promoter	P	pom_e-40.bg	0	0	sgd_e-40.bg	42	0.0078256
GO:0050876	0.931476	0.86173	reproductive physiological process	P	pom_e-40.bg	1	0.000263505	sgd_e-40.bg	0	0
GO:0050789	1.54366e-05	5.9203e-07	regulation of biological process	P	pom_e-40.bg	404	0.106456	sgd_e-40.bg	762	0.141979
GO:0048519	3.93771e-05	1.5941e-06	negative regulation of biological process	P	pom_e-40.bg	57	0.0150198	sgd_e-40.bg	166	0.0309298
GO:0048523	1.04094e-05	3.8567e-07	negative regulation of cellular process	P	pom_e-40.bg	51	0.0134387	sgd_e-40.bg	160	0.0298118
GO:0051243	1.04094e-05	3.8567e-07	negative regulation of cellular physiological process	P	pom_e-40.bg	51	0.0134387	sgd_e-40.bg	160	0.0298118
GO:0031324	8.22703e-06	2.8631e-07	negative regulation of cellular metabolism	P	pom_e-40.bg	46	0.0121212	sgd_e-40.bg	151	0.0281349
GO:0045934	5.06419e-05	2.0861e-06	negative regulation of nucleobase, nucleoside, nucleotide and nucleic acid metabolism	P	pom_e-40.bg	44	0.0115942	sgd_e-40.bg	139	0.025899
GO:0016481	4.63737e-05	1.8993e-06	negative regulation of transcription	P	pom_e-40.bg	37	0.00974967	sgd_e-40.bg	125	0.0232905
GO:0045892	5.52311e-05	2.3536e-06	negative regulation of transcription, DNA-dependent	P	pom_e-40.bg	35	0.00922266	sgd_e-40.bg	120	0.0223589
GO:0006342	0.0977579	0.011375	chromatin silencing	P	pom_e-40.bg	31	0.00816864	sgd_e-40.bg	76	0.0141606
GO:0030702	9.59376e-06	3.4523e-07	chromatin silencing at centromere	P	pom_e-40.bg	20	0.00527009	sgd_e-40.bg	0	0
GO:0000122	3.58897e-06	1.1258e-07	negative regulation of transcription from RNA polymerase II promoter	P	pom_e-40.bg	0	0	sgd_e-40.bg	42	0.0078256
GO:0045814	0.0977579	0.011375	negative regulation of gene expression, epigenetic	P	pom_e-40.bg	31	0.00816864	sgd_e-40.bg	76	0.0141606
GO:0006342	0.0977579	0.011375	chromatin silencing	P	pom_e-40.bg	31	0.00816864	sgd_e-40.bg	76	0.0141606
GO:0030702	9.59376e-06	3.4523e-07	chromatin silencing at centromere	P	pom_e-40.bg	20	0.00527009	sgd_e-40.bg	0	0
GO:0043118	2.55653e-05	1.0168e-06	negative regulation of physiological process	P	pom_e-40.bg	54	0.0142292	sgd_e-40.bg	162	0.0301845
GO:0051243	1.04094e-05	3.8567e-07	negative regulation of cellular physiological process	P	pom_e-40.bg	51	0.0134387	sgd_e-40.bg	160	0.0298118
GO:0031324	8.22703e-06	2.8631e-07	negative regulation of cellular metabolism	P	pom_e-40.bg	46	0.0121212	sgd_e-40.bg	151	0.0281349
GO:0045934	5.06419e-05	2.0861e-06	negative regulation of nucleobase, nucleoside, nucleotide and nucleic acid metabolism	P	pom_e-40.bg	44	0.0115942	sgd_e-40.bg	139	0.025899
GO:0016481	4.63737e-05	1.8993e-06	negative regulation of transcription	P	pom_e-40.bg	37	0.00974967	sgd_e-40.bg	125	0.0232905
GO:0045892	5.52311e-05	2.3536e-06	negative regulation of transcription, DNA-dependent	P	pom_e-40.bg	35	0.00922266	sgd_e-40.bg	120	0.0223589
GO:0006342	0.0977579	0.011375	chromatin silencing	P	pom_e-40.bg	31	0.00816864	sgd_e-40.bg	76	0.0141606
GO:0030702	9.59376e-06	3.4523e-07	chromatin silencing at centromere	P	pom_e-40.bg	20	0.00527009	sgd_e-40.bg	0	0
GO:0000122	3.58897e-06	1.1258e-07	negative regulation of transcription from RNA polymerase II promoter	P	pom_e-40.bg	0	0	sgd_e-40.bg	42	0.0078256
GO:0009892	1.04094e-05	3.835e-07	negative regulation of metabolism	P	pom_e-40.bg	50	0.0131752	sgd_e-40.bg	158	0.0294392
GO:0031324	8.22703e-06	2.8631e-07	negative regulation of cellular metabolism	P	pom_e-40.bg	46	0.0121212	sgd_e-40.bg	151	0.0281349
GO:0045934	5.06419e-05	2.0861e-06	negative regulation of nucleobase, nucleoside, nucleotide and nucleic acid metabolism	P	pom_e-40.bg	44	0.0115942	sgd_e-40.bg	139	0.025899
GO:0016481	4.63737e-05	1.8993e-06	negative regulation of transcription	P	pom_e-40.bg	37	0.00974967	sgd_e-40.bg	125	0.0232905
GO:0045892	5.52311e-05	2.3536e-06	negative regulation of transcription, DNA-dependent	P	pom_e-40.bg	35	0.00922266	sgd_e-40.bg	120	0.0223589
GO:0006342	0.0977579	0.011375	chromatin silencing	P	pom_e-40.bg	31	0.00816864	sgd_e-40.bg	76	0.0141606
GO:0030702	9.59376e-06	3.4523e-07	chromatin silencing at centromere	P	pom_e-40.bg	20	0.00527009	sgd_e-40.bg	0	0
GO:0000122	3.58897e-06	1.1258e-07	negative regulation of transcription from RNA polymerase II promoter	P	pom_e-40.bg	0	0	sgd_e-40.bg	42	0.0078256
GO:0048518	9.12363e-05	4.2983e-06	positive regulation of biological process	P	pom_e-40.bg	16	0.00421607	sgd_e-40.bg	76	0.0141606
GO:0048522	3.89701e-05	1.5684e-06	positive regulation of cellular process	P	pom_e-40.bg	13	0.00342556	sgd_e-40.bg	72	0.0134153
GO:0051242	8.61924e-06	3.0302e-07	positive regulation of cellular physiological process	P	pom_e-40.bg	11	0.00289855	sgd_e-40.bg	72	0.0134153
GO:0031325	4.68305e-07	1.0477e-08	positive regulation of cellular metabolism	P	pom_e-40.bg	6	0.00158103	sgd_e-40.bg	68	0.01267
GO:0045935	8.76811e-07	2.1173e-08	positive regulation of nucleobase, nucleoside, nucleotide and nucleic acid metabolism	P	pom_e-40.bg	6	0.00158103	sgd_e-40.bg	66	0.0122974
GO:0045941	1.17658e-06	3.0083e-08	positive regulation of transcription	P	pom_e-40.bg	6	0.00158103	sgd_e-40.bg	65	0.012111
GO:0045893	1.48924e-06	4.0545e-08	positive regulation of transcription, DNA-dependent	P	pom_e-40.bg	3	0.000790514	sgd_e-40.bg	55	0.0102478
GO:0045944	3.58897e-06	1.1258e-07	positive regulation of transcription from RNA polymerase II promoter	P	pom_e-40.bg	0	0	sgd_e-40.bg	42	0.0078256
GO:0043119	8.61924e-06	3.0302e-07	positive regulation of physiological process	P	pom_e-40.bg	11	0.00289855	sgd_e-40.bg	72	0.0134153
GO:0051242	8.61924e-06	3.0302e-07	positive regulation of cellular physiological process	P	pom_e-40.bg	11	0.00289855	sgd_e-40.bg	72	0.0134153
GO:0031325	4.68305e-07	1.0477e-08	positive regulation of cellular metabolism	P	pom_e-40.bg	6	0.00158103	sgd_e-40.bg	68	0.01267
GO:0045935	8.76811e-07	2.1173e-08	positive regulation of nucleobase, nucleoside, nucleotide and nucleic acid metabolism	P	pom_e-40.bg	6	0.00158103	sgd_e-40.bg	66	0.0122974
GO:0045941	1.17658e-06	3.0083e-08	positive regulation of transcription	P	pom_e-40.bg	6	0.00158103	sgd_e-40.bg	65	0.012111
GO:0045893	1.48924e-06	4.0545e-08	positive regulation of transcription, DNA-dependent	P	pom_e-40.bg	3	0.000790514	sgd_e-40.bg	55	0.0102478
GO:0045944	3.58897e-06	1.1258e-07	positive regulation of transcription from RNA polymerase II promoter	P	pom_e-40.bg	0	0	sgd_e-40.bg	42	0.0078256
GO:0009893	4.68305e-07	1.0477e-08	positive regulation of metabolism	P	pom_e-40.bg	6	0.00158103	sgd_e-40.bg	68	0.01267
GO:0031325	4.68305e-07	1.0477e-08	positive regulation of cellular metabolism	P	pom_e-40.bg	6	0.00158103	sgd_e-40.bg	68	0.01267
GO:0045935	8.76811e-07	2.1173e-08	positive regulation of nucleobase, nucleoside, nucleotide and nucleic acid metabolism	P	pom_e-40.bg	6	0.00158103	sgd_e-40.bg	66	0.0122974
GO:0045941	1.17658e-06	3.0083e-08	positive regulation of transcription	P	pom_e-40.bg	6	0.00158103	sgd_e-40.bg	65	0.012111
GO:0045893	1.48924e-06	4.0545e-08	positive regulation of transcription, DNA-dependent	P	pom_e-40.bg	3	0.000790514	sgd_e-40.bg	55	0.0102478
GO:0045944	3.58897e-06	1.1258e-07	positive regulation of transcription from RNA polymerase II promoter	P	pom_e-40.bg	0	0	sgd_e-40.bg	42	0.0078256
GO:0050794	1.05175e-05	3.9341e-07	regulation of cellular process	P	pom_e-40.bg	387	0.101976	sgd_e-40.bg	738	0.137507
GO:0048523	1.04094e-05	3.8567e-07	negative regulation of cellular process	P	pom_e-40.bg	51	0.0134387	sgd_e-40.bg	160	0.0298118
GO:0051243	1.04094e-05	3.8567e-07	negative regulation of cellular physiological process	P	pom_e-40.bg	51	0.0134387	sgd_e-40.bg	160	0.0298118
GO:0031324	8.22703e-06	2.8631e-07	negative regulation of cellular metabolism	P	pom_e-40.bg	46	0.0121212	sgd_e-40.bg	151	0.0281349
GO:0045934	5.06419e-05	2.0861e-06	negative regulation of nucleobase, nucleoside, nucleotide and nucleic acid metabolism	P	pom_e-40.bg	44	0.0115942	sgd_e-40.bg	139	0.025899
GO:0016481	4.63737e-05	1.8993e-06	negative regulation of transcription	P	pom_e-40.bg	37	0.00974967	sgd_e-40.bg	125	0.0232905
GO:0045892	5.52311e-05	2.3536e-06	negative regulation of transcription, DNA-dependent	P	pom_e-40.bg	35	0.00922266	sgd_e-40.bg	120	0.0223589
GO:0006342	0.0977579	0.011375	chromatin silencing	P	pom_e-40.bg	31	0.00816864	sgd_e-40.bg	76	0.0141606
GO:0030702	9.59376e-06	3.4523e-07	chromatin silencing at centromere	P	pom_e-40.bg	20	0.00527009	sgd_e-40.bg	0	0
GO:0000122	3.58897e-06	1.1258e-07	negative regulation of transcription from RNA polymerase II promoter	P	pom_e-40.bg	0	0	sgd_e-40.bg	42	0.0078256
GO:0048522	3.89701e-05	1.5684e-06	positive regulation of cellular process	P	pom_e-40.bg	13	0.00342556	sgd_e-40.bg	72	0.0134153
GO:0051242	8.61924e-06	3.0302e-07	positive regulation of cellular physiological process	P	pom_e-40.bg	11	0.00289855	sgd_e-40.bg	72	0.0134153
GO:0031325	4.68305e-07	1.0477e-08	positive regulation of cellular metabolism	P	pom_e-40.bg	6	0.00158103	sgd_e-40.bg	68	0.01267
GO:0045935	8.76811e-07	2.1173e-08	positive regulation of nucleobase, nucleoside, nucleotide and nucleic acid metabolism	P	pom_e-40.bg	6	0.00158103	sgd_e-40.bg	66	0.0122974
GO:0045941	1.17658e-06	3.0083e-08	positive regulation of transcription	P	pom_e-40.bg	6	0.00158103	sgd_e-40.bg	65	0.012111
GO:0045893	1.48924e-06	4.0545e-08	positive regulation of transcription, DNA-dependent	P	pom_e-40.bg	3	0.000790514	sgd_e-40.bg	55	0.0102478
GO:0045944	3.58897e-06	1.1258e-07	positive regulation of transcription from RNA polymerase II promoter	P	pom_e-40.bg	0	0	sgd_e-40.bg	42	0.0078256
GO:0051244	1.15199e-05	4.3636e-07	regulation of cellular physiological process	P	pom_e-40.bg	385	0.101449	sgd_e-40.bg	734	0.136762
GO:0051243	1.04094e-05	3.8567e-07	negative regulation of cellular physiological process	P	pom_e-40.bg	51	0.0134387	sgd_e-40.bg	160	0.0298118
GO:0031324	8.22703e-06	2.8631e-07	negative regulation of cellular metabolism	P	pom_e-40.bg	46	0.0121212	sgd_e-40.bg	151	0.0281349
GO:0045934	5.06419e-05	2.0861e-06	negative regulation of nucleobase, nucleoside, nucleotide and nucleic acid metabolism	P	pom_e-40.bg	44	0.0115942	sgd_e-40.bg	139	0.025899
GO:0016481	4.63737e-05	1.8993e-06	negative regulation of transcription	P	pom_e-40.bg	37	0.00974967	sgd_e-40.bg	125	0.0232905
GO:0045892	5.52311e-05	2.3536e-06	negative regulation of transcription, DNA-dependent	P	pom_e-40.bg	35	0.00922266	sgd_e-40.bg	120	0.0223589
GO:0006342	0.0977579	0.011375	chromatin silencing	P	pom_e-40.bg	31	0.00816864	sgd_e-40.bg	76	0.0141606
GO:0030702	9.59376e-06	3.4523e-07	chromatin silencing at centromere	P	pom_e-40.bg	20	0.00527009	sgd_e-40.bg	0	0
GO:0000122	3.58897e-06	1.1258e-07	negative regulation of transcription from RNA polymerase II promoter	P	pom_e-40.bg	0	0	sgd_e-40.bg	42	0.0078256
GO:0051242	8.61924e-06	3.0302e-07	positive regulation of cellular physiological process	P	pom_e-40.bg	11	0.00289855	sgd_e-40.bg	72	0.0134153
GO:0031325	4.68305e-07	1.0477e-08	positive regulation of cellular metabolism	P	pom_e-40.bg	6	0.00158103	sgd_e-40.bg	68	0.01267
GO:0045935	8.76811e-07	2.1173e-08	positive regulation of nucleobase, nucleoside, nucleotide and nucleic acid metabolism	P	pom_e-40.bg	6	0.00158103	sgd_e-40.bg	66	0.0122974
GO:0045941	1.17658e-06	3.0083e-08	positive regulation of transcription	P	pom_e-40.bg	6	0.00158103	sgd_e-40.bg	65	0.012111
GO:0045893	1.48924e-06	4.0545e-08	positive regulation of transcription, DNA-dependent	P	pom_e-40.bg	3	0.000790514	sgd_e-40.bg	55	0.0102478
GO:0045944	3.58897e-06	1.1258e-07	positive regulation of transcription from RNA polymerase II promoter	P	pom_e-40.bg	0	0	sgd_e-40.bg	42	0.0078256
GO:0031323	8.74414e-08	1.8838e-09	regulation of cellular metabolism	P	pom_e-40.bg	272	0.0716733	sgd_e-40.bg	585	0.108999
GO:0031324	8.22703e-06	2.8631e-07	negative regulation of cellular metabolism	P	pom_e-40.bg	46	0.0121212	sgd_e-40.bg	151	0.0281349
GO:0045934	5.06419e-05	2.0861e-06	negative regulation of nucleobase, nucleoside, nucleotide and nucleic acid metabolism	P	pom_e-40.bg	44	0.0115942	sgd_e-40.bg	139	0.025899
GO:0016481	4.63737e-05	1.8993e-06	negative regulation of transcription	P	pom_e-40.bg	37	0.00974967	sgd_e-40.bg	125	0.0232905
GO:0045892	5.52311e-05	2.3536e-06	negative regulation of transcription, DNA-dependent	P	pom_e-40.bg	35	0.00922266	sgd_e-40.bg	120	0.0223589
GO:0006342	0.0977579	0.011375	chromatin silencing	P	pom_e-40.bg	31	0.00816864	sgd_e-40.bg	76	0.0141606
GO:0030702	9.59376e-06	3.4523e-07	chromatin silencing at centromere	P	pom_e-40.bg	20	0.00527009	sgd_e-40.bg	0	0
GO:0000122	3.58897e-06	1.1258e-07	negative regulation of transcription from RNA polymerase II promoter	P	pom_e-40.bg	0	0	sgd_e-40.bg	42	0.0078256
GO:0031325	4.68305e-07	1.0477e-08	positive regulation of cellular metabolism	P	pom_e-40.bg	6	0.00158103	sgd_e-40.bg	68	0.01267
GO:0045935	8.76811e-07	2.1173e-08	positive regulation of nucleobase, nucleoside, nucleotide and nucleic acid metabolism	P	pom_e-40.bg	6	0.00158103	sgd_e-40.bg	66	0.0122974
GO:0045941	1.17658e-06	3.0083e-08	positive regulation of transcription	P	pom_e-40.bg	6	0.00158103	sgd_e-40.bg	65	0.012111
GO:0045893	1.48924e-06	4.0545e-08	positive regulation of transcription, DNA-dependent	P	pom_e-40.bg	3	0.000790514	sgd_e-40.bg	55	0.0102478
GO:0045944	3.58897e-06	1.1258e-07	positive regulation of transcription from RNA polymerase II promoter	P	pom_e-40.bg	0	0	sgd_e-40.bg	42	0.0078256
GO:0019219	1.7691e-05	6.8268e-07	regulation of nucleobase, nucleoside, nucleotide and nucleic acid metabolism	P	pom_e-40.bg	261	0.0687747	sgd_e-40.bg	529	0.0985653
GO:0045934	5.06419e-05	2.0861e-06	negative regulation of nucleobase, nucleoside, nucleotide and nucleic acid metabolism	P	pom_e-40.bg	44	0.0115942	sgd_e-40.bg	139	0.025899
GO:0016481	4.63737e-05	1.8993e-06	negative regulation of transcription	P	pom_e-40.bg	37	0.00974967	sgd_e-40.bg	125	0.0232905
GO:0045892	5.52311e-05	2.3536e-06	negative regulation of transcription, DNA-dependent	P	pom_e-40.bg	35	0.00922266	sgd_e-40.bg	120	0.0223589
GO:0006342	0.0977579	0.011375	chromatin silencing	P	pom_e-40.bg	31	0.00816864	sgd_e-40.bg	76	0.0141606
GO:0030702	9.59376e-06	3.4523e-07	chromatin silencing at centromere	P	pom_e-40.bg	20	0.00527009	sgd_e-40.bg	0	0
GO:0000122	3.58897e-06	1.1258e-07	negative regulation of transcription from RNA polymerase II promoter	P	pom_e-40.bg	0	0	sgd_e-40.bg	42	0.0078256
GO:0045935	8.76811e-07	2.1173e-08	positive regulation of nucleobase, nucleoside, nucleotide and nucleic acid metabolism	P	pom_e-40.bg	6	0.00158103	sgd_e-40.bg	66	0.0122974
GO:0045941	1.17658e-06	3.0083e-08	positive regulation of transcription	P	pom_e-40.bg	6	0.00158103	sgd_e-40.bg	65	0.012111
GO:0045893	1.48924e-06	4.0545e-08	positive regulation of transcription, DNA-dependent	P	pom_e-40.bg	3	0.000790514	sgd_e-40.bg	55	0.0102478
GO:0045944	3.58897e-06	1.1258e-07	positive regulation of transcription from RNA polymerase II promoter	P	pom_e-40.bg	0	0	sgd_e-40.bg	42	0.0078256
GO:0045449	2.14684e-05	8.4369e-07	regulation of transcription	P	pom_e-40.bg	248	0.0653491	sgd_e-40.bg	506	0.0942799
GO:0016481	4.63737e-05	1.8993e-06	negative regulation of transcription	P	pom_e-40.bg	37	0.00974967	sgd_e-40.bg	125	0.0232905
GO:0045892	5.52311e-05	2.3536e-06	negative regulation of transcription, DNA-dependent	P	pom_e-40.bg	35	0.00922266	sgd_e-40.bg	120	0.0223589
GO:0006342	0.0977579	0.011375	chromatin silencing	P	pom_e-40.bg	31	0.00816864	sgd_e-40.bg	76	0.0141606
GO:0030702	9.59376e-06	3.4523e-07	chromatin silencing at centromere	P	pom_e-40.bg	20	0.00527009	sgd_e-40.bg	0	0
GO:0000122	3.58897e-06	1.1258e-07	negative regulation of transcription from RNA polymerase II promoter	P	pom_e-40.bg	0	0	sgd_e-40.bg	42	0.0078256
GO:0045941	1.17658e-06	3.0083e-08	positive regulation of transcription	P	pom_e-40.bg	6	0.00158103	sgd_e-40.bg	65	0.012111
GO:0045893	1.48924e-06	4.0545e-08	positive regulation of transcription, DNA-dependent	P	pom_e-40.bg	3	0.000790514	sgd_e-40.bg	55	0.0102478
GO:0045944	3.58897e-06	1.1258e-07	positive regulation of transcription from RNA polymerase II promoter	P	pom_e-40.bg	0	0	sgd_e-40.bg	42	0.0078256
GO:0006355	2.04727e-06	5.76e-08	regulation of transcription, DNA-dependent	P	pom_e-40.bg	230	0.0606061	sgd_e-40.bg	493	0.0918576
GO:0045892	5.52311e-05	2.3536e-06	negative regulation of transcription, DNA-dependent	P	pom_e-40.bg	35	0.00922266	sgd_e-40.bg	120	0.0223589
GO:0006342	0.0977579	0.011375	chromatin silencing	P	pom_e-40.bg	31	0.00816864	sgd_e-40.bg	76	0.0141606
GO:0030702	9.59376e-06	3.4523e-07	chromatin silencing at centromere	P	pom_e-40.bg	20	0.00527009	sgd_e-40.bg	0	0
GO:0000122	3.58897e-06	1.1258e-07	negative regulation of transcription from RNA polymerase II promoter	P	pom_e-40.bg	0	0	sgd_e-40.bg	42	0.0078256
GO:0045893	1.48924e-06	4.0545e-08	positive regulation of transcription, DNA-dependent	P	pom_e-40.bg	3	0.000790514	sgd_e-40.bg	55	0.0102478
GO:0045944	3.58897e-06	1.1258e-07	positive regulation of transcription from RNA polymerase II promoter	P	pom_e-40.bg	0	0	sgd_e-40.bg	42	0.0078256
GO:0006357	0	0	regulation of transcription from RNA polymerase II promoter	P	pom_e-40.bg	8	0.00210804	sgd_e-40.bg	163	0.0303708
GO:0000122	3.58897e-06	1.1258e-07	negative regulation of transcription from RNA polymerase II promoter	P	pom_e-40.bg	0	0	sgd_e-40.bg	42	0.0078256
GO:0045944	3.58897e-06	1.1258e-07	positive regulation of transcription from RNA polymerase II promoter	P	pom_e-40.bg	0	0	sgd_e-40.bg	42	0.0078256
GO:0040029	0.0891071	0.010168	regulation of gene expression, epigenetic	P	pom_e-40.bg	34	0.00895916	sgd_e-40.bg	82	0.0152786
GO:0045814	0.0977579	0.011375	negative regulation of gene expression, epigenetic	P	pom_e-40.bg	31	0.00816864	sgd_e-40.bg	76	0.0141606
GO:0006342	0.0977579	0.011375	chromatin silencing	P	pom_e-40.bg	31	0.00816864	sgd_e-40.bg	76	0.0141606
GO:0030702	9.59376e-06	3.4523e-07	chromatin silencing at centromere	P	pom_e-40.bg	20	0.00527009	sgd_e-40.bg	0	0
GO:0050791	7.38239e-06	2.5188e-07	regulation of physiological process	P	pom_e-40.bg	388	0.10224	sgd_e-40.bg	743	0.138439
GO:0043118	2.55653e-05	1.0168e-06	negative regulation of physiological process	P	pom_e-40.bg	54	0.0142292	sgd_e-40.bg	162	0.0301845
GO:0051243	1.04094e-05	3.8567e-07	negative regulation of cellular physiological process	P	pom_e-40.bg	51	0.0134387	sgd_e-40.bg	160	0.0298118
GO:0031324	8.22703e-06	2.8631e-07	negative regulation of cellular metabolism	P	pom_e-40.bg	46	0.0121212	sgd_e-40.bg	151	0.0281349
GO:0045934	5.06419e-05	2.0861e-06	negative regulation of nucleobase, nucleoside, nucleotide and nucleic acid metabolism	P	pom_e-40.bg	44	0.0115942	sgd_e-40.bg	139	0.025899
GO:0016481	4.63737e-05	1.8993e-06	negative regulation of transcription	P	pom_e-40.bg	37	0.00974967	sgd_e-40.bg	125	0.0232905
GO:0045892	5.52311e-05	2.3536e-06	negative regulation of transcription, DNA-dependent	P	pom_e-40.bg	35	0.00922266	sgd_e-40.bg	120	0.0223589
GO:0006342	0.0977579	0.011375	chromatin silencing	P	pom_e-40.bg	31	0.00816864	sgd_e-40.bg	76	0.0141606
GO:0030702	9.59376e-06	3.4523e-07	chromatin silencing at centromere	P	pom_e-40.bg	20	0.00527009	sgd_e-40.bg	0	0
GO:0000122	3.58897e-06	1.1258e-07	negative regulation of transcription from RNA polymerase II promoter	P	pom_e-40.bg	0	0	sgd_e-40.bg	42	0.0078256
GO:0009892	1.04094e-05	3.835e-07	negative regulation of metabolism	P	pom_e-40.bg	50	0.0131752	sgd_e-40.bg	158	0.0294392
GO:0031324	8.22703e-06	2.8631e-07	negative regulation of cellular metabolism	P	pom_e-40.bg	46	0.0121212	sgd_e-40.bg	151	0.0281349
GO:0045934	5.06419e-05	2.0861e-06	negative regulation of nucleobase, nucleoside, nucleotide and nucleic acid metabolism	P	pom_e-40.bg	44	0.0115942	sgd_e-40.bg	139	0.025899
GO:0016481	4.63737e-05	1.8993e-06	negative regulation of transcription	P	pom_e-40.bg	37	0.00974967	sgd_e-40.bg	125	0.0232905
GO:0045892	5.52311e-05	2.3536e-06	negative regulation of transcription, DNA-dependent	P	pom_e-40.bg	35	0.00922266	sgd_e-40.bg	120	0.0223589
GO:0006342	0.0977579	0.011375	chromatin silencing	P	pom_e-40.bg	31	0.00816864	sgd_e-40.bg	76	0.0141606
GO:0030702	9.59376e-06	3.4523e-07	chromatin silencing at centromere	P	pom_e-40.bg	20	0.00527009	sgd_e-40.bg	0	0
GO:0000122	3.58897e-06	1.1258e-07	negative regulation of transcription from RNA polymerase II promoter	P	pom_e-40.bg	0	0	sgd_e-40.bg	42	0.0078256
GO:0043119	8.61924e-06	3.0302e-07	positive regulation of physiological process	P	pom_e-40.bg	11	0.00289855	sgd_e-40.bg	72	0.0134153
GO:0051242	8.61924e-06	3.0302e-07	positive regulation of cellular physiological process	P	pom_e-40.bg	11	0.00289855	sgd_e-40.bg	72	0.0134153
GO:0031325	4.68305e-07	1.0477e-08	positive regulation of cellular metabolism	P	pom_e-40.bg	6	0.00158103	sgd_e-40.bg	68	0.01267
GO:0045935	8.76811e-07	2.1173e-08	positive regulation of nucleobase, nucleoside, nucleotide and nucleic acid metabolism	P	pom_e-40.bg	6	0.00158103	sgd_e-40.bg	66	0.0122974
GO:0045941	1.17658e-06	3.0083e-08	positive regulation of transcription	P	pom_e-40.bg	6	0.00158103	sgd_e-40.bg	65	0.012111
GO:0045893	1.48924e-06	4.0545e-08	positive regulation of transcription, DNA-dependent	P	pom_e-40.bg	3	0.000790514	sgd_e-40.bg	55	0.0102478
GO:0045944	3.58897e-06	1.1258e-07	positive regulation of transcription from RNA polymerase II promoter	P	pom_e-40.bg	0	0	sgd_e-40.bg	42	0.0078256
GO:0009893	4.68305e-07	1.0477e-08	positive regulation of metabolism	P	pom_e-40.bg	6	0.00158103	sgd_e-40.bg	68	0.01267
GO:0031325	4.68305e-07	1.0477e-08	positive regulation of cellular metabolism	P	pom_e-40.bg	6	0.00158103	sgd_e-40.bg	68	0.01267
GO:0045935	8.76811e-07	2.1173e-08	positive regulation of nucleobase, nucleoside, nucleotide and nucleic acid metabolism	P	pom_e-40.bg	6	0.00158103	sgd_e-40.bg	66	0.0122974
GO:0045941	1.17658e-06	3.0083e-08	positive regulation of transcription	P	pom_e-40.bg	6	0.00158103	sgd_e-40.bg	65	0.012111
GO:0045893	1.48924e-06	4.0545e-08	positive regulation of transcription, DNA-dependent	P	pom_e-40.bg	3	0.000790514	sgd_e-40.bg	55	0.0102478
GO:0045944	3.58897e-06	1.1258e-07	positive regulation of transcription from RNA polymerase II promoter	P	pom_e-40.bg	0	0	sgd_e-40.bg	42	0.0078256
GO:0051244	1.15199e-05	4.3636e-07	regulation of cellular physiological process	P	pom_e-40.bg	385	0.101449	sgd_e-40.bg	734	0.136762
GO:0051243	1.04094e-05	3.8567e-07	negative regulation of cellular physiological process	P	pom_e-40.bg	51	0.0134387	sgd_e-40.bg	160	0.0298118
GO:0031324	8.22703e-06	2.8631e-07	negative regulation of cellular metabolism	P	pom_e-40.bg	46	0.0121212	sgd_e-40.bg	151	0.0281349
GO:0045934	5.06419e-05	2.0861e-06	negative regulation of nucleobase, nucleoside, nucleotide and nucleic acid metabolism	P	pom_e-40.bg	44	0.0115942	sgd_e-40.bg	139	0.025899
GO:0016481	4.63737e-05	1.8993e-06	negative regulation of transcription	P	pom_e-40.bg	37	0.00974967	sgd_e-40.bg	125	0.0232905
GO:0045892	5.52311e-05	2.3536e-06	negative regulation of transcription, DNA-dependent	P	pom_e-40.bg	35	0.00922266	sgd_e-40.bg	120	0.0223589
GO:0006342	0.0977579	0.011375	chromatin silencing	P	pom_e-40.bg	31	0.00816864	sgd_e-40.bg	76	0.0141606
GO:0030702	9.59376e-06	3.4523e-07	chromatin silencing at centromere	P	pom_e-40.bg	20	0.00527009	sgd_e-40.bg	0	0
GO:0000122	3.58897e-06	1.1258e-07	negative regulation of transcription from RNA polymerase II promoter	P	pom_e-40.bg	0	0	sgd_e-40.bg	42	0.0078256
GO:0051242	8.61924e-06	3.0302e-07	positive regulation of cellular physiological process	P	pom_e-40.bg	11	0.00289855	sgd_e-40.bg	72	0.0134153
GO:0031325	4.68305e-07	1.0477e-08	positive regulation of cellular metabolism	P	pom_e-40.bg	6	0.00158103	sgd_e-40.bg	68	0.01267
GO:0045935	8.76811e-07	2.1173e-08	positive regulation of nucleobase, nucleoside, nucleotide and nucleic acid metabolism	P	pom_e-40.bg	6	0.00158103	sgd_e-40.bg	66	0.0122974
GO:0045941	1.17658e-06	3.0083e-08	positive regulation of transcription	P	pom_e-40.bg	6	0.00158103	sgd_e-40.bg	65	0.012111
GO:0045893	1.48924e-06	4.0545e-08	positive regulation of transcription, DNA-dependent	P	pom_e-40.bg	3	0.000790514	sgd_e-40.bg	55	0.0102478
GO:0045944	3.58897e-06	1.1258e-07	positive regulation of transcription from RNA polymerase II promoter	P	pom_e-40.bg	0	0	sgd_e-40.bg	42	0.0078256
GO:0031323	8.74414e-08	1.8838e-09	regulation of cellular metabolism	P	pom_e-40.bg	272	0.0716733	sgd_e-40.bg	585	0.108999
GO:0031324	8.22703e-06	2.8631e-07	negative regulation of cellular metabolism	P	pom_e-40.bg	46	0.0121212	sgd_e-40.bg	151	0.0281349
GO:0045934	5.06419e-05	2.0861e-06	negative regulation of nucleobase, nucleoside, nucleotide and nucleic acid metabolism	P	pom_e-40.bg	44	0.0115942	sgd_e-40.bg	139	0.025899
GO:0016481	4.63737e-05	1.8993e-06	negative regulation of transcription	P	pom_e-40.bg	37	0.00974967	sgd_e-40.bg	125	0.0232905
GO:0045892	5.52311e-05	2.3536e-06	negative regulation of transcription, DNA-dependent	P	pom_e-40.bg	35	0.00922266	sgd_e-40.bg	120	0.0223589
GO:0006342	0.0977579	0.011375	chromatin silencing	P	pom_e-40.bg	31	0.00816864	sgd_e-40.bg	76	0.0141606
GO:0030702	9.59376e-06	3.4523e-07	chromatin silencing at centromere	P	pom_e-40.bg	20	0.00527009	sgd_e-40.bg	0	0
GO:0000122	3.58897e-06	1.1258e-07	negative regulation of transcription from RNA polymerase II promoter	P	pom_e-40.bg	0	0	sgd_e-40.bg	42	0.0078256
GO:0031325	4.68305e-07	1.0477e-08	positive regulation of cellular metabolism	P	pom_e-40.bg	6	0.00158103	sgd_e-40.bg	68	0.01267
GO:0045935	8.76811e-07	2.1173e-08	positive regulation of nucleobase, nucleoside, nucleotide and nucleic acid metabolism	P	pom_e-40.bg	6	0.00158103	sgd_e-40.bg	66	0.0122974
GO:0045941	1.17658e-06	3.0083e-08	positive regulation of transcription	P	pom_e-40.bg	6	0.00158103	sgd_e-40.bg	65	0.012111
GO:0045893	1.48924e-06	4.0545e-08	positive regulation of transcription, DNA-dependent	P	pom_e-40.bg	3	0.000790514	sgd_e-40.bg	55	0.0102478
GO:0045944	3.58897e-06	1.1258e-07	positive regulation of transcription from RNA polymerase II promoter	P	pom_e-40.bg	0	0	sgd_e-40.bg	42	0.0078256
GO:0019219	1.7691e-05	6.8268e-07	regulation of nucleobase, nucleoside, nucleotide and nucleic acid metabolism	P	pom_e-40.bg	261	0.0687747	sgd_e-40.bg	529	0.0985653
GO:0045934	5.06419e-05	2.0861e-06	negative regulation of nucleobase, nucleoside, nucleotide and nucleic acid metabolism	P	pom_e-40.bg	44	0.0115942	sgd_e-40.bg	139	0.025899
GO:0016481	4.63737e-05	1.8993e-06	negative regulation of transcription	P	pom_e-40.bg	37	0.00974967	sgd_e-40.bg	125	0.0232905
GO:0045892	5.52311e-05	2.3536e-06	negative regulation of transcription, DNA-dependent	P	pom_e-40.bg	35	0.00922266	sgd_e-40.bg	120	0.0223589
GO:0006342	0.0977579	0.011375	chromatin silencing	P	pom_e-40.bg	31	0.00816864	sgd_e-40.bg	76	0.0141606
GO:0030702	9.59376e-06	3.4523e-07	chromatin silencing at centromere	P	pom_e-40.bg	20	0.00527009	sgd_e-40.bg	0	0
GO:0000122	3.58897e-06	1.1258e-07	negative regulation of transcription from RNA polymerase II promoter	P	pom_e-40.bg	0	0	sgd_e-40.bg	42	0.0078256
GO:0045935	8.76811e-07	2.1173e-08	positive regulation of nucleobase, nucleoside, nucleotide and nucleic acid metabolism	P	pom_e-40.bg	6	0.00158103	sgd_e-40.bg	66	0.0122974
GO:0045941	1.17658e-06	3.0083e-08	positive regulation of transcription	P	pom_e-40.bg	6	0.00158103	sgd_e-40.bg	65	0.012111
GO:0045893	1.48924e-06	4.0545e-08	positive regulation of transcription, DNA-dependent	P	pom_e-40.bg	3	0.000790514	sgd_e-40.bg	55	0.0102478
GO:0045944	3.58897e-06	1.1258e-07	positive regulation of transcription from RNA polymerase II promoter	P	pom_e-40.bg	0	0	sgd_e-40.bg	42	0.0078256
GO:0045449	2.14684e-05	8.4369e-07	regulation of transcription	P	pom_e-40.bg	248	0.0653491	sgd_e-40.bg	506	0.0942799
GO:0016481	4.63737e-05	1.8993e-06	negative regulation of transcription	P	pom_e-40.bg	37	0.00974967	sgd_e-40.bg	125	0.0232905
GO:0045892	5.52311e-05	2.3536e-06	negative regulation of transcription, DNA-dependent	P	pom_e-40.bg	35	0.00922266	sgd_e-40.bg	120	0.0223589
GO:0006342	0.0977579	0.011375	chromatin silencing	P	pom_e-40.bg	31	0.00816864	sgd_e-40.bg	76	0.0141606
GO:0030702	9.59376e-06	3.4523e-07	chromatin silencing at centromere	P	pom_e-40.bg	20	0.00527009	sgd_e-40.bg	0	0
GO:0000122	3.58897e-06	1.1258e-07	negative regulation of transcription from RNA polymerase II promoter	P	pom_e-40.bg	0	0	sgd_e-40.bg	42	0.0078256
GO:0045941	1.17658e-06	3.0083e-08	positive regulation of transcription	P	pom_e-40.bg	6	0.00158103	sgd_e-40.bg	65	0.012111
GO:0045893	1.48924e-06	4.0545e-08	positive regulation of transcription, DNA-dependent	P	pom_e-40.bg	3	0.000790514	sgd_e-40.bg	55	0.0102478
GO:0045944	3.58897e-06	1.1258e-07	positive regulation of transcription from RNA polymerase II promoter	P	pom_e-40.bg	0	0	sgd_e-40.bg	42	0.0078256
GO:0006355	2.04727e-06	5.76e-08	regulation of transcription, DNA-dependent	P	pom_e-40.bg	230	0.0606061	sgd_e-40.bg	493	0.0918576
GO:0045892	5.52311e-05	2.3536e-06	negative regulation of transcription, DNA-dependent	P	pom_e-40.bg	35	0.00922266	sgd_e-40.bg	120	0.0223589
GO:0006342	0.0977579	0.011375	chromatin silencing	P	pom_e-40.bg	31	0.00816864	sgd_e-40.bg	76	0.0141606
GO:0030702	9.59376e-06	3.4523e-07	chromatin silencing at centromere	P	pom_e-40.bg	20	0.00527009	sgd_e-40.bg	0	0
GO:0000122	3.58897e-06	1.1258e-07	negative regulation of transcription from RNA polymerase II promoter	P	pom_e-40.bg	0	0	sgd_e-40.bg	42	0.0078256
GO:0045893	1.48924e-06	4.0545e-08	positive regulation of transcription, DNA-dependent	P	pom_e-40.bg	3	0.000790514	sgd_e-40.bg	55	0.0102478
GO:0045944	3.58897e-06	1.1258e-07	positive regulation of transcription from RNA polymerase II promoter	P	pom_e-40.bg	0	0	sgd_e-40.bg	42	0.0078256
GO:0006357	0	0	regulation of transcription from RNA polymerase II promoter	P	pom_e-40.bg	8	0.00210804	sgd_e-40.bg	163	0.0303708
GO:0000122	3.58897e-06	1.1258e-07	negative regulation of transcription from RNA polymerase II promoter	P	pom_e-40.bg	0	0	sgd_e-40.bg	42	0.0078256
GO:0045944	3.58897e-06	1.1258e-07	positive regulation of transcription from RNA polymerase II promoter	P	pom_e-40.bg	0	0	sgd_e-40.bg	42	0.0078256
GO:0019222	3.72493e-08	7.5839e-10	regulation of metabolism	P	pom_e-40.bg	280	0.0737813	sgd_e-40.bg	604	0.11254
GO:0009892	1.04094e-05	3.835e-07	negative regulation of metabolism	P	pom_e-40.bg	50	0.0131752	sgd_e-40.bg	158	0.0294392
GO:0031324	8.22703e-06	2.8631e-07	negative regulation of cellular metabolism	P	pom_e-40.bg	46	0.0121212	sgd_e-40.bg	151	0.0281349
GO:0045934	5.06419e-05	2.0861e-06	negative regulation of nucleobase, nucleoside, nucleotide and nucleic acid metabolism	P	pom_e-40.bg	44	0.0115942	sgd_e-40.bg	139	0.025899
GO:0016481	4.63737e-05	1.8993e-06	negative regulation of transcription	P	pom_e-40.bg	37	0.00974967	sgd_e-40.bg	125	0.0232905
GO:0045892	5.52311e-05	2.3536e-06	negative regulation of transcription, DNA-dependent	P	pom_e-40.bg	35	0.00922266	sgd_e-40.bg	120	0.0223589
GO:0006342	0.0977579	0.011375	chromatin silencing	P	pom_e-40.bg	31	0.00816864	sgd_e-40.bg	76	0.0141606
GO:0030702	9.59376e-06	3.4523e-07	chromatin silencing at centromere	P	pom_e-40.bg	20	0.00527009	sgd_e-40.bg	0	0
GO:0000122	3.58897e-06	1.1258e-07	negative regulation of transcription from RNA polymerase II promoter	P	pom_e-40.bg	0	0	sgd_e-40.bg	42	0.0078256
GO:0009893	4.68305e-07	1.0477e-08	positive regulation of metabolism	P	pom_e-40.bg	6	0.00158103	sgd_e-40.bg	68	0.01267
GO:0031325	4.68305e-07	1.0477e-08	positive regulation of cellular metabolism	P	pom_e-40.bg	6	0.00158103	sgd_e-40.bg	68	0.01267
GO:0045935	8.76811e-07	2.1173e-08	positive regulation of nucleobase, nucleoside, nucleotide and nucleic acid metabolism	P	pom_e-40.bg	6	0.00158103	sgd_e-40.bg	66	0.0122974
GO:0045941	1.17658e-06	3.0083e-08	positive regulation of transcription	P	pom_e-40.bg	6	0.00158103	sgd_e-40.bg	65	0.012111
GO:0045893	1.48924e-06	4.0545e-08	positive regulation of transcription, DNA-dependent	P	pom_e-40.bg	3	0.000790514	sgd_e-40.bg	55	0.0102478
GO:0045944	3.58897e-06	1.1258e-07	positive regulation of transcription from RNA polymerase II promoter	P	pom_e-40.bg	0	0	sgd_e-40.bg	42	0.0078256
GO:0031323	8.74414e-08	1.8838e-09	regulation of cellular metabolism	P	pom_e-40.bg	272	0.0716733	sgd_e-40.bg	585	0.108999
GO:0031324	8.22703e-06	2.8631e-07	negative regulation of cellular metabolism	P	pom_e-40.bg	46	0.0121212	sgd_e-40.bg	151	0.0281349
GO:0045934	5.06419e-05	2.0861e-06	negative regulation of nucleobase, nucleoside, nucleotide and nucleic acid metabolism	P	pom_e-40.bg	44	0.0115942	sgd_e-40.bg	139	0.025899
GO:0016481	4.63737e-05	1.8993e-06	negative regulation of transcription	P	pom_e-40.bg	37	0.00974967	sgd_e-40.bg	125	0.0232905
GO:0045892	5.52311e-05	2.3536e-06	negative regulation of transcription, DNA-dependent	P	pom_e-40.bg	35	0.00922266	sgd_e-40.bg	120	0.0223589
GO:0006342	0.0977579	0.011375	chromatin silencing	P	pom_e-40.bg	31	0.00816864	sgd_e-40.bg	76	0.0141606
GO:0030702	9.59376e-06	3.4523e-07	chromatin silencing at centromere	P	pom_e-40.bg	20	0.00527009	sgd_e-40.bg	0	0
GO:0000122	3.58897e-06	1.1258e-07	negative regulation of transcription from RNA polymerase II promoter	P	pom_e-40.bg	0	0	sgd_e-40.bg	42	0.0078256
GO:0031325	4.68305e-07	1.0477e-08	positive regulation of cellular metabolism	P	pom_e-40.bg	6	0.00158103	sgd_e-40.bg	68	0.01267
GO:0045935	8.76811e-07	2.1173e-08	positive regulation of nucleobase, nucleoside, nucleotide and nucleic acid metabolism	P	pom_e-40.bg	6	0.00158103	sgd_e-40.bg	66	0.0122974
GO:0045941	1.17658e-06	3.0083e-08	positive regulation of transcription	P	pom_e-40.bg	6	0.00158103	sgd_e-40.bg	65	0.012111
GO:0045893	1.48924e-06	4.0545e-08	positive regulation of transcription, DNA-dependent	P	pom_e-40.bg	3	0.000790514	sgd_e-40.bg	55	0.0102478
GO:0045944	3.58897e-06	1.1258e-07	positive regulation of transcription from RNA polymerase II promoter	P	pom_e-40.bg	0	0	sgd_e-40.bg	42	0.0078256
GO:0019219	1.7691e-05	6.8268e-07	regulation of nucleobase, nucleoside, nucleotide and nucleic acid metabolism	P	pom_e-40.bg	261	0.0687747	sgd_e-40.bg	529	0.0985653
GO:0045934	5.06419e-05	2.0861e-06	negative regulation of nucleobase, nucleoside, nucleotide and nucleic acid metabolism	P	pom_e-40.bg	44	0.0115942	sgd_e-40.bg	139	0.025899
GO:0016481	4.63737e-05	1.8993e-06	negative regulation of transcription	P	pom_e-40.bg	37	0.00974967	sgd_e-40.bg	125	0.0232905
GO:0045892	5.52311e-05	2.3536e-06	negative regulation of transcription, DNA-dependent	P	pom_e-40.bg	35	0.00922266	sgd_e-40.bg	120	0.0223589
GO:0006342	0.0977579	0.011375	chromatin silencing	P	pom_e-40.bg	31	0.00816864	sgd_e-40.bg	76	0.0141606
GO:0030702	9.59376e-06	3.4523e-07	chromatin silencing at centromere	P	pom_e-40.bg	20	0.00527009	sgd_e-40.bg	0	0
GO:0000122	3.58897e-06	1.1258e-07	negative regulation of transcription from RNA polymerase II promoter	P	pom_e-40.bg	0	0	sgd_e-40.bg	42	0.0078256
GO:0045935	8.76811e-07	2.1173e-08	positive regulation of nucleobase, nucleoside, nucleotide and nucleic acid metabolism	P	pom_e-40.bg	6	0.00158103	sgd_e-40.bg	66	0.0122974
GO:0045941	1.17658e-06	3.0083e-08	positive regulation of transcription	P	pom_e-40.bg	6	0.00158103	sgd_e-40.bg	65	0.012111
GO:0045893	1.48924e-06	4.0545e-08	positive regulation of transcription, DNA-dependent	P	pom_e-40.bg	3	0.000790514	sgd_e-40.bg	55	0.0102478
GO:0045944	3.58897e-06	1.1258e-07	positive regulation of transcription from RNA polymerase II promoter	P	pom_e-40.bg	0	0	sgd_e-40.bg	42	0.0078256
GO:0045449	2.14684e-05	8.4369e-07	regulation of transcription	P	pom_e-40.bg	248	0.0653491	sgd_e-40.bg	506	0.0942799
GO:0016481	4.63737e-05	1.8993e-06	negative regulation of transcription	P	pom_e-40.bg	37	0.00974967	sgd_e-40.bg	125	0.0232905
GO:0045892	5.52311e-05	2.3536e-06	negative regulation of transcription, DNA-dependent	P	pom_e-40.bg	35	0.00922266	sgd_e-40.bg	120	0.0223589
GO:0006342	0.0977579	0.011375	chromatin silencing	P	pom_e-40.bg	31	0.00816864	sgd_e-40.bg	76	0.0141606
GO:0030702	9.59376e-06	3.4523e-07	chromatin silencing at centromere	P	pom_e-40.bg	20	0.00527009	sgd_e-40.bg	0	0
GO:0000122	3.58897e-06	1.1258e-07	negative regulation of transcription from RNA polymerase II promoter	P	pom_e-40.bg	0	0	sgd_e-40.bg	42	0.0078256
GO:0045941	1.17658e-06	3.0083e-08	positive regulation of transcription	P	pom_e-40.bg	6	0.00158103	sgd_e-40.bg	65	0.012111
GO:0045893	1.48924e-06	4.0545e-08	positive regulation of transcription, DNA-dependent	P	pom_e-40.bg	3	0.000790514	sgd_e-40.bg	55	0.0102478
GO:0045944	3.58897e-06	1.1258e-07	positive regulation of transcription from RNA polymerase II promoter	P	pom_e-40.bg	0	0	sgd_e-40.bg	42	0.0078256
GO:0006355	2.04727e-06	5.76e-08	regulation of transcription, DNA-dependent	P	pom_e-40.bg	230	0.0606061	sgd_e-40.bg	493	0.0918576
GO:0045892	5.52311e-05	2.3536e-06	negative regulation of transcription, DNA-dependent	P	pom_e-40.bg	35	0.00922266	sgd_e-40.bg	120	0.0223589
GO:0006342	0.0977579	0.011375	chromatin silencing	P	pom_e-40.bg	31	0.00816864	sgd_e-40.bg	76	0.0141606
GO:0030702	9.59376e-06	3.4523e-07	chromatin silencing at centromere	P	pom_e-40.bg	20	0.00527009	sgd_e-40.bg	0	0
GO:0000122	3.58897e-06	1.1258e-07	negative regulation of transcription from RNA polymerase II promoter	P	pom_e-40.bg	0	0	sgd_e-40.bg	42	0.0078256
GO:0045893	1.48924e-06	4.0545e-08	positive regulation of transcription, DNA-dependent	P	pom_e-40.bg	3	0.000790514	sgd_e-40.bg	55	0.0102478
GO:0045944	3.58897e-06	1.1258e-07	positive regulation of transcription from RNA polymerase II promoter	P	pom_e-40.bg	0	0	sgd_e-40.bg	42	0.0078256
GO:0006357	0	0	regulation of transcription from RNA polymerase II promoter	P	pom_e-40.bg	8	0.00210804	sgd_e-40.bg	163	0.0303708
GO:0000122	3.58897e-06	1.1258e-07	negative regulation of transcription from RNA polymerase II promoter	P	pom_e-40.bg	0	0	sgd_e-40.bg	42	0.0078256
GO:0045944	3.58897e-06	1.1258e-07	positive regulation of transcription from RNA polymerase II promoter	P	pom_e-40.bg	0	0	sgd_e-40.bg	42	0.0078256
GO:0000003	8.28175e-09	1.5293e-10	reproduction	P	pom_e-40.bg	41	0.0108037	sgd_e-40.bg	168	0.0313024
GO:0019954	2.46878e-11	3.01e-13	asexual reproduction	P	pom_e-40.bg	0	0	sgd_e-40.bg	77	0.0143469
GO:0007114	2.46878e-11	3.01e-13	cell budding	P	pom_e-40.bg	0	0	sgd_e-40.bg	77	0.0143469
GO:0050876	0.931476	0.86173	reproductive physiological process	P	pom_e-40.bg	1	0.000263505	sgd_e-40.bg	0	0
GO:0050896	2.3063e-11	2.73e-13	response to stimulus	P	pom_e-40.bg	239	0.0629776	sgd_e-40.bg	576	0.107323
GO:0009628	7.78527e-11	1.069e-12	response to abiotic stimulus	P	pom_e-40.bg	58	0.0152833	sgd_e-40.bg	223	0.0415502
GO:0009605	3.70944e-11	4.83e-13	response to external stimulus	P	pom_e-40.bg	65	0.0171278	sgd_e-40.bg	241	0.044904

## Sheet: Sheet2
Molecular Function GOtree (qvalue cutoff 0.01)
GO:0003674	6.66163e-11	8.8317e-13	molecular_function	F	sgd_e-40.bg	4038	0.752376	pom_e-40.bg	3095	0.815547
GO:0005488	0.000110902	5.2773e-06	binding	F	sgd_e-40.bg	2182	0.406559	pom_e-40.bg	1725	0.454545
GO:0003676	0.931476	0.50637	nucleic acid binding	F	sgd_e-40.bg	1025	0.190982	pom_e-40.bg	703	0.185244
GO:0003723	0.0324363	0.0029334	RNA binding	F	sgd_e-40.bg	356	0.0663313	pom_e-40.bg	194	0.0511199
GO:0031202	7.02289e-06	2.3526e-07	RNA splicing factor activity, transesterification mechanism	F	sgd_e-40.bg	40	0.00745295	pom_e-40.bg	0	0
GO:0003729	0.000755748	4.2314e-05	mRNA binding	F	sgd_e-40.bg	26	0.00484442	pom_e-40.bg	0	0
GO:0005515	0.0307691	0.0027462	protein binding	F	sgd_e-40.bg	470	0.0875722	pom_e-40.bg	404	0.106456
GO:0046983	7.97352e-06	2.756e-07	protein dimerization activity	F	sgd_e-40.bg	13	0.00242221	pom_e-40.bg	42	0.0110672
GO:0046982	8.9881e-07	2.1917e-08	protein heterodimerization activity	F	sgd_e-40.bg	2	0.000372648	pom_e-40.bg	28	0.00737813
GO:0003824	1.48827e-08	2.8187e-10	catalytic activity	F	sgd_e-40.bg	2043	0.38066	pom_e-40.bg	1695	0.44664
GO:0004386	0.987509	0.96039	helicase activity	F	sgd_e-40.bg	117	0.0217999	pom_e-40.bg	83	0.0218709
GO:0003724	0.00320346	0.0002078	RNA helicase activity	F	sgd_e-40.bg	34	0.00633501	pom_e-40.bg	4	0.00105402
GO:0016740	0.000122007	5.8346e-06	transferase activity	F	sgd_e-40.bg	641	0.119434	pom_e-40.bg	578	0.152306
GO:0016772	0.00736018	0.00052971	transferase activity, transferring phosphorus-containing groups	F	sgd_e-40.bg	310	0.0577604	pom_e-40.bg	289	0.0761528
GO:0030234	0.00172128	0.00010106	enzyme regulator activity	F	sgd_e-40.bg	149	0.0277623	pom_e-40.bg	58	0.0152833
GO:0005198	0.468601	0.093245	structural molecule activity	F	sgd_e-40.bg	318	0.059251	pom_e-40.bg	193	0.0508564
GO:0005200	4.93631e-06	1.5835e-07	structural constituent of cytoskeleton	F	sgd_e-40.bg	48	0.00894354	pom_e-40.bg	2	0.000527009
GO:0030528	2.46769e-11	3.0963e-13	transcription regulator activity	F	sgd_e-40.bg	349	0.065027	pom_e-40.bg	117	0.03083
GO:0003702	3.63656e-13	3.6159e-15	RNA polymerase II transcription factor activity	F	sgd_e-40.bg	116	0.0216136	pom_e-40.bg	8	0.00210804
GO:0016251	2.03911e-08	3.9585e-10	general RNA polymerase II transcription factor activity	F	sgd_e-40.bg	61	0.0113658	pom_e-40.bg	1	0.000263505
GO:0003704	7.02289e-06	2.3526e-07	specific RNA polymerase II transcription factor activity	F	sgd_e-40.bg	40	0.00745295	pom_e-40.bg	0	0
GO:0016563	6.02347e-05	2.6096e-06	transcriptional activator activity	F	sgd_e-40.bg	37	0.00689398	pom_e-40.bg	1	0.000263505
GO:0016564	0.00663294	0.00047266	transcriptional repressor activity	F	sgd_e-40.bg	26	0.00484442	pom_e-40.bg	2	0.000527009

## Sheet: Sheet3
Cellular Component GOtree(qvalue cutoff 1e-5)
GO:0005575	0	0	cellular_component	C	sgd_e-40.bg	4907	0.914291	pom_e-40.bg	2261	0.595784
GO:0005623	0	0	cell	C	sgd_e-40.bg	4888	0.910751	pom_e-40.bg	2241	0.590514
GO:0005933	6.08521e-19	3.6736e-21	bud	C	sgd_e-40.bg	134	0.0249674	pom_e-40.bg	2	0.000527009
GO:0005935	9.95961e-15	8.4883e-17	bud neck	C	sgd_e-40.bg	103	0.0191914	pom_e-40.bg	1	0.000263505
GO:0005934	1.21541e-06	3.1939e-08	bud tip	C	sgd_e-40.bg	49	0.00912987	pom_e-40.bg	1	0.000263505
GO:0000267	1.8284e-09	3.0733e-11	cell fraction	C	sgd_e-40.bg	102	0.019005	pom_e-40.bg	12	0.00316206
GO:0005624	6.048e-08	1.26e-09	membrane fraction	C	sgd_e-40.bg	74	0.013788	pom_e-40.bg	6	0.00158103
GO:0030312	1.17658e-06	2.9782e-08	external encapsulating structure	C	sgd_e-40.bg	125	0.0232905	pom_e-40.bg	30	0.00790514
GO:0005618	5.57309e-07	1.293e-08	cell wall	C	sgd_e-40.bg	121	0.0225452	pom_e-40.bg	27	0.00711462
GO:0009277	3.07895e-08	6.1958e-10	cell wall (sensu Fungi)	C	sgd_e-40.bg	79	0.0147196	pom_e-40.bg	7	0.00184453
GO:0005622	0	0	intracellular	C	sgd_e-40.bg	4384	0.816844	pom_e-40.bg	1713	0.451383
GO:0005694	0.931476	0.35877	chromosome	C	sgd_e-40.bg	218	0.0406186	pom_e-40.bg	139	0.0366271
GO:0000228	1.39687e-06	3.7369e-08	nuclear chromosome	C	sgd_e-40.bg	144	0.0268306	pom_e-40.bg	39	0.0102767
GO:0005737	0	0	cytoplasm	C	sgd_e-40.bg	3195	0.595305	pom_e-40.bg	816	0.21502
GO:0031410	3.06979e-06	9.4114e-08	cytoplasmic vesicle	C	sgd_e-40.bg	98	0.0182597	pom_e-40.bg	20	0.00527009
GO:0016023	3.06979e-06	9.4114e-08	cytoplasmic membrane-bound vesicle	C	sgd_e-40.bg	98	0.0182597	pom_e-40.bg	20	0.00527009
GO:0005829	1.37578e-26	5.2113e-29	cytosol	C	sgd_e-40.bg	308	0.0573877	pom_e-40.bg	44	0.0115942
GO:0005830	6.08521e-19	3.6736e-21	cytosolic ribosome (sensu Eukaryota)	C	sgd_e-40.bg	134	0.0249674	pom_e-40.bg	2	0.000527009
GO:0005842	1.30173e-09	2.1264e-11	cytosolic large ribosomal subunit (sensu Eukaryota)	C	sgd_e-40.bg	69	0.0128563	pom_e-40.bg	1	0.000263505
GO:0005843	1.21541e-06	3.1939e-08	cytosolic small ribosomal subunit (sensu Eukaryota)	C	sgd_e-40.bg	49	0.00912987	pom_e-40.bg	1	0.000263505
GO:0005783	1.16683e-17	7.7347e-20	endoplasmic reticulum	C	sgd_e-40.bg	389	0.07248	pom_e-40.bg	108	0.0284585
GO:0005789	4.95217e-09	9.0274e-11	endoplasmic reticulum membrane	C	sgd_e-40.bg	107	0.0199366	pom_e-40.bg	15	0.00395257
GO:0005768	4.05737e-09	7.3002e-11	endosome	C	sgd_e-40.bg	62	0.0115521	pom_e-40.bg	0	0
GO:0016282	7.25169e-06	2.455e-07	eukaryotic 43S preinitiation complex	C	sgd_e-40.bg	59	0.0109931	pom_e-40.bg	6	0.00158103
GO:0005843	1.21541e-06	3.1939e-08	cytosolic small ribosomal subunit (sensu Eukaryota)	C	sgd_e-40.bg	49	0.00912987	pom_e-40.bg	1	0.000263505
GO:0016283	1.21541e-06	3.1939e-08	eukaryotic 48S initiation complex	C	sgd_e-40.bg	49	0.00912987	pom_e-40.bg	1	0.000263505
GO:0005843	1.21541e-06	3.1939e-08	cytosolic small ribosomal subunit (sensu Eukaryota)	C	sgd_e-40.bg	49	0.00912987	pom_e-40.bg	1	0.000263505
GO:0005739	4.18664e-62	8.9204e-65	mitochondrion	C	sgd_e-40.bg	954	0.177753	pom_e-40.bg	217	0.0571805
GO:0005759	5.77638e-16	4.4197e-18	mitochondrial matrix	C	sgd_e-40.bg	144	0.0268306	pom_e-40.bg	11	0.00289855
GO:0005761	9.3722e-10	1.4755e-11	mitochondrial ribosome	C	sgd_e-40.bg	70	0.0130427	pom_e-40.bg	1	0.000263505
GO:0005762	9.5482e-06	3.402e-07	mitochondrial large ribosomal subunit	C	sgd_e-40.bg	39	0.00726663	pom_e-40.bg	0	0
GO:0005740	5.34271e-07	1.2269e-08	mitochondrial membrane	C	sgd_e-40.bg	186	0.0346562	pom_e-40.bg	57	0.0150198
GO:0005840	0.931476	0.40394	ribosome	C	sgd_e-40.bg	250	0.046581	pom_e-40.bg	162	0.0426877
GO:0005830	6.08521e-19	3.6736e-21	cytosolic ribosome (sensu Eukaryota)	C	sgd_e-40.bg	134	0.0249674	pom_e-40.bg	2	0.000527009
GO:0005842	1.30173e-09	2.1264e-11	cytosolic large ribosomal subunit (sensu Eukaryota)	C	sgd_e-40.bg	69	0.0128563	pom_e-40.bg	1	0.000263505
GO:0005843	1.21541e-06	3.1939e-08	cytosolic small ribosomal subunit (sensu Eukaryota)	C	sgd_e-40.bg	49	0.00912987	pom_e-40.bg	1	0.000263505
GO:0015934	3.68738e-09	6.4599e-11	large ribosomal subunit	C	sgd_e-40.bg	108	0.020123	pom_e-40.bg	15	0.00395257
GO:0005842	1.30173e-09	2.1264e-11	cytosolic large ribosomal subunit (sensu Eukaryota)	C	sgd_e-40.bg	69	0.0128563	pom_e-40.bg	1	0.000263505
GO:0000315	9.5482e-06	3.402e-07	organellar large ribosomal subunit	C	sgd_e-40.bg	39	0.00726663	pom_e-40.bg	0	0
GO:0005762	9.5482e-06	3.402e-07	mitochondrial large ribosomal subunit	C	sgd_e-40.bg	39	0.00726663	pom_e-40.bg	0	0
GO:0000313	9.3722e-10	1.4755e-11	organellar ribosome	C	sgd_e-40.bg	70	0.0130427	pom_e-40.bg	1	0.000263505
GO:0005761	9.3722e-10	1.4755e-11	mitochondrial ribosome	C	sgd_e-40.bg	70	0.0130427	pom_e-40.bg	1	0.000263505
GO:0005762	9.5482e-06	3.402e-07	mitochondrial large ribosomal subunit	C	sgd_e-40.bg	39	0.00726663	pom_e-40.bg	0	0
GO:0000315	9.5482e-06	3.402e-07	organellar large ribosomal subunit	C	sgd_e-40.bg	39	0.00726663	pom_e-40.bg	0	0
GO:0005762	9.5482e-06	3.402e-07	mitochondrial large ribosomal subunit	C	sgd_e-40.bg	39	0.00726663	pom_e-40.bg	0	0
GO:0015935	6.56888e-05	2.8852e-06	small ribosomal subunit	C	sgd_e-40.bg	82	0.0152786	pom_e-40.bg	18	0.00474308
GO:0005843	1.21541e-06	3.1939e-08	cytosolic small ribosomal subunit (sensu Eukaryota)	C	sgd_e-40.bg	49	0.00912987	pom_e-40.bg	1	0.000263505
GO:0005773	7.08365e-21	3.354e-23	vacuole	C	sgd_e-40.bg	183	0.0340973	pom_e-40.bg	13	0.00342556
GO:0000323	9.62853e-18	6.1546e-20	lytic vacuole	C	sgd_e-40.bg	140	0.0260853	pom_e-40.bg	6	0.00158103
GO:0000324	2.78333e-19	1.4826e-21	vacuole (sensu Fungi)	C	sgd_e-40.bg	140	0.0260853	pom_e-40.bg	3	0.000790514
GO:0000329	4.71398e-08	9.7092e-10	vacuolar membrane (sensu Fungi)	C	sgd_e-40.bg	62	0.0115521	pom_e-40.bg	2	0.000527009
GO:0000322	2.78333e-19	1.4826e-21	storage vacuole	C	sgd_e-40.bg	140	0.0260853	pom_e-40.bg	3	0.000790514
GO:0000324	2.78333e-19	1.4826e-21	vacuole (sensu Fungi)	C	sgd_e-40.bg	140	0.0260853	pom_e-40.bg	3	0.000790514
GO:0000329	4.71398e-08	9.7092e-10	vacuolar membrane (sensu Fungi)	C	sgd_e-40.bg	62	0.0115521	pom_e-40.bg	2	0.000527009
GO:0005774	5.92218e-10	8.973e-12	vacuolar membrane	C	sgd_e-40.bg	94	0.0175144	pom_e-40.bg	8	0.00210804
GO:0000329	4.71398e-08	9.7092e-10	vacuolar membrane (sensu Fungi)	C	sgd_e-40.bg	62	0.0115521	pom_e-40.bg	2	0.000527009
GO:0043229	0	0	intracellular organelle	C	sgd_e-40.bg	3639	0.678032	pom_e-40.bg	1463	0.385507
GO:0031410	3.06979e-06	9.4114e-08	cytoplasmic vesicle	C	sgd_e-40.bg	98	0.0182597	pom_e-40.bg	20	0.00527009
GO:0016023	3.06979e-06	9.4114e-08	cytoplasmic membrane-bound vesicle	C	sgd_e-40.bg	98	0.0182597	pom_e-40.bg	20	0.00527009
GO:0043231	0	0	intracellular membrane-bound organelle	C	sgd_e-40.bg	3361	0.626234	pom_e-40.bg	1214	0.319895
GO:0016023	3.06979e-06	9.4114e-08	cytoplasmic membrane-bound vesicle	C	sgd_e-40.bg	98	0.0182597	pom_e-40.bg	20	0.00527009
GO:0005783	1.16683e-17	7.7347e-20	endoplasmic reticulum	C	sgd_e-40.bg	389	0.07248	pom_e-40.bg	108	0.0284585
GO:0005789	4.95217e-09	9.0274e-11	endoplasmic reticulum membrane	C	sgd_e-40.bg	107	0.0199366	pom_e-40.bg	15	0.00395257
GO:0005768	4.05737e-09	7.3002e-11	endosome	C	sgd_e-40.bg	62	0.0115521	pom_e-40.bg	0	0
GO:0005739	4.18664e-62	8.9204e-65	mitochondrion	C	sgd_e-40.bg	954	0.177753	pom_e-40.bg	217	0.0571805
GO:0005759	5.77638e-16	4.4197e-18	mitochondrial matrix	C	sgd_e-40.bg	144	0.0268306	pom_e-40.bg	11	0.00289855
GO:0005761	9.3722e-10	1.4755e-11	mitochondrial ribosome	C	sgd_e-40.bg	70	0.0130427	pom_e-40.bg	1	0.000263505
GO:0005762	9.5482e-06	3.402e-07	mitochondrial large ribosomal subunit	C	sgd_e-40.bg	39	0.00726663	pom_e-40.bg	0	0
GO:0005740	5.34271e-07	1.2269e-08	mitochondrial membrane	C	sgd_e-40.bg	186	0.0346562	pom_e-40.bg	57	0.0150198
GO:0005634	3.09254e-33	8.0535e-36	nucleus	C	sgd_e-40.bg	1855	0.345631	pom_e-40.bg	852	0.224506
GO:0000228	1.39687e-06	3.7369e-08	nuclear chromosome	C	sgd_e-40.bg	144	0.0268306	pom_e-40.bg	39	0.0102767
GO:0005730	2.49041e-13	2.4173e-15	nucleolus	C	sgd_e-40.bg	219	0.0408049	pom_e-40.bg	47	0.0123847
GO:0005654	5.77638e-16	4.5128e-18	nucleoplasm	C	sgd_e-40.bg	308	0.0573877	pom_e-40.bg	77	0.0202899
GO:0005667	9.49953e-07	2.3389e-08	transcription factor complex	C	sgd_e-40.bg	119	0.0221725	pom_e-40.bg	27	0.00711462
GO:0030532	1.55268e-06	4.264e-08	small nuclear ribonucleoprotein complex	C	sgd_e-40.bg	58	0.0108068	pom_e-40.bg	4	0.00105402
GO:0005773	7.08365e-21	3.354e-23	vacuole	C	sgd_e-40.bg	183	0.0340973	pom_e-40.bg	13	0.00342556
GO:0000323	9.62853e-18	6.1546e-20	lytic vacuole	C	sgd_e-40.bg	140	0.0260853	pom_e-40.bg	6	0.00158103
GO:0000324	2.78333e-19	1.4826e-21	vacuole (sensu Fungi)	C	sgd_e-40.bg	140	0.0260853	pom_e-40.bg	3	0.000790514
GO:0000329	4.71398e-08	9.7092e-10	vacuolar membrane (sensu Fungi)	C	sgd_e-40.bg	62	0.0115521	pom_e-40.bg	2	0.000527009
GO:0000322	2.78333e-19	1.4826e-21	storage vacuole	C	sgd_e-40.bg	140	0.0260853	pom_e-40.bg	3	0.000790514
GO:0000324	2.78333e-19	1.4826e-21	vacuole (sensu Fungi)	C	sgd_e-40.bg	140	0.0260853	pom_e-40.bg	3	0.000790514
GO:0000329	4.71398e-08	9.7092e-10	vacuolar membrane (sensu Fungi)	C	sgd_e-40.bg	62	0.0115521	pom_e-40.bg	2	0.000527009
GO:0005774	5.92218e-10	8.973e-12	vacuolar membrane	C	sgd_e-40.bg	94	0.0175144	pom_e-40.bg	8	0.00210804
GO:0000329	4.71398e-08	9.7092e-10	vacuolar membrane (sensu Fungi)	C	sgd_e-40.bg	62	0.0115521	pom_e-40.bg	2	0.000527009
GO:0043232	2.45378e-06	7.1162e-08	intracellular non-membrane-bound organelle	C	sgd_e-40.bg	839	0.156326	pom_e-40.bg	442	0.116469
GO:0005694	0.931476	0.35877	chromosome	C	sgd_e-40.bg	218	0.0406186	pom_e-40.bg	139	0.0366271
GO:0000228	1.39687e-06	3.7369e-08	nuclear chromosome	C	sgd_e-40.bg	144	0.0268306	pom_e-40.bg	39	0.0102767
GO:0005730	2.49041e-13	2.4173e-15	nucleolus	C	sgd_e-40.bg	219	0.0408049	pom_e-40.bg	47	0.0123847
GO:0005840	0.931476	0.40394	ribosome	C	sgd_e-40.bg	250	0.046581	pom_e-40.bg	162	0.0426877
GO:0005830	6.08521e-19	3.6736e-21	cytosolic ribosome (sensu Eukaryota)	C	sgd_e-40.bg	134	0.0249674	pom_e-40.bg	2	0.000527009
GO:0005842	1.30173e-09	2.1264e-11	cytosolic large ribosomal subunit (sensu Eukaryota)	C	sgd_e-40.bg	69	0.0128563	pom_e-40.bg	1	0.000263505
GO:0005843	1.21541e-06	3.1939e-08	cytosolic small ribosomal subunit (sensu Eukaryota)	C	sgd_e-40.bg	49	0.00912987	pom_e-40.bg	1	0.000263505
GO:0015934	3.68738e-09	6.4599e-11	large ribosomal subunit	C	sgd_e-40.bg	108	0.020123	pom_e-40.bg	15	0.00395257
GO:0005842	1.30173e-09	2.1264e-11	cytosolic large ribosomal subunit (sensu Eukaryota)	C	sgd_e-40.bg	69	0.0128563	pom_e-40.bg	1	0.000263505
GO:0000315	9.5482e-06	3.402e-07	organellar large ribosomal subunit	C	sgd_e-40.bg	39	0.00726663	pom_e-40.bg	0	0
GO:0005762	9.5482e-06	3.402e-07	mitochondrial large ribosomal subunit	C	sgd_e-40.bg	39	0.00726663	pom_e-40.bg	0	0
GO:0000313	9.3722e-10	1.4755e-11	organellar ribosome	C	sgd_e-40.bg	70	0.0130427	pom_e-40.bg	1	0.000263505
GO:0005761	9.3722e-10	1.4755e-11	mitochondrial ribosome	C	sgd_e-40.bg	70	0.0130427	pom_e-40.bg	1	0.000263505
GO:0005762	9.5482e-06	3.402e-07	mitochondrial large ribosomal subunit	C	sgd_e-40.bg	39	0.00726663	pom_e-40.bg	0	0
GO:0000315	9.5482e-06	3.402e-07	organellar large ribosomal subunit	C	sgd_e-40.bg	39	0.00726663	pom_e-40.bg	0	0
GO:0005762	9.5482e-06	3.402e-07	mitochondrial large ribosomal subunit	C	sgd_e-40.bg	39	0.00726663	pom_e-40.bg	0	0
GO:0015935	6.56888e-05	2.8852e-06	small ribosomal subunit	C	sgd_e-40.bg	82	0.0152786	pom_e-40.bg	18	0.00474308
GO:0005843	1.21541e-06	3.1939e-08	cytosolic small ribosomal subunit (sensu Eukaryota)	C	sgd_e-40.bg	49	0.00912987	pom_e-40.bg	1	0.000263505
GO:0005634	3.09254e-33	8.0535e-36	nucleus	C	sgd_e-40.bg	1855	0.345631	pom_e-40.bg	852	0.224506
GO:0000228	1.39687e-06	3.7369e-08	nuclear chromosome	C	sgd_e-40.bg	144	0.0268306	pom_e-40.bg	39	0.0102767
GO:0005730	2.49041e-13	2.4173e-15	nucleolus	C	sgd_e-40.bg	219	0.0408049	pom_e-40.bg	47	0.0123847
GO:0005654	5.77638e-16	4.5128e-18	nucleoplasm	C	sgd_e-40.bg	308	0.0573877	pom_e-40.bg	77	0.0202899
GO:0005667	9.49953e-07	2.3389e-08	transcription factor complex	C	sgd_e-40.bg	119	0.0221725	pom_e-40.bg	27	0.00711462
GO:0030532	1.55268e-06	4.264e-08	small nuclear ribonucleoprotein complex	C	sgd_e-40.bg	58	0.0108068	pom_e-40.bg	4	0.00105402
GO:0030529	0.0368834	0.0033967	ribonucleoprotein complex	C	sgd_e-40.bg	410	0.0763928	pom_e-40.bg	229	0.0603426
GO:0005840	0.931476	0.40394	ribosome	C	sgd_e-40.bg	250	0.046581	pom_e-40.bg	162	0.0426877
GO:0005830	6.08521e-19	3.6736e-21	cytosolic ribosome (sensu Eukaryota)	C	sgd_e-40.bg	134	0.0249674	pom_e-40.bg	2	0.000527009
GO:0005842	1.30173e-09	2.1264e-11	cytosolic large ribosomal subunit (sensu Eukaryota)	C	sgd_e-40.bg	69	0.0128563	pom_e-40.bg	1	0.000263505
GO:0005843	1.21541e-06	3.1939e-08	cytosolic small ribosomal subunit (sensu Eukaryota)	C	sgd_e-40.bg	49	0.00912987	pom_e-40.bg	1	0.000263505
GO:0015934	3.68738e-09	6.4599e-11	large ribosomal subunit	C	sgd_e-40.bg	108	0.020123	pom_e-40.bg	15	0.00395257
GO:0005842	1.30173e-09	2.1264e-11	cytosolic large ribosomal subunit (sensu Eukaryota)	C	sgd_e-40.bg	69	0.0128563	pom_e-40.bg	1	0.000263505
GO:0000315	9.5482e-06	3.402e-07	organellar large ribosomal subunit	C	sgd_e-40.bg	39	0.00726663	pom_e-40.bg	0	0
GO:0005762	9.5482e-06	3.402e-07	mitochondrial large ribosomal subunit	C	sgd_e-40.bg	39	0.00726663	pom_e-40.bg	0	0
GO:0000313	9.3722e-10	1.4755e-11	organellar ribosome	C	sgd_e-40.bg	70	0.0130427	pom_e-40.bg	1	0.000263505
GO:0005761	9.3722e-10	1.4755e-11	mitochondrial ribosome	C	sgd_e-40.bg	70	0.0130427	pom_e-40.bg	1	0.000263505
GO:0005762	9.5482e-06	3.402e-07	mitochondrial large ribosomal subunit	C	sgd_e-40.bg	39	0.00726663	pom_e-40.bg	0	0
GO:0000315	9.5482e-06	3.402e-07	organellar large ribosomal subunit	C	sgd_e-40.bg	39	0.00726663	pom_e-40.bg	0	0
GO:0005762	9.5482e-06	3.402e-07	mitochondrial large ribosomal subunit	C	sgd_e-40.bg	39	0.00726663	pom_e-40.bg	0	0
GO:0015935	6.56888e-05	2.8852e-06	small ribosomal subunit	C	sgd_e-40.bg	82	0.0152786	pom_e-40.bg	18	0.00474308
GO:0005843	1.21541e-06	3.1939e-08	cytosolic small ribosomal subunit (sensu Eukaryota)	C	sgd_e-40.bg	49	0.00912987	pom_e-40.bg	1	0.000263505
GO:0030532	1.55268e-06	4.264e-08	small nuclear ribonucleoprotein complex	C	sgd_e-40.bg	58	0.0108068	pom_e-40.bg	4	0.00105402
GO:0016020	9.84622e-11	1.3753e-12	membrane	C	sgd_e-40.bg	1435	0.267375	pom_e-40.bg	770	0.202899
GO:0012505	2.93343e-10	4.3057e-12	endomembrane system	C	sgd_e-40.bg	233	0.0434135	pom_e-40.bg	65	0.0171278
GO:0042175	1.55887e-10	2.2143e-12	nuclear envelope-endoplasmic reticulum network	C	sgd_e-40.bg	118	0.0219862	pom_e-40.bg	15	0.00395257
GO:0005789	4.95217e-09	9.0274e-11	endoplasmic reticulum membrane	C	sgd_e-40.bg	107	0.0199366	pom_e-40.bg	15	0.00395257
GO:0031090	6.111e-28	2.1701e-30	organelle membrane	C	sgd_e-40.bg	522	0.097261	pom_e-40.bg	131	0.0345191
GO:0005789	4.95217e-09	9.0274e-11	endoplasmic reticulum membrane	C	sgd_e-40.bg	107	0.0199366	pom_e-40.bg	15	0.00395257
GO:0005740	5.34271e-07	1.2269e-08	mitochondrial membrane	C	sgd_e-40.bg	186	0.0346562	pom_e-40.bg	57	0.0150198
GO:0005774	5.92218e-10	8.973e-12	vacuolar membrane	C	sgd_e-40.bg	94	0.0175144	pom_e-40.bg	8	0.00210804
GO:0000329	4.71398e-08	9.7092e-10	vacuolar membrane (sensu Fungi)	C	sgd_e-40.bg	62	0.0115521	pom_e-40.bg	2	0.000527009
GO:0005886	7.82852e-16	6.4867e-18	plasma membrane	C	sgd_e-40.bg	201	0.0374511	pom_e-40.bg	32	0.00843215
GO:0030427	1.26675e-16	9.2967e-19	site of polarized growth	C	sgd_e-40.bg	139	0.025899	pom_e-40.bg	8	0.00210804
GO:0005935	9.95961e-15	8.4883e-17	bud neck	C	sgd_e-40.bg	103	0.0191914	pom_e-40.bg	1	0.000263505
GO:0005934	1.21541e-06	3.1939e-08	bud tip	C	sgd_e-40.bg	49	0.00912987	pom_e-40.bg	1	0.000263505
GO:0043226	0	0	organelle	C	sgd_e-40.bg	3639	0.678032	pom_e-40.bg	1463	0.385507
GO:0043229	0	0	intracellular organelle	C	sgd_e-40.bg	3639	0.678032	pom_e-40.bg	1463	0.385507
GO:0031410	3.06979e-06	9.4114e-08	cytoplasmic vesicle	C	sgd_e-40.bg	98	0.0182597	pom_e-40.bg	20	0.00527009
GO:0016023	3.06979e-06	9.4114e-08	cytoplasmic membrane-bound vesicle	C	sgd_e-40.bg	98	0.0182597	pom_e-40.bg	20	0.00527009
GO:0043231	0	0	intracellular membrane-bound organelle	C	sgd_e-40.bg	3361	0.626234	pom_e-40.bg	1214	0.319895
GO:0016023	3.06979e-06	9.4114e-08	cytoplasmic membrane-bound vesicle	C	sgd_e-40.bg	98	0.0182597	pom_e-40.bg	20	0.00527009
GO:0005783	1.16683e-17	7.7347e-20	endoplasmic reticulum	C	sgd_e-40.bg	389	0.07248	pom_e-40.bg	108	0.0284585
GO:0005789	4.95217e-09	9.0274e-11	endoplasmic reticulum membrane	C	sgd_e-40.bg	107	0.0199366	pom_e-40.bg	15	0.00395257
GO:0005768	4.05737e-09	7.3002e-11	endosome	C	sgd_e-40.bg	62	0.0115521	pom_e-40.bg	0	0
GO:0005739	4.18664e-62	8.9204e-65	mitochondrion	C	sgd_e-40.bg	954	0.177753	pom_e-40.bg	217	0.0571805
GO:0005759	5.77638e-16	4.4197e-18	mitochondrial matrix	C	sgd_e-40.bg	144	0.0268306	pom_e-40.bg	11	0.00289855
GO:0005761	9.3722e-10	1.4755e-11	mitochondrial ribosome	C	sgd_e-40.bg	70	0.0130427	pom_e-40.bg	1	0.000263505
GO:0005762	9.5482e-06	3.402e-07	mitochondrial large ribosomal subunit	C	sgd_e-40.bg	39	0.00726663	pom_e-40.bg	0	0
GO:0005740	5.34271e-07	1.2269e-08	mitochondrial membrane	C	sgd_e-40.bg	186	0.0346562	pom_e-40.bg	57	0.0150198
GO:0005634	3.09254e-33	8.0535e-36	nucleus	C	sgd_e-40.bg	1855	0.345631	pom_e-40.bg	852	0.224506
GO:0000228	1.39687e-06	3.7369e-08	nuclear chromosome	C	sgd_e-40.bg	144	0.0268306	pom_e-40.bg	39	0.0102767
GO:0005730	2.49041e-13	2.4173e-15	nucleolus	C	sgd_e-40.bg	219	0.0408049	pom_e-40.bg	47	0.0123847
GO:0005654	5.77638e-16	4.5128e-18	nucleoplasm	C	sgd_e-40.bg	308	0.0573877	pom_e-40.bg	77	0.0202899
GO:0005667	9.49953e-07	2.3389e-08	transcription factor complex	C	sgd_e-40.bg	119	0.0221725	pom_e-40.bg	27	0.00711462
GO:0030532	1.55268e-06	4.264e-08	small nuclear ribonucleoprotein complex	C	sgd_e-40.bg	58	0.0108068	pom_e-40.bg	4	0.00105402
GO:0005773	7.08365e-21	3.354e-23	vacuole	C	sgd_e-40.bg	183	0.0340973	pom_e-40.bg	13	0.00342556
GO:0000323	9.62853e-18	6.1546e-20	lytic vacuole	C	sgd_e-40.bg	140	0.0260853	pom_e-40.bg	6	0.00158103
GO:0000324	2.78333e-19	1.4826e-21	vacuole (sensu Fungi)	C	sgd_e-40.bg	140	0.0260853	pom_e-40.bg	3	0.000790514
GO:0000329	4.71398e-08	9.7092e-10	vacuolar membrane (sensu Fungi)	C	sgd_e-40.bg	62	0.0115521	pom_e-40.bg	2	0.000527009
GO:0000322	2.78333e-19	1.4826e-21	storage vacuole	C	sgd_e-40.bg	140	0.0260853	pom_e-40.bg	3	0.000790514
GO:0000324	2.78333e-19	1.4826e-21	vacuole (sensu Fungi)	C	sgd_e-40.bg	140	0.0260853	pom_e-40.bg	3	0.000790514
GO:0000329	4.71398e-08	9.7092e-10	vacuolar membrane (sensu Fungi)	C	sgd_e-40.bg	62	0.0115521	pom_e-40.bg	2	0.000527009
GO:0005774	5.92218e-10	8.973e-12	vacuolar membrane	C	sgd_e-40.bg	94	0.0175144	pom_e-40.bg	8	0.00210804
GO:0000329	4.71398e-08	9.7092e-10	vacuolar membrane (sensu Fungi)	C	sgd_e-40.bg	62	0.0115521	pom_e-40.bg	2	0.000527009
GO:0043232	2.45378e-06	7.1162e-08	intracellular non-membrane-bound organelle	C	sgd_e-40.bg	839	0.156326	pom_e-40.bg	442	0.116469
GO:0005694	0.931476	0.35877	chromosome	C	sgd_e-40.bg	218	0.0406186	pom_e-40.bg	139	0.0366271
GO:0000228	1.39687e-06	3.7369e-08	nuclear chromosome	C	sgd_e-40.bg	144	0.0268306	pom_e-40.bg	39	0.0102767
GO:0005730	2.49041e-13	2.4173e-15	nucleolus	C	sgd_e-40.bg	219	0.0408049	pom_e-40.bg	47	0.0123847
GO:0005840	0.931476	0.40394	ribosome	C	sgd_e-40.bg	250	0.046581	pom_e-40.bg	162	0.0426877
GO:0005830	6.08521e-19	3.6736e-21	cytosolic ribosome (sensu Eukaryota)	C	sgd_e-40.bg	134	0.0249674	pom_e-40.bg	2	0.000527009
GO:0005842	1.30173e-09	2.1264e-11	cytosolic large ribosomal subunit (sensu Eukaryota)	C	sgd_e-40.bg	69	0.0128563	pom_e-40.bg	1	0.000263505
GO:0005843	1.21541e-06	3.1939e-08	cytosolic small ribosomal subunit (sensu Eukaryota)	C	sgd_e-40.bg	49	0.00912987	pom_e-40.bg	1	0.000263505
GO:0015934	3.68738e-09	6.4599e-11	large ribosomal subunit	C	sgd_e-40.bg	108	0.020123	pom_e-40.bg	15	0.00395257
GO:0005842	1.30173e-09	2.1264e-11	cytosolic large ribosomal subunit (sensu Eukaryota)	C	sgd_e-40.bg	69	0.0128563	pom_e-40.bg	1	0.000263505
GO:0000315	9.5482e-06	3.402e-07	organellar large ribosomal subunit	C	sgd_e-40.bg	39	0.00726663	pom_e-40.bg	0	0
GO:0005762	9.5482e-06	3.402e-07	mitochondrial large ribosomal subunit	C	sgd_e-40.bg	39	0.00726663	pom_e-40.bg	0	0
GO:0000313	9.3722e-10	1.4755e-11	organellar ribosome	C	sgd_e-40.bg	70	0.0130427	pom_e-40.bg	1	0.000263505
GO:0005761	9.3722e-10	1.4755e-11	mitochondrial ribosome	C	sgd_e-40.bg	70	0.0130427	pom_e-40.bg	1	0.000263505
GO:0005762	9.5482e-06	3.402e-07	mitochondrial large ribosomal subunit	C	sgd_e-40.bg	39	0.00726663	pom_e-40.bg	0	0
GO:0000315	9.5482e-06	3.402e-07	organellar large ribosomal subunit	C	sgd_e-40.bg	39	0.00726663	pom_e-40.bg	0	0
GO:0005762	9.5482e-06	3.402e-07	mitochondrial large ribosomal subunit	C	sgd_e-40.bg	39	0.00726663	pom_e-40.bg	0	0
GO:0015935	6.56888e-05	2.8852e-06	small ribosomal subunit	C	sgd_e-40.bg	82	0.0152786	pom_e-40.bg	18	0.00474308
GO:0005843	1.21541e-06	3.1939e-08	cytosolic small ribosomal subunit (sensu Eukaryota)	C	sgd_e-40.bg	49	0.00912987	pom_e-40.bg	1	0.000263505
GO:0043227	0	0	membrane-bound organelle	C	sgd_e-40.bg	3361	0.626234	pom_e-40.bg	1214	0.319895
GO:0043231	0	0	intracellular membrane-bound organelle	C	sgd_e-40.bg	3361	0.626234	pom_e-40.bg	1214	0.319895
GO:0016023	3.06979e-06	9.4114e-08	cytoplasmic membrane-bound vesicle	C	sgd_e-40.bg	98	0.0182597	pom_e-40.bg	20	0.00527009
GO:0005783	1.16683e-17	7.7347e-20	endoplasmic reticulum	C	sgd_e-40.bg	389	0.07248	pom_e-40.bg	108	0.0284585
GO:0005789	4.95217e-09	9.0274e-11	endoplasmic reticulum membrane	C	sgd_e-40.bg	107	0.0199366	pom_e-40.bg	15	0.00395257
GO:0005768	4.05737e-09	7.3002e-11	endosome	C	sgd_e-40.bg	62	0.0115521	pom_e-40.bg	0	0
GO:0005739	4.18664e-62	8.9204e-65	mitochondrion	C	sgd_e-40.bg	954	0.177753	pom_e-40.bg	217	0.0571805
GO:0005759	5.77638e-16	4.4197e-18	mitochondrial matrix	C	sgd_e-40.bg	144	0.0268306	pom_e-40.bg	11	0.00289855
GO:0005761	9.3722e-10	1.4755e-11	mitochondrial ribosome	C	sgd_e-40.bg	70	0.0130427	pom_e-40.bg	1	0.000263505
GO:0005762	9.5482e-06	3.402e-07	mitochondrial large ribosomal subunit	C	sgd_e-40.bg	39	0.00726663	pom_e-40.bg	0	0
GO:0005740	5.34271e-07	1.2269e-08	mitochondrial membrane	C	sgd_e-40.bg	186	0.0346562	pom_e-40.bg	57	0.0150198
GO:0005634	3.09254e-33	8.0535e-36	nucleus	C	sgd_e-40.bg	1855	0.345631	pom_e-40.bg	852	0.224506
GO:0000228	1.39687e-06	3.7369e-08	nuclear chromosome	C	sgd_e-40.bg	144	0.0268306	pom_e-40.bg	39	0.0102767
GO:0005730	2.49041e-13	2.4173e-15	nucleolus	C	sgd_e-40.bg	219	0.0408049	pom_e-40.bg	47	0.0123847
GO:0005654	5.77638e-16	4.5128e-18	nucleoplasm	C	sgd_e-40.bg	308	0.0573877	pom_e-40.bg	77	0.0202899
GO:0005667	9.49953e-07	2.3389e-08	transcription factor complex	C	sgd_e-40.bg	119	0.0221725	pom_e-40.bg	27	0.00711462
GO:0030532	1.55268e-06	4.264e-08	small nuclear ribonucleoprotein complex	C	sgd_e-40.bg	58	0.0108068	pom_e-40.bg	4	0.00105402
GO:0005773	7.08365e-21	3.354e-23	vacuole	C	sgd_e-40.bg	183	0.0340973	pom_e-40.bg	13	0.00342556
GO:0000323	9.62853e-18	6.1546e-20	lytic vacuole	C	sgd_e-40.bg	140	0.0260853	pom_e-40.bg	6	0.00158103
GO:0000324	2.78333e-19	1.4826e-21	vacuole (sensu Fungi)	C	sgd_e-40.bg	140	0.0260853	pom_e-40.bg	3	0.000790514
GO:0000329	4.71398e-08	9.7092e-10	vacuolar membrane (sensu Fungi)	C	sgd_e-40.bg	62	0.0115521	pom_e-40.bg	2	0.000527009
GO:0000322	2.78333e-19	1.4826e-21	storage vacuole	C	sgd_e-40.bg	140	0.0260853	pom_e-40.bg	3	0.000790514
GO:0000324	2.78333e-19	1.4826e-21	vacuole (sensu Fungi)	C	sgd_e-40.bg	140	0.0260853	pom_e-40.bg	3	0.000790514
GO:0000329	4.71398e-08	9.7092e-10	vacuolar membrane (sensu Fungi)	C	sgd_e-40.bg	62	0.0115521	pom_e-40.bg	2	0.000527009
GO:0005774	5.92218e-10	8.973e-12	vacuolar membrane	C	sgd_e-40.bg	94	0.0175144	pom_e-40.bg	8	0.00210804
GO:0000329	4.71398e-08	9.7092e-10	vacuolar membrane (sensu Fungi)	C	sgd_e-40.bg	62	0.0115521	pom_e-40.bg	2	0.000527009
GO:0031090	6.111e-28	2.1701e-30	organelle membrane	C	sgd_e-40.bg	522	0.097261	pom_e-40.bg	131	0.0345191
GO:0005789	4.95217e-09	9.0274e-11	endoplasmic reticulum membrane	C	sgd_e-40.bg	107	0.0199366	pom_e-40.bg	15	0.00395257
GO:0005740	5.34271e-07	1.2269e-08	mitochondrial membrane	C	sgd_e-40.bg	186	0.0346562	pom_e-40.bg	57	0.0150198
GO:0005774	5.92218e-10	8.973e-12	vacuolar membrane	C	sgd_e-40.bg	94	0.0175144	pom_e-40.bg	8	0.00210804
GO:0000329	4.71398e-08	9.7092e-10	vacuolar membrane (sensu Fungi)	C	sgd_e-40.bg	62	0.0115521	pom_e-40.bg	2	0.000527009
GO:0043228	2.45378e-06	7.1162e-08	non-membrane-bound organelle	C	sgd_e-40.bg	839	0.156326	pom_e-40.bg	442	0.116469
GO:0043232	2.45378e-06	7.1162e-08	intracellular non-membrane-bound organelle	C	sgd_e-40.bg	839	0.156326	pom_e-40.bg	442	0.116469
GO:0005694	0.931476	0.35877	chromosome	C	sgd_e-40.bg	218	0.0406186	pom_e-40.bg	139	0.0366271
GO:0000228	1.39687e-06	3.7369e-08	nuclear chromosome	C	sgd_e-40.bg	144	0.0268306	pom_e-40.bg	39	0.0102767
GO:0005730	2.49041e-13	2.4173e-15	nucleolus	C	sgd_e-40.bg	219	0.0408049	pom_e-40.bg	47	0.0123847
GO:0005840	0.931476	0.40394	ribosome	C	sgd_e-40.bg	250	0.046581	pom_e-40.bg	162	0.0426877
GO:0005830	6.08521e-19	3.6736e-21	cytosolic ribosome (sensu Eukaryota)	C	sgd_e-40.bg	134	0.0249674	pom_e-40.bg	2	0.000527009
GO:0005842	1.30173e-09	2.1264e-11	cytosolic large ribosomal subunit (sensu Eukaryota)	C	sgd_e-40.bg	69	0.0128563	pom_e-40.bg	1	0.000263505
GO:0005843	1.21541e-06	3.1939e-08	cytosolic small ribosomal subunit (sensu Eukaryota)	C	sgd_e-40.bg	49	0.00912987	pom_e-40.bg	1	0.000263505
GO:0015934	3.68738e-09	6.4599e-11	large ribosomal subunit	C	sgd_e-40.bg	108	0.020123	pom_e-40.bg	15	0.00395257
GO:0005842	1.30173e-09	2.1264e-11	cytosolic large ribosomal subunit (sensu Eukaryota)	C	sgd_e-40.bg	69	0.0128563	pom_e-40.bg	1	0.000263505
GO:0000315	9.5482e-06	3.402e-07	organellar large ribosomal subunit	C	sgd_e-40.bg	39	0.00726663	pom_e-40.bg	0	0
GO:0005762	9.5482e-06	3.402e-07	mitochondrial large ribosomal subunit	C	sgd_e-40.bg	39	0.00726663	pom_e-40.bg	0	0
GO:0000313	9.3722e-10	1.4755e-11	organellar ribosome	C	sgd_e-40.bg	70	0.0130427	pom_e-40.bg	1	0.000263505
GO:0005761	9.3722e-10	1.4755e-11	mitochondrial ribosome	C	sgd_e-40.bg	70	0.0130427	pom_e-40.bg	1	0.000263505
GO:0005762	9.5482e-06	3.402e-07	mitochondrial large ribosomal subunit	C	sgd_e-40.bg	39	0.00726663	pom_e-40.bg	0	0
GO:0000315	9.5482e-06	3.402e-07	organellar large ribosomal subunit	C	sgd_e-40.bg	39	0.00726663	pom_e-40.bg	0	0
GO:0005762	9.5482e-06	3.402e-07	mitochondrial large ribosomal subunit	C	sgd_e-40.bg	39	0.00726663	pom_e-40.bg	0	0
GO:0015935	6.56888e-05	2.8852e-06	small ribosomal subunit	C	sgd_e-40.bg	82	0.0152786	pom_e-40.bg	18	0.00474308
GO:0005843	1.21541e-06	3.1939e-08	cytosolic small ribosomal subunit (sensu Eukaryota)	C	sgd_e-40.bg	49	0.00912987	pom_e-40.bg	1	0.000263505
GO:0043234	5.1527e-17	3.5376e-19	protein complex	C	sgd_e-40.bg	1253	0.233464	pom_e-40.bg	596	0.157049
GO:0016282	7.25169e-06	2.455e-07	eukaryotic 43S preinitiation complex	C	sgd_e-40.bg	59	0.0109931	pom_e-40.bg	6	0.00158103
GO:0005843	1.21541e-06	3.1939e-08	cytosolic small ribosomal subunit (sensu Eukaryota)	C	sgd_e-40.bg	49	0.00912987	pom_e-40.bg	1	0.000263505
GO:0016283	1.21541e-06	3.1939e-08	eukaryotic 48S initiation complex	C	sgd_e-40.bg	49	0.00912987	pom_e-40.bg	1	0.000263505
GO:0005843	1.21541e-06	3.1939e-08	cytosolic small ribosomal subunit (sensu Eukaryota)	C	sgd_e-40.bg	49	0.00912987	pom_e-40.bg	1	0.000263505
GO:0030529	0.0368834	0.0033967	ribonucleoprotein complex	C	sgd_e-40.bg	410	0.0763928	pom_e-40.bg	229	0.0603426
GO:0005840	0.931476	0.40394	ribosome	C	sgd_e-40.bg	250	0.046581	pom_e-40.bg	162	0.0426877
GO:0005830	6.08521e-19	3.6736e-21	cytosolic ribosome (sensu Eukaryota)	C	sgd_e-40.bg	134	0.0249674	pom_e-40.bg	2	0.000527009
GO:0005842	1.30173e-09	2.1264e-11	cytosolic large ribosomal subunit (sensu Eukaryota)	C	sgd_e-40.bg	69	0.0128563	pom_e-40.bg	1	0.000263505
GO:0005843	1.21541e-06	3.1939e-08	cytosolic small ribosomal subunit (sensu Eukaryota)	C	sgd_e-40.bg	49	0.00912987	pom_e-40.bg	1	0.000263505
GO:0015934	3.68738e-09	6.4599e-11	large ribosomal subunit	C	sgd_e-40.bg	108	0.020123	pom_e-40.bg	15	0.00395257
GO:0005842	1.30173e-09	2.1264e-11	cytosolic large ribosomal subunit (sensu Eukaryota)	C	sgd_e-40.bg	69	0.0128563	pom_e-40.bg	1	0.000263505
GO:0000315	9.5482e-06	3.402e-07	organellar large ribosomal subunit	C	sgd_e-40.bg	39	0.00726663	pom_e-40.bg	0	0
GO:0005762	9.5482e-06	3.402e-07	mitochondrial large ribosomal subunit	C	sgd_e-40.bg	39	0.00726663	pom_e-40.bg	0	0
GO:0000313	9.3722e-10	1.4755e-11	organellar ribosome	C	sgd_e-40.bg	70	0.0130427	pom_e-40.bg	1	0.000263505
GO:0005761	9.3722e-10	1.4755e-11	mitochondrial ribosome	C	sgd_e-40.bg	70	0.0130427	pom_e-40.bg	1	0.000263505
GO:0005762	9.5482e-06	3.402e-07	mitochondrial large ribosomal subunit	C	sgd_e-40.bg	39	0.00726663	pom_e-40.bg	0	0
GO:0000315	9.5482e-06	3.402e-07	organellar large ribosomal subunit	C	sgd_e-40.bg	39	0.00726663	pom_e-40.bg	0	0
GO:0005762	9.5482e-06	3.402e-07	mitochondrial large ribosomal subunit	C	sgd_e-40.bg	39	0.00726663	pom_e-40.bg	0	0
GO:0015935	6.56888e-05	2.8852e-06	small ribosomal subunit	C	sgd_e-40.bg	82	0.0152786	pom_e-40.bg	18	0.00474308
GO:0005843	1.21541e-06	3.1939e-08	cytosolic small ribosomal subunit (sensu Eukaryota)	C	sgd_e-40.bg	49	0.00912987	pom_e-40.bg	1	0.000263505
GO:0030532	1.55268e-06	4.264e-08	small nuclear ribonucleoprotein complex	C	sgd_e-40.bg	58	0.0108068	pom_e-40.bg	4	0.00105402
GO:0005667	9.49953e-07	2.3389e-08	transcription factor complex	C	sgd_e-40.bg	119	0.0221725	pom_e-40.bg	27	0.00711462
