# Supplementary material for: Genome comparison using Gene Ontology (GO) with statistical testing
Source: BMC Bioinformatics. 2006 Aug 11;7:374. doi: 10.1186/1471-2105-7-374 (PMC1569881; doi:10.1186/1471-2105-7-374)
Supplement: Additional File 1 — Supplementary materials and related programs. The compressed file contains supplementary materials and related programs for the paper, including the source codes and documents, the genome comparison results between PCC6803_PCC7120, Cerevisiae_Pombe and Human_Mouse, the figures for the effect of using different subsets of the input genes and the statistical analysis about the BLAST HSP (High scoring Segment Pair) length. Please unzip the file and read the "index.htm" for detail. Also, you can visit the website for the information (). [file 1471-2105-7-374-S1.zip › GO/Cerevisiae_Pombe_qvalue.xls]

## Sheet: Sheet1
GO id	qvalue	pvalue	GO term	aspect	genome1	count1	percent1	genome2	count2	percent2
GO:0006357	0	0	regulation of transcription from RNA polymerase II promoter	P	pom_e-40.bg	8	0.00210804	sgd_e-40.bg	163	0.0303708
GO:0006366	0	0	transcription from RNA polymerase II promoter	P	pom_e-40.bg	25	0.00658762	sgd_e-40.bg	243	0.0452767
GO:0006996	0	0	organelle organization and biogenesis	P	pom_e-40.bg	327	0.086166	sgd_e-40.bg	933	0.17384
GO:0007275	0	0	development	P	pom_e-40.bg	171	0.0450593	sgd_e-40.bg	509	0.0948388
GO:0007582	0	0	physiological process	P	pom_e-40.bg	2824	0.744137	sgd_e-40.bg	4462	0.831377
GO:0008150	0	0	biological_process	P	pom_e-40.bg	2872	0.756785	sgd_e-40.bg	4514	0.841066
GO:0009987	0	0	cellular process	P	pom_e-40.bg	2684	0.707246	sgd_e-40.bg	4363	0.812931
GO:0016043	0	0	cell organization and biogenesis	P	pom_e-40.bg	368	0.0969697	sgd_e-40.bg	1108	0.206447
GO:0016192	0	0	vesicle-mediated transport	P	pom_e-40.bg	41	0.0108037	sgd_e-40.bg	248	0.0462083
GO:0030010	0	0	establishment of cell polarity	P	pom_e-40.bg	0	0	sgd_e-40.bg	99	0.0184461
GO:0030467	0	0	establishment and/or maintenance of cell polarity (sensu Fungi)	P	pom_e-40.bg	2	0.000527009	sgd_e-40.bg	103	0.0191914
GO:0030468	0	0	establishment of cell polarity (sensu Fungi)	P	pom_e-40.bg	0	0	sgd_e-40.bg	99	0.0184461
GO:0046907	0	0	intracellular transport	P	pom_e-40.bg	166	0.0437418	sgd_e-40.bg	490	0.0912987
GO:0050875	0	0	cellular physiological process	P	pom_e-40.bg	2646	0.697233	sgd_e-40.bg	4319	0.804733
GO:0043283	2.08593e-13	2e-15	biopolymer metabolism	P	pom_e-40.bg	647	0.170487	sgd_e-40.bg	1286	0.239612
GO:0048193	6.87628e-13	7e-15	Golgi vesicle transport	P	pom_e-40.bg	14	0.00368906	sgd_e-40.bg	132	0.0245947
GO:0045045	2.976e-12	3.1e-14	secretory pathway	P	pom_e-40.bg	37	0.00974967	sgd_e-40.bg	187	0.0348426
GO:0006139	4.69333e-12	5e-14	nucleobase, nucleoside, nucleotide and nucleic acid metabolism	P	pom_e-40.bg	828	0.218182	sgd_e-40.bg	1548	0.288429
GO:0046903	5.05043e-12	5.5e-14	secretion	P	pom_e-40.bg	39	0.0102767	sgd_e-40.bg	190	0.0354015
GO:0006605	6.65055e-12	7.4e-14	protein targeting	P	pom_e-40.bg	52	0.0137022	sgd_e-40.bg	219	0.0408049
GO:0007028	1.35865e-11	1.56e-13	cytoplasm organization and biogenesis	P	pom_e-40.bg	59	0.0155468	sgd_e-40.bg	232	0.0432271
GO:0042254	1.35865e-11	1.56e-13	ribosome biogenesis and assembly	P	pom_e-40.bg	59	0.0155468	sgd_e-40.bg	232	0.0432271
GO:0050896	2.3063e-11	2.73e-13	response to stimulus	P	pom_e-40.bg	239	0.0629776	sgd_e-40.bg	576	0.107323
GO:0007114	2.46878e-11	3.01e-13	cell budding	P	pom_e-40.bg	0	0	sgd_e-40.bg	77	0.0143469
GO:0019954	2.46878e-11	3.01e-13	asexual reproduction	P	pom_e-40.bg	0	0	sgd_e-40.bg	77	0.0143469
GO:0044237	3.11324e-11	3.98e-13	cellular metabolism	P	pom_e-40.bg	1973	0.519895	sgd_e-40.bg	3201	0.596423
GO:0009605	3.70944e-11	4.83e-13	response to external stimulus	P	pom_e-40.bg	65	0.0171278	sgd_e-40.bg	241	0.044904
GO:0030447	6.69171e-11	9.03e-13	filamentous growth	P	pom_e-40.bg	0	0	sgd_e-40.bg	74	0.013788
GO:0009628	7.78527e-11	1.069e-12	response to abiotic stimulus	P	pom_e-40.bg	58	0.0152833	sgd_e-40.bg	223	0.0415502
GO:0015980	1.64944e-10	2.382e-12	energy derivation by oxidation of organic compounds	P	pom_e-40.bg	52	0.0137022	sgd_e-40.bg	207	0.038569
GO:0006461	4.59477e-10	6.853e-12	protein complex assembly	P	pom_e-40.bg	28	0.00737813	sgd_e-40.bg	148	0.0275759
GO:0044238	9.21742e-10	1.4184e-11	primary metabolism	P	pom_e-40.bg	1864	0.491173	sgd_e-40.bg	3021	0.562884
GO:0007046	1.23328e-09	1.9854e-11	ribosome biogenesis	P	pom_e-40.bg	55	0.0144928	sgd_e-40.bg	206	0.0383827
GO:0016072	1.62147e-09	2.6871e-11	rRNA metabolism	P	pom_e-40.bg	41	0.0108037	sgd_e-40.bg	174	0.0324203
GO:0000282	2.05902e-09	3.5097e-11	bud site selection	P	pom_e-40.bg	0	0	sgd_e-40.bg	64	0.0119247
GO:0006364	2.38268e-09	4.1178e-11	rRNA processing	P	pom_e-40.bg	39	0.0102767	sgd_e-40.bg	168	0.0313024
GO:0006886	4.05737e-09	7.2594e-11	intracellular protein transport	P	pom_e-40.bg	97	0.0255599	sgd_e-40.bg	287	0.0534749
GO:0000003	8.28175e-09	1.5293e-10	reproduction	P	pom_e-40.bg	41	0.0108037	sgd_e-40.bg	168	0.0313024
GO:0040007	1.05113e-08	1.9659e-10	growth	P	pom_e-40.bg	14	0.00368906	sgd_e-40.bg	102	0.019005
GO:0000917	1.52935e-08	2.9327e-10	barrier septum formation	P	pom_e-40.bg	36	0.00948617	sgd_e-40.bg	3	0.000558971
GO:0007047	2.17528e-08	4.3001e-10	cell wall organization and biogenesis	P	pom_e-40.bg	29	0.00764163	sgd_e-40.bg	137	0.0255264
GO:0045229	2.17528e-08	4.3001e-10	external encapsulating structure organization and biogenesis	P	pom_e-40.bg	29	0.00764163	sgd_e-40.bg	137	0.0255264
GO:0019222	3.72493e-08	7.5839e-10	regulation of metabolism	P	pom_e-40.bg	280	0.0737813	sgd_e-40.bg	604	0.11254
GO:0006351	6.30515e-08	1.3285e-09	transcription, DNA-dependent	P	pom_e-40.bg	245	0.0645586	sgd_e-40.bg	541	0.100801
GO:0007105	7.36666e-08	1.5696e-09	cytokinesis, site selection	P	pom_e-40.bg	3	0.000790514	sgd_e-40.bg	64	0.0119247
GO:0031323	8.74414e-08	1.8838e-09	regulation of cellular metabolism	P	pom_e-40.bg	272	0.0716733	sgd_e-40.bg	585	0.108999
GO:0007124	2.72866e-07	5.9431e-09	pseudohyphal growth	P	pom_e-40.bg	0	0	sgd_e-40.bg	50	0.00931619
GO:0031055	4.03165e-07	8.8765e-09	chromatin remodeling at centromere	P	pom_e-40.bg	25	0.00658762	sgd_e-40.bg	0	0
GO:0009893	4.68305e-07	1.0477e-08	positive regulation of metabolism	P	pom_e-40.bg	6	0.00158103	sgd_e-40.bg	68	0.01267
GO:0031325	4.68305e-07	1.0477e-08	positive regulation of cellular metabolism	P	pom_e-40.bg	6	0.00158103	sgd_e-40.bg	68	0.01267
GO:0030437	4.75728e-07	1.0812e-08	sporulation (sensu Fungi)	P	pom_e-40.bg	11	0.00289855	sgd_e-40.bg	82	0.0152786
GO:0006310	7.0528e-07	1.653e-08	DNA recombination	P	pom_e-40.bg	63	0.0166008	sgd_e-40.bg	197	0.0367058
GO:0006365	7.53815e-07	1.7846e-08	35S primary transcript processing	P	pom_e-40.bg	2	0.000527009	sgd_e-40.bg	54	0.0100615
GO:0006623	8.71901e-07	2.0848e-08	protein-vacuolar targeting	P	pom_e-40.bg	4	0.00105402	sgd_e-40.bg	60	0.0111794
GO:0045935	8.76811e-07	2.1173e-08	positive regulation of nucleobase, nucleoside, nucleotide and nucleic acid metabolism	P	pom_e-40.bg	6	0.00158103	sgd_e-40.bg	66	0.0122974
GO:0044248	1.02655e-06	2.5518e-08	cellular catabolism	P	pom_e-40.bg	194	0.0511199	sgd_e-40.bg	436	0.0812372
GO:0006401	1.17658e-06	2.9819e-08	RNA catabolism	P	pom_e-40.bg	4	0.00105402	sgd_e-40.bg	59	0.0109931
GO:0045941	1.17658e-06	3.0083e-08	positive regulation of transcription	P	pom_e-40.bg	6	0.00158103	sgd_e-40.bg	65	0.012111
GO:0007010	1.21541e-06	3.1891e-08	cytoskeleton organization and biogenesis	P	pom_e-40.bg	107	0.028195	sgd_e-40.bg	279	0.0519843
GO:0009056	1.45091e-06	3.9158e-08	catabolism	P	pom_e-40.bg	207	0.0545455	sgd_e-40.bg	456	0.0849637
GO:0045893	1.48924e-06	4.0545e-08	positive regulation of transcription, DNA-dependent	P	pom_e-40.bg	3	0.000790514	sgd_e-40.bg	55	0.0102478
GO:0042592	1.90033e-06	5.2637e-08	homeostasis	P	pom_e-40.bg	23	0.00606061	sgd_e-40.bg	107	0.0199366
GO:0006355	2.04727e-06	5.76e-08	regulation of transcription, DNA-dependent	P	pom_e-40.bg	230	0.0606061	sgd_e-40.bg	493	0.0918576
GO:0015031	2.04727e-06	5.7966e-08	protein transport	P	pom_e-40.bg	176	0.0463768	sgd_e-40.bg	400	0.0745295
GO:0006402	2.04727e-06	5.8161e-08	mRNA catabolism	P	pom_e-40.bg	3	0.000790514	sgd_e-40.bg	54	0.0100615
GO:0006350	2.45378e-06	7.085e-08	transcription	P	pom_e-40.bg	285	0.0750988	sgd_e-40.bg	584	0.108813
GO:0006810	2.60311e-06	7.6417e-08	transport	P	pom_e-40.bg	543	0.143083	sgd_e-40.bg	998	0.185951
GO:0006888	2.60702e-06	7.7149e-08	ER to Golgi transport	P	pom_e-40.bg	8	0.00210804	sgd_e-40.bg	68	0.01267
GO:0016070	2.67316e-06	7.9739e-08	RNA metabolism	P	pom_e-40.bg	230	0.0606061	sgd_e-40.bg	491	0.091485
GO:0045184	2.86048e-06	8.6004e-08	establishment of protein localization	P	pom_e-40.bg	179	0.0471673	sgd_e-40.bg	403	0.0750885
GO:0051234	3.06979e-06	9.4015e-08	establishment of localization	P	pom_e-40.bg	546	0.143874	sgd_e-40.bg	1001	0.18651
GO:0019725	3.09419e-06	9.5961e-08	cell homeostasis	P	pom_e-40.bg	23	0.00606061	sgd_e-40.bg	105	0.019564
GO:0000122	3.58897e-06	1.1258e-07	negative regulation of transcription from RNA polymerase II promoter	P	pom_e-40.bg	0	0	sgd_e-40.bg	42	0.0078256
GO:0045944	3.58897e-06	1.1258e-07	positive regulation of transcription from RNA polymerase II promoter	P	pom_e-40.bg	0	0	sgd_e-40.bg	42	0.0078256
GO:0006396	4.61551e-06	1.4642e-07	RNA processing	P	pom_e-40.bg	175	0.0461133	sgd_e-40.bg	393	0.0732253
GO:0006892	4.93631e-06	1.5835e-07	post-Golgi transport	P	pom_e-40.bg	2	0.000527009	sgd_e-40.bg	48	0.00894354
GO:0006873	5.709e-06	1.8584e-07	cell ion homeostasis	P	pom_e-40.bg	18	0.00474308	sgd_e-40.bg	91	0.0169555
GO:0050801	5.709e-06	1.8584e-07	ion homeostasis	P	pom_e-40.bg	18	0.00474308	sgd_e-40.bg	91	0.0169555
GO:0007005	5.89597e-06	1.9402e-07	mitochondrion organization and biogenesis	P	pom_e-40.bg	16	0.00421607	sgd_e-40.bg	86	0.0160238
GO:0045333	6.33268e-06	2.0989e-07	cellular respiration	P	pom_e-40.bg	19	0.00500659	sgd_e-40.bg	93	0.0173281
GO:0050791	7.38239e-06	2.5188e-07	regulation of physiological process	P	pom_e-40.bg	388	0.10224	sgd_e-40.bg	743	0.138439
GO:0042255	7.38239e-06	2.5342e-07	ribosome assembly	P	pom_e-40.bg	5	0.00131752	sgd_e-40.bg	56	0.0104341
GO:0031324	8.22703e-06	2.8631e-07	negative regulation of cellular metabolism	P	pom_e-40.bg	46	0.0121212	sgd_e-40.bg	151	0.0281349
GO:0043119	8.61924e-06	3.0302e-07	positive regulation of physiological process	P	pom_e-40.bg	11	0.00289855	sgd_e-40.bg	72	0.0134153
GO:0051242	8.61924e-06	3.0302e-07	positive regulation of cellular physiological process	P	pom_e-40.bg	11	0.00289855	sgd_e-40.bg	72	0.0134153
GO:0030702	9.59376e-06	3.4523e-07	chromatin silencing at centromere	P	pom_e-40.bg	20	0.00527009	sgd_e-40.bg	0	0
GO:0006944	1.00192e-05	3.6291e-07	membrane fusion	P	pom_e-40.bg	4	0.00105402	sgd_e-40.bg	52	0.00968884
GO:0042221	1.02446e-05	3.735e-07	response to chemical substance	P	pom_e-40.bg	47	0.0123847	sgd_e-40.bg	152	0.0283212
GO:0009892	1.04094e-05	3.835e-07	negative regulation of metabolism	P	pom_e-40.bg	50	0.0131752	sgd_e-40.bg	158	0.0294392
GO:0048523	1.04094e-05	3.8567e-07	negative regulation of cellular process	P	pom_e-40.bg	51	0.0134387	sgd_e-40.bg	160	0.0298118
GO:0051243	1.04094e-05	3.8567e-07	negative regulation of cellular physiological process	P	pom_e-40.bg	51	0.0134387	sgd_e-40.bg	160	0.0298118
GO:0050794	1.05175e-05	3.9341e-07	regulation of cellular process	P	pom_e-40.bg	387	0.101976	sgd_e-40.bg	738	0.137507
GO:0006259	1.11009e-05	4.1786e-07	DNA metabolism	P	pom_e-40.bg	285	0.0750988	sgd_e-40.bg	572	0.106577
GO:0051244	1.15199e-05	4.3636e-07	regulation of cellular physiological process	P	pom_e-40.bg	385	0.101449	sgd_e-40.bg	734	0.136762
GO:0007015	1.21287e-05	4.6229e-07	actin filament organization	P	pom_e-40.bg	7	0.00184453	sgd_e-40.bg	60	0.0111794
GO:0050789	1.54366e-05	5.9203e-07	regulation of biological process	P	pom_e-40.bg	404	0.106456	sgd_e-40.bg	762	0.141979
GO:0019219	1.7691e-05	6.8268e-07	regulation of nucleobase, nucleoside, nucleotide and nucleic acid metabolism	P	pom_e-40.bg	261	0.0687747	sgd_e-40.bg	529	0.0985653
GO:0009060	1.82639e-05	7.0911e-07	aerobic respiration	P	pom_e-40.bg	19	0.00500659	sgd_e-40.bg	89	0.0165828
GO:0045449	2.14684e-05	8.4369e-07	regulation of transcription	P	pom_e-40.bg	248	0.0653491	sgd_e-40.bg	506	0.0942799
GO:0016568	2.461e-05	9.7298e-07	chromatin modification	P	pom_e-40.bg	60	0.0158103	sgd_e-40.bg	174	0.0324203
GO:0043118	2.55653e-05	1.0168e-06	negative regulation of physiological process	P	pom_e-40.bg	54	0.0142292	sgd_e-40.bg	162	0.0301845
GO:0044265	3.33196e-05	1.3331e-06	cellular macromolecule catabolism	P	pom_e-40.bg	153	0.0403162	sgd_e-40.bg	342	0.0637228
GO:0048522	3.89701e-05	1.5684e-06	positive regulation of cellular process	P	pom_e-40.bg	13	0.00342556	sgd_e-40.bg	72	0.0134153
GO:0048519	3.93771e-05	1.5941e-06	negative regulation of biological process	P	pom_e-40.bg	57	0.0150198	sgd_e-40.bg	166	0.0309298
GO:0006066	4.32567e-05	1.7614e-06	alcohol metabolism	P	pom_e-40.bg	66	0.0173913	sgd_e-40.bg	183	0.0340973
GO:0016481	4.63737e-05	1.8993e-06	negative regulation of transcription	P	pom_e-40.bg	37	0.00974967	sgd_e-40.bg	125	0.0232905
GO:0045934	5.06419e-05	2.0861e-06	negative regulation of nucleobase, nucleoside, nucleotide and nucleic acid metabolism	P	pom_e-40.bg	44	0.0115942	sgd_e-40.bg	139	0.025899
GO:0007034	5.11368e-05	2.1307e-06	vacuolar transport	P	pom_e-40.bg	3	0.000790514	sgd_e-40.bg	44	0.00819825
GO:0007121	5.1528e-05	2.1592e-06	bipolar bud site selection	P	pom_e-40.bg	0	0	sgd_e-40.bg	34	0.00633501
GO:0006323	5.28793e-05	2.2346e-06	DNA packaging	P	pom_e-40.bg	75	0.0197628	sgd_e-40.bg	199	0.0370784
GO:0006325	5.28793e-05	2.2346e-06	establishment and/or maintenance of chromatin architecture	P	pom_e-40.bg	75	0.0197628	sgd_e-40.bg	199	0.0370784
GO:0045892	5.52311e-05	2.3536e-06	negative regulation of transcription, DNA-dependent	P	pom_e-40.bg	35	0.00922266	sgd_e-40.bg	120	0.0223589
GO:0044255	5.63286e-05	2.4137e-06	cellular lipid metabolism	P	pom_e-40.bg	80	0.0210804	sgd_e-40.bg	208	0.0387554
GO:0030435	5.70704e-05	2.459e-06	sporulation	P	pom_e-40.bg	37	0.00974967	sgd_e-40.bg	124	0.0231042
GO:0008152	6.56888e-05	2.8846e-06	metabolism	P	pom_e-40.bg	2152	0.567062	sgd_e-40.bg	3306	0.615987
GO:0007568	6.56888e-05	2.9081e-06	aging	P	pom_e-40.bg	2	0.000527009	sgd_e-40.bg	40	0.00745295
GO:0044262	6.58631e-05	2.947e-06	cellular carbohydrate metabolism	P	pom_e-40.bg	87	0.0229249	sgd_e-40.bg	220	0.0409912
GO:0042257	6.80108e-05	3.0592e-06	ribosomal subunit assembly	P	pom_e-40.bg	4	0.00105402	sgd_e-40.bg	46	0.0085709
GO:0051179	7.60386e-05	3.4563e-06	localization	P	pom_e-40.bg	576	0.151779	sgd_e-40.bg	1016	0.189305
GO:0006629	7.63669e-05	3.4893e-06	lipid metabolism	P	pom_e-40.bg	88	0.0231884	sgd_e-40.bg	221	0.0411776
GO:0006897	7.82594e-05	3.5943e-06	endocytosis	P	pom_e-40.bg	7	0.00184453	sgd_e-40.bg	54	0.0100615
GO:0030003	8.38378e-05	3.8902e-06	cation homeostasis	P	pom_e-40.bg	18	0.00474308	sgd_e-40.bg	81	0.0150922
GO:0007569	8.97139e-05	4.1841e-06	cell aging	P	pom_e-40.bg	2	0.000527009	sgd_e-40.bg	39	0.00726663
GO:0030154	8.99819e-05	4.2179e-06	cell differentiation	P	pom_e-40.bg	39	0.0102767	sgd_e-40.bg	126	0.0234768
GO:0048518	9.12363e-05	4.2983e-06	positive regulation of biological process	P	pom_e-40.bg	16	0.00421607	sgd_e-40.bg	76	0.0141606
GO:0009057	9.4776e-05	4.4875e-06	macromolecule catabolism	P	pom_e-40.bg	163	0.0429513	sgd_e-40.bg	352	0.065586
GO:0000067	0.000125263	6.02e-06	DNA replication and chromosome cycle	P	pom_e-40.bg	2	0.000527009	sgd_e-40.bg	38	0.00708031
GO:0006950	0.000132739	6.4107e-06	response to stress	P	pom_e-40.bg	201	0.0529644	sgd_e-40.bg	414	0.0771381
GO:0001403	0.000135345	6.5686e-06	invasive growth (sensu Saccharomyces)	P	pom_e-40.bg	0	0	sgd_e-40.bg	31	0.00577604
GO:0000912	0.000144832	7.1319e-06	cytokinesis, formation of actomyosin apparatus	P	pom_e-40.bg	18	0.00474308	sgd_e-40.bg	1	0.000186324
GO:0000915	0.000144832	7.1319e-06	cytokinesis, contractile ring formation	P	pom_e-40.bg	18	0.00474308	sgd_e-40.bg	1	0.000186324
GO:0031032	0.000144832	7.1319e-06	actomyosin structure organization and biogenesis	P	pom_e-40.bg	18	0.00474308	sgd_e-40.bg	1	0.000186324
GO:0019236	0.000157663	7.8757e-06	response to pheromone	P	pom_e-40.bg	16	0.00421607	sgd_e-40.bg	74	0.013788
GO:0030490	0.00024215	1.2268e-05	processing of 20S pre-rRNA	P	pom_e-40.bg	8	0.00210804	sgd_e-40.bg	53	0.00987516
GO:0048308	0.000244815	1.2461e-05	organelle inheritance	P	pom_e-40.bg	2	0.000527009	sgd_e-40.bg	36	0.00670766
GO:0006906	0.00026774	1.3818e-05	vesicle fusion	P	pom_e-40.bg	0	0	sgd_e-40.bg	29	0.00540339
GO:0006313	0.0002712	1.4125e-05	DNA transposition	P	pom_e-40.bg	13	0.00342556	sgd_e-40.bg	65	0.012111
GO:0006338	0.000277905	1.454e-05	chromatin remodeling	P	pom_e-40.bg	43	0.0113307	sgd_e-40.bg	129	0.0240358
GO:0007117	0.000379876	2.0055e-05	budding cell bud growth	P	pom_e-40.bg	0	0	sgd_e-40.bg	28	0.00521707
GO:0006643	0.000403128	2.1378e-05	membrane lipid metabolism	P	pom_e-40.bg	29	0.00764163	sgd_e-40.bg	99	0.0184461
GO:0006611	0.000445912	2.3858e-05	protein-nucleus export	P	pom_e-40.bg	5	0.00131752	sgd_e-40.bg	43	0.00801192
GO:0017038	0.000461198	2.4785e-05	protein import	P	pom_e-40.bg	25	0.00658762	sgd_e-40.bg	90	0.0167691
GO:0006665	0.000537186	2.9123e-05	sphingolipid metabolism	P	pom_e-40.bg	0	0	sgd_e-40.bg	27	0.00503074
GO:0051325	0.000626918	3.4331e-05	interphase	P	pom_e-40.bg	20	0.00527009	sgd_e-40.bg	78	0.0145333
GO:0051329	0.000626918	3.4331e-05	interphase of mitotic cell cycle	P	pom_e-40.bg	20	0.00527009	sgd_e-40.bg	78	0.0145333
GO:0030471	0.000672704	3.7107e-05	spindle pole body and microtubule cycle (sensu Fungi)	P	pom_e-40.bg	2	0.000527009	sgd_e-40.bg	33	0.00614869
GO:0016265	0.000708152	3.923e-05	death	P	pom_e-40.bg	9	0.00237154	sgd_e-40.bg	52	0.00968884
GO:0000902	0.000744844	4.1439e-05	cellular morphogenesis	P	pom_e-40.bg	51	0.0134387	sgd_e-40.bg	140	0.0260853
GO:0005977	0.000755748	4.2314e-05	glycogen metabolism	P	pom_e-40.bg	0	0	sgd_e-40.bg	26	0.00484442
GO:0001302	0.000943454	5.3382e-05	replicative cell aging	P	pom_e-40.bg	2	0.000527009	sgd_e-40.bg	32	0.00596236
GO:0008219	0.000953058	5.4151e-05	cell death	P	pom_e-40.bg	9	0.00237154	sgd_e-40.bg	51	0.00950252
GO:0009889	0.00108683	6.2656e-05	regulation of biosynthesis	P	pom_e-40.bg	10	0.00263505	sgd_e-40.bg	53	0.00987516
GO:0031326	0.00108683	6.2656e-05	regulation of cellular biosynthesis	P	pom_e-40.bg	10	0.00263505	sgd_e-40.bg	53	0.00987516
GO:0009653	0.00108683	6.2781e-05	morphogenesis	P	pom_e-40.bg	52	0.0137022	sgd_e-40.bg	140	0.0260853
GO:0006626	0.00115751	6.7138e-05	protein-mitochondrial targeting	P	pom_e-40.bg	5	0.00131752	sgd_e-40.bg	40	0.00745295
GO:0006999	0.00123849	7.2128e-05	nuclear pore organization and biogenesis	P	pom_e-40.bg	1	0.000263505	sgd_e-40.bg	28	0.00521707
GO:0016071	0.00149849	8.7625e-05	mRNA metabolism	P	pom_e-40.bg	101	0.026614	sgd_e-40.bg	227	0.0422955
GO:0006487	0.00174025	0.00010277	N-linked glycosylation	P	pom_e-40.bg	7	0.00184453	sgd_e-40.bg	44	0.00819825
GO:0000027	0.00174025	0.00010347	ribosomal large subunit assembly and maintenance	P	pom_e-40.bg	4	0.00105402	sgd_e-40.bg	36	0.00670766
GO:0006407	0.00174025	0.00010444	rRNA-nucleus export	P	pom_e-40.bg	1	0.000263505	sgd_e-40.bg	27	0.00503074
GO:0006409	0.00174025	0.00010444	tRNA-nucleus export	P	pom_e-40.bg	1	0.000263505	sgd_e-40.bg	27	0.00503074
GO:0051029	0.00174025	0.00010444	rRNA transport	P	pom_e-40.bg	1	0.000263505	sgd_e-40.bg	27	0.00503074
GO:0051031	0.00174025	0.00010444	tRNA transport	P	pom_e-40.bg	1	0.000263505	sgd_e-40.bg	27	0.00503074
GO:0007020	0.0018051	0.0001094	microtubule nucleation	P	pom_e-40.bg	3	0.000790514	sgd_e-40.bg	33	0.00614869
GO:0007031	0.00181214	0.00011047	peroxisome organization and biogenesis	P	pom_e-40.bg	2	0.000527009	sgd_e-40.bg	30	0.00558971
GO:0016485	0.00181214	0.00011047	protein processing	P	pom_e-40.bg	2	0.000527009	sgd_e-40.bg	30	0.00558971
GO:0006511	0.00218802	0.00013442	ubiquitin-dependent protein catabolism	P	pom_e-40.bg	47	0.0123847	sgd_e-40.bg	127	0.0236631
GO:0019941	0.00218802	0.00013442	modification-dependent protein catabolism	P	pom_e-40.bg	47	0.0123847	sgd_e-40.bg	127	0.0236631
GO:0006367	0.00231219	0.00014287	transcription initiation from RNA polymerase II promoter	P	pom_e-40.bg	7	0.00184453	sgd_e-40.bg	43	0.00801192
GO:0030476	0.00236496	0.00014669	spore wall assembly (sensu Fungi)	P	pom_e-40.bg	4	0.00105402	sgd_e-40.bg	35	0.00652133
GO:0006109	0.00242523	0.00015129	regulation of carbohydrate metabolism	P	pom_e-40.bg	1	0.000263505	sgd_e-40.bg	26	0.00484442
GO:0006609	0.00242523	0.00015129	mRNA-binding (hnRNP) protein-nucleus import	P	pom_e-40.bg	1	0.000263505	sgd_e-40.bg	26	0.00484442
GO:0007032	0.00248524	0.00015621	endosome organization and biogenesis	P	pom_e-40.bg	3	0.000790514	sgd_e-40.bg	32	0.00596236
GO:0016197	0.00248524	0.00015621	endosome transport	P	pom_e-40.bg	3	0.000790514	sgd_e-40.bg	32	0.00596236
GO:0007163	0.00256351	0.00016204	establishment and/or maintenance of cell polarity	P	pom_e-40.bg	35	0.00922266	sgd_e-40.bg	103	0.0191914
GO:0006473	0.00294424	0.0001875	protein amino acid acetylation	P	pom_e-40.bg	5	0.00131752	sgd_e-40.bg	37	0.00689398
GO:0007120	0.00296947	0.00018981	axial bud site selection	P	pom_e-40.bg	0	0	sgd_e-40.bg	22	0.00409912
GO:0030005	0.00302195	0.00019388	di-, tri-valent inorganic cation homeostasis	P	pom_e-40.bg	9	0.00237154	sgd_e-40.bg	47	0.00875722
GO:0007001	0.00315076	0.00020289	chromosome organization and biogenesis (sensu Eukaryota)	P	pom_e-40.bg	112	0.0295125	sgd_e-40.bg	241	0.044904
GO:0006403	0.00320346	0.00020734	RNA localization	P	pom_e-40.bg	27	0.00711462	sgd_e-40.bg	86	0.0160238
GO:0051168	0.00320563	0.0002087	nuclear export	P	pom_e-40.bg	28	0.00737813	sgd_e-40.bg	88	0.0163965
GO:0006608	0.00335502	0.00021922	snRNP protein-nucleus import	P	pom_e-40.bg	1	0.000263505	sgd_e-40.bg	25	0.0046581
GO:0006486	0.00347359	0.00022779	protein amino acid glycosylation	P	pom_e-40.bg	19	0.00500659	sgd_e-40.bg	69	0.0128563
GO:0005996	0.00351367	0.00023125	monosaccharide metabolism	P	pom_e-40.bg	42	0.0110672	sgd_e-40.bg	115	0.0214272
GO:0008104	0.00397858	0.00026279	protein localization	P	pom_e-40.bg	215	0.0566535	sgd_e-40.bg	410	0.0763928
GO:0006875	0.00402824	0.0002675	metal ion homeostasis	P	pom_e-40.bg	12	0.00316206	sgd_e-40.bg	53	0.00987516
GO:0051225	0.00407164	0.00027231	spindle assembly	P	pom_e-40.bg	11	0.00289855	sgd_e-40.bg	0	0
GO:0000082	0.00409044	0.00027502	G1/S transition of mitotic cell cycle	P	pom_e-40.bg	7	0.00184453	sgd_e-40.bg	41	0.00763928
GO:0006513	0.00410217	0.00027678	protein monoubiquitination	P	pom_e-40.bg	0	0	sgd_e-40.bg	21	0.0039128
GO:0006970	0.00437859	0.00029854	response to osmotic stress	P	pom_e-40.bg	10	0.00263505	sgd_e-40.bg	48	0.00894354
GO:0019318	0.00446736	0.00030565	hexose metabolism	P	pom_e-40.bg	39	0.0102767	sgd_e-40.bg	108	0.020123
GO:0006408	0.00459152	0.0003178	snRNA-nucleus export	P	pom_e-40.bg	1	0.000263505	sgd_e-40.bg	24	0.00447177
GO:0006607	0.00459152	0.0003178	NLS-bearing substrate-nucleus import	P	pom_e-40.bg	1	0.000263505	sgd_e-40.bg	24	0.00447177
GO:0006610	0.00459152	0.0003178	ribosomal protein-nucleus import	P	pom_e-40.bg	1	0.000263505	sgd_e-40.bg	24	0.00447177
GO:0051030	0.00459152	0.0003178	snRNA transport	P	pom_e-40.bg	1	0.000263505	sgd_e-40.bg	24	0.00447177
GO:0042244	0.00529776	0.00036999	spore wall assembly	P	pom_e-40.bg	5	0.00131752	sgd_e-40.bg	35	0.00652133
GO:0009101	0.00573584	0.00040199	glycoprotein biosynthesis	P	pom_e-40.bg	20	0.00527009	sgd_e-40.bg	69	0.0128563
GO:0031123	0.00573584	0.00040398	RNA 3'-end processing	P	pom_e-40.bg	0	0	sgd_e-40.bg	20	0.00372648
GO:0015931	0.00609768	0.00043163	nucleobase, nucleoside, nucleotide and nucleic acid transport	P	pom_e-40.bg	30	0.00790514	sgd_e-40.bg	89	0.0165828
GO:0046916	0.00618577	0.00043933	transition metal ion homeostasis	P	pom_e-40.bg	8	0.00210804	sgd_e-40.bg	42	0.0078256
GO:0006631	0.00724298	0.00051956	fatty acid metabolism	P	pom_e-40.bg	13	0.00342556	sgd_e-40.bg	53	0.00987516
GO:0009100	0.00738812	0.00053347	glycoprotein metabolism	P	pom_e-40.bg	21	0.0055336	sgd_e-40.bg	70	0.0130427
GO:0007346	0.00745357	0.00053996	regulation of mitotic cell cycle	P	pom_e-40.bg	17	0.00447958	sgd_e-40.bg	4	0.000745295
GO:0009826	0.00783862	0.00056971	unidimensional cell growth	P	pom_e-40.bg	12	0.00316206	sgd_e-40.bg	1	0.000186324
GO:0000209	0.00797829	0.00059025	protein polyubiquitination	P	pom_e-40.bg	0	0	sgd_e-40.bg	19	0.00354015
GO:0006378	0.00797829	0.00059025	mRNA polyadenylylation	P	pom_e-40.bg	0	0	sgd_e-40.bg	19	0.00354015
GO:0006515	0.00797829	0.00059025	misfolded or incompletely synthesized protein catabolism	P	pom_e-40.bg	0	0	sgd_e-40.bg	19	0.00354015
GO:0006890	0.00797829	0.00059025	retrograde transport, Golgi to ER	P	pom_e-40.bg	0	0	sgd_e-40.bg	19	0.00354015
GO:0006893	0.00797829	0.00059025	Golgi to plasma membrane transport	P	pom_e-40.bg	0	0	sgd_e-40.bg	19	0.00354015
GO:0008645	0.00797829	0.00059025	hexose transport	P	pom_e-40.bg	0	0	sgd_e-40.bg	19	0.00354015
GO:0031124	0.00797829	0.00059025	mRNA 3'-end processing	P	pom_e-40.bg	0	0	sgd_e-40.bg	19	0.00354015
GO:0042273	0.00797829	0.00059025	ribosomal large subunit biogenesis	P	pom_e-40.bg	0	0	sgd_e-40.bg	19	0.00354015
GO:0000001	0.00894343	0.00067961	mitochondrion inheritance	P	pom_e-40.bg	2	0.000527009	sgd_e-40.bg	25	0.0046581
GO:0046467	0.00894343	0.00067965	membrane lipid biosynthesis	P	pom_e-40.bg	20	0.00527009	sgd_e-40.bg	67	0.0124837
GO:0009607	0.00896446	0.00068337	response to biotic stimulus	P	pom_e-40.bg	31	0.00816864	sgd_e-40.bg	89	0.0165828
GO:0043170	0.00897868	0.00068658	macromolecule metabolism	P	pom_e-40.bg	984	0.259289	sgd_e-40.bg	1566	0.291783
GO:0000076	0.0094731	0.00072663	DNA replication checkpoint	P	pom_e-40.bg	18	0.00474308	sgd_e-40.bg	5	0.000931619
GO:0044260	0.0100955	0.00077676	cellular macromolecule metabolism	P	pom_e-40.bg	913	0.24058	sgd_e-40.bg	1460	0.272033
GO:0000749	0.0129442	0.0010082	response to pheromone during conjugation with cellular fusion	P	pom_e-40.bg	10	0.00263505	sgd_e-40.bg	44	0.00819825
GO:0006997	0.0141299	0.0011039	nuclear organization and biogenesis	P	pom_e-40.bg	18	0.00474308	sgd_e-40.bg	61	0.0113658
GO:0006766	0.0146228	0.0011476	vitamin metabolism	P	pom_e-40.bg	26	0.00685112	sgd_e-40.bg	77	0.0143469
GO:0006767	0.0146228	0.0011476	water-soluble vitamin metabolism	P	pom_e-40.bg	26	0.00685112	sgd_e-40.bg	77	0.0143469
GO:0006091	0.0147954	0.0011676	generation of precursor metabolites and energy	P	pom_e-40.bg	181	0.0476943	sgd_e-40.bg	343	0.0639091
GO:0007033	0.0151282	0.0011998	vacuole organization and biogenesis	P	pom_e-40.bg	6	0.00158103	sgd_e-40.bg	34	0.00633501
GO:0000747	0.0152906	0.0012163	conjugation with cellular fusion	P	pom_e-40.bg	36	0.00948617	sgd_e-40.bg	96	0.0178871
GO:0030433	0.0158272	0.0012646	ER-associated protein catabolism	P	pom_e-40.bg	0	0	sgd_e-40.bg	17	0.00316751
GO:0051169	0.0158394	0.0012712	nuclear transport	P	pom_e-40.bg	42	0.0110672	sgd_e-40.bg	107	0.0199366
GO:0006352	0.0170124	0.0013734	transcription initiation	P	pom_e-40.bg	16	0.00421607	sgd_e-40.bg	56	0.0104341
GO:0000288	0.0173135	0.00141	mRNA catabolism, deadenylylation-dependent decay	P	pom_e-40.bg	1	0.000263505	sgd_e-40.bg	20	0.00372648
GO:0006368	0.0173135	0.00141	RNA elongation from RNA polymerase II promoter	P	pom_e-40.bg	1	0.000263505	sgd_e-40.bg	20	0.00372648
GO:0030472	0.0173135	0.00141	mitotic spindle organization and biogenesis in nucleus	P	pom_e-40.bg	1	0.000263505	sgd_e-40.bg	20	0.00372648
GO:0006112	0.0202131	0.0016605	energy reserve metabolism	P	pom_e-40.bg	6	0.00158103	sgd_e-40.bg	33	0.00614869
GO:0000920	0.0207546	0.0017099	cell separation during cytokinesis	P	pom_e-40.bg	18	0.00474308	sgd_e-40.bg	6	0.00111794
GO:0019953	0.0213294	0.0017623	sexual reproduction	P	pom_e-40.bg	38	0.0100132	sgd_e-40.bg	98	0.0182597
GO:0006348	0.022074	0.0018295	chromatin silencing at telomere	P	pom_e-40.bg	10	0.00263505	sgd_e-40.bg	42	0.0078256
GO:0006405	0.022074	0.0018395	RNA-nucleus export	P	pom_e-40.bg	26	0.00685112	sgd_e-40.bg	75	0.0139743
GO:0030148	0.0221655	0.001855	sphingolipid biosynthesis	P	pom_e-40.bg	0	0	sgd_e-40.bg	16	0.00298118
GO:0000722	0.0242097	0.002049	telomerase-independent telomere maintenance	P	pom_e-40.bg	1	0.000263505	sgd_e-40.bg	19	0.00354015
GO:0006006	0.0263977	0.0022463	glucose metabolism	P	pom_e-40.bg	28	0.00737813	sgd_e-40.bg	78	0.0145333
GO:0000910	0.0263977	0.0022498	cytokinesis	P	pom_e-40.bg	214	0.05639	sgd_e-40.bg	227	0.0422955
GO:0044264	0.0271427	0.002339	cellular polysaccharide metabolism	P	pom_e-40.bg	16	0.00421607	sgd_e-40.bg	54	0.0100615
GO:0000032	0.0307691	0.0027254	cell wall mannoprotein biosynthesis	P	pom_e-40.bg	0	0	sgd_e-40.bg	15	0.00279486
GO:0000245	0.0307691	0.0027254	spliceosome assembly	P	pom_e-40.bg	0	0	sgd_e-40.bg	15	0.00279486
GO:0006056	0.0307691	0.0027254	mannoprotein metabolism	P	pom_e-40.bg	0	0	sgd_e-40.bg	15	0.00279486
GO:0006057	0.0307691	0.0027254	mannoprotein biosynthesis	P	pom_e-40.bg	0	0	sgd_e-40.bg	15	0.00279486
GO:0006379	0.0307691	0.0027254	mRNA cleavage	P	pom_e-40.bg	0	0	sgd_e-40.bg	15	0.00279486
GO:0016579	0.0307691	0.0027254	protein deubiquitination	P	pom_e-40.bg	0	0	sgd_e-40.bg	15	0.00279486
GO:0050657	0.0319742	0.0028689	nucleic acid transport	P	pom_e-40.bg	27	0.00711462	sgd_e-40.bg	75	0.0139743
GO:0050658	0.0319742	0.0028689	RNA transport	P	pom_e-40.bg	27	0.00711462	sgd_e-40.bg	75	0.0139743
GO:0051236	0.0319742	0.0028689	establishment of RNA localization	P	pom_e-40.bg	27	0.00711462	sgd_e-40.bg	75	0.0139743
GO:0006417	0.0338722	0.0030833	regulation of protein biosynthesis	P	pom_e-40.bg	9	0.00237154	sgd_e-40.bg	38	0.00708031
GO:0006445	0.0338722	0.0030833	regulation of translation	P	pom_e-40.bg	9	0.00237154	sgd_e-40.bg	38	0.00708031
GO:0043161	0.0374994	0.0034623	proteasomal ubiquitin-dependent protein catabolism	P	pom_e-40.bg	11	0.00289855	sgd_e-40.bg	42	0.0078256
GO:0006891	0.0404211	0.0037512	intra-Golgi transport	P	pom_e-40.bg	3	0.000790514	sgd_e-40.bg	23	0.00428545
GO:0000746	0.0412923	0.0038516	conjugation	P	pom_e-40.bg	39	0.0102767	sgd_e-40.bg	96	0.0178871
GO:0005976	0.0423636	0.0039847	polysaccharide metabolism	P	pom_e-40.bg	18	0.00474308	sgd_e-40.bg	56	0.0104341
GO:0000114	0.0423636	0.0040117	G1-specific transcription in mitotic cell cycle	P	pom_e-40.bg	0	0	sgd_e-40.bg	14	0.00260853
GO:0006272	0.0423636	0.0040117	leading strand elongation	P	pom_e-40.bg	0	0	sgd_e-40.bg	14	0.00260853
GO:0007231	0.0423636	0.0040117	osmosensory signaling pathway	P	pom_e-40.bg	0	0	sgd_e-40.bg	14	0.00260853
GO:0016337	0.0423636	0.0040117	cell-cell adhesion	P	pom_e-40.bg	0	0	sgd_e-40.bg	14	0.00260853
GO:0019740	0.0423636	0.0040117	nitrogen utilization	P	pom_e-40.bg	0	0	sgd_e-40.bg	14	0.00260853
GO:0043044	0.0423636	0.0040117	ATP-dependent chromatin remodeling	P	pom_e-40.bg	0	0	sgd_e-40.bg	14	0.00260853
GO:0007052	0.0431542	0.0041459	mitotic spindle organization and biogenesis	P	pom_e-40.bg	9	0.00237154	sgd_e-40.bg	37	0.00689398
GO:0007035	0.0431542	0.0041632	vacuolar acidification	P	pom_e-40.bg	2	0.000527009	sgd_e-40.bg	20	0.00372648
GO:0042773	0.0431542	0.0041632	ATP synthesis coupled electron transport	P	pom_e-40.bg	2	0.000527009	sgd_e-40.bg	20	0.00372648
GO:0042775	0.0431542	0.0041632	ATP synthesis coupled electron transport (sensu Eukaryota)	P	pom_e-40.bg	2	0.000527009	sgd_e-40.bg	20	0.00372648
GO:0045851	0.0431542	0.0041632	pH reduction	P	pom_e-40.bg	2	0.000527009	sgd_e-40.bg	20	0.00372648
GO:0006896	0.0443965	0.0043356	Golgi to vacuole transport	P	pom_e-40.bg	1	0.000263505	sgd_e-40.bg	17	0.00316751
GO:0007265	0.0443965	0.0043356	Ras protein signal transduction	P	pom_e-40.bg	1	0.000263505	sgd_e-40.bg	17	0.00316751
GO:0007266	0.0443965	0.0043356	Rho protein signal transduction	P	pom_e-40.bg	1	0.000263505	sgd_e-40.bg	17	0.00316751
GO:0030150	0.0443965	0.0043356	mitochondrial matrix protein import	P	pom_e-40.bg	1	0.000263505	sgd_e-40.bg	17	0.00316751
GO:0048311	0.0462693	0.0045623	mitochondrion distribution	P	pom_e-40.bg	4	0.00105402	sgd_e-40.bg	25	0.0046581
GO:0007264	0.0489591	0.0048565	small GTPase mediated signal transduction	P	pom_e-40.bg	32	0.00843215	sgd_e-40.bg	82	0.0152786
GO:0006879	0.0532967	0.0053057	iron ion homeostasis	P	pom_e-40.bg	5	0.00131752	sgd_e-40.bg	27	0.00503074
GO:0046165	0.0532967	0.0053057	alcohol biosynthesis	P	pom_e-40.bg	5	0.00131752	sgd_e-40.bg	27	0.00503074
GO:0006073	0.0555141	0.0055593	glucan metabolism	P	pom_e-40.bg	9	0.00237154	sgd_e-40.bg	36	0.00670766
GO:0000075	0.0561812	0.0056394	cell cycle checkpoint	P	pom_e-40.bg	55	0.0144928	sgd_e-40.bg	44	0.00819825
GO:0000011	0.0581311	0.0059177	vacuole inheritance	P	pom_e-40.bg	0	0	sgd_e-40.bg	13	0.00242221
GO:0000023	0.0581311	0.0059177	maltose metabolism	P	pom_e-40.bg	0	0	sgd_e-40.bg	13	0.00242221
GO:0000754	0.0581311	0.0059177	adaptation to pheromone during conjugation with cellular fusion	P	pom_e-40.bg	0	0	sgd_e-40.bg	13	0.00242221
GO:0005978	0.0581311	0.0059177	glycogen biosynthesis	P	pom_e-40.bg	0	0	sgd_e-40.bg	13	0.00242221
GO:0006267	0.0581311	0.0059177	pre-replicative complex formation and maintenance	P	pom_e-40.bg	0	0	sgd_e-40.bg	13	0.00242221
GO:0007096	0.0581637	0.0059761	regulation of exit from mitosis	P	pom_e-40.bg	2	0.000527009	sgd_e-40.bg	19	0.00354015
GO:0030261	0.0608237	0.0062638	chromosome condensation	P	pom_e-40.bg	24	0.00632411	sgd_e-40.bg	13	0.00242221
GO:0000054	0.0610917	0.0063131	ribosome-nucleus export	P	pom_e-40.bg	1	0.000263505	sgd_e-40.bg	16	0.00298118
GO:0000726	0.0614385	0.0063853	non-recombinational repair	P	pom_e-40.bg	4	0.00105402	sgd_e-40.bg	24	0.00447177
GO:0006869	0.0614385	0.0063853	lipid transport	P	pom_e-40.bg	4	0.00105402	sgd_e-40.bg	24	0.00447177
GO:0006644	0.0624058	0.0065597	phospholipid metabolism	P	pom_e-40.bg	29	0.00764163	sgd_e-40.bg	75	0.0139743
GO:0016052	0.0659352	0.0069463	carbohydrate catabolism	P	pom_e-40.bg	27	0.00711462	sgd_e-40.bg	71	0.013229
GO:0006769	0.0665735	0.0070293	nicotinamide metabolism	P	pom_e-40.bg	8	0.00210804	sgd_e-40.bg	33	0.00614869
GO:0044275	0.067429	0.0071356	cellular carbohydrate catabolism	P	pom_e-40.bg	26	0.00685112	sgd_e-40.bg	69	0.0128563
GO:0016573	0.0692019	0.0073396	histone acetylation	P	pom_e-40.bg	5	0.00131752	sgd_e-40.bg	26	0.00484442
GO:0006914	0.0698468	0.0074328	autophagy	P	pom_e-40.bg	9	0.00237154	sgd_e-40.bg	35	0.00652133
GO:0019362	0.0698468	0.0074328	pyridine nucleotide metabolism	P	pom_e-40.bg	9	0.00237154	sgd_e-40.bg	35	0.00652133
GO:0007154	0.0770411	0.0082987	cell communication	P	pom_e-40.bg	134	0.0353096	sgd_e-40.bg	251	0.0467673
GO:0006040	0.0791619	0.008574	amino sugar metabolism	P	pom_e-40.bg	2	0.000527009	sgd_e-40.bg	18	0.00335383
GO:0006041	0.0791619	0.008574	glucosamine metabolism	P	pom_e-40.bg	2	0.000527009	sgd_e-40.bg	18	0.00335383
GO:0006044	0.0791619	0.008574	N-acetylglucosamine metabolism	P	pom_e-40.bg	2	0.000527009	sgd_e-40.bg	18	0.00335383
GO:0040020	0.0791619	0.008574	regulation of meiosis	P	pom_e-40.bg	2	0.000527009	sgd_e-40.bg	18	0.00335383
GO:0000018	0.0796643	0.008751	regulation of DNA recombination	P	pom_e-40.bg	0	0	sgd_e-40.bg	12	0.00223589
GO:0000128	0.0796643	0.008751	flocculation	P	pom_e-40.bg	0	0	sgd_e-40.bg	12	0.00223589
GO:0007103	0.0796643	0.008751	spindle pole body duplication in nuclear envelope	P	pom_e-40.bg	0	0	sgd_e-40.bg	12	0.00223589
GO:0007157	0.0796643	0.008751	heterophilic cell adhesion	P	pom_e-40.bg	0	0	sgd_e-40.bg	12	0.00223589
GO:0007234	0.0796643	0.008751	osmosensory signaling pathway via two-component system	P	pom_e-40.bg	0	0	sgd_e-40.bg	12	0.00223589
GO:0006612	0.0798624	0.0088673	protein-membrane targeting	P	pom_e-40.bg	7	0.00184453	sgd_e-40.bg	30	0.00558971
GO:0000077	0.0821528	0.0091956	DNA damage checkpoint	P	pom_e-40.bg	21	0.0055336	sgd_e-40.bg	11	0.00204956
GO:0007076	0.0821528	0.0091956	mitotic chromosome condensation	P	pom_e-40.bg	21	0.0055336	sgd_e-40.bg	11	0.00204956
GO:0006353	0.0821528	0.0091994	transcription termination	P	pom_e-40.bg	1	0.000263505	sgd_e-40.bg	15	0.00279486
GO:0043255	0.0821528	0.0091994	regulation of carbohydrate biosynthesis	P	pom_e-40.bg	1	0.000263505	sgd_e-40.bg	15	0.00279486
GO:0006497	0.0838074	0.0094442	protein lipidation	P	pom_e-40.bg	8	0.00210804	sgd_e-40.bg	32	0.00596236
GO:0042157	0.0838074	0.0094442	lipoprotein metabolism	P	pom_e-40.bg	8	0.00210804	sgd_e-40.bg	32	0.00596236
GO:0042158	0.0838074	0.0094442	lipoprotein biosynthesis	P	pom_e-40.bg	8	0.00210804	sgd_e-40.bg	32	0.00596236
GO:0019319	0.0891071	0.010128	hexose biosynthesis	P	pom_e-40.bg	5	0.00131752	sgd_e-40.bg	25	0.0046581
GO:0046364	0.0891071	0.010128	monosaccharide biosynthesis	P	pom_e-40.bg	5	0.00131752	sgd_e-40.bg	25	0.0046581
GO:0040029	0.0891071	0.010168	regulation of gene expression, epigenetic	P	pom_e-40.bg	34	0.00895916	sgd_e-40.bg	82	0.0152786
GO:0006397	0.0903131	0.010327	mRNA processing	P	pom_e-40.bg	89	0.0234519	sgd_e-40.bg	176	0.032793
GO:0006383	0.0925977	0.010637	transcription from RNA polymerase III promoter	P	pom_e-40.bg	3	0.000790514	sgd_e-40.bg	20	0.00372648
GO:0006979	0.0939743	0.010868	response to oxidative stress	P	pom_e-40.bg	14	0.00368906	sgd_e-40.bg	44	0.00819825
GO:0006342	0.0977579	0.011375	chromatin silencing	P	pom_e-40.bg	31	0.00816864	sgd_e-40.bg	76	0.0141606
GO:0045814	0.0977579	0.011375	negative regulation of gene expression, epigenetic	P	pom_e-40.bg	31	0.00816864	sgd_e-40.bg	76	0.0141606
GO:0005975	0.0983772	0.011482	carbohydrate metabolism	P	pom_e-40.bg	147	0.0387352	sgd_e-40.bg	269	0.0501211
GO:0051276	0.100931	0.011804	chromosome organization and biogenesis	P	pom_e-40.bg	139	0.0366271	sgd_e-40.bg	256	0.0476989
GO:0030952	0.104997	0.012441	establishment and/or maintenance of cytoskeleton polarity	P	pom_e-40.bg	6	0.00158103	sgd_e-40.bg	0	0
GO:0031028	0.104997	0.012441	septation initiation signaling	P	pom_e-40.bg	6	0.00158103	sgd_e-40.bg	0	0
GO:0043137	0.104997	0.012441	DNA replication, removal of RNA primer	P	pom_e-40.bg	6	0.00158103	sgd_e-40.bg	0	0
GO:0046999	0.104997	0.012441	regulation of conjugation	P	pom_e-40.bg	6	0.00158103	sgd_e-40.bg	0	0
GO:0006576	0.106002	0.012648	biogenic amine metabolism	P	pom_e-40.bg	8	0.00210804	sgd_e-40.bg	31	0.00577604
GO:0008610	0.107383	0.012849	lipid biosynthesis	P	pom_e-40.bg	60	0.0158103	sgd_e-40.bg	126	0.0234768
GO:0006384	0.107383	0.012978	transcription initiation from RNA polymerase III promoter	P	pom_e-40.bg	0	0	sgd_e-40.bg	11	0.00204956
GO:0007068	0.107383	0.012978	negative regulation of transcription, mitotic	P	pom_e-40.bg	0	0	sgd_e-40.bg	11	0.00204956
GO:0006625	0.1094	0.013416	protein-peroxisome targeting	P	pom_e-40.bg	1	0.000263505	sgd_e-40.bg	14	0.00260853
GO:0044247	0.1094	0.013416	cellular polysaccharide catabolism	P	pom_e-40.bg	1	0.000263505	sgd_e-40.bg	14	0.00260853
GO:0006650	0.109962	0.013537	glycerophospholipid metabolism	P	pom_e-40.bg	10	0.00263505	sgd_e-40.bg	35	0.00652133
GO:0006354	0.112301	0.013939	RNA elongation	P	pom_e-40.bg	5	0.00131752	sgd_e-40.bg	24	0.00447177
GO:0030036	0.112301	0.013957	actin cytoskeleton organization and biogenesis	P	pom_e-40.bg	44	0.0115942	sgd_e-40.bg	98	0.0182597
GO:0006406	0.112301	0.013989	mRNA-nucleus export	P	pom_e-40.bg	25	0.00658762	sgd_e-40.bg	64	0.0119247
GO:0051028	0.112301	0.013989	mRNA transport	P	pom_e-40.bg	25	0.00658762	sgd_e-40.bg	64	0.0119247
GO:0006303	0.11995	0.015008	double-strand break repair via nonhomologous end-joining	P	pom_e-40.bg	3	0.000790514	sgd_e-40.bg	19	0.00354015
GO:0030029	0.120711	0.015146	actin filament-based process	P	pom_e-40.bg	46	0.0121212	sgd_e-40.bg	101	0.0188187
GO:0042770	0.123999	0.015588	DNA damage response, signal transduction	P	pom_e-40.bg	21	0.0055336	sgd_e-40.bg	12	0.00223589
GO:0016049	0.124584	0.015691	cell growth	P	pom_e-40.bg	13	0.00342556	sgd_e-40.bg	5	0.000931619
GO:0016458	0.128432	0.016206	gene silencing	P	pom_e-40.bg	32	0.00843215	sgd_e-40.bg	76	0.0141606
GO:0006606	0.13075	0.016545	protein-nucleus import	P	pom_e-40.bg	19	0.00500659	sgd_e-40.bg	52	0.00968884
GO:0051170	0.13075	0.016545	nuclear import	P	pom_e-40.bg	19	0.00500659	sgd_e-40.bg	52	0.00968884
GO:0000086	0.132908	0.016881	G2/M transition of mitotic cell cycle	P	pom_e-40.bg	8	0.00210804	sgd_e-40.bg	30	0.00558971
GO:0006312	0.132908	0.016881	mitotic recombination	P	pom_e-40.bg	8	0.00210804	sgd_e-40.bg	30	0.00558971
GO:0000041	0.135199	0.017248	transition metal ion transport	P	pom_e-40.bg	17	0.00447958	sgd_e-40.bg	48	0.00894354
GO:0006094	0.135199	0.017284	gluconeogenesis	P	pom_e-40.bg	4	0.00105402	sgd_e-40.bg	21	0.0039128
GO:0030004	0.135768	0.017421	monovalent inorganic cation homeostasis	P	pom_e-40.bg	9	0.00237154	sgd_e-40.bg	32	0.00596236
GO:0000272	0.136626	0.017612	polysaccharide catabolism	P	pom_e-40.bg	2	0.000527009	sgd_e-40.bg	16	0.00298118
GO:0000028	0.14731	0.019314	ribosomal small subunit assembly and maintenance	P	pom_e-40.bg	0	0	sgd_e-40.bg	10	0.00186324
GO:0001301	0.14731	0.019314	progressive alteration of chromatin during cell aging	P	pom_e-40.bg	0	0	sgd_e-40.bg	10	0.00186324
GO:0007070	0.14731	0.019314	negative regulation of transcription from RNA polymerase II promoter, mitotic	P	pom_e-40.bg	0	0	sgd_e-40.bg	10	0.00186324
GO:0007118	0.14731	0.019314	budding cell apical bud growth	P	pom_e-40.bg	0	0	sgd_e-40.bg	10	0.00186324
GO:0008298	0.14731	0.019314	intracellular mRNA localization	P	pom_e-40.bg	0	0	sgd_e-40.bg	10	0.00186324
GO:0043162	0.14731	0.019314	ubiquitin-dependent protein catabolism via the multivesicular body pathway	P	pom_e-40.bg	0	0	sgd_e-40.bg	10	0.00186324
GO:0000147	0.14731	0.019582	actin cortical patch assembly	P	pom_e-40.bg	1	0.000263505	sgd_e-40.bg	13	0.00242221
GO:0006369	0.14731	0.019582	transcription termination from RNA polymerase II promoter	P	pom_e-40.bg	1	0.000263505	sgd_e-40.bg	13	0.00242221
GO:0030474	0.14731	0.019582	spindle pole body duplication	P	pom_e-40.bg	1	0.000263505	sgd_e-40.bg	13	0.00242221
GO:0051300	0.14731	0.019582	spindle pole body organization and biogenesis	P	pom_e-40.bg	1	0.000263505	sgd_e-40.bg	13	0.00242221
GO:0006885	0.153241	0.02057	regulation of pH	P	pom_e-40.bg	6	0.00158103	sgd_e-40.bg	25	0.0046581
GO:0007155	0.153241	0.02057	cell adhesion	P	pom_e-40.bg	6	0.00158103	sgd_e-40.bg	25	0.0046581
GO:0030641	0.153241	0.02057	hydrogen ion homeostasis	P	pom_e-40.bg	6	0.00158103	sgd_e-40.bg	25	0.0046581
GO:0006986	0.166881	0.022638	response to unfolded protein	P	pom_e-40.bg	15	0.00395257	sgd_e-40.bg	43	0.00801192
GO:0008643	0.169078	0.022976	carbohydrate transport	P	pom_e-40.bg	14	0.00368906	sgd_e-40.bg	41	0.00763928
GO:0007243	0.175736	0.023964	protein kinase cascade	P	pom_e-40.bg	4	0.00105402	sgd_e-40.bg	20	0.00372648
GO:0008654	0.183656	0.025131	phospholipid biosynthesis	P	pom_e-40.bg	20	0.00527009	sgd_e-40.bg	52	0.00968884
GO:0006030	0.183728	0.025206	chitin metabolism	P	pom_e-40.bg	2	0.000527009	sgd_e-40.bg	15	0.00279486
GO:0045324	0.183728	0.025206	late endosome to vacuole transport	P	pom_e-40.bg	2	0.000527009	sgd_e-40.bg	15	0.00279486
GO:0006800	0.19381	0.026658	oxygen and reactive oxygen species metabolism	P	pom_e-40.bg	18	0.00474308	sgd_e-40.bg	48	0.00894354
GO:0030989	0.196811	0.027397	horsetail movement	P	pom_e-40.bg	5	0.00131752	sgd_e-40.bg	0	0
GO:0031047	0.196811	0.027397	RNA-mediated gene silencing	P	pom_e-40.bg	5	0.00131752	sgd_e-40.bg	0	0
GO:0031137	0.196811	0.027397	regulation of conjugation with cellular fusion	P	pom_e-40.bg	5	0.00131752	sgd_e-40.bg	0	0
GO:0051037	0.196811	0.027397	regulation of transcription, meiotic	P	pom_e-40.bg	5	0.00131752	sgd_e-40.bg	0	0
GO:0051071	0.196811	0.027397	4,6-pyruvylated galactose residue metabolism	P	pom_e-40.bg	5	0.00131752	sgd_e-40.bg	0	0
GO:0051072	0.196811	0.027397	4,6-pyruvylated galactose residue biosynthesis	P	pom_e-40.bg	5	0.00131752	sgd_e-40.bg	0	0
GO:0006995	0.196926	0.028003	cellular response to nitrogen starvation	P	pom_e-40.bg	12	0.00316206	sgd_e-40.bg	5	0.000931619
GO:0006113	0.196926	0.028607	fermentation	P	pom_e-40.bg	1	0.000263505	sgd_e-40.bg	12	0.00223589
GO:0000161	0.196926	0.02886	MAPKKK cascade during osmolarity sensing	P	pom_e-40.bg	0	0	sgd_e-40.bg	9	0.00167691
GO:0001300	0.196926	0.02886	chronological cell aging	P	pom_e-40.bg	0	0	sgd_e-40.bg	9	0.00167691
GO:0001304	0.196926	0.02886	progressive alteration of chromatin during replicative cell aging	P	pom_e-40.bg	0	0	sgd_e-40.bg	9	0.00167691
GO:0006345	0.196926	0.02886	loss of chromatin silencing	P	pom_e-40.bg	0	0	sgd_e-40.bg	9	0.00167691
GO:0006882	0.196926	0.02886	zinc ion homeostasis	P	pom_e-40.bg	0	0	sgd_e-40.bg	9	0.00167691
GO:0015846	0.196926	0.02886	polyamine transport	P	pom_e-40.bg	0	0	sgd_e-40.bg	9	0.00167691
GO:0030503	0.196926	0.02886	regulation of cell redox homeostasis	P	pom_e-40.bg	0	0	sgd_e-40.bg	9	0.00167691
GO:0031110	0.196926	0.02886	regulation of microtubule polymerization or depolymerization	P	pom_e-40.bg	0	0	sgd_e-40.bg	9	0.00167691
GO:0042147	0.196926	0.02886	retrograde transport, endosome to Golgi	P	pom_e-40.bg	0	0	sgd_e-40.bg	9	0.00167691
GO:0045721	0.196926	0.02886	negative regulation of gluconeogenesis	P	pom_e-40.bg	0	0	sgd_e-40.bg	9	0.00167691
GO:0045910	0.196926	0.02886	negative regulation of DNA recombination	P	pom_e-40.bg	0	0	sgd_e-40.bg	9	0.00167691
GO:0045912	0.196926	0.02886	negative regulation of carbohydrate metabolism	P	pom_e-40.bg	0	0	sgd_e-40.bg	9	0.00167691
GO:0015674	0.196926	0.029068	di-, tri-valent inorganic cation transport	P	pom_e-40.bg	22	0.0057971	sgd_e-40.bg	55	0.0102478
GO:0051246	0.196926	0.029068	regulation of protein metabolism	P	pom_e-40.bg	22	0.0057971	sgd_e-40.bg	55	0.0102478
GO:0042144	0.200684	0.029694	vacuole fusion, non-autophagic	P	pom_e-40.bg	3	0.000790514	sgd_e-40.bg	17	0.00316751
GO:0006887	0.203089	0.030098	exocytosis	P	pom_e-40.bg	12	0.00316206	sgd_e-40.bg	36	0.00670766
GO:0006278	0.207493	0.030881	RNA-dependent DNA replication	P	pom_e-40.bg	13	0.00342556	sgd_e-40.bg	6	0.00111794
GO:0007165	0.207493	0.030898	signal transduction	P	pom_e-40.bg	118	0.0310935	sgd_e-40.bg	214	0.0398733
GO:0006082	0.216419	0.032304	organic acid metabolism	P	pom_e-40.bg	188	0.0495389	sgd_e-40.bg	323	0.0601826
GO:0019752	0.216419	0.032304	carboxylic acid metabolism	P	pom_e-40.bg	188	0.0495389	sgd_e-40.bg	323	0.0601826
GO:0043285	0.235636	0.035312	biopolymer catabolism	P	pom_e-40.bg	134	0.0353096	sgd_e-40.bg	238	0.0443451
GO:0006081	0.239677	0.036031	aldehyde metabolism	P	pom_e-40.bg	2	0.000527009	sgd_e-40.bg	14	0.00260853
GO:0045185	0.239677	0.036031	maintenance of protein localization	P	pom_e-40.bg	2	0.000527009	sgd_e-40.bg	14	0.00260853
GO:0006092	0.250529	0.037959	main pathways of carbohydrate metabolism	P	pom_e-40.bg	44	0.0115942	sgd_e-40.bg	92	0.0171418
GO:0008608	0.253033	0.038474	attachment of spindle microtubules to kinetochore	P	pom_e-40.bg	9	0.00237154	sgd_e-40.bg	3	0.000558971
GO:0045047	0.253033	0.03856	protein-ER targeting	P	pom_e-40.bg	7	0.00184453	sgd_e-40.bg	25	0.0046581
GO:0046474	0.253033	0.03856	glycerophospholipid biosynthesis	P	pom_e-40.bg	7	0.00184453	sgd_e-40.bg	25	0.0046581
GO:0006575	0.253033	0.038578	amino acid derivative metabolism	P	pom_e-40.bg	12	0.00316206	sgd_e-40.bg	35	0.00652133
GO:0030384	0.2568	0.039213	phosphoinositide metabolism	P	pom_e-40.bg	8	0.00210804	sgd_e-40.bg	27	0.00503074
GO:0051301	0.257076	0.039316	cell division	P	pom_e-40.bg	214	0.05639	sgd_e-40.bg	250	0.046581
GO:0009651	0.270375	0.041611	response to salt stress	P	pom_e-40.bg	3	0.000790514	sgd_e-40.bg	16	0.00298118
GO:0043094	0.270375	0.041611	metabolic compound salvage	P	pom_e-40.bg	3	0.000790514	sgd_e-40.bg	16	0.00298118
GO:0051235	0.270375	0.041611	maintenance of localization	P	pom_e-40.bg	3	0.000790514	sgd_e-40.bg	16	0.00298118
GO:0001510	0.270375	0.04183	RNA methylation	P	pom_e-40.bg	1	0.000263505	sgd_e-40.bg	11	0.00204956
GO:0006839	0.270375	0.04183	mitochondrial transport	P	pom_e-40.bg	1	0.000263505	sgd_e-40.bg	11	0.00204956
GO:0042219	0.270375	0.04183	amino acid derivative catabolism	P	pom_e-40.bg	1	0.000263505	sgd_e-40.bg	11	0.00204956
GO:0000092	0.271435	0.043341	mitotic anaphase B	P	pom_e-40.bg	0	0	sgd_e-40.bg	8	0.00149059
GO:0000335	0.271435	0.043341	negative regulation of DNA transposition	P	pom_e-40.bg	0	0	sgd_e-40.bg	8	0.00149059
GO:0000337	0.271435	0.043341	regulation of DNA transposition	P	pom_e-40.bg	0	0	sgd_e-40.bg	8	0.00149059
GO:0000501	0.271435	0.043341	flocculation (sensu Saccharomyces)	P	pom_e-40.bg	0	0	sgd_e-40.bg	8	0.00149059
GO:0000903	0.271435	0.043341	cellular morphogenesis during vegetative growth	P	pom_e-40.bg	0	0	sgd_e-40.bg	8	0.00149059
GO:0001308	0.271435	0.043341	loss of chromatin silencing during replicative cell aging	P	pom_e-40.bg	0	0	sgd_e-40.bg	8	0.00149059
GO:0006808	0.271435	0.043341	regulation of nitrogen utilization	P	pom_e-40.bg	0	0	sgd_e-40.bg	8	0.00149059
GO:0007119	0.271435	0.043341	budding cell isotropic bud growth	P	pom_e-40.bg	0	0	sgd_e-40.bg	8	0.00149059
GO:0007323	0.271435	0.043341	peptide pheromone maturation	P	pom_e-40.bg	0	0	sgd_e-40.bg	8	0.00149059
GO:0007571	0.271435	0.043341	age-dependent general metabolic decline	P	pom_e-40.bg	0	0	sgd_e-40.bg	8	0.00149059
GO:0016050	0.271435	0.043341	vesicle organization and biogenesis	P	pom_e-40.bg	0	0	sgd_e-40.bg	8	0.00149059
GO:0016339	0.271435	0.043341	calcium-dependent cell-cell adhesion	P	pom_e-40.bg	0	0	sgd_e-40.bg	8	0.00149059
GO:0019395	0.271435	0.043341	fatty acid oxidation	P	pom_e-40.bg	0	0	sgd_e-40.bg	8	0.00149059
GO:0019878	0.271435	0.043341	lysine biosynthesis, aminoadipic pathway	P	pom_e-40.bg	0	0	sgd_e-40.bg	8	0.00149059
GO:0030846	0.271435	0.043341	transcription termination from Pol II promoter, RNA polymerase(A) coupled	P	pom_e-40.bg	0	0	sgd_e-40.bg	8	0.00149059
GO:0030847	0.271435	0.043341	transcription termination from Pol II promoter, RNA polymerase(A)-independent	P	pom_e-40.bg	0	0	sgd_e-40.bg	8	0.00149059
GO:0031146	0.271435	0.043341	SCF-dependent proteasomal ubiquitin-dependent protein catabolism	P	pom_e-40.bg	0	0	sgd_e-40.bg	8	0.00149059
GO:0042138	0.271435	0.043341	meiotic DNA double-strand break formation	P	pom_e-40.bg	0	0	sgd_e-40.bg	8	0.00149059
GO:0042145	0.271435	0.043341	homotypic vacuole fusion, non-autophagic	P	pom_e-40.bg	0	0	sgd_e-40.bg	8	0.00149059
GO:0046519	0.271435	0.043341	sphingoid metabolism	P	pom_e-40.bg	0	0	sgd_e-40.bg	8	0.00149059
GO:0046685	0.271435	0.043341	response to arsenic	P	pom_e-40.bg	0	0	sgd_e-40.bg	8	0.00149059
GO:0051171	0.271435	0.043341	regulation of nitrogen metabolism	P	pom_e-40.bg	0	0	sgd_e-40.bg	8	0.00149059
GO:0042493	0.271435	0.044211	response to drug	P	pom_e-40.bg	16	0.00421607	sgd_e-40.bg	42	0.0078256
GO:0010035	0.2789	0.045625	response to inorganic substance	P	pom_e-40.bg	4	0.00105402	sgd_e-40.bg	18	0.00335383
GO:0000916	0.279064	0.045916	cytokinesis, contractile ring contraction	P	pom_e-40.bg	6	0.00158103	sgd_e-40.bg	1	0.000186324
GO:0007135	0.279064	0.045916	meiosis II	P	pom_e-40.bg	6	0.00158103	sgd_e-40.bg	1	0.000186324
GO:0045141	0.279064	0.045916	telomere clustering	P	pom_e-40.bg	6	0.00158103	sgd_e-40.bg	1	0.000186324
GO:0006512	0.289544	0.047846	ubiquitin cycle	P	pom_e-40.bg	129	0.0339921	sgd_e-40.bg	143	0.0266443
GO:0000080	0.291712	0.048377	G1 phase of mitotic cell cycle	P	pom_e-40.bg	5	0.00131752	sgd_e-40.bg	20	0.00372648
GO:0006505	0.291712	0.048377	GPI anchor metabolism	P	pom_e-40.bg	5	0.00131752	sgd_e-40.bg	20	0.00372648
GO:0046489	0.291712	0.048377	phosphoinositide biosynthesis	P	pom_e-40.bg	5	0.00131752	sgd_e-40.bg	20	0.00372648
GO:0051318	0.291712	0.048377	G1 phase	P	pom_e-40.bg	5	0.00131752	sgd_e-40.bg	20	0.00372648
GO:0006733	0.305195	0.051253	oxidoreduction coenzyme metabolism	P	pom_e-40.bg	18	0.00474308	sgd_e-40.bg	45	0.00838457
GO:0006042	0.305195	0.051424	glucosamine biosynthesis	P	pom_e-40.bg	2	0.000527009	sgd_e-40.bg	13	0.00242221
GO:0006045	0.305195	0.051424	N-acetylglucosamine biosynthesis	P	pom_e-40.bg	2	0.000527009	sgd_e-40.bg	13	0.00242221
GO:0031023	0.305195	0.051424	microtubule organizing center organization and biogenesis	P	pom_e-40.bg	2	0.000527009	sgd_e-40.bg	13	0.00242221
GO:0046349	0.305195	0.051424	amino sugar biosynthesis	P	pom_e-40.bg	2	0.000527009	sgd_e-40.bg	13	0.00242221
GO:0006826	0.305195	0.05148	iron ion transport	P	pom_e-40.bg	8	0.00210804	sgd_e-40.bg	26	0.00484442
GO:0016569	0.315339	0.053415	covalent chromatin modification	P	pom_e-40.bg	22	0.0057971	sgd_e-40.bg	52	0.00968884
GO:0016570	0.315339	0.053415	histone modification	P	pom_e-40.bg	22	0.0057971	sgd_e-40.bg	52	0.00968884
GO:0006302	0.335714	0.057065	double-strand break repair	P	pom_e-40.bg	15	0.00395257	sgd_e-40.bg	39	0.00726663
GO:0019674	0.341272	0.058131	NAD metabolism	P	pom_e-40.bg	3	0.000790514	sgd_e-40.bg	15	0.00279486
GO:0031145	0.341272	0.058131	anaphase-promoting complex-dependent proteasomal ubiquitin-dependent protein catabolism	P	pom_e-40.bg	3	0.000790514	sgd_e-40.bg	15	0.00279486
GO:0006111	0.346905	0.061221	regulation of gluconeogenesis	P	pom_e-40.bg	1	0.000263505	sgd_e-40.bg	10	0.00186324
GO:0006488	0.346905	0.061221	dolichol-linked oligosaccharide biosynthesis	P	pom_e-40.bg	1	0.000263505	sgd_e-40.bg	10	0.00186324
GO:0007021	0.346905	0.061221	tubulin folding	P	pom_e-40.bg	1	0.000263505	sgd_e-40.bg	10	0.00186324
GO:0030488	0.346905	0.061221	tRNA methylation	P	pom_e-40.bg	1	0.000263505	sgd_e-40.bg	10	0.00186324
GO:0042402	0.346905	0.061221	biogenic amine catabolism	P	pom_e-40.bg	1	0.000263505	sgd_e-40.bg	10	0.00186324
GO:0045003	0.346905	0.061221	double-strand break repair via synthesis-dependent strand annealing	P	pom_e-40.bg	1	0.000263505	sgd_e-40.bg	10	0.00186324
GO:0046021	0.346905	0.061221	regulation of transcription from RNA polymerase II promoter, mitotic	P	pom_e-40.bg	1	0.000263505	sgd_e-40.bg	10	0.00186324
GO:0031136	0.346905	0.061302	positive regulation of conjugation	P	pom_e-40.bg	4	0.00105402	sgd_e-40.bg	0	0
GO:0031139	0.346905	0.061302	positive regulation of conjugation with cellular fusion	P	pom_e-40.bg	4	0.00105402	sgd_e-40.bg	0	0
GO:0031140	0.346905	0.061302	induction of conjugation upon nutrient starvation	P	pom_e-40.bg	4	0.00105402	sgd_e-40.bg	0	0
GO:0031142	0.346905	0.061302	induction of conjugation upon nitrogen starvation	P	pom_e-40.bg	4	0.00105402	sgd_e-40.bg	0	0
GO:0042125	0.346905	0.061302	protein amino acid galactosylation	P	pom_e-40.bg	4	0.00105402	sgd_e-40.bg	0	0
GO:0046785	0.346905	0.061302	microtubule polymerization	P	pom_e-40.bg	4	0.00105402	sgd_e-40.bg	0	0
GO:0048478	0.346905	0.061302	replication fork protection	P	pom_e-40.bg	4	0.00105402	sgd_e-40.bg	0	0
GO:0051177	0.346905	0.061302	meiotic sister chromatid cohesion	P	pom_e-40.bg	4	0.00105402	sgd_e-40.bg	0	0
GO:0051227	0.346905	0.061302	mitotic spindle assembly	P	pom_e-40.bg	4	0.00105402	sgd_e-40.bg	0	0
GO:0044267	0.346905	0.061349	cellular protein metabolism	P	pom_e-40.bg	829	0.218445	sgd_e-40.bg	1263	0.235327
GO:0009059	0.347588	0.061552	macromolecule biosynthesis	P	pom_e-40.bg	322	0.0848485	sgd_e-40.bg	518	0.0965157
GO:0000165	0.3523	0.062595	MAPKKK cascade	P	pom_e-40.bg	4	0.00105402	sgd_e-40.bg	17	0.00316751
GO:0019538	0.352747	0.063099	protein metabolism	P	pom_e-40.bg	837	0.220553	sgd_e-40.bg	1274	0.237377
GO:0009310	0.352747	0.064105	amine catabolism	P	pom_e-40.bg	11	0.00289855	sgd_e-40.bg	31	0.00577604
GO:0006506	0.352747	0.065364	GPI anchor biosynthesis	P	pom_e-40.bg	5	0.00131752	sgd_e-40.bg	19	0.00354015
GO:0006613	0.352747	0.065364	cotranslational protein-membrane targeting	P	pom_e-40.bg	5	0.00131752	sgd_e-40.bg	19	0.00354015
GO:0015749	0.352747	0.065364	monosaccharide transport	P	pom_e-40.bg	5	0.00131752	sgd_e-40.bg	19	0.00354015
GO:0006271	0.352747	0.065478	DNA strand elongation	P	pom_e-40.bg	10	0.00263505	sgd_e-40.bg	29	0.00540339
GO:0000289	0.352747	0.065499	poly(A) tail shortening	P	pom_e-40.bg	0	0	sgd_e-40.bg	7	0.00130427
GO:0001306	0.352747	0.065499	age-dependent response to oxidative stress	P	pom_e-40.bg	0	0	sgd_e-40.bg	7	0.00130427
GO:0001323	0.352747	0.065499	age-dependent general metabolic decline during chronological cell aging	P	pom_e-40.bg	0	0	sgd_e-40.bg	7	0.00130427
GO:0001324	0.352747	0.065499	age-dependent response to oxidative stress during chronological cell aging	P	pom_e-40.bg	0	0	sgd_e-40.bg	7	0.00130427
GO:0005980	0.352747	0.065499	glycogen catabolism	P	pom_e-40.bg	0	0	sgd_e-40.bg	7	0.00130427
GO:0006037	0.352747	0.065499	cell wall chitin metabolism	P	pom_e-40.bg	0	0	sgd_e-40.bg	7	0.00130427
GO:0006123	0.352747	0.065499	mitochondrial electron transport, cytochrome c to oxygen	P	pom_e-40.bg	0	0	sgd_e-40.bg	7	0.00130427
GO:0006276	0.352747	0.065499	plasmid maintenance	P	pom_e-40.bg	0	0	sgd_e-40.bg	7	0.00130427
GO:0006280	0.352747	0.065499	mutagenesis	P	pom_e-40.bg	0	0	sgd_e-40.bg	7	0.00130427
GO:0006672	0.352747	0.065499	ceramide metabolism	P	pom_e-40.bg	0	0	sgd_e-40.bg	7	0.00130427
GO:0009083	0.352747	0.065499	branched chain family amino acid catabolism	P	pom_e-40.bg	0	0	sgd_e-40.bg	7	0.00130427
GO:0019439	0.352747	0.065499	aromatic compound catabolism	P	pom_e-40.bg	0	0	sgd_e-40.bg	7	0.00130427
GO:0019794	0.352747	0.065499	nonprotein amino acid metabolism	P	pom_e-40.bg	0	0	sgd_e-40.bg	7	0.00130427
GO:0007166	0.352747	0.065806	cell surface receptor linked signal transduction	P	pom_e-40.bg	17	0.00447958	sgd_e-40.bg	42	0.0078256
GO:0000002	0.360903	0.067413	mitochondrial genome maintenance	P	pom_e-40.bg	7	0.00184453	sgd_e-40.bg	23	0.00428545
GO:0009112	0.365749	0.068448	nucleobase metabolism	P	pom_e-40.bg	16	0.00421607	sgd_e-40.bg	40	0.00745295
GO:0006508	0.372288	0.069848	proteolysis and peptidolysis	P	pom_e-40.bg	123	0.0324111	sgd_e-40.bg	214	0.0398733
GO:0044257	0.372288	0.069848	cellular protein catabolism	P	pom_e-40.bg	123	0.0324111	sgd_e-40.bg	214	0.0398733
GO:0000226	0.372898	0.070095	microtubule cytoskeleton organization and biogenesis	P	pom_e-40.bg	38	0.0100132	sgd_e-40.bg	78	0.0145333
GO:0006464	0.380977	0.071794	protein modification	P	pom_e-40.bg	341	0.0898551	sgd_e-40.bg	544	0.10136
GO:0046365	0.395168	0.074936	monosaccharide catabolism	P	pom_e-40.bg	23	0.00606061	sgd_e-40.bg	52	0.00968884
GO:0015849	0.408541	0.077762	organic acid transport	P	pom_e-40.bg	26	0.00685112	sgd_e-40.bg	57	0.0106205
GO:0006268	0.423641	0.080915	DNA unwinding	P	pom_e-40.bg	3	0.000790514	sgd_e-40.bg	14	0.00260853
GO:0046164	0.427037	0.081687	alcohol catabolism	P	pom_e-40.bg	25	0.00658762	sgd_e-40.bg	55	0.0102478
GO:0000022	0.443991	0.085486	mitotic spindle elongation	P	pom_e-40.bg	4	0.00105402	sgd_e-40.bg	16	0.00298118
GO:0006493	0.443991	0.085486	O-linked glycosylation	P	pom_e-40.bg	4	0.00105402	sgd_e-40.bg	16	0.00298118
GO:0006568	0.443991	0.085486	tryptophan metabolism	P	pom_e-40.bg	4	0.00105402	sgd_e-40.bg	16	0.00298118
GO:0006586	0.443991	0.085486	indolalkylamine metabolism	P	pom_e-40.bg	4	0.00105402	sgd_e-40.bg	16	0.00298118
GO:0042430	0.443991	0.085486	indole and derivative metabolism	P	pom_e-40.bg	4	0.00105402	sgd_e-40.bg	16	0.00298118
GO:0042434	0.443991	0.085486	indole derivative metabolism	P	pom_e-40.bg	4	0.00105402	sgd_e-40.bg	16	0.00298118
GO:0051231	0.443991	0.085486	spindle elongation	P	pom_e-40.bg	4	0.00105402	sgd_e-40.bg	16	0.00298118
GO:0046112	0.451797	0.087386	nucleobase biosynthesis	P	pom_e-40.bg	8	0.00210804	sgd_e-40.bg	24	0.00447177
GO:0006100	0.45375	0.087871	tricarboxylic acid cycle intermediate metabolism	P	pom_e-40.bg	5	0.00131752	sgd_e-40.bg	18	0.00335383
GO:0009266	0.455301	0.088441	response to temperature	P	pom_e-40.bg	7	0.00184453	sgd_e-40.bg	22	0.00409912
GO:0006730	0.455843	0.088708	one-carbon compound metabolism	P	pom_e-40.bg	6	0.00158103	sgd_e-40.bg	20	0.00372648
GO:0000090	0.456941	0.089679	mitotic anaphase	P	pom_e-40.bg	1	0.000263505	sgd_e-40.bg	9	0.00167691
GO:0006067	0.456941	0.089679	ethanol metabolism	P	pom_e-40.bg	1	0.000263505	sgd_e-40.bg	9	0.00167691
GO:0006895	0.456941	0.089679	Golgi to endosome transport	P	pom_e-40.bg	1	0.000263505	sgd_e-40.bg	9	0.00167691
GO:0009410	0.456941	0.089679	response to xenobiotic stimulus	P	pom_e-40.bg	1	0.000263505	sgd_e-40.bg	9	0.00167691
GO:0015718	0.456941	0.089679	monocarboxylic acid transport	P	pom_e-40.bg	1	0.000263505	sgd_e-40.bg	9	0.00167691
GO:0015802	0.456941	0.089679	basic amino acid transport	P	pom_e-40.bg	1	0.000263505	sgd_e-40.bg	9	0.00167691
GO:0045815	0.456941	0.089679	positive regulation of gene expression, epigenetic	P	pom_e-40.bg	1	0.000263505	sgd_e-40.bg	9	0.00167691
GO:0051322	0.456941	0.089679	anaphase	P	pom_e-40.bg	1	0.000263505	sgd_e-40.bg	9	0.00167691
GO:0051258	0.465787	0.092187	protein polymerization	P	pom_e-40.bg	14	0.00368906	sgd_e-40.bg	9	0.00167691
GO:0046942	0.467976	0.092731	carboxylic acid transport	P	pom_e-40.bg	26	0.00685112	sgd_e-40.bg	56	0.0104341
GO:0046483	0.468601	0.094615	heterocycle metabolism	P	pom_e-40.bg	41	0.0108037	sgd_e-40.bg	81	0.0150922
GO:0051186	0.468601	0.097469	cofactor metabolism	P	pom_e-40.bg	95	0.0250329	sgd_e-40.bg	167	0.0311161
GO:0009117	0.468601	0.09766	nucleotide metabolism	P	pom_e-40.bg	69	0.0181818	sgd_e-40.bg	126	0.0234768
GO:0007067	0.468601	0.098752	mitosis	P	pom_e-40.bg	153	0.0403162	sgd_e-40.bg	180	0.0335383
GO:0000372	0.468601	0.099784	Group I intron splicing	P	pom_e-40.bg	0	0	sgd_e-40.bg	6	0.00111794
GO:0000376	0.468601	0.099784	RNA splicing, via transesterification reactions with guanosine as nucleophile	P	pom_e-40.bg	0	0	sgd_e-40.bg	6	0.00111794
GO:0000717	0.468601	0.099784	nucleotide-excision repair, DNA duplex unwinding	P	pom_e-40.bg	0	0	sgd_e-40.bg	6	0.00111794
GO:0000727	0.468601	0.099784	double-strand break repair via break-induced replication	P	pom_e-40.bg	0	0	sgd_e-40.bg	6	0.00111794
GO:0001402	0.468601	0.099784	signal transduction during filamentous growth	P	pom_e-40.bg	0	0	sgd_e-40.bg	6	0.00111794
GO:0006020	0.468601	0.099784	myo-inositol metabolism	P	pom_e-40.bg	0	0	sgd_e-40.bg	6	0.00111794
GO:0006038	0.468601	0.099784	cell wall chitin biosynthesis	P	pom_e-40.bg	0	0	sgd_e-40.bg	6	0.00111794
GO:0006083	0.468601	0.099784	acetate metabolism	P	pom_e-40.bg	0	0	sgd_e-40.bg	6	0.00111794
GO:0006569	0.468601	0.099784	tryptophan catabolism	P	pom_e-40.bg	0	0	sgd_e-40.bg	6	0.00111794
GO:0006616	0.468601	0.099784	SRP-dependent cotranslational protein-membrane targeting, translocation	P	pom_e-40.bg	0	0	sgd_e-40.bg	6	0.00111794
GO:0006617	0.468601	0.099784	SRP-dependent cotranslational protein-membrane targeting, signal sequence recognition	P	pom_e-40.bg	0	0	sgd_e-40.bg	6	0.00111794
GO:0006635	0.468601	0.099784	fatty acid beta-oxidation	P	pom_e-40.bg	0	0	sgd_e-40.bg	6	0.00111794
GO:0006734	0.468601	0.099784	NADH metabolism	P	pom_e-40.bg	0	0	sgd_e-40.bg	6	0.00111794
GO:0006972	0.468601	0.099784	hyperosmotic response	P	pom_e-40.bg	0	0	sgd_e-40.bg	6	0.00111794
GO:0007109	0.468601	0.099784	cytokinesis, completion of separation	P	pom_e-40.bg	0	0	sgd_e-40.bg	6	0.00111794
GO:0009074	0.468601	0.099784	aromatic amino acid family catabolism	P	pom_e-40.bg	0	0	sgd_e-40.bg	6	0.00111794
GO:0009269	0.468601	0.099784	response to dessication	P	pom_e-40.bg	0	0	sgd_e-40.bg	6	0.00111794
GO:0009373	0.468601	0.099784	regulation of transcription by pheromones	P	pom_e-40.bg	0	0	sgd_e-40.bg	6	0.00111794
GO:0009414	0.468601	0.099784	response to water deprivation	P	pom_e-40.bg	0	0	sgd_e-40.bg	6	0.00111794
GO:0009415	0.468601	0.099784	response to water	P	pom_e-40.bg	0	0	sgd_e-40.bg	6	0.00111794
GO:0015791	0.468601	0.099784	polyol transport	P	pom_e-40.bg	0	0	sgd_e-40.bg	6	0.00111794
GO:0015918	0.468601	0.099784	sterol transport	P	pom_e-40.bg	0	0	sgd_e-40.bg	6	0.00111794
GO:0042436	0.468601	0.099784	indole derivative catabolism	P	pom_e-40.bg	0	0	sgd_e-40.bg	6	0.00111794
GO:0043241	0.468601	0.099784	protein complex disassembly	P	pom_e-40.bg	0	0	sgd_e-40.bg	6	0.00111794
GO:0045026	0.468601	0.099784	plasma membrane fusion	P	pom_e-40.bg	0	0	sgd_e-40.bg	6	0.00111794
GO:0046019	0.468601	0.099784	regulation of transcription from RNA polymerase II promoter by pheromones	P	pom_e-40.bg	0	0	sgd_e-40.bg	6	0.00111794
GO:0046218	0.468601	0.099784	indolalkylamine catabolism	P	pom_e-40.bg	0	0	sgd_e-40.bg	6	0.00111794
GO:0051049	0.468601	0.099784	regulation of transport	P	pom_e-40.bg	0	0	sgd_e-40.bg	6	0.00111794
GO:0030489	0.48659	0.10408	processing of 27S pre-rRNA	P	pom_e-40.bg	2	0.000527009	sgd_e-40.bg	11	0.00204956
GO:0016051	0.492334	0.1056	carbohydrate biosynthesis	P	pom_e-40.bg	30	0.00790514	sgd_e-40.bg	62	0.0115521
GO:0007004	0.495715	0.10656	telomerase-dependent telomere maintenance	P	pom_e-40.bg	10	0.00263505	sgd_e-40.bg	27	0.00503074
GO:0009063	0.495715	0.10656	amino acid catabolism	P	pom_e-40.bg	10	0.00263505	sgd_e-40.bg	27	0.00503074
GO:0016044	0.495715	0.10656	membrane organization and biogenesis	P	pom_e-40.bg	10	0.00263505	sgd_e-40.bg	27	0.00503074
GO:0008380	0.499128	0.10753	RNA splicing	P	pom_e-40.bg	67	0.0176548	sgd_e-40.bg	122	0.0227315
GO:0000087	0.506463	0.10923	M phase of mitotic cell cycle	P	pom_e-40.bg	153	0.0403162	sgd_e-40.bg	181	0.0337246
GO:0006913	0.51201	0.11079	nucleocytoplasmic transport	P	pom_e-40.bg	59	0.0155468	sgd_e-40.bg	109	0.0203093
GO:0006732	0.518086	0.11235	coenzyme metabolism	P	pom_e-40.bg	78	0.0205534	sgd_e-40.bg	139	0.025899
GO:0006119	0.523555	0.11366	oxidative phosphorylation	P	pom_e-40.bg	22	0.0057971	sgd_e-40.bg	48	0.00894354
GO:0030001	0.533131	0.11637	metal ion transport	P	pom_e-40.bg	37	0.00974967	sgd_e-40.bg	73	0.0136016
GO:0006144	0.535192	0.11701	purine base metabolism	P	pom_e-40.bg	6	0.00158103	sgd_e-40.bg	19	0.00354015
GO:0009408	0.535192	0.11701	response to heat	P	pom_e-40.bg	6	0.00158103	sgd_e-40.bg	19	0.00354015
GO:0007006	0.535511	0.11746	mitochondrial membrane organization and biogenesis	P	pom_e-40.bg	5	0.00131752	sgd_e-40.bg	17	0.00316751
GO:0030163	0.544175	0.11994	protein catabolism	P	pom_e-40.bg	132	0.0347826	sgd_e-40.bg	222	0.0413639
GO:0009110	0.569821	0.12593	vitamin biosynthesis	P	pom_e-40.bg	20	0.00527009	sgd_e-40.bg	44	0.00819825
GO:0042364	0.569821	0.12593	water-soluble vitamin biosynthesis	P	pom_e-40.bg	20	0.00527009	sgd_e-40.bg	44	0.00819825
GO:0000737	0.590103	0.13146	DNA catabolism, endonucleolytic	P	pom_e-40.bg	1	0.000263505	sgd_e-40.bg	8	0.00149059
GO:0006090	0.590103	0.13146	pyruvate metabolism	P	pom_e-40.bg	1	0.000263505	sgd_e-40.bg	8	0.00149059
GO:0009251	0.590103	0.13146	glucan catabolism	P	pom_e-40.bg	1	0.000263505	sgd_e-40.bg	8	0.00149059
GO:0016074	0.590103	0.13146	snoRNA metabolism	P	pom_e-40.bg	1	0.000263505	sgd_e-40.bg	8	0.00149059
GO:0000050	0.619123	0.14049	urea cycle	P	pom_e-40.bg	3	0.000790514	sgd_e-40.bg	0	0
GO:0000216	0.619123	0.14049	M/G1 transition of mitotic cell cycle	P	pom_e-40.bg	3	0.000790514	sgd_e-40.bg	0	0
GO:0009935	0.619123	0.14049	nutrient import	P	pom_e-40.bg	3	0.000790514	sgd_e-40.bg	0	0
GO:0016246	0.619123	0.14049	RNA interference	P	pom_e-40.bg	3	0.000790514	sgd_e-40.bg	0	0
GO:0016441	0.619123	0.14049	posttranscriptional gene silencing	P	pom_e-40.bg	3	0.000790514	sgd_e-40.bg	0	0
GO:0030950	0.619123	0.14049	establishment and/or maintenance of actin cytoskeleton polarity	P	pom_e-40.bg	3	0.000790514	sgd_e-40.bg	0	0
GO:0031048	0.619123	0.14049	small RNA-mediated chromatin silencing	P	pom_e-40.bg	3	0.000790514	sgd_e-40.bg	0	0
GO:0031056	0.619123	0.14049	regulation of histone modification	P	pom_e-40.bg	3	0.000790514	sgd_e-40.bg	0	0
GO:0035194	0.619123	0.14049	RNA-mediated posttranscriptional gene silencing	P	pom_e-40.bg	3	0.000790514	sgd_e-40.bg	0	0
GO:0042815	0.619123	0.14049	bipolar cell growth	P	pom_e-40.bg	3	0.000790514	sgd_e-40.bg	0	0
GO:0045786	0.619123	0.14049	negative regulation of cell cycle	P	pom_e-40.bg	3	0.000790514	sgd_e-40.bg	0	0
GO:0007584	0.620449	0.14248	response to nutrients	P	pom_e-40.bg	9	0.00237154	sgd_e-40.bg	5	0.000931619
GO:0007059	0.623877	0.14469	chromosome segregation	P	pom_e-40.bg	89	0.0234519	sgd_e-40.bg	101	0.0188187
GO:0006725	0.623877	0.14716	aromatic compound metabolism	P	pom_e-40.bg	38	0.0100132	sgd_e-40.bg	73	0.0136016
GO:0000767	0.623877	0.1474	cellular morphogenesis during conjugation	P	pom_e-40.bg	2	0.000527009	sgd_e-40.bg	10	0.00186324
GO:0006031	0.623877	0.1474	chitin biosynthesis	P	pom_e-40.bg	2	0.000527009	sgd_e-40.bg	10	0.00186324
GO:0006097	0.623877	0.1474	glyoxylate cycle	P	pom_e-40.bg	2	0.000527009	sgd_e-40.bg	10	0.00186324
GO:0006308	0.623877	0.1474	DNA catabolism	P	pom_e-40.bg	2	0.000527009	sgd_e-40.bg	10	0.00186324
GO:0006314	0.623877	0.1474	intron homing	P	pom_e-40.bg	2	0.000527009	sgd_e-40.bg	10	0.00186324
GO:0008614	0.623877	0.1474	pyridoxine metabolism	P	pom_e-40.bg	2	0.000527009	sgd_e-40.bg	10	0.00186324
GO:0042816	0.623877	0.1474	vitamin B6 metabolism	P	pom_e-40.bg	2	0.000527009	sgd_e-40.bg	10	0.00186324
GO:0046487	0.623877	0.1474	glyoxylate metabolism	P	pom_e-40.bg	2	0.000527009	sgd_e-40.bg	10	0.00186324
GO:0000750	0.623877	0.14949	signal transduction during conjugation with cellular fusion	P	pom_e-40.bg	7	0.00184453	sgd_e-40.bg	20	0.00372648
GO:0005984	0.623877	0.14949	disaccharide metabolism	P	pom_e-40.bg	7	0.00184453	sgd_e-40.bg	20	0.00372648
GO:0042723	0.623877	0.14949	thiamin and derivative metabolism	P	pom_e-40.bg	7	0.00184453	sgd_e-40.bg	20	0.00372648
GO:0000173	0.623877	0.15366	inactivation of MAPK during osmolarity sensing	P	pom_e-40.bg	0	0	sgd_e-40.bg	5	0.000931619
GO:0000188	0.623877	0.15366	inactivation of MAPK	P	pom_e-40.bg	0	0	sgd_e-40.bg	5	0.000931619
GO:0000338	0.623877	0.15366	protein deneddylation	P	pom_e-40.bg	0	0	sgd_e-40.bg	5	0.000931619
GO:0000921	0.623877	0.15366	septin ring assembly	P	pom_e-40.bg	0	0	sgd_e-40.bg	5	0.000931619
GO:0005979	0.623877	0.15366	regulation of glycogen biosynthesis	P	pom_e-40.bg	0	0	sgd_e-40.bg	5	0.000931619
GO:0006032	0.623877	0.15366	chitin catabolism	P	pom_e-40.bg	0	0	sgd_e-40.bg	5	0.000931619
GO:0006043	0.623877	0.15366	glucosamine catabolism	P	pom_e-40.bg	0	0	sgd_e-40.bg	5	0.000931619
GO:0006046	0.623877	0.15366	N-acetylglucosamine catabolism	P	pom_e-40.bg	0	0	sgd_e-40.bg	5	0.000931619
GO:0006102	0.623877	0.15366	isocitrate metabolism	P	pom_e-40.bg	0	0	sgd_e-40.bg	5	0.000931619
GO:0006359	0.623877	0.15366	regulation of transcription from RNA polymerase III promoter	P	pom_e-40.bg	0	0	sgd_e-40.bg	5	0.000931619
GO:0006474	0.623877	0.15366	N-terminal protein amino acid acetylation	P	pom_e-40.bg	0	0	sgd_e-40.bg	5	0.000931619
GO:0006491	0.623877	0.15366	N-glycan processing	P	pom_e-40.bg	0	0	sgd_e-40.bg	5	0.000931619
GO:0006559	0.623877	0.15366	L-phenylalanine catabolism	P	pom_e-40.bg	0	0	sgd_e-40.bg	5	0.000931619
GO:0006627	0.623877	0.15366	mitochondrial protein processing	P	pom_e-40.bg	0	0	sgd_e-40.bg	5	0.000931619
GO:0006827	0.623877	0.15366	high affinity iron ion transport	P	pom_e-40.bg	0	0	sgd_e-40.bg	5	0.000931619
GO:0007029	0.623877	0.15366	ER organization and biogenesis	P	pom_e-40.bg	0	0	sgd_e-40.bg	5	0.000931619
GO:0007039	0.623877	0.15366	vacuolar protein catabolism	P	pom_e-40.bg	0	0	sgd_e-40.bg	5	0.000931619
GO:0007130	0.623877	0.15366	synaptonemal complex formation	P	pom_e-40.bg	0	0	sgd_e-40.bg	5	0.000931619
GO:0007532	0.623877	0.15366	regulation of transcription, mating-type specific	P	pom_e-40.bg	0	0	sgd_e-40.bg	5	0.000931619
GO:0009743	0.623877	0.15366	response to carbohydrate stimulus	P	pom_e-40.bg	0	0	sgd_e-40.bg	5	0.000931619
GO:0015677	0.623877	0.15366	copper ion import	P	pom_e-40.bg	0	0	sgd_e-40.bg	5	0.000931619
GO:0015804	0.623877	0.15366	neutral amino acid transport	P	pom_e-40.bg	0	0	sgd_e-40.bg	5	0.000931619
GO:0017004	0.623877	0.15366	cytochrome complex assembly	P	pom_e-40.bg	0	0	sgd_e-40.bg	5	0.000931619
GO:0018409	0.623877	0.15366	peptide or protein amino-terminal blocking	P	pom_e-40.bg	0	0	sgd_e-40.bg	5	0.000931619
GO:0019323	0.623877	0.15366	pentose catabolism	P	pom_e-40.bg	0	0	sgd_e-40.bg	5	0.000931619
GO:0019541	0.623877	0.15366	propionate metabolism	P	pom_e-40.bg	0	0	sgd_e-40.bg	5	0.000931619
GO:0031365	0.623877	0.15366	N-terminal protein amino acid modification	P	pom_e-40.bg	0	0	sgd_e-40.bg	5	0.000931619
GO:0045041	0.623877	0.15366	mitochondrial intermembrane space protein import	P	pom_e-40.bg	0	0	sgd_e-40.bg	5	0.000931619
GO:0045835	0.623877	0.15366	negative regulation of meiosis	P	pom_e-40.bg	0	0	sgd_e-40.bg	5	0.000931619
GO:0046348	0.623877	0.15366	amino sugar catabolism	P	pom_e-40.bg	0	0	sgd_e-40.bg	5	0.000931619
GO:0016125	0.624088	0.15484	sterol metabolism	P	pom_e-40.bg	16	0.00421607	sgd_e-40.bg	36	0.00670766
GO:0006536	0.62651	0.15603	glutamate metabolism	P	pom_e-40.bg	5	0.00131752	sgd_e-40.bg	16	0.00298118
GO:0006614	0.62651	0.15603	SRP-dependent cotranslational protein-membrane targeting	P	pom_e-40.bg	5	0.00131752	sgd_e-40.bg	16	0.00298118
GO:0000183	0.62651	0.15685	chromatin silencing at ribosomal DNA	P	pom_e-40.bg	4	0.00105402	sgd_e-40.bg	14	0.00260853
GO:0000394	0.62651	0.15685	RNA splicing, via endonucleolytic cleavage and ligation	P	pom_e-40.bg	4	0.00105402	sgd_e-40.bg	14	0.00260853
GO:0006388	0.62651	0.15685	tRNA splicing	P	pom_e-40.bg	4	0.00105402	sgd_e-40.bg	14	0.00260853
GO:0007064	0.62651	0.15685	mitotic sister chromatid cohesion	P	pom_e-40.bg	4	0.00105402	sgd_e-40.bg	14	0.00260853
GO:0010038	0.62651	0.15685	response to metal ion	P	pom_e-40.bg	4	0.00105402	sgd_e-40.bg	14	0.00260853
GO:0045454	0.62651	0.15685	cell redox homeostasis	P	pom_e-40.bg	4	0.00105402	sgd_e-40.bg	14	0.00260853
GO:0006298	0.64132	0.16174	mismatch repair	P	pom_e-40.bg	11	0.00289855	sgd_e-40.bg	27	0.00503074
GO:0045005	0.64132	0.16174	maintenance of fidelity during DNA-dependent DNA replication	P	pom_e-40.bg	11	0.00289855	sgd_e-40.bg	27	0.00503074
GO:0015837	0.64132	0.162	amine transport	P	pom_e-40.bg	25	0.00658762	sgd_e-40.bg	51	0.00950252
GO:0000074	0.642578	0.16247	regulation of cell cycle	P	pom_e-40.bg	120	0.0316206	sgd_e-40.bg	142	0.026458
GO:0009451	0.654147	0.16555	RNA modification	P	pom_e-40.bg	46	0.0121212	sgd_e-40.bg	85	0.0158375
GO:0044249	0.68357	0.17332	cellular biosynthesis	P	pom_e-40.bg	551	0.145191	sgd_e-40.bg	836	0.155767
GO:0006412	0.686636	0.17426	protein biosynthesis	P	pom_e-40.bg	293	0.0772069	sgd_e-40.bg	458	0.0853363
GO:0007017	0.695996	0.1768	microtubule-based process	P	pom_e-40.bg	52	0.0137022	sgd_e-40.bg	94	0.0175144
GO:0000279	0.697303	0.17756	M phase	P	pom_e-40.bg	240	0.0632411	sgd_e-40.bg	302	0.0562698
GO:0006007	0.707995	0.18077	glucose catabolism	P	pom_e-40.bg	23	0.00606061	sgd_e-40.bg	47	0.00875722
GO:0019320	0.707995	0.18077	hexose catabolism	P	pom_e-40.bg	23	0.00606061	sgd_e-40.bg	47	0.00875722
GO:0006772	0.747144	0.19239	thiamin metabolism	P	pom_e-40.bg	7	0.00184453	sgd_e-40.bg	19	0.00354015
GO:0015698	0.747144	0.19239	inorganic anion transport	P	pom_e-40.bg	7	0.00184453	sgd_e-40.bg	19	0.00354015
GO:0009058	0.747144	0.19252	biosynthesis	P	pom_e-40.bg	614	0.161792	sgd_e-40.bg	925	0.17235
GO:0000055	0.747144	0.1928	ribosomal large subunit-nucleus export	P	pom_e-40.bg	1	0.000263505	sgd_e-40.bg	7	0.00130427
GO:0000290	0.747144	0.1928	deadenylylation-dependent decapping	P	pom_e-40.bg	1	0.000263505	sgd_e-40.bg	7	0.00130427
GO:0006122	0.747144	0.1928	mitochondrial electron transport, ubiquinol to cytochrome c	P	pom_e-40.bg	1	0.000263505	sgd_e-40.bg	7	0.00130427
GO:0045002	0.747144	0.1928	double-strand break repair via single-strand annealing	P	pom_e-40.bg	1	0.000263505	sgd_e-40.bg	7	0.00130427
GO:0045144	0.749562	0.1944	meiotic sister chromatid segregation	P	pom_e-40.bg	4	0.00105402	sgd_e-40.bg	1	0.000186324
GO:0006468	0.752118	0.19533	protein amino acid phosphorylation	P	pom_e-40.bg	114	0.0300395	sgd_e-40.bg	136	0.02534
GO:0000154	0.765499	0.19953	rRNA modification	P	pom_e-40.bg	6	0.00158103	sgd_e-40.bg	17	0.00316751
GO:0000724	0.765499	0.19953	double-strand break repair via homologous recombination	P	pom_e-40.bg	6	0.00158103	sgd_e-40.bg	17	0.00316751
GO:0007097	0.765499	0.19953	nuclear migration	P	pom_e-40.bg	6	0.00158103	sgd_e-40.bg	17	0.00316751
GO:0009228	0.765499	0.19953	thiamin biosynthesis	P	pom_e-40.bg	6	0.00158103	sgd_e-40.bg	17	0.00316751
GO:0048284	0.765499	0.19953	organelle fusion	P	pom_e-40.bg	6	0.00158103	sgd_e-40.bg	17	0.00316751
GO:0006118	0.769838	0.20139	electron transport	P	pom_e-40.bg	113	0.029776	sgd_e-40.bg	135	0.0251537
GO:0006739	0.784115	0.20578	NADP metabolism	P	pom_e-40.bg	5	0.00131752	sgd_e-40.bg	15	0.00279486
GO:0018193	0.784115	0.20578	peptidyl-amino acid modification	P	pom_e-40.bg	5	0.00131752	sgd_e-40.bg	15	0.00279486
GO:0007018	0.784115	0.20596	microtubule-based movement	P	pom_e-40.bg	21	0.0055336	sgd_e-40.bg	19	0.00354015
GO:0030705	0.784115	0.20596	cytoskeleton-dependent intracellular transport	P	pom_e-40.bg	21	0.0055336	sgd_e-40.bg	19	0.00354015
GO:0000184	0.788581	0.20788	mRNA catabolism, nonsense-mediated decay	P	pom_e-40.bg	2	0.000527009	sgd_e-40.bg	9	0.00167691
GO:0000753	0.788581	0.20788	cellular morphogenesis during conjugation with cellular fusion	P	pom_e-40.bg	2	0.000527009	sgd_e-40.bg	9	0.00167691
GO:0006166	0.788581	0.20788	purine ribonucleoside salvage	P	pom_e-40.bg	2	0.000527009	sgd_e-40.bg	9	0.00167691
GO:0043174	0.788581	0.20788	nucleoside salvage	P	pom_e-40.bg	2	0.000527009	sgd_e-40.bg	9	0.00167691
GO:0045053	0.788581	0.20788	protein-Golgi retention	P	pom_e-40.bg	2	0.000527009	sgd_e-40.bg	9	0.00167691
GO:0006537	0.791238	0.21036	glutamate biosynthesis	P	pom_e-40.bg	4	0.00105402	sgd_e-40.bg	13	0.00242221
GO:0019363	0.791238	0.21036	pyridine nucleotide biosynthesis	P	pom_e-40.bg	4	0.00105402	sgd_e-40.bg	13	0.00242221
GO:0000096	0.801323	0.2138	sulfur amino acid metabolism	P	pom_e-40.bg	20	0.00527009	sgd_e-40.bg	41	0.00763928
GO:0006527	0.819422	0.21924	arginine catabolism	P	pom_e-40.bg	5	0.00131752	sgd_e-40.bg	2	0.000372648
GO:0044270	0.819422	0.21924	nitrogen compound catabolism	P	pom_e-40.bg	5	0.00131752	sgd_e-40.bg	2	0.000372648
GO:0009308	0.819422	0.22049	amine metabolism	P	pom_e-40.bg	169	0.0445323	sgd_e-40.bg	270	0.0503074
GO:0009126	0.819422	0.22243	purine nucleoside monophosphate metabolism	P	pom_e-40.bg	9	0.00237154	sgd_e-40.bg	22	0.00409912
GO:0045013	0.819422	0.23023	negative regulation of transcription by carbon catabolites	P	pom_e-40.bg	6	0.00158103	sgd_e-40.bg	3	0.000558971
GO:0045990	0.819422	0.23023	regulation of transcription by carbon catabolites	P	pom_e-40.bg	6	0.00158103	sgd_e-40.bg	3	0.000558971
GO:0006744	0.819422	0.23027	ubiquinone biosynthesis	P	pom_e-40.bg	9	0.00237154	sgd_e-40.bg	6	0.00111794
GO:0042375	0.819422	0.23027	quinone cofactor metabolism	P	pom_e-40.bg	9	0.00237154	sgd_e-40.bg	6	0.00111794
GO:0045426	0.819422	0.23027	quinone cofactor biosynthesis	P	pom_e-40.bg	9	0.00237154	sgd_e-40.bg	6	0.00111794
GO:0000731	0.819422	0.23387	DNA synthesis during DNA repair	P	pom_e-40.bg	7	0.00184453	sgd_e-40.bg	4	0.000745295
GO:0009250	0.819422	0.23391	glucan biosynthesis	P	pom_e-40.bg	8	0.00210804	sgd_e-40.bg	20	0.00372648
GO:0000101	0.819422	0.24019	sulfur amino acid transport	P	pom_e-40.bg	0	0	sgd_e-40.bg	4	0.000745295
GO:0000135	0.819422	0.24019	septin checkpoint	P	pom_e-40.bg	0	0	sgd_e-40.bg	4	0.000745295
GO:0000196	0.819422	0.24019	MAPKKK cascade during cell wall biogenesis	P	pom_e-40.bg	0	0	sgd_e-40.bg	4	0.000745295
GO:0000707	0.819422	0.24019	meiotic DNA recombinase assembly	P	pom_e-40.bg	0	0	sgd_e-40.bg	4	0.000745295
GO:0000730	0.819422	0.24019	DNA recombinase assembly	P	pom_e-40.bg	0	0	sgd_e-40.bg	4	0.000745295
GO:0000735	0.819422	0.24019	removal of nonhomologous ends	P	pom_e-40.bg	0	0	sgd_e-40.bg	4	0.000745295
GO:0000752	0.819422	0.24019	agglutination during conjugation with cellular fusion	P	pom_e-40.bg	0	0	sgd_e-40.bg	4	0.000745295
GO:0000755	0.819422	0.24019	cytogamy	P	pom_e-40.bg	0	0	sgd_e-40.bg	4	0.000745295
GO:0000771	0.819422	0.24019	agglutination	P	pom_e-40.bg	0	0	sgd_e-40.bg	4	0.000745295
GO:0001522	0.819422	0.24019	pseudouridine synthesis	P	pom_e-40.bg	0	0	sgd_e-40.bg	4	0.000745295
GO:0005981	0.819422	0.24019	regulation of glycogen catabolism	P	pom_e-40.bg	0	0	sgd_e-40.bg	4	0.000745295
GO:0006077	0.819422	0.24019	beta-1,6 glucan metabolism	P	pom_e-40.bg	0	0	sgd_e-40.bg	4	0.000745295
GO:0006101	0.819422	0.24019	citrate metabolism	P	pom_e-40.bg	0	0	sgd_e-40.bg	4	0.000745295
GO:0006121	0.819422	0.24019	mitochondrial electron transport, succinate to ubiquinone	P	pom_e-40.bg	0	0	sgd_e-40.bg	4	0.000745295
GO:0006337	0.819422	0.24019	nucleosome disassembly	P	pom_e-40.bg	0	0	sgd_e-40.bg	4	0.000745295
GO:0006448	0.819422	0.24019	regulation of translational elongation	P	pom_e-40.bg	0	0	sgd_e-40.bg	4	0.000745295
GO:0006450	0.819422	0.24019	regulation of translational fidelity	P	pom_e-40.bg	0	0	sgd_e-40.bg	4	0.000745295
GO:0006580	0.819422	0.24019	ethanolamine metabolism	P	pom_e-40.bg	0	0	sgd_e-40.bg	4	0.000745295
GO:0006591	0.819422	0.24019	ornithine metabolism	P	pom_e-40.bg	0	0	sgd_e-40.bg	4	0.000745295
GO:0006621	0.819422	0.24019	protein-ER retention	P	pom_e-40.bg	0	0	sgd_e-40.bg	4	0.000745295
GO:0006646	0.819422	0.24019	phosphatidylethanolamine biosynthesis	P	pom_e-40.bg	0	0	sgd_e-40.bg	4	0.000745295
GO:0006784	0.819422	0.24019	heme a biosynthesis	P	pom_e-40.bg	0	0	sgd_e-40.bg	4	0.000745295
GO:0006984	0.819422	0.24019	ER-nuclear signaling pathway	P	pom_e-40.bg	0	0	sgd_e-40.bg	4	0.000745295
GO:0007023	0.819422	0.24019	post-chaperonin tubulin folding pathway	P	pom_e-40.bg	0	0	sgd_e-40.bg	4	0.000745295
GO:0009068	0.819422	0.24019	aspartate family amino acid catabolism	P	pom_e-40.bg	0	0	sgd_e-40.bg	4	0.000745295
GO:0009164	0.819422	0.24019	nucleoside catabolism	P	pom_e-40.bg	0	0	sgd_e-40.bg	4	0.000745295
GO:0009746	0.819422	0.24019	response to hexose stimulus	P	pom_e-40.bg	0	0	sgd_e-40.bg	4	0.000745295
GO:0009749	0.819422	0.24019	response to glucose stimulus	P	pom_e-40.bg	0	0	sgd_e-40.bg	4	0.000745295
GO:0015793	0.819422	0.24019	glycerol transport	P	pom_e-40.bg	0	0	sgd_e-40.bg	4	0.000745295
GO:0015908	0.819422	0.24019	fatty acid transport	P	pom_e-40.bg	0	0	sgd_e-40.bg	4	0.000745295
GO:0016073	0.819422	0.24019	snRNA metabolism	P	pom_e-40.bg	0	0	sgd_e-40.bg	4	0.000745295
GO:0016255	0.819422	0.24019	attachment of GPI anchor to protein	P	pom_e-40.bg	0	0	sgd_e-40.bg	4	0.000745295
GO:0018065	0.819422	0.24019	protein-cofactor linkage	P	pom_e-40.bg	0	0	sgd_e-40.bg	4	0.000745295
GO:0018344	0.819422	0.24019	protein geranylgeranylation	P	pom_e-40.bg	0	0	sgd_e-40.bg	4	0.000745295
GO:0018348	0.819422	0.24019	protein amino acid geranylgeranylation	P	pom_e-40.bg	0	0	sgd_e-40.bg	4	0.000745295
GO:0019413	0.819422	0.24019	acetate biosynthesis	P	pom_e-40.bg	0	0	sgd_e-40.bg	4	0.000745295
GO:0019566	0.819422	0.24019	arabinose metabolism	P	pom_e-40.bg	0	0	sgd_e-40.bg	4	0.000745295
GO:0019568	0.819422	0.24019	arabinose catabolism	P	pom_e-40.bg	0	0	sgd_e-40.bg	4	0.000745295
GO:0019795	0.819422	0.24019	nonprotein amino acid biosynthesis	P	pom_e-40.bg	0	0	sgd_e-40.bg	4	0.000745295
GO:0030497	0.819422	0.24019	fatty acid elongation	P	pom_e-40.bg	0	0	sgd_e-40.bg	4	0.000745295
GO:0030968	0.819422	0.24019	unfolded protein response	P	pom_e-40.bg	0	0	sgd_e-40.bg	4	0.000745295
GO:0042439	0.819422	0.24019	ethanolamine and derivative metabolism	P	pom_e-40.bg	0	0	sgd_e-40.bg	4	0.000745295
GO:0042732	0.819422	0.24019	D-xylose metabolism	P	pom_e-40.bg	0	0	sgd_e-40.bg	4	0.000745295
GO:0042843	0.819422	0.24019	D-xylose catabolism	P	pom_e-40.bg	0	0	sgd_e-40.bg	4	0.000745295
GO:0045913	0.819422	0.24019	positive regulation of carbohydrate metabolism	P	pom_e-40.bg	0	0	sgd_e-40.bg	4	0.000745295
GO:0046160	0.819422	0.24019	heme a metabolism	P	pom_e-40.bg	0	0	sgd_e-40.bg	4	0.000745295
GO:0046335	0.819422	0.24019	ethanolamine biosynthesis	P	pom_e-40.bg	0	0	sgd_e-40.bg	4	0.000745295
GO:0046337	0.819422	0.24019	phosphatidylethanolamine metabolism	P	pom_e-40.bg	0	0	sgd_e-40.bg	4	0.000745295
GO:0046834	0.819422	0.24019	lipid phosphorylation	P	pom_e-40.bg	0	0	sgd_e-40.bg	4	0.000745295
GO:0046854	0.819422	0.24019	phosphoinositide phosphorylation	P	pom_e-40.bg	0	0	sgd_e-40.bg	4	0.000745295
GO:0051181	0.819422	0.24019	cofactor transport	P	pom_e-40.bg	0	0	sgd_e-40.bg	4	0.000745295
GO:0007093	0.819422	0.24152	mitotic checkpoint	P	pom_e-40.bg	23	0.00606061	sgd_e-40.bg	22	0.00409912
GO:0042401	0.831566	0.24569	biogenic amine biosynthesis	P	pom_e-40.bg	7	0.00184453	sgd_e-40.bg	18	0.00335383
GO:0042724	0.831566	0.24569	thiamin and derivative biosynthesis	P	pom_e-40.bg	7	0.00184453	sgd_e-40.bg	18	0.00335383
GO:0006820	0.835147	0.24744	anion transport	P	pom_e-40.bg	11	0.00289855	sgd_e-40.bg	25	0.0046581
GO:0009072	0.835147	0.24744	aromatic amino acid family metabolism	P	pom_e-40.bg	11	0.00289855	sgd_e-40.bg	25	0.0046581
GO:0007094	0.849243	0.25232	mitotic spindle checkpoint	P	pom_e-40.bg	22	0.0057971	sgd_e-40.bg	21	0.0039128
GO:0019856	0.865534	0.25757	pyrimidine base biosynthesis	P	pom_e-40.bg	6	0.00158103	sgd_e-40.bg	16	0.00298118
GO:0006418	0.876639	0.26129	tRNA aminoacylation for protein translation	P	pom_e-40.bg	35	0.00922266	sgd_e-40.bg	37	0.00689398
GO:0043038	0.876639	0.26129	amino acid activation	P	pom_e-40.bg	35	0.00922266	sgd_e-40.bg	37	0.00689398
GO:0043039	0.876639	0.26129	tRNA aminoacylation	P	pom_e-40.bg	35	0.00922266	sgd_e-40.bg	37	0.00689398
GO:0006740	0.898842	0.26918	NADPH regeneration	P	pom_e-40.bg	5	0.00131752	sgd_e-40.bg	14	0.00260853
GO:0030473	0.898842	0.26918	nuclear migration, microtubule-mediated	P	pom_e-40.bg	5	0.00131752	sgd_e-40.bg	14	0.00260853
GO:0030865	0.898842	0.26918	cortical cytoskeleton organization and biogenesis	P	pom_e-40.bg	5	0.00131752	sgd_e-40.bg	14	0.00260853
GO:0030866	0.898842	0.26918	cortical actin cytoskeleton organization and biogenesis	P	pom_e-40.bg	5	0.00131752	sgd_e-40.bg	14	0.00260853
GO:0006555	0.898842	0.26961	methionine metabolism	P	pom_e-40.bg	16	0.00421607	sgd_e-40.bg	33	0.00614869
GO:0042546	0.917796	0.27573	cell wall biosynthesis	P	pom_e-40.bg	20	0.00527009	sgd_e-40.bg	19	0.00354015
GO:0009127	0.921932	0.2773	purine nucleoside monophosphate biosynthesis	P	pom_e-40.bg	9	0.00237154	sgd_e-40.bg	21	0.0039128
GO:0009167	0.921932	0.2773	purine ribonucleoside monophosphate metabolism	P	pom_e-40.bg	9	0.00237154	sgd_e-40.bg	21	0.0039128
GO:0030258	0.927939	0.27986	lipid modification	P	pom_e-40.bg	4	0.00105402	sgd_e-40.bg	12	0.00223589
GO:0042278	0.927939	0.27986	purine nucleoside metabolism	P	pom_e-40.bg	4	0.00105402	sgd_e-40.bg	12	0.00223589
GO:0006790	0.927939	0.28169	sulfur metabolism	P	pom_e-40.bg	31	0.00816864	sgd_e-40.bg	57	0.0106205
GO:0000132	0.927939	0.28272	establishment of mitotic spindle orientation	P	pom_e-40.bg	1	0.000263505	sgd_e-40.bg	6	0.00111794
GO:0006558	0.927939	0.28272	L-phenylalanine metabolism	P	pom_e-40.bg	1	0.000263505	sgd_e-40.bg	6	0.00111794
GO:0006874	0.927939	0.28272	calcium ion homeostasis	P	pom_e-40.bg	1	0.000263505	sgd_e-40.bg	6	0.00111794
GO:0006878	0.927939	0.28272	copper ion homeostasis	P	pom_e-40.bg	1	0.000263505	sgd_e-40.bg	6	0.00111794
GO:0006998	0.927939	0.28272	nuclear membrane organization and biogenesis	P	pom_e-40.bg	1	0.000263505	sgd_e-40.bg	6	0.00111794
GO:0015914	0.927939	0.28272	phospholipid transport	P	pom_e-40.bg	1	0.000263505	sgd_e-40.bg	6	0.00111794
GO:0016558	0.927939	0.28272	peroxisome matrix protein import	P	pom_e-40.bg	1	0.000263505	sgd_e-40.bg	6	0.00111794
GO:0019321	0.927939	0.28272	pentose metabolism	P	pom_e-40.bg	1	0.000263505	sgd_e-40.bg	6	0.00111794
GO:0019660	0.927939	0.28272	glycolytic fermentation	P	pom_e-40.bg	1	0.000263505	sgd_e-40.bg	6	0.00111794
GO:0040001	0.927939	0.28272	establishment of mitotic spindle localization	P	pom_e-40.bg	1	0.000263505	sgd_e-40.bg	6	0.00111794
GO:0051293	0.927939	0.28272	establishment of spindle localization	P	pom_e-40.bg	1	0.000263505	sgd_e-40.bg	6	0.00111794
GO:0051294	0.927939	0.28272	establishment of spindle orientation	P	pom_e-40.bg	1	0.000263505	sgd_e-40.bg	6	0.00111794
GO:0006817	0.931476	0.28826	phosphate transport	P	pom_e-40.bg	3	0.000790514	sgd_e-40.bg	10	0.00186324
GO:0006855	0.931476	0.28826	multidrug transport	P	pom_e-40.bg	3	0.000790514	sgd_e-40.bg	10	0.00186324
GO:0009435	0.931476	0.28826	NAD biosynthesis	P	pom_e-40.bg	3	0.000790514	sgd_e-40.bg	10	0.00186324
GO:0009991	0.931476	0.28845	response to extracellular stimulus	P	pom_e-40.bg	19	0.00500659	sgd_e-40.bg	18	0.00335383
GO:0007088	0.931476	0.29048	regulation of mitosis	P	pom_e-40.bg	28	0.00737813	sgd_e-40.bg	52	0.00968884
GO:0009113	0.931476	0.29153	purine base biosynthesis	P	pom_e-40.bg	2	0.000527009	sgd_e-40.bg	8	0.00149059
GO:0006273	0.931476	0.29369	lagging strand elongation	P	pom_e-40.bg	8	0.00210804	sgd_e-40.bg	19	0.00354015
GO:0015893	0.931476	0.29369	drug transport	P	pom_e-40.bg	8	0.00210804	sgd_e-40.bg	19	0.00354015
GO:0009066	0.931476	0.29764	aspartate family amino acid metabolism	P	pom_e-40.bg	30	0.00790514	sgd_e-40.bg	55	0.0102478
GO:0007049	0.931476	0.30838	cell cycle	P	pom_e-40.bg	380	0.100132	sgd_e-40.bg	502	0.0935346
GO:0006289	0.931476	0.3204	nucleotide-excision repair	P	pom_e-40.bg	16	0.00421607	sgd_e-40.bg	32	0.00596236
GO:0006904	0.931476	0.32954	vesicle docking during exocytosis	P	pom_e-40.bg	6	0.00158103	sgd_e-40.bg	15	0.00279486
GO:0000734	0.931476	0.33497	gene conversion at mating-type locus, DNA repair synthesis	P	pom_e-40.bg	2	0.000527009	sgd_e-40.bg	0	0
GO:0006522	0.931476	0.33497	alanine metabolism	P	pom_e-40.bg	2	0.000527009	sgd_e-40.bg	0	0
GO:0006884	0.931476	0.33497	regulation of cell volume	P	pom_e-40.bg	2	0.000527009	sgd_e-40.bg	0	0
GO:0008616	0.931476	0.33497	queuosine biosynthesis	P	pom_e-40.bg	2	0.000527009	sgd_e-40.bg	0	0
GO:0008617	0.931476	0.33497	guanosine metabolism	P	pom_e-40.bg	2	0.000527009	sgd_e-40.bg	0	0
GO:0008618	0.931476	0.33497	7-methylguanosine metabolism	P	pom_e-40.bg	2	0.000527009	sgd_e-40.bg	0	0
GO:0009078	0.931476	0.33497	pyruvate family amino acid metabolism	P	pom_e-40.bg	2	0.000527009	sgd_e-40.bg	0	0
GO:0009967	0.931476	0.33497	positive regulation of signal transduction	P	pom_e-40.bg	2	0.000527009	sgd_e-40.bg	0	0
GO:0009992	0.931476	0.33497	cellular osmoregulation	P	pom_e-40.bg	2	0.000527009	sgd_e-40.bg	0	0
GO:0019290	0.931476	0.33497	siderophore biosynthesis	P	pom_e-40.bg	2	0.000527009	sgd_e-40.bg	0	0
GO:0019539	0.931476	0.33497	siderophore biosynthesis from hydroxamic acid	P	pom_e-40.bg	2	0.000527009	sgd_e-40.bg	0	0
GO:0030951	0.931476	0.33497	establishment and/or maintenance of microtubule cytoskeleton polarity	P	pom_e-40.bg	2	0.000527009	sgd_e-40.bg	0	0
GO:0030953	0.931476	0.33497	astral microtubule organization and biogenesis	P	pom_e-40.bg	2	0.000527009	sgd_e-40.bg	0	0
GO:0030978	0.931476	0.33497	alpha-glucan metabolism	P	pom_e-40.bg	2	0.000527009	sgd_e-40.bg	0	0
GO:0030979	0.931476	0.33497	alpha-glucan biosynthesis	P	pom_e-40.bg	2	0.000527009	sgd_e-40.bg	0	0
GO:0030996	0.931476	0.33497	cell cycle arrest in response to nitrogen starvation	P	pom_e-40.bg	2	0.000527009	sgd_e-40.bg	0	0
GO:0030999	0.931476	0.33497	linear element formation	P	pom_e-40.bg	2	0.000527009	sgd_e-40.bg	0	0
GO:0031029	0.931476	0.33497	regulation of septation initiation signaling	P	pom_e-40.bg	2	0.000527009	sgd_e-40.bg	0	0
GO:0031031	0.931476	0.33497	positive regulation of septation initiation signaling	P	pom_e-40.bg	2	0.000527009	sgd_e-40.bg	0	0
GO:0031059	0.931476	0.33497	histone deacetylation at centromere	P	pom_e-40.bg	2	0.000527009	sgd_e-40.bg	0	0
GO:0031063	0.931476	0.33497	regulation of histone deacetylation	P	pom_e-40.bg	2	0.000527009	sgd_e-40.bg	0	0
GO:0031066	0.931476	0.33497	regulation of histone deacetylation at centromere	P	pom_e-40.bg	2	0.000527009	sgd_e-40.bg	0	0
GO:0031081	0.931476	0.33497	nuclear pore distribution	P	pom_e-40.bg	2	0.000527009	sgd_e-40.bg	0	0
GO:0031168	0.931476	0.33497	ferrichrome metabolism	P	pom_e-40.bg	2	0.000527009	sgd_e-40.bg	0	0
GO:0031169	0.931476	0.33497	ferrichrome biosynthesis	P	pom_e-40.bg	2	0.000527009	sgd_e-40.bg	0	0
GO:0043007	0.931476	0.33497	rDNA maintenance	P	pom_e-40.bg	2	0.000527009	sgd_e-40.bg	0	0
GO:0043157	0.931476	0.33497	response to cation stress	P	pom_e-40.bg	2	0.000527009	sgd_e-40.bg	0	0
GO:0046114	0.931476	0.33497	guanosine biosynthesis	P	pom_e-40.bg	2	0.000527009	sgd_e-40.bg	0	0
GO:0046116	0.931476	0.33497	queuosine metabolism	P	pom_e-40.bg	2	0.000527009	sgd_e-40.bg	0	0
GO:0046118	0.931476	0.33497	7-methylguanosine biosynthesis	P	pom_e-40.bg	2	0.000527009	sgd_e-40.bg	0	0
GO:0046339	0.931476	0.33497	diacylglycerol metabolism	P	pom_e-40.bg	2	0.000527009	sgd_e-40.bg	0	0
GO:0048228	0.931476	0.33497	actin cortical patch distribution	P	pom_e-40.bg	2	0.000527009	sgd_e-40.bg	0	0
GO:0051039	0.931476	0.33497	positive regulation of transcription, meiotic	P	pom_e-40.bg	2	0.000527009	sgd_e-40.bg	0	0
GO:0051125	0.931476	0.33497	regulation of actin nucleation	P	pom_e-40.bg	2	0.000527009	sgd_e-40.bg	0	0
GO:0000271	0.931476	0.34087	polysaccharide biosynthesis	P	pom_e-40.bg	15	0.00395257	sgd_e-40.bg	30	0.00558971
GO:0043284	0.931476	0.34087	biopolymer biosynthesis	P	pom_e-40.bg	15	0.00395257	sgd_e-40.bg	30	0.00558971
GO:0009168	0.931476	0.34286	purine ribonucleoside monophosphate biosynthesis	P	pom_e-40.bg	9	0.00237154	sgd_e-40.bg	20	0.00372648
GO:0006098	0.931476	0.34888	pentose-phosphate shunt	P	pom_e-40.bg	5	0.00131752	sgd_e-40.bg	13	0.00242221
GO:0006476	0.931476	0.34888	protein amino acid deacetylation	P	pom_e-40.bg	5	0.00131752	sgd_e-40.bg	13	0.00242221
GO:0009119	0.931476	0.34888	ribonucleoside metabolism	P	pom_e-40.bg	5	0.00131752	sgd_e-40.bg	13	0.00242221
GO:0000723	0.931476	0.35869	telomere maintenance	P	pom_e-40.bg	29	0.00764163	sgd_e-40.bg	52	0.00968884
GO:0007242	0.931476	0.35881	intracellular signaling cascade	P	pom_e-40.bg	88	0.0231884	sgd_e-40.bg	142	0.026458
GO:0000375	0.931476	0.3673	RNA splicing, via transesterification reactions	P	pom_e-40.bg	61	0.0160738	sgd_e-40.bg	101	0.0188187
GO:0006188	0.931476	0.3688	IMP biosynthesis	P	pom_e-40.bg	4	0.00105402	sgd_e-40.bg	11	0.00204956
GO:0006189	0.931476	0.3688	'de novo' IMP biosynthesis	P	pom_e-40.bg	4	0.00105402	sgd_e-40.bg	11	0.00204956
GO:0006301	0.931476	0.3688	postreplication repair	P	pom_e-40.bg	4	0.00105402	sgd_e-40.bg	11	0.00204956
GO:0006415	0.931476	0.3688	translational termination	P	pom_e-40.bg	4	0.00105402	sgd_e-40.bg	11	0.00204956
GO:0046040	0.931476	0.3688	IMP metabolism	P	pom_e-40.bg	4	0.00105402	sgd_e-40.bg	11	0.00204956
GO:0046128	0.931476	0.3688	purine ribonucleoside metabolism	P	pom_e-40.bg	4	0.00105402	sgd_e-40.bg	11	0.00204956
GO:0000004	0.931476	0.36976	biological process unknown	P	pom_e-40.bg	7	0.00184453	sgd_e-40.bg	5	0.000931619
GO:0006261	0.931476	0.38018	DNA-dependent DNA replication	P	pom_e-40.bg	54	0.0142292	sgd_e-40.bg	90	0.0167691
GO:0006074	0.931476	0.38309	beta-1,3 glucan metabolism	P	pom_e-40.bg	6	0.00158103	sgd_e-40.bg	4	0.000745295
GO:0006075	0.931476	0.38309	beta-1,3 glucan biosynthesis	P	pom_e-40.bg	6	0.00158103	sgd_e-40.bg	4	0.000745295
GO:0009395	0.931476	0.38309	phospholipid catabolism	P	pom_e-40.bg	6	0.00158103	sgd_e-40.bg	4	0.000745295
GO:0016571	0.931476	0.38321	histone methylation	P	pom_e-40.bg	13	0.00342556	sgd_e-40.bg	12	0.00223589
GO:0000069	0.931476	0.38399	centromere and kinetochore complex maturation	P	pom_e-40.bg	0	0	sgd_e-40.bg	3	0.000558971
GO:0000083	0.931476	0.38399	G1/S-specific transcription in mitotic cell cycle	P	pom_e-40.bg	0	0	sgd_e-40.bg	3	0.000558971
GO:0000320	0.931476	0.38399	re-entry into mitotic cell cycle	P	pom_e-40.bg	0	0	sgd_e-40.bg	3	0.000558971
GO:0000321	0.931476	0.38399	re-entry into mitotic cell cycle after pheromone arrest	P	pom_e-40.bg	0	0	sgd_e-40.bg	3	0.000558971
GO:0000348	0.931476	0.38399	nuclear mRNA branch site recognition	P	pom_e-40.bg	0	0	sgd_e-40.bg	3	0.000558971
GO:0000370	0.931476	0.38399	U2-type nuclear mRNA branch site recognition	P	pom_e-40.bg	0	0	sgd_e-40.bg	3	0.000558971
GO:0001100	0.931476	0.38399	negative regulation of exit from mitosis	P	pom_e-40.bg	0	0	sgd_e-40.bg	3	0.000558971
GO:0006078	0.931476	0.38399	beta-1,6 glucan biosynthesis	P	pom_e-40.bg	0	0	sgd_e-40.bg	3	0.000558971
GO:0006110	0.931476	0.38399	regulation of glycolysis	P	pom_e-40.bg	0	0	sgd_e-40.bg	3	0.000558971
GO:0006116	0.931476	0.38399	NADH oxidation	P	pom_e-40.bg	0	0	sgd_e-40.bg	3	0.000558971
GO:0006307	0.931476	0.38399	DNA dealkylation	P	pom_e-40.bg	0	0	sgd_e-40.bg	3	0.000558971
GO:0006376	0.931476	0.38399	mRNA splice site selection	P	pom_e-40.bg	0	0	sgd_e-40.bg	3	0.000558971
GO:0006390	0.931476	0.38399	transcription from mitochondrial promoter	P	pom_e-40.bg	0	0	sgd_e-40.bg	3	0.000558971
GO:0006444	0.931476	0.38399	nascent polypeptide association	P	pom_e-40.bg	0	0	sgd_e-40.bg	3	0.000558971
GO:0006449	0.931476	0.38399	regulation of translational termination	P	pom_e-40.bg	0	0	sgd_e-40.bg	3	0.000558971
GO:0006490	0.931476	0.38399	oligosaccharide-lipid intermediate assembly	P	pom_e-40.bg	0	0	sgd_e-40.bg	3	0.000558971
GO:0006567	0.931476	0.38399	threonine catabolism	P	pom_e-40.bg	0	0	sgd_e-40.bg	3	0.000558971
GO:0006624	0.931476	0.38399	vacuolar protein processing or maturation	P	pom_e-40.bg	0	0	sgd_e-40.bg	3	0.000558971
GO:0006797	0.931476	0.38399	polyphosphate metabolism	P	pom_e-40.bg	0	0	sgd_e-40.bg	3	0.000558971
GO:0006862	0.931476	0.38399	nucleotide transport	P	pom_e-40.bg	0	0	sgd_e-40.bg	3	0.000558971
GO:0007008	0.931476	0.38399	outer mitochondrial membrane organization and biogenesis	P	pom_e-40.bg	0	0	sgd_e-40.bg	3	0.000558971
GO:0007025	0.931476	0.38399	beta-tubulin folding	P	pom_e-40.bg	0	0	sgd_e-40.bg	3	0.000558971
GO:0007026	0.931476	0.38399	negative regulation of microtubule depolymerization	P	pom_e-40.bg	0	0	sgd_e-40.bg	3	0.000558971
GO:0007329	0.931476	0.38399	positive regulation of transcription from RNA polymerase II promoter by pheromones	P	pom_e-40.bg	0	0	sgd_e-40.bg	3	0.000558971
GO:0007606	0.931476	0.38399	sensory perception of chemical stimulus	P	pom_e-40.bg	0	0	sgd_e-40.bg	3	0.000558971
GO:0008655	0.931476	0.38399	pyrimidine salvage	P	pom_e-40.bg	0	0	sgd_e-40.bg	3	0.000558971
GO:0009061	0.931476	0.38399	anaerobic respiration	P	pom_e-40.bg	0	0	sgd_e-40.bg	3	0.000558971
GO:0009092	0.931476	0.38399	homoserine metabolism	P	pom_e-40.bg	0	0	sgd_e-40.bg	3	0.000558971
GO:0009268	0.931476	0.38399	response to pH	P	pom_e-40.bg	0	0	sgd_e-40.bg	3	0.000558971
GO:0009371	0.931476	0.38399	positive regulation of transcription by pheromones	P	pom_e-40.bg	0	0	sgd_e-40.bg	3	0.000558971
GO:0009437	0.931476	0.38399	carnitine metabolism	P	pom_e-40.bg	0	0	sgd_e-40.bg	3	0.000558971
GO:0015693	0.931476	0.38399	magnesium ion transport	P	pom_e-40.bg	0	0	sgd_e-40.bg	3	0.000558971
GO:0015695	0.931476	0.38399	organic cation transport	P	pom_e-40.bg	0	0	sgd_e-40.bg	3	0.000558971
GO:0015696	0.931476	0.38399	ammonium transport	P	pom_e-40.bg	0	0	sgd_e-40.bg	3	0.000558971
GO:0015758	0.931476	0.38399	glucose transport	P	pom_e-40.bg	0	0	sgd_e-40.bg	3	0.000558971
GO:0015851	0.931476	0.38399	nucleobase transport	P	pom_e-40.bg	0	0	sgd_e-40.bg	3	0.000558971
GO:0015865	0.931476	0.38399	purine nucleotide transport	P	pom_e-40.bg	0	0	sgd_e-40.bg	3	0.000558971
GO:0015942	0.931476	0.38399	formate metabolism	P	pom_e-40.bg	0	0	sgd_e-40.bg	3	0.000558971
GO:0016036	0.931476	0.38399	cellular response to phosphate starvation	P	pom_e-40.bg	0	0	sgd_e-40.bg	3	0.000558971
GO:0016180	0.931476	0.38399	snRNA processing	P	pom_e-40.bg	0	0	sgd_e-40.bg	3	0.000558971
GO:0016237	0.931476	0.38399	microautophagy	P	pom_e-40.bg	0	0	sgd_e-40.bg	3	0.000558971
GO:0016584	0.931476	0.38399	nucleosome spacing	P	pom_e-40.bg	0	0	sgd_e-40.bg	3	0.000558971
GO:0017003	0.931476	0.38399	protein-heme linkage	P	pom_e-40.bg	0	0	sgd_e-40.bg	3	0.000558971
GO:0017006	0.931476	0.38399	protein-tetrapyrrole linkage	P	pom_e-40.bg	0	0	sgd_e-40.bg	3	0.000558971
GO:0017196	0.931476	0.38399	N-terminal peptidyl-methionine acetylation	P	pom_e-40.bg	0	0	sgd_e-40.bg	3	0.000558971
GO:0018063	0.931476	0.38399	cytochrome c-heme linkage	P	pom_e-40.bg	0	0	sgd_e-40.bg	3	0.000558971
GO:0018206	0.931476	0.38399	peptidyl-methionine modification	P	pom_e-40.bg	0	0	sgd_e-40.bg	3	0.000558971
GO:0018318	0.931476	0.38399	protein amino acid palmitoylation	P	pom_e-40.bg	0	0	sgd_e-40.bg	3	0.000558971
GO:0018345	0.931476	0.38399	protein palmitoylation	P	pom_e-40.bg	0	0	sgd_e-40.bg	3	0.000558971
GO:0019754	0.931476	0.38399	one-carbon compound catabolism	P	pom_e-40.bg	0	0	sgd_e-40.bg	3	0.000558971
GO:0030100	0.931476	0.38399	regulation of endocytosis	P	pom_e-40.bg	0	0	sgd_e-40.bg	3	0.000558971
GO:0030491	0.931476	0.38399	heteroduplex formation	P	pom_e-40.bg	0	0	sgd_e-40.bg	3	0.000558971
GO:0031111	0.931476	0.38399	negative regulation of microtubule polymerization or depolymerization	P	pom_e-40.bg	0	0	sgd_e-40.bg	3	0.000558971
GO:0031114	0.931476	0.38399	regulation of microtubule depolymerization	P	pom_e-40.bg	0	0	sgd_e-40.bg	3	0.000558971
GO:0042126	0.931476	0.38399	nitrate metabolism	P	pom_e-40.bg	0	0	sgd_e-40.bg	3	0.000558971
GO:0042128	0.931476	0.38399	nitrate assimilation	P	pom_e-40.bg	0	0	sgd_e-40.bg	3	0.000558971
GO:0042173	0.931476	0.38399	regulation of sporulation	P	pom_e-40.bg	0	0	sgd_e-40.bg	3	0.000558971
GO:0042180	0.931476	0.38399	ketone metabolism	P	pom_e-40.bg	0	0	sgd_e-40.bg	3	0.000558971
GO:0042183	0.931476	0.38399	formate catabolism	P	pom_e-40.bg	0	0	sgd_e-40.bg	3	0.000558971
GO:0043144	0.931476	0.38399	snoRNA processing	P	pom_e-40.bg	0	0	sgd_e-40.bg	3	0.000558971
GO:0043254	0.931476	0.38399	regulation of protein complex assembly	P	pom_e-40.bg	0	0	sgd_e-40.bg	3	0.000558971
GO:0045116	0.931476	0.38399	protein neddylation	P	pom_e-40.bg	0	0	sgd_e-40.bg	3	0.000558971
GO:0045595	0.931476	0.38399	regulation of cell differentiation	P	pom_e-40.bg	0	0	sgd_e-40.bg	3	0.000558971
GO:0045821	0.931476	0.38399	positive regulation of glycolysis	P	pom_e-40.bg	0	0	sgd_e-40.bg	3	0.000558971
GO:0045860	0.931476	0.38399	positive regulation of protein kinase activity	P	pom_e-40.bg	0	0	sgd_e-40.bg	3	0.000558971
GO:0045996	0.931476	0.38399	negative regulation of transcription by pheromones	P	pom_e-40.bg	0	0	sgd_e-40.bg	3	0.000558971
GO:0046020	0.931476	0.38399	negative regulation of transcription from RNA polymerase II promoter by pheromones	P	pom_e-40.bg	0	0	sgd_e-40.bg	3	0.000558971
GO:0046513	0.931476	0.38399	ceramide biosynthesis	P	pom_e-40.bg	0	0	sgd_e-40.bg	3	0.000558971
GO:0046520	0.931476	0.38399	sphingoid biosynthesis	P	pom_e-40.bg	0	0	sgd_e-40.bg	3	0.000558971
GO:0051347	0.931476	0.38399	positive regulation of transferase activity	P	pom_e-40.bg	0	0	sgd_e-40.bg	3	0.000558971
GO:0006374	0.931476	0.38849	nuclear mRNA splicing via U2-type spliceosome	P	pom_e-40.bg	3	0.000790514	sgd_e-40.bg	9	0.00167691
GO:0016226	0.931476	0.38849	iron-sulfur cluster assembly	P	pom_e-40.bg	3	0.000790514	sgd_e-40.bg	9	0.00167691
GO:0031163	0.931476	0.38849	metallo-sulfur cluster assembly	P	pom_e-40.bg	3	0.000790514	sgd_e-40.bg	9	0.00167691
GO:0043101	0.931476	0.38849	purine salvage	P	pom_e-40.bg	3	0.000790514	sgd_e-40.bg	9	0.00167691
GO:0006694	0.931476	0.3909	steroid biosynthesis	P	pom_e-40.bg	18	0.00474308	sgd_e-40.bg	34	0.00633501
GO:0000349	0.931476	0.39198	formation of catalytic spliceosome for first transesterification step	P	pom_e-40.bg	3	0.000790514	sgd_e-40.bg	1	0.000186324
GO:0000356	0.931476	0.39198	U2-type catalytic spliceosome formation for first transesterification step	P	pom_e-40.bg	3	0.000790514	sgd_e-40.bg	1	0.000186324
GO:0006295	0.931476	0.39198	nucleotide-excision repair, DNA incision, 3'-to lesion	P	pom_e-40.bg	3	0.000790514	sgd_e-40.bg	1	0.000186324
GO:0006510	0.931476	0.39198	ATP-dependent proteolysis	P	pom_e-40.bg	3	0.000790514	sgd_e-40.bg	1	0.000186324
GO:0007190	0.931476	0.39198	adenylate cyclase activation	P	pom_e-40.bg	3	0.000790514	sgd_e-40.bg	1	0.000186324
GO:0030174	0.931476	0.39198	regulation of DNA replication initiation	P	pom_e-40.bg	3	0.000790514	sgd_e-40.bg	1	0.000186324
GO:0031279	0.931476	0.39198	regulation of cyclase activity	P	pom_e-40.bg	3	0.000790514	sgd_e-40.bg	1	0.000186324
GO:0031281	0.931476	0.39198	positive regulation of cyclase activity	P	pom_e-40.bg	3	0.000790514	sgd_e-40.bg	1	0.000186324
GO:0042274	0.931476	0.39198	ribosomal small subunit biogenesis	P	pom_e-40.bg	3	0.000790514	sgd_e-40.bg	1	0.000186324
GO:0045761	0.931476	0.39198	regulation of adenylate cyclase activity	P	pom_e-40.bg	3	0.000790514	sgd_e-40.bg	1	0.000186324
GO:0045762	0.931476	0.39198	positive regulation of adenylate cyclase activity	P	pom_e-40.bg	3	0.000790514	sgd_e-40.bg	1	0.000186324
GO:0051339	0.931476	0.39198	regulation of lyase activity	P	pom_e-40.bg	3	0.000790514	sgd_e-40.bg	1	0.000186324
GO:0051349	0.931476	0.39198	positive regulation of lyase activity	P	pom_e-40.bg	3	0.000790514	sgd_e-40.bg	1	0.000186324
GO:0006206	0.931476	0.39264	pyrimidine base metabolism	P	pom_e-40.bg	10	0.00263505	sgd_e-40.bg	21	0.0039128
GO:0009895	0.931476	0.3943	negative regulation of catabolism	P	pom_e-40.bg	5	0.00131752	sgd_e-40.bg	3	0.000558971
GO:0042177	0.931476	0.3943	negative regulation of protein catabolism	P	pom_e-40.bg	5	0.00131752	sgd_e-40.bg	3	0.000558971
GO:0045014	0.931476	0.3943	negative regulation of transcription by glucose	P	pom_e-40.bg	5	0.00131752	sgd_e-40.bg	3	0.000558971
GO:0046015	0.931476	0.3943	regulation of transcription by glucose	P	pom_e-40.bg	5	0.00131752	sgd_e-40.bg	3	0.000558971
GO:0006479	0.931476	0.39922	protein amino acid methylation	P	pom_e-40.bg	17	0.00447958	sgd_e-40.bg	17	0.00316751
GO:0008213	0.931476	0.39922	protein amino acid alkylation	P	pom_e-40.bg	17	0.00447958	sgd_e-40.bg	17	0.00316751
GO:0006811	0.931476	0.40192	ion transport	P	pom_e-40.bg	93	0.0245059	sgd_e-40.bg	148	0.0275759
GO:0006269	0.931476	0.40579	DNA replication, synthesis of RNA primer	P	pom_e-40.bg	2	0.000527009	sgd_e-40.bg	7	0.00130427
GO:0006829	0.931476	0.40579	zinc ion transport	P	pom_e-40.bg	2	0.000527009	sgd_e-40.bg	7	0.00130427
GO:0008535	0.931476	0.40579	cytochrome c oxidase complex assembly	P	pom_e-40.bg	2	0.000527009	sgd_e-40.bg	7	0.00130427
GO:0015891	0.931476	0.40579	siderophore transport	P	pom_e-40.bg	2	0.000527009	sgd_e-40.bg	7	0.00130427
GO:0000255	0.931476	0.41402	allantoin metabolism	P	pom_e-40.bg	1	0.000263505	sgd_e-40.bg	5	0.000931619
GO:0000256	0.931476	0.41402	allantoin catabolism	P	pom_e-40.bg	1	0.000263505	sgd_e-40.bg	5	0.000931619
GO:0000715	0.931476	0.41402	nucleotide-excision repair, DNA damage recognition	P	pom_e-40.bg	1	0.000263505	sgd_e-40.bg	5	0.000931619
GO:0006499	0.931476	0.41402	N-terminal protein myristoylation	P	pom_e-40.bg	1	0.000263505	sgd_e-40.bg	5	0.000931619
GO:0015680	0.931476	0.41402	intracellular copper ion transport	P	pom_e-40.bg	1	0.000263505	sgd_e-40.bg	5	0.000931619
GO:0015807	0.931476	0.41402	L-amino acid transport	P	pom_e-40.bg	1	0.000263505	sgd_e-40.bg	5	0.000931619
GO:0018319	0.931476	0.41402	protein amino acid myristoylation	P	pom_e-40.bg	1	0.000263505	sgd_e-40.bg	5	0.000931619
GO:0018377	0.931476	0.41402	protein myristoylation	P	pom_e-40.bg	1	0.000263505	sgd_e-40.bg	5	0.000931619
GO:0019655	0.931476	0.41402	ethanol fermentation	P	pom_e-40.bg	1	0.000263505	sgd_e-40.bg	5	0.000931619
GO:0031106	0.931476	0.41402	septin ring organization	P	pom_e-40.bg	1	0.000263505	sgd_e-40.bg	5	0.000931619
GO:0045011	0.931476	0.41402	actin cable formation	P	pom_e-40.bg	1	0.000263505	sgd_e-40.bg	5	0.000931619
GO:0046700	0.931476	0.41402	heterocycle catabolism	P	pom_e-40.bg	1	0.000263505	sgd_e-40.bg	5	0.000931619
GO:0051017	0.931476	0.41402	actin filament bundle formation	P	pom_e-40.bg	1	0.000263505	sgd_e-40.bg	5	0.000931619
GO:0051129	0.931476	0.41402	negative regulation of cell organization and biogenesis	P	pom_e-40.bg	1	0.000263505	sgd_e-40.bg	5	0.000931619
GO:0051053	0.931476	0.41747	negative regulation of DNA metabolism	P	pom_e-40.bg	6	0.00158103	sgd_e-40.bg	14	0.00260853
GO:0042398	0.931476	0.42018	amino acid derivative biosynthesis	P	pom_e-40.bg	9	0.00237154	sgd_e-40.bg	19	0.00354015
GO:0006096	0.931476	0.42691	glycolysis	P	pom_e-40.bg	19	0.00500659	sgd_e-40.bg	35	0.00652133
GO:0016311	0.931476	0.42691	dephosphorylation	P	pom_e-40.bg	19	0.00500659	sgd_e-40.bg	35	0.00652133
GO:0006270	0.931476	0.44183	DNA replication initiation	P	pom_e-40.bg	23	0.00606061	sgd_e-40.bg	25	0.0046581
GO:0009081	0.931476	0.44256	branched chain family amino acid metabolism	P	pom_e-40.bg	11	0.00289855	sgd_e-40.bg	22	0.00409912
GO:0000741	0.931476	0.44741	karyogamy	P	pom_e-40.bg	5	0.00131752	sgd_e-40.bg	12	0.00223589
GO:0006012	0.931476	0.44741	galactose metabolism	P	pom_e-40.bg	5	0.00131752	sgd_e-40.bg	12	0.00223589
GO:0016575	0.931476	0.44741	histone deacetylation	P	pom_e-40.bg	5	0.00131752	sgd_e-40.bg	12	0.00223589
GO:0040023	0.931476	0.45066	nuclear positioning	P	pom_e-40.bg	8	0.00210804	sgd_e-40.bg	17	0.00316751
GO:0006400	0.931476	0.45071	tRNA modification	P	pom_e-40.bg	40	0.0105402	sgd_e-40.bg	67	0.0124837
GO:0051052	0.931476	0.45977	regulation of DNA metabolism	P	pom_e-40.bg	13	0.00342556	sgd_e-40.bg	25	0.0046581
GO:0006260	0.931476	0.46574	DNA replication	P	pom_e-40.bg	102	0.0268775	sgd_e-40.bg	130	0.0242221
GO:0007051	0.931476	0.47055	spindle organization and biogenesis	P	pom_e-40.bg	22	0.0057971	sgd_e-40.bg	39	0.00726663
GO:0006743	0.931476	0.47229	ubiquinone metabolism	P	pom_e-40.bg	9	0.00237154	sgd_e-40.bg	8	0.00149059
GO:0043087	0.931476	0.47229	regulation of GTPase activity	P	pom_e-40.bg	9	0.00237154	sgd_e-40.bg	8	0.00149059
GO:0051336	0.931476	0.47229	regulation of hydrolase activity	P	pom_e-40.bg	9	0.00237154	sgd_e-40.bg	8	0.00149059
GO:0008202	0.931476	0.47663	steroid metabolism	P	pom_e-40.bg	24	0.00632411	sgd_e-40.bg	42	0.0078256
GO:0000162	0.931476	0.48062	tryptophan biosynthesis	P	pom_e-40.bg	4	0.00105402	sgd_e-40.bg	10	0.00186324
GO:0009096	0.931476	0.48062	aromatic amino acid family biosynthesis, anthranilate pathway	P	pom_e-40.bg	4	0.00105402	sgd_e-40.bg	10	0.00186324
GO:0042435	0.931476	0.48062	indole derivative biosynthesis	P	pom_e-40.bg	4	0.00105402	sgd_e-40.bg	10	0.00186324
GO:0046219	0.931476	0.48062	indolalkylamine biosynthesis	P	pom_e-40.bg	4	0.00105402	sgd_e-40.bg	10	0.00186324
GO:0042594	0.931476	0.49022	response to starvation	P	pom_e-40.bg	13	0.00342556	sgd_e-40.bg	13	0.00242221
GO:0009123	0.931476	0.49226	nucleoside monophosphate metabolism	P	pom_e-40.bg	12	0.00316206	sgd_e-40.bg	23	0.00428545
GO:0009067	0.931476	0.50535	aspartate family amino acid biosynthesis	P	pom_e-40.bg	23	0.00606061	sgd_e-40.bg	40	0.00745295
GO:0006865	0.931476	0.50998	amino acid transport	P	pom_e-40.bg	25	0.00658762	sgd_e-40.bg	43	0.00801192
GO:0006812	0.931476	0.5103	cation transport	P	pom_e-40.bg	77	0.0202899	sgd_e-40.bg	121	0.0225452
GO:0006807	0.931476	0.51374	nitrogen compound metabolism	P	pom_e-40.bg	27	0.00711462	sgd_e-40.bg	46	0.0085709
GO:0006818	0.931476	0.51503	hydrogen transport	P	pom_e-40.bg	30	0.00790514	sgd_e-40.bg	35	0.00652133
GO:0015992	0.931476	0.51503	proton transport	P	pom_e-40.bg	30	0.00790514	sgd_e-40.bg	35	0.00652133
GO:0016126	0.931476	0.51629	sterol biosynthesis	P	pom_e-40.bg	16	0.00421607	sgd_e-40.bg	29	0.00540339
GO:0006696	0.931476	0.51766	ergosterol biosynthesis	P	pom_e-40.bg	3	0.000790514	sgd_e-40.bg	8	0.00149059
GO:0008204	0.931476	0.51766	ergosterol metabolism	P	pom_e-40.bg	3	0.000790514	sgd_e-40.bg	8	0.00149059
GO:0015939	0.931476	0.51766	pantothenate metabolism	P	pom_e-40.bg	3	0.000790514	sgd_e-40.bg	8	0.00149059
GO:0015940	0.931476	0.51766	pantothenate biosynthesis	P	pom_e-40.bg	3	0.000790514	sgd_e-40.bg	8	0.00149059
GO:0046686	0.931476	0.51766	response to cadmium ion	P	pom_e-40.bg	3	0.000790514	sgd_e-40.bg	8	0.00149059
GO:0000377	0.931476	0.52038	RNA splicing, via transesterification reactions with bulged adenosine as nucleophile	P	pom_e-40.bg	61	0.0160738	sgd_e-40.bg	97	0.0180734
GO:0008033	0.931476	0.52112	tRNA processing	P	pom_e-40.bg	33	0.00869565	sgd_e-40.bg	55	0.0102478
GO:0006311	0.931476	0.523	meiotic gene conversion	P	pom_e-40.bg	6	0.00158103	sgd_e-40.bg	13	0.00242221
GO:0009894	0.931476	0.523	regulation of catabolism	P	pom_e-40.bg	6	0.00158103	sgd_e-40.bg	13	0.00242221
GO:0051187	0.931476	0.52452	cofactor catabolism	P	pom_e-40.bg	18	0.00474308	sgd_e-40.bg	32	0.00596236
GO:0009161	0.931476	0.52815	ribonucleoside monophosphate metabolism	P	pom_e-40.bg	11	0.00289855	sgd_e-40.bg	21	0.0039128
GO:0044272	0.931476	0.53102	sulfur compound biosynthesis	P	pom_e-40.bg	20	0.00527009	sgd_e-40.bg	35	0.00652133
GO:0009086	0.931476	0.54147	methionine biosynthesis	P	pom_e-40.bg	13	0.00342556	sgd_e-40.bg	24	0.00447177
GO:0016053	0.931476	0.54147	organic acid biosynthesis	P	pom_e-40.bg	13	0.00342556	sgd_e-40.bg	24	0.00447177
GO:0046394	0.931476	0.54147	carboxylic acid biosynthesis	P	pom_e-40.bg	13	0.00342556	sgd_e-40.bg	24	0.00447177
GO:0006720	0.931476	0.54771	isoprenoid metabolism	P	pom_e-40.bg	11	0.00289855	sgd_e-40.bg	11	0.00204956
GO:0008299	0.931476	0.54771	isoprenoid biosynthesis	P	pom_e-40.bg	11	0.00289855	sgd_e-40.bg	11	0.00204956
GO:0000105	0.931476	0.54987	histidine biosynthesis	P	pom_e-40.bg	8	0.00210804	sgd_e-40.bg	16	0.00298118
GO:0006547	0.931476	0.54987	histidine metabolism	P	pom_e-40.bg	8	0.00210804	sgd_e-40.bg	16	0.00298118
GO:0009075	0.931476	0.54987	histidine family amino acid metabolism	P	pom_e-40.bg	8	0.00210804	sgd_e-40.bg	16	0.00298118
GO:0009076	0.931476	0.54987	histidine family amino acid biosynthesis	P	pom_e-40.bg	8	0.00210804	sgd_e-40.bg	16	0.00298118
GO:0009309	0.931476	0.55413	amine biosynthesis	P	pom_e-40.bg	90	0.0237154	sgd_e-40.bg	139	0.025899
GO:0000302	0.931476	0.55903	response to reactive oxygen species	P	pom_e-40.bg	2	0.000527009	sgd_e-40.bg	6	0.00111794
GO:0006620	0.931476	0.55903	posttranslational protein-membrane targeting	P	pom_e-40.bg	2	0.000527009	sgd_e-40.bg	6	0.00111794
GO:0006828	0.931476	0.55903	manganese ion transport	P	pom_e-40.bg	2	0.000527009	sgd_e-40.bg	6	0.00111794
GO:0007600	0.931476	0.55903	sensory perception	P	pom_e-40.bg	2	0.000527009	sgd_e-40.bg	6	0.00111794
GO:0009581	0.931476	0.55903	detection of external stimulus	P	pom_e-40.bg	2	0.000527009	sgd_e-40.bg	6	0.00111794
GO:0015892	0.931476	0.55903	iron-siderophore transport	P	pom_e-40.bg	2	0.000527009	sgd_e-40.bg	6	0.00111794
GO:0016236	0.931476	0.55903	macroautophagy	P	pom_e-40.bg	2	0.000527009	sgd_e-40.bg	6	0.00111794
GO:0046037	0.931476	0.55903	GMP metabolism	P	pom_e-40.bg	2	0.000527009	sgd_e-40.bg	6	0.00111794
GO:0046470	0.931476	0.55903	phosphatidylcholine metabolism	P	pom_e-40.bg	2	0.000527009	sgd_e-40.bg	6	0.00111794
GO:0050877	0.931476	0.55903	neurophysiological process	P	pom_e-40.bg	2	0.000527009	sgd_e-40.bg	6	0.00111794
GO:0051180	0.931476	0.55903	vitamin transport	P	pom_e-40.bg	2	0.000527009	sgd_e-40.bg	6	0.00111794
GO:0006470	0.931476	0.55906	protein amino acid dephosphorylation	P	pom_e-40.bg	17	0.00447958	sgd_e-40.bg	30	0.00558971
GO:0007186	0.931476	0.55906	G-protein coupled receptor protein signaling pathway	P	pom_e-40.bg	17	0.00447958	sgd_e-40.bg	30	0.00558971
GO:0006816	0.931476	0.56328	calcium ion transport	P	pom_e-40.bg	6	0.00158103	sgd_e-40.bg	5	0.000931619
GO:0008156	0.931476	0.56328	negative regulation of DNA replication	P	pom_e-40.bg	6	0.00158103	sgd_e-40.bg	5	0.000931619
GO:0030041	0.931476	0.56328	actin filament polymerization	P	pom_e-40.bg	6	0.00158103	sgd_e-40.bg	5	0.000931619
GO:0042176	0.931476	0.56328	regulation of protein catabolism	P	pom_e-40.bg	6	0.00158103	sgd_e-40.bg	5	0.000931619
GO:0045143	0.931476	0.56328	homologous chromosome segregation	P	pom_e-40.bg	6	0.00158103	sgd_e-40.bg	5	0.000931619
GO:0046466	0.931476	0.56328	membrane lipid catabolism	P	pom_e-40.bg	6	0.00158103	sgd_e-40.bg	5	0.000931619
GO:0000398	0.931476	0.56389	nuclear mRNA splicing, via spliceosome	P	pom_e-40.bg	61	0.0160738	sgd_e-40.bg	96	0.0178871
GO:0006284	0.931476	0.56687	base-excision repair	P	pom_e-40.bg	5	0.00131752	sgd_e-40.bg	11	0.00204956
GO:0006825	0.931476	0.56687	copper ion transport	P	pom_e-40.bg	5	0.00131752	sgd_e-40.bg	11	0.00204956
GO:0007007	0.931476	0.56687	inner mitochondrial membrane organization and biogenesis	P	pom_e-40.bg	5	0.00131752	sgd_e-40.bg	11	0.00204956
GO:0009124	0.931476	0.5808	nucleoside monophosphate biosynthesis	P	pom_e-40.bg	12	0.00316206	sgd_e-40.bg	22	0.00409912
GO:0006457	0.931476	0.5879	protein folding	P	pom_e-40.bg	93	0.0245059	sgd_e-40.bg	121	0.0225452
GO:0009165	0.931476	0.58954	nucleotide biosynthesis	P	pom_e-40.bg	58	0.0152833	sgd_e-40.bg	91	0.0169555
GO:0006793	0.931476	0.5905	phosphorus metabolism	P	pom_e-40.bg	160	0.0421607	sgd_e-40.bg	240	0.0447177
GO:0006796	0.931476	0.5905	phosphate metabolism	P	pom_e-40.bg	160	0.0421607	sgd_e-40.bg	240	0.0447177
GO:0006360	0.931476	0.59506	transcription from RNA polymerase I promoter	P	pom_e-40.bg	7	0.00184453	sgd_e-40.bg	14	0.00260853
GO:0005992	0.931476	0.60116	trehalose biosynthesis	P	pom_e-40.bg	5	0.00131752	sgd_e-40.bg	4	0.000745295
GO:0007019	0.931476	0.60116	microtubule depolymerization	P	pom_e-40.bg	5	0.00131752	sgd_e-40.bg	4	0.000745295
GO:0009966	0.931476	0.60116	regulation of signal transduction	P	pom_e-40.bg	5	0.00131752	sgd_e-40.bg	4	0.000745295
GO:0046351	0.931476	0.60116	disaccharide biosynthesis	P	pom_e-40.bg	5	0.00131752	sgd_e-40.bg	4	0.000745295
GO:0009109	0.931476	0.60142	coenzyme catabolism	P	pom_e-40.bg	18	0.00474308	sgd_e-40.bg	31	0.00577604
GO:0000301	0.931476	0.60404	retrograde transport, vesicle recycling within Golgi	P	pom_e-40.bg	1	0.000263505	sgd_e-40.bg	4	0.000745295
GO:0006279	0.931476	0.60404	premeiotic DNA synthesis	P	pom_e-40.bg	1	0.000263505	sgd_e-40.bg	4	0.000745295
GO:0006356	0.931476	0.60404	regulation of transcription from RNA polymerase I promoter	P	pom_e-40.bg	1	0.000263505	sgd_e-40.bg	4	0.000745295
GO:0006598	0.931476	0.60404	polyamine catabolism	P	pom_e-40.bg	1	0.000263505	sgd_e-40.bg	4	0.000745295
GO:0006768	0.931476	0.60404	biotin metabolism	P	pom_e-40.bg	1	0.000263505	sgd_e-40.bg	4	0.000745295
GO:0008053	0.931476	0.60404	mitochondrial fusion	P	pom_e-40.bg	1	0.000263505	sgd_e-40.bg	4	0.000745295
GO:0009102	0.931476	0.60404	biotin biosynthesis	P	pom_e-40.bg	1	0.000263505	sgd_e-40.bg	4	0.000745295
GO:0015833	0.931476	0.60404	peptide transport	P	pom_e-40.bg	1	0.000263505	sgd_e-40.bg	4	0.000745295
GO:0042981	0.931476	0.60404	regulation of apoptosis	P	pom_e-40.bg	1	0.000263505	sgd_e-40.bg	4	0.000745295
GO:0043067	0.931476	0.60404	regulation of programmed cell death	P	pom_e-40.bg	1	0.000263505	sgd_e-40.bg	4	0.000745295
GO:0045021	0.931476	0.60404	error-free DNA repair	P	pom_e-40.bg	1	0.000263505	sgd_e-40.bg	4	0.000745295
GO:0009069	0.931476	0.60726	serine family amino acid metabolism	P	pom_e-40.bg	22	0.0057971	sgd_e-40.bg	37	0.00689398
GO:0006519	0.931476	0.61087	amino acid and derivative metabolism	P	pom_e-40.bg	166	0.0437418	sgd_e-40.bg	248	0.0462083
GO:0006207	0.931476	0.61813	'de novo' pyrimidine base biosynthesis	P	pom_e-40.bg	4	0.00105402	sgd_e-40.bg	9	0.00167691
GO:0006749	0.931476	0.61813	glutathione metabolism	P	pom_e-40.bg	4	0.00105402	sgd_e-40.bg	9	0.00167691
GO:0006814	0.931476	0.61813	sodium ion transport	P	pom_e-40.bg	4	0.00105402	sgd_e-40.bg	9	0.00167691
GO:0009156	0.931476	0.62441	ribonucleoside monophosphate biosynthesis	P	pom_e-40.bg	11	0.00289855	sgd_e-40.bg	20	0.00372648
GO:0050790	0.931476	0.62969	regulation of enzyme activity	P	pom_e-40.bg	19	0.00500659	sgd_e-40.bg	22	0.00409912
GO:0000017	0.931476	0.63728	alpha-glucoside transport	P	pom_e-40.bg	0	0	sgd_e-40.bg	2	0.000372648
GO:0000019	0.931476	0.63728	regulation of mitotic recombination	P	pom_e-40.bg	0	0	sgd_e-40.bg	2	0.000372648
GO:0000038	0.931476	0.63728	very-long-chain fatty acid metabolism	P	pom_e-40.bg	0	0	sgd_e-40.bg	2	0.000372648
GO:0000040	0.931476	0.63728	low affinity iron ion transport	P	pom_e-40.bg	1	0.000263505	sgd_e-40.bg	1	0.000186324
GO:0000078	0.931476	0.63728	cell morphogenesis checkpoint	P	pom_e-40.bg	0	0	sgd_e-40.bg	2	0.000372648
GO:0000168	0.931476	0.63728	activation of MAPKK during osmolarity sensing	P	pom_e-40.bg	0	0	sgd_e-40.bg	2	0.000372648
GO:0000186	0.931476	0.63728	activation of MAPKK	P	pom_e-40.bg	0	0	sgd_e-40.bg	2	0.000372648
GO:0000244	0.931476	0.63728	assembly of spliceosomal tri-snRNP	P	pom_e-40.bg	0	0	sgd_e-40.bg	2	0.000372648
GO:0000304	0.931476	0.63728	response to singlet oxygen	P	pom_e-40.bg	0	0	sgd_e-40.bg	2	0.000372648
GO:0000316	0.931476	0.63728	sulfite transport	P	pom_e-40.bg	0	0	sgd_e-40.bg	2	0.000372648
GO:0000387	0.931476	0.63728	spliceosomal snRNP biogenesis	P	pom_e-40.bg	0	0	sgd_e-40.bg	2	0.000372648
GO:0000390	0.931476	0.63728	spliceosome dissembly	P	pom_e-40.bg	0	0	sgd_e-40.bg	2	0.000372648
GO:0000391	0.931476	0.63728	U2-type spliceosome dissembly	P	pom_e-40.bg	0	0	sgd_e-40.bg	2	0.000372648
GO:0000709	0.931476	0.63728	meiotic joint molecule formation	P	pom_e-40.bg	0	0	sgd_e-40.bg	2	0.000372648
GO:0000736	0.931476	0.63728	double-strand break repair via single-strand annealing, removal of nonhomologous ends	P	pom_e-40.bg	0	0	sgd_e-40.bg	2	0.000372648
GO:0001315	0.931476	0.63728	age-dependent response to reactive oxygen species	P	pom_e-40.bg	0	0	sgd_e-40.bg	2	0.000372648
GO:0001320	0.931476	0.63728	age-dependent response to reactive oxygen species during chronological cell aging	P	pom_e-40.bg	0	0	sgd_e-40.bg	2	0.000372648
GO:0006008	0.931476	0.63728	glucose 1-phosphate utilization	P	pom_e-40.bg	0	0	sgd_e-40.bg	2	0.000372648
GO:0006010	0.931476	0.63728	glucose 6-phosphate utilization	P	pom_e-40.bg	0	0	sgd_e-40.bg	2	0.000372648
GO:0006014	0.931476	0.63728	D-ribose metabolism	P	pom_e-40.bg	1	0.000263505	sgd_e-40.bg	1	0.000186324
GO:0006047	0.931476	0.63728	UDP-N-acetylglucosamine metabolism	P	pom_e-40.bg	0	0	sgd_e-40.bg	2	0.000372648
GO:0006048	0.931476	0.63728	UDP-N-acetylglucosamine biosynthesis	P	pom_e-40.bg	0	0	sgd_e-40.bg	2	0.000372648
GO:0006080	0.931476	0.63728	mannan metabolism	P	pom_e-40.bg	0	0	sgd_e-40.bg	2	0.000372648
GO:0006085	0.931476	0.63728	acetyl-CoA biosynthesis	P	pom_e-40.bg	0	0	sgd_e-40.bg	2	0.000372648
GO:0006103	0.931476	0.63728	2-oxoglutarate metabolism	P	pom_e-40.bg	0	0	sgd_e-40.bg	2	0.000372648
GO:0006104	0.931476	0.63728	succinyl-CoA metabolism	P	pom_e-40.bg	0	0	sgd_e-40.bg	2	0.000372648
GO:0006106	0.931476	0.63728	fumarate metabolism	P	pom_e-40.bg	1	0.000263505	sgd_e-40.bg	1	0.000186324
GO:0006114	0.931476	0.63728	glycerol biosynthesis	P	pom_e-40.bg	0	0	sgd_e-40.bg	2	0.000372648
GO:0006120	0.931476	0.63728	mitochondrial electron transport, NADH to ubiquinone	P	pom_e-40.bg	1	0.000263505	sgd_e-40.bg	1	0.000186324
GO:0006168	0.931476	0.63728	adenine salvage	P	pom_e-40.bg	1	0.000263505	sgd_e-40.bg	1	0.000186324
GO:0006171	0.931476	0.63728	cAMP biosynthesis	P	pom_e-40.bg	1	0.000263505	sgd_e-40.bg	1	0.000186324
GO:0006190	0.931476	0.63728	inosine salvage	P	pom_e-40.bg	1	0.000263505	sgd_e-40.bg	1	0.000186324
GO:0006198	0.931476	0.63728	cAMP catabolism	P	pom_e-40.bg	1	0.000263505	sgd_e-40.bg	1	0.000186324
GO:0006228	0.931476	0.63728	UTP biosynthesis	P	pom_e-40.bg	1	0.000263505	sgd_e-40.bg	1	0.000186324
GO:0006231	0.931476	0.63728	dTMP biosynthesis	P	pom_e-40.bg	1	0.000263505	sgd_e-40.bg	1	0.000186324
GO:0006233	0.931476	0.63728	dTDP biosynthesis	P	pom_e-40.bg	1	0.000263505	sgd_e-40.bg	1	0.000186324
GO:0006235	0.931476	0.63728	dTTP biosynthesis	P	pom_e-40.bg	1	0.000263505	sgd_e-40.bg	1	0.000186324
GO:0006296	0.931476	0.63728	nucleotide-excision repair, DNA incision, 5'-to lesion	P	pom_e-40.bg	0	0	sgd_e-40.bg	2	0.000372648
GO:0006343	0.931476	0.63728	establishment of chromatin silencing	P	pom_e-40.bg	0	0	sgd_e-40.bg	2	0.000372648
GO:0006358	0.931476	0.63728	regulation of global transcription from RNA polymerase II promoter	P	pom_e-40.bg	0	0	sgd_e-40.bg	2	0.000372648
GO:0006419	0.931476	0.63728	alanyl-tRNA aminoacylation	P	pom_e-40.bg	1	0.000263505	sgd_e-40.bg	1	0.000186324
GO:0006427	0.931476	0.63728	histidyl-tRNA aminoacylation	P	pom_e-40.bg	1	0.000263505	sgd_e-40.bg	1	0.000186324
GO:0006469	0.931476	0.63728	negative regulation of protein kinase activity	P	pom_e-40.bg	1	0.000263505	sgd_e-40.bg	1	0.000186324
GO:0006492	0.931476	0.63728	N-glycan processing	P	pom_e-40.bg	0	0	sgd_e-40.bg	2	0.000372648
GO:0006516	0.931476	0.63728	glycoprotein catabolism	P	pom_e-40.bg	1	0.000263505	sgd_e-40.bg	1	0.000186324
GO:0006538	0.931476	0.63728	glutamate catabolism	P	pom_e-40.bg	0	0	sgd_e-40.bg	2	0.000372648
GO:0006552	0.931476	0.63728	leucine catabolism	P	pom_e-40.bg	0	0	sgd_e-40.bg	2	0.000372648
GO:0006571	0.931476	0.63728	tyrosine biosynthesis	P	pom_e-40.bg	1	0.000263505	sgd_e-40.bg	1	0.000186324
GO:0006572	0.931476	0.63728	tyrosine catabolism	P	pom_e-40.bg	0	0	sgd_e-40.bg	2	0.000372648
GO:0006573	0.931476	0.63728	valine metabolism	P	pom_e-40.bg	1	0.000263505	sgd_e-40.bg	1	0.000186324
GO:0006592	0.931476	0.63728	ornithine biosynthesis	P	pom_e-40.bg	0	0	sgd_e-40.bg	2	0.000372648
GO:0006636	0.931476	0.63728	fatty acid desaturation	P	pom_e-40.bg	1	0.000263505	sgd_e-40.bg	1	0.000186324
GO:0006664	0.931476	0.63728	glycolipid metabolism	P	pom_e-40.bg	0	0	sgd_e-40.bg	2	0.000372648
GO:0006673	0.931476	0.63728	inositolphosphoceramide metabolism	P	pom_e-40.bg	0	0	sgd_e-40.bg	2	0.000372648
GO:0006687	0.931476	0.63728	glycosphingolipid metabolism	P	pom_e-40.bg	0	0	sgd_e-40.bg	2	0.000372648
GO:0006688	0.931476	0.63728	glycosphingolipid biosynthesis	P	pom_e-40.bg	0	0	sgd_e-40.bg	2	0.000372648
GO:0006690	0.931476	0.63728	icosanoid metabolism	P	pom_e-40.bg	1	0.000263505	sgd_e-40.bg	1	0.000186324
GO:0006691	0.931476	0.63728	leukotriene metabolism	P	pom_e-40.bg	1	0.000263505	sgd_e-40.bg	1	0.000186324
GO:0006729	0.931476	0.63728	tetrahydrobiopterin biosynthesis	P	pom_e-40.bg	1	0.000263505	sgd_e-40.bg	1	0.000186324
GO:0006735	0.931476	0.63728	NADH regeneration	P	pom_e-40.bg	0	0	sgd_e-40.bg	2	0.000372648
GO:0006746	0.931476	0.63728	FADH2 metabolism	P	pom_e-40.bg	0	0	sgd_e-40.bg	2	0.000372648
GO:0006824	0.931476	0.63728	cobalt ion transport	P	pom_e-40.bg	0	0	sgd_e-40.bg	2	0.000372648
GO:0006835	0.931476	0.63728	dicarboxylic acid transport	P	pom_e-40.bg	0	0	sgd_e-40.bg	2	0.000372648
GO:0006842	0.931476	0.63728	tricarboxylic acid transport	P	pom_e-40.bg	0	0	sgd_e-40.bg	2	0.000372648
GO:0006883	0.931476	0.63728	sodium ion homeostasis	P	pom_e-40.bg	0	0	sgd_e-40.bg	2	0.000372648
GO:0006901	0.931476	0.63728	vesicle coating	P	pom_e-40.bg	0	0	sgd_e-40.bg	2	0.000372648
GO:0006935	0.931476	0.63728	chemotaxis	P	pom_e-40.bg	1	0.000263505	sgd_e-40.bg	1	0.000186324
GO:0007000	0.931476	0.63728	nucleolus organization and biogenesis	P	pom_e-40.bg	1	0.000263505	sgd_e-40.bg	1	0.000186324
GO:0007022	0.931476	0.63728	chaperonin-mediated tubulin folding	P	pom_e-40.bg	1	0.000263505	sgd_e-40.bg	1	0.000186324
GO:0007024	0.931476	0.63728	alpha-tubulin folding	P	pom_e-40.bg	0	0	sgd_e-40.bg	2	0.000372648
GO:0007063	0.931476	0.63728	regulation of sister chromatid cohesion	P	pom_e-40.bg	0	0	sgd_e-40.bg	2	0.000372648
GO:0007580	0.931476	0.63728	extrachromosomal circular DNA accumulation during cell aging	P	pom_e-40.bg	0	0	sgd_e-40.bg	2	0.000372648
GO:0007617	0.931476	0.63728	mating behavior	P	pom_e-40.bg	0	0	sgd_e-40.bg	2	0.000372648
GO:0007618	0.931476	0.63728	mating	P	pom_e-40.bg	0	0	sgd_e-40.bg	2	0.000372648
GO:0008360	0.931476	0.63728	regulation of cell shape	P	pom_e-40.bg	0	0	sgd_e-40.bg	2	0.000372648
GO:0008612	0.931476	0.63728	hypusine biosynthesis from peptidyl-lysine	P	pom_e-40.bg	1	0.000263505	sgd_e-40.bg	1	0.000186324
GO:0009052	0.931476	0.63728	pentose-phosphate shunt, non-oxidative branch	P	pom_e-40.bg	1	0.000263505	sgd_e-40.bg	1	0.000186324
GO:0009094	0.931476	0.63728	L-phenylalanine biosynthesis	P	pom_e-40.bg	1	0.000263505	sgd_e-40.bg	1	0.000186324
GO:0009111	0.931476	0.63728	vitamin catabolism	P	pom_e-40.bg	1	0.000263505	sgd_e-40.bg	1	0.000186324
GO:0009118	0.931476	0.63728	regulation of nucleoside metabolism	P	pom_e-40.bg	1	0.000263505	sgd_e-40.bg	1	0.000186324
GO:0009129	0.931476	0.63728	pyrimidine nucleoside monophosphate metabolism	P	pom_e-40.bg	1	0.000263505	sgd_e-40.bg	1	0.000186324
GO:0009130	0.931476	0.63728	pyrimidine nucleoside monophosphate biosynthesis	P	pom_e-40.bg	1	0.000263505	sgd_e-40.bg	1	0.000186324
GO:0009133	0.931476	0.63728	nucleoside diphosphate biosynthesis	P	pom_e-40.bg	1	0.000263505	sgd_e-40.bg	1	0.000186324
GO:0009138	0.931476	0.63728	pyrimidine nucleoside diphosphate metabolism	P	pom_e-40.bg	1	0.000263505	sgd_e-40.bg	1	0.000186324
GO:0009139	0.931476	0.63728	pyrimidine nucleoside diphosphate biosynthesis	P	pom_e-40.bg	1	0.000263505	sgd_e-40.bg	1	0.000186324
GO:0009148	0.931476	0.63728	pyrimidine nucleoside triphosphate biosynthesis	P	pom_e-40.bg	1	0.000263505	sgd_e-40.bg	1	0.000186324
GO:0009157	0.931476	0.63728	deoxyribonucleoside monophosphate biosynthesis	P	pom_e-40.bg	1	0.000263505	sgd_e-40.bg	1	0.000186324
GO:0009162	0.931476	0.63728	deoxyribonucleoside monophosphate metabolism	P	pom_e-40.bg	1	0.000263505	sgd_e-40.bg	1	0.000186324
GO:0009176	0.931476	0.63728	pyrimidine deoxyribonucleoside monophosphate metabolism	P	pom_e-40.bg	1	0.000263505	sgd_e-40.bg	1	0.000186324
GO:0009177	0.931476	0.63728	pyrimidine deoxyribonucleoside monophosphate biosynthesis	P	pom_e-40.bg	1	0.000263505	sgd_e-40.bg	1	0.000186324
GO:0009189	0.931476	0.63728	deoxyribonucleoside diphosphate biosynthesis	P	pom_e-40.bg	1	0.000263505	sgd_e-40.bg	1	0.000186324
GO:0009190	0.931476	0.63728	cyclic nucleotide biosynthesis	P	pom_e-40.bg	1	0.000263505	sgd_e-40.bg	1	0.000186324
GO:0009196	0.931476	0.63728	pyrimidine deoxyribonucleoside diphosphate metabolism	P	pom_e-40.bg	1	0.000263505	sgd_e-40.bg	1	0.000186324
GO:0009197	0.931476	0.63728	pyrimidine deoxyribonucleoside diphosphate biosynthesis	P	pom_e-40.bg	1	0.000263505	sgd_e-40.bg	1	0.000186324
GO:0009202	0.931476	0.63728	deoxyribonucleoside triphosphate biosynthesis	P	pom_e-40.bg	1	0.000263505	sgd_e-40.bg	1	0.000186324
GO:0009212	0.931476	0.63728	pyrimidine deoxyribonucleoside triphosphate biosynthesis	P	pom_e-40.bg	1	0.000263505	sgd_e-40.bg	1	0.000186324
GO:0009214	0.931476	0.63728	cyclic nucleotide catabolism	P	pom_e-40.bg	1	0.000263505	sgd_e-40.bg	1	0.000186324
GO:0009226	0.931476	0.63728	nucleotide-sugar biosynthesis	P	pom_e-40.bg	0	0	sgd_e-40.bg	2	0.000372648
GO:0009229	0.931476	0.63728	thiamin diphosphate biosynthesis	P	pom_e-40.bg	1	0.000263505	sgd_e-40.bg	1	0.000186324
GO:0009247	0.931476	0.63728	glycolipid biosynthesis	P	pom_e-40.bg	0	0	sgd_e-40.bg	2	0.000372648
GO:0009298	0.931476	0.63728	GDP-mannose biosynthesis	P	pom_e-40.bg	0	0	sgd_e-40.bg	2	0.000372648
GO:0009303	0.931476	0.63728	rRNA transcription	P	pom_e-40.bg	0	0	sgd_e-40.bg	2	0.000372648
GO:0009423	0.931476	0.63728	chorismate biosynthesis	P	pom_e-40.bg	1	0.000263505	sgd_e-40.bg	1	0.000186324
GO:0009448	0.931476	0.63728	gamma-aminobutyric acid metabolism	P	pom_e-40.bg	1	0.000263505	sgd_e-40.bg	1	0.000186324
GO:0015691	0.931476	0.63728	cadmium ion transport	P	pom_e-40.bg	1	0.000263505	sgd_e-40.bg	1	0.000186324
GO:0015723	0.931476	0.63728	bilirubin transport	P	pom_e-40.bg	0	0	sgd_e-40.bg	2	0.000372648
GO:0015766	0.931476	0.63728	disaccharide transport	P	pom_e-40.bg	1	0.000263505	sgd_e-40.bg	1	0.000186324
GO:0015781	0.931476	0.63728	pyrimidine nucleotide-sugar transport	P	pom_e-40.bg	0	0	sgd_e-40.bg	2	0.000372648
GO:0015798	0.931476	0.63728	myo-inositol transport	P	pom_e-40.bg	0	0	sgd_e-40.bg	2	0.000372648
GO:0015805	0.931476	0.63728	S-adenosylmethionine transport	P	pom_e-40.bg	0	0	sgd_e-40.bg	2	0.000372648
GO:0015809	0.931476	0.63728	L-arginine transport	P	pom_e-40.bg	1	0.000263505	sgd_e-40.bg	1	0.000186324
GO:0015840	0.931476	0.63728	urea transport	P	pom_e-40.bg	0	0	sgd_e-40.bg	2	0.000372648
GO:0015855	0.931476	0.63728	pyrimidine transport	P	pom_e-40.bg	0	0	sgd_e-40.bg	2	0.000372648
GO:0015858	0.931476	0.63728	nucleoside transport	P	pom_e-40.bg	0	0	sgd_e-40.bg	2	0.000372648
GO:0015867	0.931476	0.63728	ATP transport	P	pom_e-40.bg	0	0	sgd_e-40.bg	2	0.000372648
GO:0015878	0.931476	0.63728	biotin transport	P	pom_e-40.bg	1	0.000263505	sgd_e-40.bg	1	0.000186324
GO:0015887	0.931476	0.63728	pantothenate transport	P	pom_e-40.bg	1	0.000263505	sgd_e-40.bg	1	0.000186324
GO:0015988	0.931476	0.63728	energy coupled proton transport, against electrochemical gradient	P	pom_e-40.bg	1	0.000263505	sgd_e-40.bg	1	0.000186324
GO:0016032	0.931476	0.63728	viral life cycle	P	pom_e-40.bg	0	0	sgd_e-40.bg	2	0.000372648
GO:0016090	0.931476	0.63728	prenol metabolism	P	pom_e-40.bg	1	0.000263505	sgd_e-40.bg	1	0.000186324
GO:0016093	0.931476	0.63728	polyprenol metabolism	P	pom_e-40.bg	1	0.000263505	sgd_e-40.bg	1	0.000186324
GO:0016478	0.931476	0.63728	negative regulation of translation	P	pom_e-40.bg	0	0	sgd_e-40.bg	2	0.000372648
GO:0016539	0.931476	0.63728	intein-mediated protein splicing	P	pom_e-40.bg	0	0	sgd_e-40.bg	2	0.000372648
GO:0016559	0.931476	0.63728	peroxisome division	P	pom_e-40.bg	1	0.000263505	sgd_e-40.bg	1	0.000186324
GO:0016560	0.931476	0.63728	peroxisome matrix protein import, docking	P	pom_e-40.bg	1	0.000263505	sgd_e-40.bg	1	0.000186324
GO:0016576	0.931476	0.63728	histone dephosphorylation	P	pom_e-40.bg	0	0	sgd_e-40.bg	2	0.000372648
GO:0016598	0.931476	0.63728	protein arginylation	P	pom_e-40.bg	1	0.000263505	sgd_e-40.bg	1	0.000186324
GO:0016926	0.931476	0.63728	protein desumoylation	P	pom_e-40.bg	0	0	sgd_e-40.bg	2	0.000372648
GO:0018205	0.931476	0.63728	peptidyl-lysine modification	P	pom_e-40.bg	1	0.000263505	sgd_e-40.bg	1	0.000186324
GO:0018343	0.931476	0.63728	protein farnesylation	P	pom_e-40.bg	0	0	sgd_e-40.bg	2	0.000372648
GO:0018347	0.931476	0.63728	protein amino acid farnesylation	P	pom_e-40.bg	0	0	sgd_e-40.bg	2	0.000372648
GO:0019098	0.931476	0.63728	reproductive behavior	P	pom_e-40.bg	0	0	sgd_e-40.bg	2	0.000372648
GO:0019220	0.931476	0.63728	regulation of phosphate metabolism	P	pom_e-40.bg	0	0	sgd_e-40.bg	2	0.000372648
GO:0019255	0.931476	0.63728	glucose 1-phosphate metabolism	P	pom_e-40.bg	0	0	sgd_e-40.bg	2	0.000372648
GO:0019354	0.931476	0.63728	siroheme biosynthesis	P	pom_e-40.bg	0	0	sgd_e-40.bg	2	0.000372648
GO:0019357	0.931476	0.63728	nicotinate nucleotide biosynthesis	P	pom_e-40.bg	1	0.000263505	sgd_e-40.bg	1	0.000186324
GO:0019370	0.931476	0.63728	leukotriene biosynthesis	P	pom_e-40.bg	1	0.000263505	sgd_e-40.bg	1	0.000186324
GO:0019379	0.931476	0.63728	sulfate assimilation, phosphoadenylyl sulfate reduction by phosphoadenylyl-sulfate reductase (thioredoxin)	P	pom_e-40.bg	1	0.000263505	sgd_e-40.bg	1	0.000186324
GO:0019478	0.931476	0.63728	D-amino acid catabolism	P	pom_e-40.bg	1	0.000263505	sgd_e-40.bg	1	0.000186324
GO:0019482	0.931476	0.63728	beta-alanine metabolism	P	pom_e-40.bg	0	0	sgd_e-40.bg	2	0.000372648
GO:0019483	0.931476	0.63728	beta-alanine biosynthesis	P	pom_e-40.bg	0	0	sgd_e-40.bg	2	0.000372648
GO:0019509	0.931476	0.63728	methionine salvage	P	pom_e-40.bg	0	0	sgd_e-40.bg	2	0.000372648
GO:0019605	0.931476	0.63728	butyrate metabolism	P	pom_e-40.bg	1	0.000263505	sgd_e-40.bg	1	0.000186324
GO:0019627	0.931476	0.63728	urea metabolism	P	pom_e-40.bg	1	0.000263505	sgd_e-40.bg	1	0.000186324
GO:0019673	0.931476	0.63728	GDP-mannose metabolism	P	pom_e-40.bg	0	0	sgd_e-40.bg	2	0.000372648
GO:0019988	0.931476	0.63728	charged-tRNA modification	P	pom_e-40.bg	0	0	sgd_e-40.bg	2	0.000372648
GO:0030242	0.931476	0.63728	peroxisome degradation	P	pom_e-40.bg	0	0	sgd_e-40.bg	2	0.000372648
GO:0030908	0.931476	0.63728	protein splicing	P	pom_e-40.bg	0	0	sgd_e-40.bg	2	0.000372648
GO:0030969	0.931476	0.63728	UFP-specific transcription factor mRNA processing during unfolded protein response	P	pom_e-40.bg	0	0	sgd_e-40.bg	2	0.000372648
GO:0031086	0.931476	0.63728	mRNA catabolism, deadenylylation-independent decay	P	pom_e-40.bg	0	0	sgd_e-40.bg	2	0.000372648
GO:0031087	0.931476	0.63728	deadenylylation-independent decapping	P	pom_e-40.bg	0	0	sgd_e-40.bg	2	0.000372648
GO:0031126	0.931476	0.63728	snoRNA 3'-end processing	P	pom_e-40.bg	0	0	sgd_e-40.bg	2	0.000372648
GO:0031204	0.931476	0.63728	posttranslational protein membrane targeting, translocation	P	pom_e-40.bg	0	0	sgd_e-40.bg	2	0.000372648
GO:0042149	0.931476	0.63728	cellular response to glucose starvation	P	pom_e-40.bg	0	0	sgd_e-40.bg	2	0.000372648
GO:0042330	0.931476	0.63728	taxis	P	pom_e-40.bg	1	0.000263505	sgd_e-40.bg	1	0.000186324
GO:0042357	0.931476	0.63728	thiamin diphosphate metabolism	P	pom_e-40.bg	1	0.000263505	sgd_e-40.bg	1	0.000186324
GO:0042365	0.931476	0.63728	water-soluble vitamin catabolism	P	pom_e-40.bg	1	0.000263505	sgd_e-40.bg	1	0.000186324
GO:0042454	0.931476	0.63728	ribonucleoside catabolism	P	pom_e-40.bg	0	0	sgd_e-40.bg	2	0.000372648
GO:0042542	0.931476	0.63728	response to hydrogen peroxide	P	pom_e-40.bg	0	0	sgd_e-40.bg	2	0.000372648
GO:0042946	0.931476	0.63728	glucoside transport	P	pom_e-40.bg	0	0	sgd_e-40.bg	2	0.000372648
GO:0043065	0.931476	0.63728	positive regulation of apoptosis	P	pom_e-40.bg	0	0	sgd_e-40.bg	2	0.000372648
GO:0043068	0.931476	0.63728	positive regulation of programmed cell death	P	pom_e-40.bg	0	0	sgd_e-40.bg	2	0.000372648
GO:0043096	0.931476	0.63728	purine base salvage	P	pom_e-40.bg	1	0.000263505	sgd_e-40.bg	1	0.000186324
GO:0043102	0.931476	0.63728	amino acid salvage	P	pom_e-40.bg	0	0	sgd_e-40.bg	2	0.000372648
GO:0045040	0.931476	0.63728	mitochondrial outer membrane protein import	P	pom_e-40.bg	0	0	sgd_e-40.bg	2	0.000372648
GO:0045046	0.931476	0.63728	peroxisome membrane protein import	P	pom_e-40.bg	0	0	sgd_e-40.bg	2	0.000372648
GO:0045787	0.931476	0.63728	positive regulation of cell cycle	P	pom_e-40.bg	1	0.000263505	sgd_e-40.bg	1	0.000186324
GO:0045876	0.931476	0.63728	positive regulation of sister chromatid cohesion	P	pom_e-40.bg	0	0	sgd_e-40.bg	2	0.000372648
GO:0045895	0.931476	0.63728	positive regulation of transcription, mating-type specific	P	pom_e-40.bg	0	0	sgd_e-40.bg	2	0.000372648
GO:0045946	0.931476	0.63728	positive regulation of translation	P	pom_e-40.bg	1	0.000263505	sgd_e-40.bg	1	0.000186324
GO:0045978	0.931476	0.63728	negative regulation of nucleoside metabolism	P	pom_e-40.bg	1	0.000263505	sgd_e-40.bg	1	0.000186324
GO:0046051	0.931476	0.63728	UTP metabolism	P	pom_e-40.bg	1	0.000263505	sgd_e-40.bg	1	0.000186324
GO:0046072	0.931476	0.63728	dTDP metabolism	P	pom_e-40.bg	1	0.000263505	sgd_e-40.bg	1	0.000186324
GO:0046073	0.931476	0.63728	dTMP metabolism	P	pom_e-40.bg	1	0.000263505	sgd_e-40.bg	1	0.000186324
GO:0046075	0.931476	0.63728	dTTP metabolism	P	pom_e-40.bg	1	0.000263505	sgd_e-40.bg	1	0.000186324
GO:0046080	0.931476	0.63728	dUTP metabolism	P	pom_e-40.bg	1	0.000263505	sgd_e-40.bg	1	0.000186324
GO:0046087	0.931476	0.63728	cytidine metabolism	P	pom_e-40.bg	1	0.000263505	sgd_e-40.bg	1	0.000186324
GO:0046102	0.931476	0.63728	inosine metabolism	P	pom_e-40.bg	1	0.000263505	sgd_e-40.bg	1	0.000186324
GO:0046133	0.931476	0.63728	pyrimidine ribonucleoside catabolism	P	pom_e-40.bg	0	0	sgd_e-40.bg	2	0.000372648
GO:0046135	0.931476	0.63728	pyrimidine nucleoside catabolism	P	pom_e-40.bg	0	0	sgd_e-40.bg	2	0.000372648
GO:0046146	0.931476	0.63728	tetrahydrobiopterin metabolism	P	pom_e-40.bg	1	0.000263505	sgd_e-40.bg	1	0.000186324
GO:0046156	0.931476	0.63728	siroheme metabolism	P	pom_e-40.bg	0	0	sgd_e-40.bg	2	0.000372648
GO:0046173	0.931476	0.63728	polyol biosynthesis	P	pom_e-40.bg	0	0	sgd_e-40.bg	2	0.000372648
GO:0046185	0.931476	0.63728	aldehyde catabolism	P	pom_e-40.bg	0	0	sgd_e-40.bg	2	0.000372648
GO:0046203	0.931476	0.63728	spermidine catabolism	P	pom_e-40.bg	1	0.000263505	sgd_e-40.bg	1	0.000186324
GO:0046292	0.931476	0.63728	formaldehyde metabolism	P	pom_e-40.bg	0	0	sgd_e-40.bg	2	0.000372648
GO:0046294	0.931476	0.63728	formaldehyde catabolism	P	pom_e-40.bg	0	0	sgd_e-40.bg	2	0.000372648
GO:0046416	0.931476	0.63728	D-amino acid metabolism	P	pom_e-40.bg	1	0.000263505	sgd_e-40.bg	1	0.000186324
GO:0046417	0.931476	0.63728	chorismate metabolism	P	pom_e-40.bg	1	0.000263505	sgd_e-40.bg	1	0.000186324
GO:0046456	0.931476	0.63728	icosanoid biosynthesis	P	pom_e-40.bg	1	0.000263505	sgd_e-40.bg	1	0.000186324
GO:0046497	0.931476	0.63728	nicotinate nucleotide metabolism	P	pom_e-40.bg	1	0.000263505	sgd_e-40.bg	1	0.000186324
GO:0046515	0.931476	0.63728	hypusine biosynthesis	P	pom_e-40.bg	1	0.000263505	sgd_e-40.bg	1	0.000186324
GO:0046516	0.931476	0.63728	hypusine metabolism	P	pom_e-40.bg	1	0.000263505	sgd_e-40.bg	1	0.000186324
GO:0046578	0.931476	0.63728	regulation of Ras protein signal transduction	P	pom_e-40.bg	1	0.000263505	sgd_e-40.bg	1	0.000186324
GO:0046688	0.931476	0.63728	response to copper ion	P	pom_e-40.bg	0	0	sgd_e-40.bg	2	0.000372648
GO:0046838	0.931476	0.63728	phosphorylated carbohydrate dephosphorylation	P	pom_e-40.bg	0	0	sgd_e-40.bg	2	0.000372648
GO:0046855	0.931476	0.63728	inositol phosphate dephosphorylation	P	pom_e-40.bg	0	0	sgd_e-40.bg	2	0.000372648
GO:0048024	0.931476	0.63728	regulation of nuclear mRNA splicing, via spliceosome	P	pom_e-40.bg	0	0	sgd_e-40.bg	2	0.000372648
GO:0048250	0.931476	0.63728	mitochondrial iron ion transport	P	pom_e-40.bg	0	0	sgd_e-40.bg	2	0.000372648
GO:0048309	0.931476	0.63728	endoplasmic reticulum inheritance	P	pom_e-40.bg	0	0	sgd_e-40.bg	2	0.000372648
GO:0050684	0.931476	0.63728	regulation of mRNA processing	P	pom_e-40.bg	0	0	sgd_e-40.bg	2	0.000372648
GO:0050983	0.931476	0.63728	spermidine catabolism to deoxyhypusine, using deoxyhypusine synthase	P	pom_e-40.bg	1	0.000263505	sgd_e-40.bg	1	0.000186324
GO:0051090	0.931476	0.63728	regulation of transcription factor activity	P	pom_e-40.bg	1	0.000263505	sgd_e-40.bg	1	0.000186324
GO:0051093	0.931476	0.63728	negative regulation of development	P	pom_e-40.bg	1	0.000263505	sgd_e-40.bg	1	0.000186324
GO:0051156	0.931476	0.63728	glucose 6-phosphate metabolism	P	pom_e-40.bg	0	0	sgd_e-40.bg	2	0.000372648
GO:0051174	0.931476	0.63728	regulation of phosphorus metabolism	P	pom_e-40.bg	0	0	sgd_e-40.bg	2	0.000372648
GO:0051228	0.931476	0.63728	mitotic spindle disassembly	P	pom_e-40.bg	0	0	sgd_e-40.bg	2	0.000372648
GO:0051252	0.931476	0.63728	regulation of RNA metabolism	P	pom_e-40.bg	0	0	sgd_e-40.bg	2	0.000372648
GO:0051348	0.931476	0.63728	negative regulation of transferase activity	P	pom_e-40.bg	1	0.000263505	sgd_e-40.bg	1	0.000186324
GO:0009267	0.931476	0.64163	cellular response to starvation	P	pom_e-40.bg	12	0.00316206	sgd_e-40.bg	13	0.00242221
GO:0007089	0.931476	0.64483	traversing start control point of mitotic cell cycle	P	pom_e-40.bg	4	0.00105402	sgd_e-40.bg	3	0.000558971
GO:0009097	0.931476	0.64483	isoleucine biosynthesis	P	pom_e-40.bg	4	0.00105402	sgd_e-40.bg	3	0.000558971
GO:0015904	0.931476	0.64483	tetracycline transport	P	pom_e-40.bg	4	0.00105402	sgd_e-40.bg	3	0.000558971
GO:0007534	0.931476	0.6471	gene conversion at mating-type locus	P	pom_e-40.bg	6	0.00158103	sgd_e-40.bg	12	0.00223589
GO:0008054	0.931476	0.6471	cyclin catabolism	P	pom_e-40.bg	6	0.00158103	sgd_e-40.bg	12	0.00223589
GO:0051261	0.931476	0.65757	protein depolymerization	P	pom_e-40.bg	8	0.00210804	sgd_e-40.bg	8	0.00149059
GO:0042168	0.931476	0.6634	heme metabolism	P	pom_e-40.bg	8	0.00210804	sgd_e-40.bg	15	0.00279486
GO:0048278	0.931476	0.6634	vesicle docking	P	pom_e-40.bg	8	0.00210804	sgd_e-40.bg	15	0.00279486
GO:0051128	0.931476	0.6634	regulation of cell organization and biogenesis	P	pom_e-40.bg	8	0.00210804	sgd_e-40.bg	15	0.00279486
GO:0009064	0.931476	0.66883	glutamine family amino acid metabolism	P	pom_e-40.bg	36	0.00948617	sgd_e-40.bg	57	0.0106205
GO:0000819	0.931476	0.6755	sister chromatid segregation	P	pom_e-40.bg	41	0.0108037	sgd_e-40.bg	52	0.00968884
GO:0015672	0.931476	0.67958	monovalent inorganic cation transport	P	pom_e-40.bg	38	0.0100132	sgd_e-40.bg	48	0.00894354
GO:0019722	0.931476	0.68001	calcium-mediated signaling	P	pom_e-40.bg	3	0.000790514	sgd_e-40.bg	7	0.00130427
GO:0006084	0.931476	0.68445	acetyl-CoA metabolism	P	pom_e-40.bg	20	0.00527009	sgd_e-40.bg	33	0.00614869
GO:0006163	0.931476	0.69495	purine nucleotide metabolism	P	pom_e-40.bg	39	0.0102767	sgd_e-40.bg	61	0.0113658
GO:0000280	0.931476	0.69687	nuclear division	P	pom_e-40.bg	2	0.000527009	sgd_e-40.bg	3	0.000558971
GO:0006304	0.931476	0.69687	DNA modification	P	pom_e-40.bg	3	0.000790514	sgd_e-40.bg	2	0.000372648
GO:0006529	0.931476	0.69687	asparagine biosynthesis	P	pom_e-40.bg	2	0.000527009	sgd_e-40.bg	3	0.000558971
GO:0006535	0.931476	0.69687	cysteine biosynthesis from serine	P	pom_e-40.bg	3	0.000790514	sgd_e-40.bg	2	0.000372648
GO:0006721	0.931476	0.69687	terpenoid metabolism	P	pom_e-40.bg	2	0.000527009	sgd_e-40.bg	3	0.000558971
GO:0006750	0.931476	0.69687	glutathione biosynthesis	P	pom_e-40.bg	2	0.000527009	sgd_e-40.bg	3	0.000558971
GO:0007189	0.931476	0.69687	G-protein signaling, adenylate cyclase activating pathway	P	pom_e-40.bg	3	0.000790514	sgd_e-40.bg	2	0.000372648
GO:0009120	0.931476	0.69687	deoxyribonucleoside metabolism	P	pom_e-40.bg	2	0.000527009	sgd_e-40.bg	3	0.000558971
GO:0009132	0.931476	0.69687	nucleoside diphosphate metabolism	P	pom_e-40.bg	2	0.000527009	sgd_e-40.bg	3	0.000558971
GO:0009186	0.931476	0.69687	deoxyribonucleoside diphosphate metabolism	P	pom_e-40.bg	2	0.000527009	sgd_e-40.bg	3	0.000558971
GO:0009241	0.931476	0.69687	polyisoprenoid biosynthesis	P	pom_e-40.bg	2	0.000527009	sgd_e-40.bg	3	0.000558971
GO:0015976	0.931476	0.69687	carbon utilization	P	pom_e-40.bg	2	0.000527009	sgd_e-40.bg	3	0.000558971
GO:0016096	0.931476	0.69687	polyisoprenoid metabolism	P	pom_e-40.bg	2	0.000527009	sgd_e-40.bg	3	0.000558971
GO:0016114	0.931476	0.69687	terpenoid biosynthesis	P	pom_e-40.bg	2	0.000527009	sgd_e-40.bg	3	0.000558971
GO:0019563	0.931476	0.69687	glycerol catabolism	P	pom_e-40.bg	2	0.000527009	sgd_e-40.bg	3	0.000558971
GO:0030162	0.931476	0.69687	regulation of proteolysis and peptidolysis	P	pom_e-40.bg	2	0.000527009	sgd_e-40.bg	3	0.000558971
GO:0042214	0.931476	0.69687	terpene metabolism	P	pom_e-40.bg	2	0.000527009	sgd_e-40.bg	3	0.000558971
GO:0045010	0.931476	0.69687	actin nucleation	P	pom_e-40.bg	2	0.000527009	sgd_e-40.bg	3	0.000558971
GO:0046125	0.931476	0.69687	pyrimidine deoxyribonucleoside metabolism	P	pom_e-40.bg	2	0.000527009	sgd_e-40.bg	3	0.000558971
GO:0046174	0.931476	0.69687	polyol catabolism	P	pom_e-40.bg	2	0.000527009	sgd_e-40.bg	3	0.000558971
GO:0046246	0.931476	0.69687	terpene biosynthesis	P	pom_e-40.bg	2	0.000527009	sgd_e-40.bg	3	0.000558971
GO:0046352	0.931476	0.69687	disaccharide catabolism	P	pom_e-40.bg	2	0.000527009	sgd_e-40.bg	3	0.000558971
GO:0046488	0.931476	0.69687	phosphatidylinositol metabolism	P	pom_e-40.bg	3	0.000790514	sgd_e-40.bg	2	0.000372648
GO:0051205	0.931476	0.69687	protein insertion into membrane	P	pom_e-40.bg	3	0.000790514	sgd_e-40.bg	2	0.000372648
GO:0008652	0.931476	0.697	amino acid biosynthesis	P	pom_e-40.bg	87	0.0229249	sgd_e-40.bg	131	0.0244084
GO:0006771	0.931476	0.70346	riboflavin metabolism	P	pom_e-40.bg	7	0.00184453	sgd_e-40.bg	7	0.00130427
GO:0009231	0.931476	0.70346	riboflavin biosynthesis	P	pom_e-40.bg	7	0.00184453	sgd_e-40.bg	7	0.00130427
GO:0051274	0.931476	0.70346	beta-glucan biosynthesis	P	pom_e-40.bg	7	0.00184453	sgd_e-40.bg	7	0.00130427
GO:0000742	0.931476	0.70831	karyogamy during conjugation with cellular fusion	P	pom_e-40.bg	5	0.00131752	sgd_e-40.bg	10	0.00186324
GO:0045859	0.931476	0.70831	regulation of protein kinase activity	P	pom_e-40.bg	5	0.00131752	sgd_e-40.bg	10	0.00186324
GO:0051338	0.931476	0.70831	regulation of transferase activity	P	pom_e-40.bg	5	0.00131752	sgd_e-40.bg	10	0.00186324
GO:0007126	0.931476	0.71289	meiosis	P	pom_e-40.bg	99	0.026087	sgd_e-40.bg	148	0.0275759
GO:0051321	0.931476	0.71289	meiotic cell cycle	P	pom_e-40.bg	99	0.026087	sgd_e-40.bg	148	0.0275759
GO:0051327	0.931476	0.71289	M phase of meiotic cell cycle	P	pom_e-40.bg	99	0.026087	sgd_e-40.bg	148	0.0275759
GO:0006071	0.931476	0.72155	glycerol metabolism	P	pom_e-40.bg	7	0.00184453	sgd_e-40.bg	13	0.00242221
GO:0019751	0.931476	0.72155	polyol metabolism	P	pom_e-40.bg	7	0.00184453	sgd_e-40.bg	13	0.00242221
GO:0006333	0.931476	0.72493	chromatin assembly or disassembly	P	pom_e-40.bg	21	0.0055336	sgd_e-40.bg	34	0.00633501
GO:0006414	0.931476	0.72804	translational elongation	P	pom_e-40.bg	9	0.00237154	sgd_e-40.bg	16	0.00298118
GO:0016042	0.931476	0.72804	lipid catabolism	P	pom_e-40.bg	9	0.00237154	sgd_e-40.bg	16	0.00298118
GO:0008361	0.931476	0.72887	regulation of cell size	P	pom_e-40.bg	13	0.00342556	sgd_e-40.bg	15	0.00279486
GO:0000097	0.931476	0.72957	sulfur amino acid biosynthesis	P	pom_e-40.bg	17	0.00447958	sgd_e-40.bg	28	0.00521707
GO:0044242	0.931476	0.75618	cellular lipid catabolism	P	pom_e-40.bg	6	0.00158103	sgd_e-40.bg	6	0.00111794
GO:0006164	0.931476	0.75722	purine nucleotide biosynthesis	P	pom_e-40.bg	39	0.0102767	sgd_e-40.bg	60	0.0111794
GO:0000045	0.931476	0.75912	autophagic vacuole formation	P	pom_e-40.bg	2	0.000527009	sgd_e-40.bg	5	0.000931619
GO:0006013	0.931476	0.75912	mannose metabolism	P	pom_e-40.bg	2	0.000527009	sgd_e-40.bg	5	0.000931619
GO:0006072	0.931476	0.75912	glycerol-3-phosphate metabolism	P	pom_e-40.bg	3	0.000790514	sgd_e-40.bg	4	0.000745295
GO:0006108	0.931476	0.75912	malate metabolism	P	pom_e-40.bg	3	0.000790514	sgd_e-40.bg	4	0.000745295
GO:0006177	0.931476	0.75912	GMP biosynthesis	P	pom_e-40.bg	2	0.000527009	sgd_e-40.bg	5	0.000931619
GO:0006213	0.931476	0.75912	pyrimidine nucleoside metabolism	P	pom_e-40.bg	3	0.000790514	sgd_e-40.bg	4	0.000745295
GO:0006370	0.931476	0.75912	mRNA capping	P	pom_e-40.bg	3	0.000790514	sgd_e-40.bg	4	0.000745295
GO:0006596	0.931476	0.75912	polyamine biosynthesis	P	pom_e-40.bg	3	0.000790514	sgd_e-40.bg	4	0.000745295
GO:0008272	0.931476	0.75912	sulfate transport	P	pom_e-40.bg	2	0.000527009	sgd_e-40.bg	5	0.000931619
GO:0009147	0.931476	0.75912	pyrimidine nucleoside triphosphate metabolism	P	pom_e-40.bg	3	0.000790514	sgd_e-40.bg	4	0.000745295
GO:0009306	0.931476	0.75912	protein secretion	P	pom_e-40.bg	2	0.000527009	sgd_e-40.bg	5	0.000931619
GO:0015780	0.931476	0.75912	nucleotide-sugar transport	P	pom_e-40.bg	3	0.000790514	sgd_e-40.bg	4	0.000745295
GO:0017182	0.931476	0.75912	peptidyl-diphthamide metabolism	P	pom_e-40.bg	3	0.000790514	sgd_e-40.bg	4	0.000745295
GO:0017183	0.931476	0.75912	peptidyl-diphthamide biosynthesis from peptidyl-histidine	P	pom_e-40.bg	3	0.000790514	sgd_e-40.bg	4	0.000745295
GO:0018202	0.931476	0.75912	peptidyl-histidine modification	P	pom_e-40.bg	3	0.000790514	sgd_e-40.bg	4	0.000745295
GO:0018342	0.931476	0.75912	protein prenylation	P	pom_e-40.bg	2	0.000527009	sgd_e-40.bg	5	0.000931619
GO:0018346	0.931476	0.75912	protein amino acid prenylation	P	pom_e-40.bg	2	0.000527009	sgd_e-40.bg	5	0.000931619
GO:0030007	0.931476	0.75912	potassium ion homeostasis	P	pom_e-40.bg	3	0.000790514	sgd_e-40.bg	4	0.000745295
GO:0030042	0.931476	0.75912	actin filament depolymerization	P	pom_e-40.bg	3	0.000790514	sgd_e-40.bg	4	0.000745295
GO:0030833	0.931476	0.75912	regulation of actin filament polymerization	P	pom_e-40.bg	3	0.000790514	sgd_e-40.bg	4	0.000745295
GO:0040008	0.931476	0.75912	regulation of growth	P	pom_e-40.bg	2	0.000527009	sgd_e-40.bg	5	0.000931619
GO:0043085	0.931476	0.75912	positive regulation of enzyme activity	P	pom_e-40.bg	3	0.000790514	sgd_e-40.bg	4	0.000745295
GO:0043086	0.931476	0.75912	negative regulation of enzyme activity	P	pom_e-40.bg	3	0.000790514	sgd_e-40.bg	4	0.000745295
GO:0043248	0.931476	0.75912	proteasome assembly	P	pom_e-40.bg	2	0.000527009	sgd_e-40.bg	5	0.000931619
GO:0046856	0.931476	0.75912	phosphoinositide dephosphorylation	P	pom_e-40.bg	2	0.000527009	sgd_e-40.bg	5	0.000931619
GO:0001682	0.931476	0.76288	tRNA 5'-leader removal	P	pom_e-40.bg	1	0.000263505	sgd_e-40.bg	2	0.000372648
GO:0006241	0.931476	0.76288	CTP biosynthesis	P	pom_e-40.bg	1	0.000263505	sgd_e-40.bg	2	0.000372648
GO:0006305	0.931476	0.76288	DNA alkylation	P	pom_e-40.bg	2	0.000527009	sgd_e-40.bg	1	0.000186324
GO:0006306	0.931476	0.76288	DNA methylation	P	pom_e-40.bg	2	0.000527009	sgd_e-40.bg	1	0.000186324
GO:0006420	0.931476	0.76288	arginyl-tRNA aminoacylation	P	pom_e-40.bg	1	0.000263505	sgd_e-40.bg	2	0.000372648
GO:0006423	0.931476	0.76288	cysteinyl-tRNA aminoacylation	P	pom_e-40.bg	2	0.000527009	sgd_e-40.bg	1	0.000186324
GO:0006426	0.931476	0.76288	glycyl-tRNA aminoacylation	P	pom_e-40.bg	1	0.000263505	sgd_e-40.bg	2	0.000372648
GO:0006429	0.931476	0.76288	leucyl-tRNA aminoacylation	P	pom_e-40.bg	1	0.000263505	sgd_e-40.bg	2	0.000372648
GO:0006438	0.931476	0.76288	valyl-tRNA aminoacylation	P	pom_e-40.bg	2	0.000527009	sgd_e-40.bg	1	0.000186324
GO:0006481	0.931476	0.76288	C-terminal protein amino acid methylation	P	pom_e-40.bg	1	0.000263505	sgd_e-40.bg	2	0.000372648
GO:0006597	0.931476	0.76288	spermine biosynthesis	P	pom_e-40.bg	1	0.000263505	sgd_e-40.bg	2	0.000372648
GO:0006821	0.931476	0.76288	chloride transport	P	pom_e-40.bg	2	0.000527009	sgd_e-40.bg	1	0.000186324
GO:0006880	0.931476	0.76288	intracellular sequestering of iron ion	P	pom_e-40.bg	1	0.000263505	sgd_e-40.bg	2	0.000372648
GO:0006916	0.931476	0.76288	anti-apoptosis	P	pom_e-40.bg	1	0.000263505	sgd_e-40.bg	2	0.000372648
GO:0006952	0.931476	0.76288	defense response	P	pom_e-40.bg	1	0.000263505	sgd_e-40.bg	2	0.000372648
GO:0007200	0.931476	0.76288	G-protein signaling, coupled to IP3 second messenger (phospholipase C activating)	P	pom_e-40.bg	1	0.000263505	sgd_e-40.bg	2	0.000372648
GO:0007205	0.931476	0.76288	protein kinase C activation	P	pom_e-40.bg	1	0.000263505	sgd_e-40.bg	2	0.000372648
GO:0007610	0.931476	0.76288	behavior	P	pom_e-40.bg	1	0.000263505	sgd_e-40.bg	2	0.000372648
GO:0008215	0.931476	0.76288	spermine metabolism	P	pom_e-40.bg	1	0.000263505	sgd_e-40.bg	2	0.000372648
GO:0009095	0.931476	0.76288	aromatic amino acid family biosynthesis, prephenate pathway	P	pom_e-40.bg	1	0.000263505	sgd_e-40.bg	2	0.000372648
GO:0009163	0.931476	0.76288	nucleoside biosynthesis	P	pom_e-40.bg	2	0.000527009	sgd_e-40.bg	1	0.000186324
GO:0009208	0.931476	0.76288	pyrimidine ribonucleoside triphosphate metabolism	P	pom_e-40.bg	1	0.000263505	sgd_e-40.bg	2	0.000372648
GO:0009209	0.931476	0.76288	pyrimidine ribonucleoside triphosphate biosynthesis	P	pom_e-40.bg	1	0.000263505	sgd_e-40.bg	2	0.000372648
GO:0009218	0.931476	0.76288	pyrimidine ribonucleotide metabolism	P	pom_e-40.bg	1	0.000263505	sgd_e-40.bg	2	0.000372648
GO:0009220	0.931476	0.76288	pyrimidine ribonucleotide biosynthesis	P	pom_e-40.bg	1	0.000263505	sgd_e-40.bg	2	0.000372648
GO:0009237	0.931476	0.76288	siderophore metabolism	P	pom_e-40.bg	2	0.000527009	sgd_e-40.bg	1	0.000186324
GO:0009311	0.931476	0.76288	oligosaccharide metabolism	P	pom_e-40.bg	2	0.000527009	sgd_e-40.bg	1	0.000186324
GO:0009314	0.931476	0.76288	response to radiation	P	pom_e-40.bg	1	0.000263505	sgd_e-40.bg	2	0.000372648
GO:0009409	0.931476	0.76288	response to cold	P	pom_e-40.bg	1	0.000263505	sgd_e-40.bg	2	0.000372648
GO:0015669	0.931476	0.76288	gas transport	P	pom_e-40.bg	2	0.000527009	sgd_e-40.bg	1	0.000186324
GO:0015671	0.931476	0.76288	oxygen transport	P	pom_e-40.bg	2	0.000527009	sgd_e-40.bg	1	0.000186324
GO:0015936	0.931476	0.76288	coenzyme A metabolism	P	pom_e-40.bg	1	0.000263505	sgd_e-40.bg	2	0.000372648
GO:0015937	0.931476	0.76288	coenzyme A biosynthesis	P	pom_e-40.bg	1	0.000263505	sgd_e-40.bg	2	0.000372648
GO:0016108	0.931476	0.76288	tetraterpenoid metabolism	P	pom_e-40.bg	1	0.000263505	sgd_e-40.bg	2	0.000372648
GO:0016109	0.931476	0.76288	tetraterpenoid biosynthesis	P	pom_e-40.bg	1	0.000263505	sgd_e-40.bg	2	0.000372648
GO:0016116	0.931476	0.76288	carotenoid metabolism	P	pom_e-40.bg	1	0.000263505	sgd_e-40.bg	2	0.000372648
GO:0016117	0.931476	0.76288	carotenoid biosynthesis	P	pom_e-40.bg	1	0.000263505	sgd_e-40.bg	2	0.000372648
GO:0016574	0.931476	0.76288	histone ubiquitination	P	pom_e-40.bg	1	0.000263505	sgd_e-40.bg	2	0.000372648
GO:0016999	0.931476	0.76288	antibiotic metabolism	P	pom_e-40.bg	2	0.000527009	sgd_e-40.bg	1	0.000186324
GO:0017000	0.931476	0.76288	antibiotic biosynthesis	P	pom_e-40.bg	2	0.000527009	sgd_e-40.bg	1	0.000186324
GO:0017144	0.931476	0.76288	drug metabolism	P	pom_e-40.bg	2	0.000527009	sgd_e-40.bg	1	0.000186324
GO:0018410	0.931476	0.76288	peptide or protein carboxyl-terminal blocking	P	pom_e-40.bg	1	0.000263505	sgd_e-40.bg	2	0.000372648
GO:0019430	0.931476	0.76288	removal of superoxide radicals	P	pom_e-40.bg	1	0.000263505	sgd_e-40.bg	2	0.000372648
GO:0030834	0.931476	0.76288	regulation of actin filament depolymerization	P	pom_e-40.bg	1	0.000263505	sgd_e-40.bg	2	0.000372648
GO:0030835	0.931476	0.76288	negative regulation of actin filament depolymerization	P	pom_e-40.bg	1	0.000263505	sgd_e-40.bg	2	0.000372648
GO:0042451	0.931476	0.76288	purine nucleoside biosynthesis	P	pom_e-40.bg	2	0.000527009	sgd_e-40.bg	1	0.000186324
GO:0042455	0.931476	0.76288	ribonucleoside biosynthesis	P	pom_e-40.bg	2	0.000527009	sgd_e-40.bg	1	0.000186324
GO:0043066	0.931476	0.76288	negative regulation of apoptosis	P	pom_e-40.bg	1	0.000263505	sgd_e-40.bg	2	0.000372648
GO:0043069	0.931476	0.76288	negative regulation of programmed cell death	P	pom_e-40.bg	1	0.000263505	sgd_e-40.bg	2	0.000372648
GO:0046036	0.931476	0.76288	CTP metabolism	P	pom_e-40.bg	1	0.000263505	sgd_e-40.bg	2	0.000372648
GO:0046083	0.931476	0.76288	adenine metabolism	P	pom_e-40.bg	1	0.000263505	sgd_e-40.bg	2	0.000372648
GO:0046129	0.931476	0.76288	purine ribonucleoside biosynthesis	P	pom_e-40.bg	2	0.000527009	sgd_e-40.bg	1	0.000186324
GO:0046131	0.931476	0.76288	pyrimidine ribonucleoside metabolism	P	pom_e-40.bg	1	0.000263505	sgd_e-40.bg	2	0.000372648
GO:0046835	0.931476	0.76288	carbohydrate phosphorylation	P	pom_e-40.bg	1	0.000263505	sgd_e-40.bg	2	0.000372648
GO:0048015	0.931476	0.76288	phosphoinositide-mediated signaling	P	pom_e-40.bg	1	0.000263505	sgd_e-40.bg	2	0.000372648
GO:0048511	0.931476	0.76288	rhythmic process	P	pom_e-40.bg	1	0.000263505	sgd_e-40.bg	2	0.000372648
GO:0051016	0.931476	0.76288	barbed-end actin filament capping	P	pom_e-40.bg	1	0.000263505	sgd_e-40.bg	2	0.000372648
GO:0051056	0.931476	0.76288	regulation of small GTPase mediated signal transduction	P	pom_e-40.bg	2	0.000527009	sgd_e-40.bg	1	0.000186324
GO:0051084	0.931476	0.76288	posttranslational protein folding	P	pom_e-40.bg	1	0.000263505	sgd_e-40.bg	2	0.000372648
GO:0051230	0.931476	0.76288	spindle disassembly	P	pom_e-40.bg	1	0.000263505	sgd_e-40.bg	2	0.000372648
GO:0051238	0.931476	0.76288	sequestering of metal ion	P	pom_e-40.bg	1	0.000263505	sgd_e-40.bg	2	0.000372648
GO:0000051	0.931476	0.76859	urea cycle intermediate metabolism	P	pom_e-40.bg	15	0.00395257	sgd_e-40.bg	18	0.00335383
GO:0006525	0.931476	0.76859	arginine metabolism	P	pom_e-40.bg	15	0.00395257	sgd_e-40.bg	18	0.00335383
GO:0043037	0.931476	0.76871	translation	P	pom_e-40.bg	84	0.0221344	sgd_e-40.bg	125	0.0232905
GO:0006099	0.931476	0.77384	tricarboxylic acid cycle	P	pom_e-40.bg	18	0.00474308	sgd_e-40.bg	29	0.00540339
GO:0046356	0.931476	0.77384	acetyl-CoA catabolism	P	pom_e-40.bg	18	0.00474308	sgd_e-40.bg	29	0.00540339
GO:0006399	0.931476	0.77969	tRNA metabolism	P	pom_e-40.bg	71	0.0187088	sgd_e-40.bg	106	0.0197503
GO:0007062	0.931476	0.78242	sister chromatid cohesion	P	pom_e-40.bg	14	0.00368906	sgd_e-40.bg	23	0.00428545
GO:0000103	0.931476	0.7826	sulfate assimilation	P	pom_e-40.bg	4	0.00105402	sgd_e-40.bg	8	0.00149059
GO:0000751	0.931476	0.7826	cell cycle arrest in response to pheromone	P	pom_e-40.bg	5	0.00131752	sgd_e-40.bg	7	0.00130427
GO:0006265	0.931476	0.7826	DNA topological change	P	pom_e-40.bg	5	0.00131752	sgd_e-40.bg	7	0.00130427
GO:0006595	0.931476	0.7826	polyamine metabolism	P	pom_e-40.bg	4	0.00105402	sgd_e-40.bg	8	0.00149059
GO:0006791	0.931476	0.7826	sulfur utilization	P	pom_e-40.bg	4	0.00105402	sgd_e-40.bg	8	0.00149059
GO:0019438	0.931476	0.78613	aromatic compound biosynthesis	P	pom_e-40.bg	12	0.00316206	sgd_e-40.bg	20	0.00372648
GO:0006753	0.931476	0.78614	nucleoside phosphate metabolism	P	pom_e-40.bg	23	0.00606061	sgd_e-40.bg	29	0.00540339
GO:0006754	0.931476	0.78614	ATP biosynthesis	P	pom_e-40.bg	23	0.00606061	sgd_e-40.bg	29	0.00540339
GO:0046034	0.931476	0.78614	ATP metabolism	P	pom_e-40.bg	23	0.00606061	sgd_e-40.bg	29	0.00540339
GO:0000725	0.931476	0.78908	recombinational repair	P	pom_e-40.bg	10	0.00263505	sgd_e-40.bg	17	0.00316751
GO:0000160	0.931476	0.79064	two-component signal transduction system (phosphorelay)	P	pom_e-40.bg	8	0.00210804	sgd_e-40.bg	14	0.00260853
GO:0006783	0.931476	0.79064	heme biosynthesis	P	pom_e-40.bg	8	0.00210804	sgd_e-40.bg	14	0.00260853
GO:0016567	0.931476	0.79676	protein ubiquitination	P	pom_e-40.bg	56	0.0147563	sgd_e-40.bg	84	0.0156512
GO:0007131	0.931476	0.80086	meiotic recombination	P	pom_e-40.bg	28	0.00737813	sgd_e-40.bg	36	0.00670766
GO:0000070	0.931476	0.80506	mitotic sister chromatid segregation	P	pom_e-40.bg	34	0.00895916	sgd_e-40.bg	52	0.00968884
GO:0009150	0.931476	0.80506	purine ribonucleotide metabolism	P	pom_e-40.bg	34	0.00895916	sgd_e-40.bg	52	0.00968884
GO:0007533	0.931476	0.8166	mating type switching and recombination	P	pom_e-40.bg	11	0.00289855	sgd_e-40.bg	13	0.00242221
GO:0009084	0.931476	0.81687	glutamine family amino acid biosynthesis	P	pom_e-40.bg	19	0.00500659	sgd_e-40.bg	30	0.00558971
GO:0000084	0.931476	0.81818	S phase of mitotic cell cycle	P	pom_e-40.bg	5	0.00131752	sgd_e-40.bg	5	0.000931619
GO:0008064	0.931476	0.81818	regulation of actin polymerization and/or depolymerization	P	pom_e-40.bg	4	0.00105402	sgd_e-40.bg	6	0.00111794
GO:0030071	0.931476	0.81818	regulation of mitotic metaphase/anaphase transition	P	pom_e-40.bg	4	0.00105402	sgd_e-40.bg	6	0.00111794
GO:0030832	0.931476	0.81818	regulation of actin filament length	P	pom_e-40.bg	4	0.00105402	sgd_e-40.bg	6	0.00111794
GO:0050874	0.931476	0.81818	organismal physiological process	P	pom_e-40.bg	4	0.00105402	sgd_e-40.bg	6	0.00111794
GO:0051320	0.931476	0.81818	S phase	P	pom_e-40.bg	5	0.00131752	sgd_e-40.bg	5	0.000931619
GO:0006544	0.931476	0.82126	glycine metabolism	P	pom_e-40.bg	7	0.00184453	sgd_e-40.bg	10	0.00186324
GO:0050793	0.931476	0.82126	regulation of development	P	pom_e-40.bg	8	0.00210804	sgd_e-40.bg	9	0.00167691
GO:0006520	0.931476	0.82535	amino acid metabolism	P	pom_e-40.bg	161	0.0424242	sgd_e-40.bg	234	0.0435998
GO:0019748	0.931476	0.83881	secondary metabolism	P	pom_e-40.bg	13	0.00342556	sgd_e-40.bg	21	0.0039128
GO:0009108	0.931476	0.84116	coenzyme biosynthesis	P	pom_e-40.bg	51	0.0134387	sgd_e-40.bg	76	0.0141606
GO:0009719	0.931476	0.84484	response to endogenous stimulus	P	pom_e-40.bg	132	0.0347826	sgd_e-40.bg	192	0.0357742
GO:0009272	0.931476	0.84667	cell wall biosynthesis (sensu Fungi)	P	pom_e-40.bg	11	0.00289855	sgd_e-40.bg	18	0.00335383
GO:0042440	0.931476	0.85479	pigment metabolism	P	pom_e-40.bg	9	0.00237154	sgd_e-40.bg	15	0.00279486
GO:0006413	0.931476	0.86036	translational initiation	P	pom_e-40.bg	29	0.00764163	sgd_e-40.bg	44	0.00819825
GO:0000046	0.931476	0.86173	autophagic vacuole fusion	P	pom_e-40.bg	0	0	sgd_e-40.bg	1	0.000186324
GO:0000052	0.931476	0.86173	citrulline metabolism	P	pom_e-40.bg	0	0	sgd_e-40.bg	1	0.000186324
GO:0000053	0.931476	0.86173	argininosuccinate metabolism	P	pom_e-40.bg	0	0	sgd_e-40.bg	1	0.000186324
GO:0000056	0.931476	0.86173	ribosomal small subunit-nucleus export	P	pom_e-40.bg	0	0	sgd_e-40.bg	1	0.000186324
GO:0000060	0.931476	0.86173	protein-nucleus import, translocation	P	pom_e-40.bg	0	0	sgd_e-40.bg	1	0.000186324
GO:0000066	0.931476	0.86173	mitochondrial ornithine transport	P	pom_e-40.bg	0	0	sgd_e-40.bg	1	0.000186324
GO:0000085	0.931476	0.86173	G2 phase of mitotic cell cycle	P	pom_e-40.bg	0	0	sgd_e-40.bg	1	0.000186324
GO:0000116	0.931476	0.86173	G2-specific transcription in mitotic cell cycle	P	pom_e-40.bg	0	0	sgd_e-40.bg	1	0.000186324
GO:0000117	0.931476	0.86173	G2/M-specific transcription in mitotic cell cycle	P	pom_e-40.bg	0	0	sgd_e-40.bg	1	0.000186324
GO:0000169	0.931476	0.86173	activation of MAPK during osmolarity sensing	P	pom_e-40.bg	0	0	sgd_e-40.bg	1	0.000186324
GO:0000187	0.931476	0.86173	activation of MAPK	P	pom_e-40.bg	0	0	sgd_e-40.bg	1	0.000186324
GO:0000350	0.931476	0.86173	formation of catalytic spliceosome for second transesterification step	P	pom_e-40.bg	0	0	sgd_e-40.bg	1	0.000186324
GO:0000354	0.931476	0.86173	cis assembly of pre-catalytic spliceosome(3)	P	pom_e-40.bg	0	0	sgd_e-40.bg	1	0.000186324
GO:0000358	0.931476	0.86173	formation of catalytic U2-type spliceosome for second transesterification step	P	pom_e-40.bg	0	0	sgd_e-40.bg	1	0.000186324
GO:0000360	0.931476	0.86173	cis assembly of U2-type pre-catalytic spliceosome	P	pom_e-40.bg	0	0	sgd_e-40.bg	1	0.000186324
GO:0000373	0.931476	0.86173	Group II intron splicing	P	pom_e-40.bg	0	0	sgd_e-40.bg	1	0.000186324
GO:0000388	0.931476	0.86173	spliceosome conformational change to release U4 (or U4atac) and U1 (or U11)	P	pom_e-40.bg	0	0	sgd_e-40.bg	1	0.000186324
GO:0000396	0.931476	0.86173	U2-type spliceosome conformational change to release U4 and U1	P	pom_e-40.bg	0	0	sgd_e-40.bg	1	0.000186324
GO:0000719	0.931476	0.86173	photoreactive repair	P	pom_e-40.bg	0	0	sgd_e-40.bg	1	0.000186324
GO:0000728	0.931476	0.86173	gene conversion at mating-type locus, DNA double-strand break formation	P	pom_e-40.bg	1	0.000263505	sgd_e-40.bg	0	0
GO:0000740	0.931476	0.86173	nuclear membrane fusion	P	pom_e-40.bg	1	0.000263505	sgd_e-40.bg	0	0
GO:0000770	0.931476	0.86173	peptide pheromone export	P	pom_e-40.bg	0	0	sgd_e-40.bg	1	0.000186324
GO:0001101	0.931476	0.86173	response to acid	P	pom_e-40.bg	0	0	sgd_e-40.bg	1	0.000186324
GO:0001307	0.931476	0.86173	extrachromosomal circular DNA accumulation during replicative cell aging	P	pom_e-40.bg	0	0	sgd_e-40.bg	1	0.000186324
GO:0001310	0.931476	0.86173	extrachromosomal rDNA circle accumulation during replicative cell aging	P	pom_e-40.bg	0	0	sgd_e-40.bg	1	0.000186324
GO:0001321	0.931476	0.86173	age-dependent general metabolic decline during replicative cell aging	P	pom_e-40.bg	0	0	sgd_e-40.bg	1	0.000186324
GO:0001407	0.931476	0.86173	glycerophosphodiester transport	P	pom_e-40.bg	0	0	sgd_e-40.bg	1	0.000186324
GO:0001408	0.931476	0.86173	guanine nucleotide transport	P	pom_e-40.bg	0	0	sgd_e-40.bg	1	0.000186324
GO:0001718	0.931476	0.86173	conversion of met-tRNAf to fmet-tRNA	P	pom_e-40.bg	0	0	sgd_e-40.bg	1	0.000186324
GO:0005982	0.931476	0.86173	starch metabolism	P	pom_e-40.bg	0	0	sgd_e-40.bg	1	0.000186324
GO:0005983	0.931476	0.86173	starch catabolism	P	pom_e-40.bg	0	0	sgd_e-40.bg	1	0.000186324
GO:0005985	0.931476	0.86173	sucrose metabolism	P	pom_e-40.bg	1	0.000263505	sgd_e-40.bg	0	0
GO:0005987	0.931476	0.86173	sucrose catabolism	P	pom_e-40.bg	1	0.000263505	sgd_e-40.bg	0	0
GO:0005997	0.931476	0.86173	xylulose metabolism	P	pom_e-40.bg	0	0	sgd_e-40.bg	1	0.000186324
GO:0005998	0.931476	0.86173	xylulose catabolism	P	pom_e-40.bg	0	0	sgd_e-40.bg	1	0.000186324
GO:0006011	0.931476	0.86173	UDP-glucose metabolism	P	pom_e-40.bg	0	0	sgd_e-40.bg	1	0.000186324
GO:0006021	0.931476	0.86173	myo-inositol biosynthesis	P	pom_e-40.bg	0	0	sgd_e-40.bg	1	0.000186324
GO:0006033	0.931476	0.86173	chitin localization	P	pom_e-40.bg	0	0	sgd_e-40.bg	1	0.000186324
GO:0006039	0.931476	0.86173	cell wall chitin catabolism	P	pom_e-40.bg	0	0	sgd_e-40.bg	1	0.000186324
GO:0006086	0.931476	0.86173	acetyl-CoA biosynthesis from pyruvate	P	pom_e-40.bg	0	0	sgd_e-40.bg	1	0.000186324
GO:0006089	0.931476	0.86173	lactate metabolism	P	pom_e-40.bg	0	0	sgd_e-40.bg	1	0.000186324
GO:0006143	0.931476	0.86173	purine metabolism	P	pom_e-40.bg	1	0.000263505	sgd_e-40.bg	0	0
GO:0006152	0.931476	0.86173	purine nucleoside catabolism	P	pom_e-40.bg	0	0	sgd_e-40.bg	1	0.000186324
GO:0006216	0.931476	0.86173	cytidine catabolism	P	pom_e-40.bg	0	0	sgd_e-40.bg	1	0.000186324
GO:0006217	0.931476	0.86173	deoxycytidine catabolism	P	pom_e-40.bg	0	0	sgd_e-40.bg	1	0.000186324
GO:0006218	0.931476	0.86173	uridine catabolism	P	pom_e-40.bg	0	0	sgd_e-40.bg	1	0.000186324
GO:0006227	0.931476	0.86173	dUDP biosynthesis	P	pom_e-40.bg	0	0	sgd_e-40.bg	1	0.000186324
GO:0006244	0.931476	0.86173	pyrimidine nucleotide catabolism	P	pom_e-40.bg	0	0	sgd_e-40.bg	1	0.000186324
GO:0006264	0.931476	0.86173	mitochondrial DNA replication	P	pom_e-40.bg	0	0	sgd_e-40.bg	1	0.000186324
GO:0006266	0.931476	0.86173	DNA ligation	P	pom_e-40.bg	0	0	sgd_e-40.bg	1	0.000186324
GO:0006283	0.931476	0.86173	transcription-coupled nucleotide-excision repair	P	pom_e-40.bg	0	0	sgd_e-40.bg	1	0.000186324
GO:0006287	0.931476	0.86173	base-excision repair, gap-filling	P	pom_e-40.bg	0	0	sgd_e-40.bg	1	0.000186324
GO:0006290	0.931476	0.86173	pyrimidine dimer repair	P	pom_e-40.bg	0	0	sgd_e-40.bg	1	0.000186324
GO:0006299	0.931476	0.86173	short patch mismatch repair system	P	pom_e-40.bg	1	0.000263505	sgd_e-40.bg	0	0
GO:0006315	0.931476	0.86173	homing of group II introns	P	pom_e-40.bg	0	0	sgd_e-40.bg	1	0.000186324
GO:0006316	0.931476	0.86173	movement of group I intron	P	pom_e-40.bg	0	0	sgd_e-40.bg	1	0.000186324
GO:0006319	0.931476	0.86173	Ty element transposition	P	pom_e-40.bg	0	0	sgd_e-40.bg	1	0.000186324
GO:0006320	0.931476	0.86173	Ty1 element transposition	P	pom_e-40.bg	0	0	sgd_e-40.bg	1	0.000186324
GO:0006322	0.931476	0.86173	Ty3 element transposition	P	pom_e-40.bg	0	0	sgd_e-40.bg	1	0.000186324
GO:0006363	0.931476	0.86173	transcription termination from RNA polymerase I promoter	P	pom_e-40.bg	0	0	sgd_e-40.bg	1	0.000186324
GO:0006387	0.931476	0.86173	snRNA capping	P	pom_e-40.bg	0	0	sgd_e-40.bg	1	0.000186324
GO:0006425	0.931476	0.86173	glutaminyl-tRNA aminoacylation	P	pom_e-40.bg	0	0	sgd_e-40.bg	1	0.000186324
GO:0006517	0.931476	0.86173	protein deglycosylation	P	pom_e-40.bg	0	0	sgd_e-40.bg	1	0.000186324
GO:0006521	0.931476	0.86173	regulation of amino acid metabolism	P	pom_e-40.bg	0	0	sgd_e-40.bg	1	0.000186324
GO:0006530	0.931476	0.86173	asparagine catabolism	P	pom_e-40.bg	0	0	sgd_e-40.bg	1	0.000186324
GO:0006550	0.931476	0.86173	isoleucine catabolism	P	pom_e-40.bg	0	0	sgd_e-40.bg	1	0.000186324
GO:0006574	0.931476	0.86173	valine catabolism	P	pom_e-40.bg	0	0	sgd_e-40.bg	1	0.000186324
GO:0006634	0.931476	0.86173	hexadecanal biosynthesis	P	pom_e-40.bg	0	0	sgd_e-40.bg	1	0.000186324
GO:0006637	0.931476	0.86173	acyl-CoA metabolism	P	pom_e-40.bg	0	0	sgd_e-40.bg	1	0.000186324
GO:0006654	0.931476	0.86173	phosphatidic acid biosynthesis	P	pom_e-40.bg	0	0	sgd_e-40.bg	1	0.000186324
GO:0006657	0.931476	0.86173	CDP-choline pathway	P	pom_e-40.bg	0	0	sgd_e-40.bg	1	0.000186324
GO:0006658	0.931476	0.86173	phosphatidylserine metabolism	P	pom_e-40.bg	0	0	sgd_e-40.bg	1	0.000186324
GO:0006660	0.931476	0.86173	phosphatidylserine catabolism	P	pom_e-40.bg	0	0	sgd_e-40.bg	1	0.000186324
GO:0006661	0.931476	0.86173	phosphatidylinositol biosynthesis	P	pom_e-40.bg	0	0	sgd_e-40.bg	1	0.000186324
GO:0006666	0.931476	0.86173	3-keto-sphinganine metabolism	P	pom_e-40.bg	0	0	sgd_e-40.bg	1	0.000186324
GO:0006675	0.931476	0.86173	mannose inositol phosphoceramide metabolism	P	pom_e-40.bg	0	0	sgd_e-40.bg	1	0.000186324
GO:0006676	0.931476	0.86173	mannosyl diphosphorylinositol ceramide metabolism	P	pom_e-40.bg	0	0	sgd_e-40.bg	1	0.000186324
GO:0006726	0.931476	0.86173	eye pigment biosynthesis	P	pom_e-40.bg	1	0.000263505	sgd_e-40.bg	0	0
GO:0006741	0.931476	0.86173	NADP biosynthesis	P	pom_e-40.bg	0	0	sgd_e-40.bg	1	0.000186324
GO:0006747	0.931476	0.86173	FAD biosynthesis	P	pom_e-40.bg	0	0	sgd_e-40.bg	1	0.000186324
GO:0006751	0.931476	0.86173	glutathione catabolism	P	pom_e-40.bg	0	0	sgd_e-40.bg	1	0.000186324
GO:0006777	0.931476	0.86173	Mo-molybdopterin cofactor biosynthesis	P	pom_e-40.bg	0	0	sgd_e-40.bg	1	0.000186324
GO:0006780	0.931476	0.86173	uroporphyrinogen III biosynthesis	P	pom_e-40.bg	0	0	sgd_e-40.bg	1	0.000186324
GO:0006787	0.931476	0.86173	porphyrin catabolism	P	pom_e-40.bg	0	0	sgd_e-40.bg	1	0.000186324
GO:0006788	0.931476	0.86173	heme oxidation	P	pom_e-40.bg	0	0	sgd_e-40.bg	1	0.000186324
GO:0006830	0.931476	0.86173	high-affinity zinc ion transport	P	pom_e-40.bg	0	0	sgd_e-40.bg	1	0.000186324
GO:0006831	0.931476	0.86173	low-affinity zinc ion transport	P	pom_e-40.bg	0	0	sgd_e-40.bg	1	0.000186324
GO:0006833	0.931476	0.86173	water transport	P	pom_e-40.bg	0	0	sgd_e-40.bg	1	0.000186324
GO:0006843	0.931476	0.86173	mitochondrial citrate transport	P	pom_e-40.bg	0	0	sgd_e-40.bg	1	0.000186324
GO:0006846	0.931476	0.86173	acetate transport	P	pom_e-40.bg	0	0	sgd_e-40.bg	1	0.000186324
GO:0006848	0.931476	0.86173	pyruvate transport	P	pom_e-40.bg	0	0	sgd_e-40.bg	1	0.000186324
GO:0006850	0.931476	0.86173	mitochondrial pyruvate transport	P	pom_e-40.bg	0	0	sgd_e-40.bg	1	0.000186324
GO:0006858	0.931476	0.86173	extracellular transport	P	pom_e-40.bg	0	0	sgd_e-40.bg	1	0.000186324
GO:0006859	0.931476	0.86173	extracellular carbohydrate transport	P	pom_e-40.bg	0	0	sgd_e-40.bg	1	0.000186324
GO:0006863	0.931476	0.86173	purine transport	P	pom_e-40.bg	0	0	sgd_e-40.bg	1	0.000186324
GO:0006876	0.931476	0.86173	cadmium ion homeostasis	P	pom_e-40.bg	0	0	sgd_e-40.bg	1	0.000186324
GO:0006900	0.931476	0.86173	vesicle budding	P	pom_e-40.bg	0	0	sgd_e-40.bg	1	0.000186324
GO:0006917	0.931476	0.86173	induction of apoptosis	P	pom_e-40.bg	0	0	sgd_e-40.bg	1	0.000186324
GO:0006928	0.931476	0.86173	cell motility	P	pom_e-40.bg	1	0.000263505	sgd_e-40.bg	0	0
GO:0006955	0.931476	0.86173	immune response	P	pom_e-40.bg	1	0.000263505	sgd_e-40.bg	0	0
GO:0006987	0.931476	0.86173	unfolded protein response, activation of signaling protein activity	P	pom_e-40.bg	0	0	sgd_e-40.bg	1	0.000186324
GO:0006990	0.931476	0.86173	unfolded protein response, positive regulation of target gene transcription	P	pom_e-40.bg	0	0	sgd_e-40.bg	1	0.000186324
GO:0007009	0.931476	0.86173	plasma membrane organization and biogenesis	P	pom_e-40.bg	0	0	sgd_e-40.bg	1	0.000186324
GO:0007030	0.931476	0.86173	Golgi organization and biogenesis	P	pom_e-40.bg	0	0	sgd_e-40.bg	1	0.000186324
GO:0007040	0.931476	0.86173	lysosome organization and biogenesis	P	pom_e-40.bg	0	0	sgd_e-40.bg	1	0.000186324
GO:0007041	0.931476	0.86173	lysosomal transport	P	pom_e-40.bg	0	0	sgd_e-40.bg	1	0.000186324
GO:0007090	0.931476	0.86173	regulation of S phase of mitotic cell cycle	P	pom_e-40.bg	0	0	sgd_e-40.bg	1	0.000186324
GO:0007116	0.931476	0.86173	regulation of cell budding	P	pom_e-40.bg	0	0	sgd_e-40.bg	1	0.000186324
GO:0007160	0.931476	0.86173	cell-matrix adhesion	P	pom_e-40.bg	0	0	sgd_e-40.bg	1	0.000186324
GO:0007232	0.931476	0.86173	osmosensory signaling pathway via Sho1 osmosensor	P	pom_e-40.bg	0	0	sgd_e-40.bg	1	0.000186324
GO:0007389	0.931476	0.86173	pattern specification	P	pom_e-40.bg	1	0.000263505	sgd_e-40.bg	0	0
GO:0007517	0.931476	0.86173	muscle development	P	pom_e-40.bg	1	0.000263505	sgd_e-40.bg	0	0
GO:0007548	0.931476	0.86173	sex differentiation	P	pom_e-40.bg	1	0.000263505	sgd_e-40.bg	0	0
GO:0007565	0.931476	0.86173	pregnancy	P	pom_e-40.bg	1	0.000263505	sgd_e-40.bg	0	0
GO:0007624	0.931476	0.86173	ultradian rhythm	P	pom_e-40.bg	0	0	sgd_e-40.bg	1	0.000186324
GO:0007626	0.931476	0.86173	locomotory behavior	P	pom_e-40.bg	1	0.000263505	sgd_e-40.bg	0	0
GO:0008277	0.931476	0.86173	regulation of G-protein coupled receptor protein signaling pathway	P	pom_e-40.bg	0	0	sgd_e-40.bg	1	0.000186324
GO:0008315	0.931476	0.86173	meiotic G2/MI transition	P	pom_e-40.bg	0	0	sgd_e-40.bg	1	0.000186324
GO:0008333	0.931476	0.86173	endosome to lysosome transport	P	pom_e-40.bg	0	0	sgd_e-40.bg	1	0.000186324
GO:0008371	0.931476	0.86173	obsolete biological process	P	pom_e-40.bg	1	0.000263505	sgd_e-40.bg	0	0
GO:0008629	0.931476	0.86173	induction of apoptosis by intracellular signals	P	pom_e-40.bg	0	0	sgd_e-40.bg	1	0.000186324
GO:0008630	0.931476	0.86173	DNA damage response, signal transduction resulting in induction of apoptosis	P	pom_e-40.bg	0	0	sgd_e-40.bg	1	0.000186324
GO:0009062	0.931476	0.86173	fatty acid catabolism	P	pom_e-40.bg	0	0	sgd_e-40.bg	1	0.000186324
GO:0009089	0.931476	0.86173	lysine biosynthesis via diaminopimelate	P	pom_e-40.bg	0	0	sgd_e-40.bg	1	0.000186324
GO:0009099	0.931476	0.86173	valine biosynthesis	P	pom_e-40.bg	1	0.000263505	sgd_e-40.bg	0	0
GO:0009143	0.931476	0.86173	nucleoside triphosphate catabolism	P	pom_e-40.bg	0	0	sgd_e-40.bg	1	0.000186324
GO:0009149	0.931476	0.86173	pyrimidine nucleoside triphosphate catabolism	P	pom_e-40.bg	0	0	sgd_e-40.bg	1	0.000186324
GO:0009204	0.931476	0.86173	deoxyribonucleoside triphosphate catabolism	P	pom_e-40.bg	0	0	sgd_e-40.bg	1	0.000186324
GO:0009213	0.931476	0.86173	pyrimidine deoxyribonucleoside triphosphate catabolism	P	pom_e-40.bg	0	0	sgd_e-40.bg	1	0.000186324
GO:0009223	0.931476	0.86173	pyrimidine deoxyribonucleotide catabolism	P	pom_e-40.bg	0	0	sgd_e-40.bg	1	0.000186324
GO:0009230	0.931476	0.86173	thiamin catabolism	P	pom_e-40.bg	1	0.000263505	sgd_e-40.bg	0	0
GO:0009249	0.931476	0.86173	protein-lipoylation	P	pom_e-40.bg	0	0	sgd_e-40.bg	1	0.000186324
GO:0009264	0.931476	0.86173	deoxyribonucleotide catabolism	P	pom_e-40.bg	0	0	sgd_e-40.bg	1	0.000186324
GO:0009302	0.931476	0.86173	snoRNA transcription	P	pom_e-40.bg	0	0	sgd_e-40.bg	1	0.000186324
GO:0009305	0.931476	0.86173	protein amino acid biotinylation	P	pom_e-40.bg	0	0	sgd_e-40.bg	1	0.000186324
GO:0009312	0.931476	0.86173	oligosaccharide biosynthesis	P	pom_e-40.bg	1	0.000263505	sgd_e-40.bg	0	0
GO:0009398	0.931476	0.86173	FMN biosynthesis	P	pom_e-40.bg	0	0	sgd_e-40.bg	1	0.000186324
GO:0009401	0.931476	0.86173	phosphoenolpyruvate-dependent sugar phosphotransferase system	P	pom_e-40.bg	0	0	sgd_e-40.bg	1	0.000186324
GO:0009411	0.931476	0.86173	response to UV	P	pom_e-40.bg	0	0	sgd_e-40.bg	1	0.000186324
GO:0009445	0.931476	0.86173	putrescine metabolism	P	pom_e-40.bg	0	0	sgd_e-40.bg	1	0.000186324
GO:0009446	0.931476	0.86173	putrescine biosynthesis	P	pom_e-40.bg	0	0	sgd_e-40.bg	1	0.000186324
GO:0009636	0.931476	0.86173	response to toxin	P	pom_e-40.bg	0	0	sgd_e-40.bg	1	0.000186324
GO:0009650	0.931476	0.86173	UV protection	P	pom_e-40.bg	1	0.000263505	sgd_e-40.bg	0	0
GO:0009692	0.931476	0.86173	ethylene metabolism	P	pom_e-40.bg	1	0.000263505	sgd_e-40.bg	0	0
GO:0009693	0.931476	0.86173	ethylene biosynthesis	P	pom_e-40.bg	1	0.000263505	sgd_e-40.bg	0	0
GO:0009798	0.931476	0.86173	axis specification	P	pom_e-40.bg	1	0.000263505	sgd_e-40.bg	0	0
GO:0009853	0.931476	0.86173	photorespiration	P	pom_e-40.bg	0	0	sgd_e-40.bg	1	0.000186324
GO:0009854	0.931476	0.86173	oxidative photosynthetic carbon pathway	P	pom_e-40.bg	0	0	sgd_e-40.bg	1	0.000186324
GO:0009887	0.931476	0.86173	organogenesis	P	pom_e-40.bg	1	0.000263505	sgd_e-40.bg	0	0
GO:0009950	0.931476	0.86173	dorsal/ventral axis specification	P	pom_e-40.bg	1	0.000263505	sgd_e-40.bg	0	0
GO:0009953	0.931476	0.86173	dorsal/ventral pattern formation	P	pom_e-40.bg	1	0.000263505	sgd_e-40.bg	0	0
GO:0010044	0.931476	0.86173	response to aluminum ion	P	pom_e-40.bg	0	0	sgd_e-40.bg	1	0.000186324
GO:0010142	0.931476	0.86173	mevalonate pathway	P	pom_e-40.bg	1	0.000263505	sgd_e-40.bg	0	0
GO:0012502	0.931476	0.86173	induction of programmed cell death	P	pom_e-40.bg	0	0	sgd_e-40.bg	1	0.000186324
GO:0015682	0.931476	0.86173	ferric iron transport	P	pom_e-40.bg	0	0	sgd_e-40.bg	1	0.000186324
GO:0015685	0.931476	0.86173	ferric-enterobactin transport	P	pom_e-40.bg	0	0	sgd_e-40.bg	1	0.000186324
GO:0015700	0.931476	0.86173	arsenite transport	P	pom_e-40.bg	0	0	sgd_e-40.bg	1	0.000186324
GO:0015711	0.931476	0.86173	organic anion transport	P	pom_e-40.bg	0	0	sgd_e-40.bg	1	0.000186324
GO:0015719	0.931476	0.86173	allantoate transport	P	pom_e-40.bg	0	0	sgd_e-40.bg	1	0.000186324
GO:0015720	0.931476	0.86173	allantoin transport	P	pom_e-40.bg	0	0	sgd_e-40.bg	1	0.000186324
GO:0015721	0.931476	0.86173	bile acid transport	P	pom_e-40.bg	0	0	sgd_e-40.bg	1	0.000186324
GO:0015725	0.931476	0.86173	gluconate transport	P	pom_e-40.bg	1	0.000263505	sgd_e-40.bg	0	0
GO:0015727	0.931476	0.86173	lactate transport	P	pom_e-40.bg	0	0	sgd_e-40.bg	1	0.000186324
GO:0015729	0.931476	0.86173	oxaloacetate transport	P	pom_e-40.bg	0	0	sgd_e-40.bg	1	0.000186324
GO:0015741	0.931476	0.86173	fumarate transport	P	pom_e-40.bg	0	0	sgd_e-40.bg	1	0.000186324
GO:0015744	0.931476	0.86173	succinate transport	P	pom_e-40.bg	0	0	sgd_e-40.bg	1	0.000186324
GO:0015746	0.931476	0.86173	citrate transport	P	pom_e-40.bg	0	0	sgd_e-40.bg	1	0.000186324
GO:0015748	0.931476	0.86173	organophosphate ester transport	P	pom_e-40.bg	0	0	sgd_e-40.bg	1	0.000186324
GO:0015768	0.931476	0.86173	maltose transport	P	pom_e-40.bg	1	0.000263505	sgd_e-40.bg	0	0
GO:0015770	0.931476	0.86173	sucrose transport	P	pom_e-40.bg	1	0.000263505	sgd_e-40.bg	0	0
GO:0015771	0.931476	0.86173	trehalose transport	P	pom_e-40.bg	0	0	sgd_e-40.bg	1	0.000186324
GO:0015772	0.931476	0.86173	oligosaccharide transport	P	pom_e-40.bg	0	0	sgd_e-40.bg	1	0.000186324
GO:0015785	0.931476	0.86173	UDP-galactose transport	P	pom_e-40.bg	0	0	sgd_e-40.bg	1	0.000186324
GO:0015788	0.931476	0.86173	UDP-N-acetylglucosamine transport	P	pom_e-40.bg	0	0	sgd_e-40.bg	1	0.000186324
GO:0015800	0.931476	0.86173	acidic amino acid transport	P	pom_e-40.bg	0	0	sgd_e-40.bg	1	0.000186324
GO:0015801	0.931476	0.86173	aromatic amino acid transport	P	pom_e-40.bg	0	0	sgd_e-40.bg	1	0.000186324
GO:0015806	0.931476	0.86173	S-methylmethionine transport	P	pom_e-40.bg	0	0	sgd_e-40.bg	1	0.000186324
GO:0015810	0.931476	0.86173	L-aspartate transport	P	pom_e-40.bg	0	0	sgd_e-40.bg	1	0.000186324
GO:0015813	0.931476	0.86173	L-glutamate transport	P	pom_e-40.bg	0	0	sgd_e-40.bg	1	0.000186324
GO:0015817	0.931476	0.86173	L-histidine transport	P	pom_e-40.bg	0	0	sgd_e-40.bg	1	0.000186324
GO:0015819	0.931476	0.86173	L-lysine transport	P	pom_e-40.bg	0	0	sgd_e-40.bg	1	0.000186324
GO:0015822	0.931476	0.86173	L-ornithine transport	P	pom_e-40.bg	0	0	sgd_e-40.bg	1	0.000186324
GO:0015824	0.931476	0.86173	L-proline transport	P	pom_e-40.bg	0	0	sgd_e-40.bg	1	0.000186324
GO:0015847	0.931476	0.86173	putrescine transport	P	pom_e-40.bg	0	0	sgd_e-40.bg	1	0.000186324
GO:0015856	0.931476	0.86173	cytosine transport	P	pom_e-40.bg	0	0	sgd_e-40.bg	1	0.000186324
GO:0015857	0.931476	0.86173	uracil transport	P	pom_e-40.bg	0	0	sgd_e-40.bg	1	0.000186324
GO:0015862	0.931476	0.86173	uridine transport	P	pom_e-40.bg	0	0	sgd_e-40.bg	1	0.000186324
GO:0015864	0.931476	0.86173	pyrimidine nucleoside transport	P	pom_e-40.bg	0	0	sgd_e-40.bg	1	0.000186324
GO:0015871	0.931476	0.86173	choline transport	P	pom_e-40.bg	0	0	sgd_e-40.bg	1	0.000186324
GO:0015879	0.931476	0.86173	carnitine transport	P	pom_e-40.bg	0	0	sgd_e-40.bg	1	0.000186324
GO:0015880	0.931476	0.86173	coenzyme A transport	P	pom_e-40.bg	0	0	sgd_e-40.bg	1	0.000186324
GO:0015883	0.931476	0.86173	FAD transport	P	pom_e-40.bg	0	0	sgd_e-40.bg	1	0.000186324
GO:0015888	0.931476	0.86173	thiamin transport	P	pom_e-40.bg	0	0	sgd_e-40.bg	1	0.000186324
GO:0015890	0.931476	0.86173	nicotinamide mononucleotide transport	P	pom_e-40.bg	0	0	sgd_e-40.bg	1	0.000186324
GO:0015909	0.931476	0.86173	long-chain fatty acid transport	P	pom_e-40.bg	0	0	sgd_e-40.bg	1	0.000186324
GO:0015956	0.931476	0.86173	bis(5'-nucleosidyl) oligophosphate metabolism	P	pom_e-40.bg	0	0	sgd_e-40.bg	1	0.000186324
GO:0015959	0.931476	0.86173	diadenosine polyphosphate metabolism	P	pom_e-40.bg	0	0	sgd_e-40.bg	1	0.000186324
GO:0015977	0.931476	0.86173	carbon utilization by fixation of carbon dioxide	P	pom_e-40.bg	1	0.000263505	sgd_e-40.bg	0	0
GO:0015978	0.931476	0.86173	carbon utilization by utilization of organic compounds	P	pom_e-40.bg	0	0	sgd_e-40.bg	1	0.000186324
GO:0016054	0.931476	0.86173	organic acid catabolism	P	pom_e-40.bg	0	0	sgd_e-40.bg	1	0.000186324
GO:0016091	0.931476	0.86173	prenol biosynthesis	P	pom_e-40.bg	0	0	sgd_e-40.bg	1	0.000186324
GO:0016094	0.931476	0.86173	polyprenol biosynthesis	P	pom_e-40.bg	0	0	sgd_e-40.bg	1	0.000186324
GO:0016259	0.931476	0.86173	selenocysteine metabolism	P	pom_e-40.bg	0	0	sgd_e-40.bg	1	0.000186324
GO:0016480	0.931476	0.86173	negative regulation of transcription from RNA polymerase III promoter	P	pom_e-40.bg	0	0	sgd_e-40.bg	1	0.000186324
GO:0016556	0.931476	0.86173	mRNA modification	P	pom_e-40.bg	0	0	sgd_e-40.bg	1	0.000186324
GO:0016998	0.931476	0.86173	cell wall catabolism	P	pom_e-40.bg	0	0	sgd_e-40.bg	1	0.000186324
GO:0017062	0.931476	0.86173	cytochrome bc(1) complex assembly	P	pom_e-40.bg	0	0	sgd_e-40.bg	1	0.000186324
GO:0017156	0.931476	0.86173	calcium ion-dependent exocytosis	P	pom_e-40.bg	0	0	sgd_e-40.bg	1	0.000186324
GO:0017157	0.931476	0.86173	regulation of exocytosis	P	pom_e-40.bg	0	0	sgd_e-40.bg	1	0.000186324
GO:0017158	0.931476	0.86173	regulation of calcium ion-dependent exocytosis	P	pom_e-40.bg	0	0	sgd_e-40.bg	1	0.000186324
GO:0018008	0.931476	0.86173	N-terminal peptidyl-glycine N-myristoylation	P	pom_e-40.bg	0	0	sgd_e-40.bg	1	0.000186324
GO:0018130	0.931476	0.86173	heterocycle biosynthesis	P	pom_e-40.bg	1	0.000263505	sgd_e-40.bg	0	0
GO:0018131	0.931476	0.86173	oxazole or thiazole biosynthesis	P	pom_e-40.bg	1	0.000263505	sgd_e-40.bg	0	0
GO:0018195	0.931476	0.86173	peptidyl-arginine modification	P	pom_e-40.bg	0	0	sgd_e-40.bg	1	0.000186324
GO:0018201	0.931476	0.86173	peptidyl-glycine modification	P	pom_e-40.bg	0	0	sgd_e-40.bg	1	0.000186324
GO:0018282	0.931476	0.86173	metal incorporation into metallo-sulfur cluster	P	pom_e-40.bg	0	0	sgd_e-40.bg	1	0.000186324
GO:0018283	0.931476	0.86173	iron incorporation into metallo-sulfur cluster	P	pom_e-40.bg	0	0	sgd_e-40.bg	1	0.000186324
GO:0018298	0.931476	0.86173	protein-chromophore linkage	P	pom_e-40.bg	0	0	sgd_e-40.bg	1	0.000186324
GO:0018364	0.931476	0.86173	peptidyl-glutamine methylation	P	pom_e-40.bg	0	0	sgd_e-40.bg	1	0.000186324
GO:0019184	0.931476	0.86173	nonribosomal peptide biosynthesis	P	pom_e-40.bg	1	0.000263505	sgd_e-40.bg	0	0
GO:0019216	0.931476	0.86173	regulation of lipid metabolism	P	pom_e-40.bg	0	0	sgd_e-40.bg	1	0.000186324
GO:0019217	0.931476	0.86173	regulation of fatty acid metabolism	P	pom_e-40.bg	0	0	sgd_e-40.bg	1	0.000186324
GO:0019274	0.931476	0.86173	phenylalanine biosynthesis, prephenate pathway	P	pom_e-40.bg	0	0	sgd_e-40.bg	1	0.000186324
GO:0019343	0.931476	0.86173	cysteine biosynthesis via cystathione	P	pom_e-40.bg	0	0	sgd_e-40.bg	1	0.000186324
GO:0019346	0.931476	0.86173	transsulfuration	P	pom_e-40.bg	0	0	sgd_e-40.bg	1	0.000186324
GO:0019348	0.931476	0.86173	dolichol metabolism	P	pom_e-40.bg	0	0	sgd_e-40.bg	1	0.000186324
GO:0019358	0.931476	0.86173	nicotinate nucleotide salvage	P	pom_e-40.bg	0	0	sgd_e-40.bg	1	0.000186324
GO:0019364	0.931476	0.86173	pyridine nucleotide catabolism	P	pom_e-40.bg	0	0	sgd_e-40.bg	1	0.000186324
GO:0019365	0.931476	0.86173	pyridine nucleotide salvage	P	pom_e-40.bg	0	0	sgd_e-40.bg	1	0.000186324
GO:0019368	0.931476	0.86173	fatty acid elongation, unsaturated fatty acid	P	pom_e-40.bg	0	0	sgd_e-40.bg	1	0.000186324
GO:0019408	0.931476	0.86173	dolichol biosynthesis	P	pom_e-40.bg	0	0	sgd_e-40.bg	1	0.000186324
GO:0019415	0.931476	0.86173	acetate biosynthesis from carbon monoxide	P	pom_e-40.bg	0	0	sgd_e-40.bg	1	0.000186324
GO:0019520	0.931476	0.86173	aldonic acid metabolism	P	pom_e-40.bg	1	0.000263505	sgd_e-40.bg	0	0
GO:0019521	0.931476	0.86173	D-gluconate metabolism	P	pom_e-40.bg	1	0.000263505	sgd_e-40.bg	0	0
GO:0019547	0.931476	0.86173	arginine catabolism to ornithine	P	pom_e-40.bg	0	0	sgd_e-40.bg	1	0.000186324
GO:0019642	0.931476	0.86173	anaerobic glycolysis	P	pom_e-40.bg	1	0.000263505	sgd_e-40.bg	0	0
GO:0019650	0.931476	0.86173	butanediol fermentation	P	pom_e-40.bg	0	0	sgd_e-40.bg	1	0.000186324
GO:0019653	0.931476	0.86173	purine fermentation	P	pom_e-40.bg	0	0	sgd_e-40.bg	1	0.000186324
GO:0019666	0.931476	0.86173	nitrogenous compound fermentation	P	pom_e-40.bg	0	0	sgd_e-40.bg	1	0.000186324
GO:0019677	0.931476	0.86173	NAD catabolism	P	pom_e-40.bg	0	0	sgd_e-40.bg	1	0.000186324
GO:0019720	0.931476	0.86173	Mo-molybdopterin cofactor metabolism	P	pom_e-40.bg	0	0	sgd_e-40.bg	1	0.000186324
GO:0019858	0.931476	0.86173	cytosine metabolism	P	pom_e-40.bg	0	0	sgd_e-40.bg	1	0.000186324
GO:0019860	0.931476	0.86173	uracil metabolism	P	pom_e-40.bg	0	0	sgd_e-40.bg	1	0.000186324
GO:0019985	0.931476	0.86173	bypass DNA synthesis	P	pom_e-40.bg	0	0	sgd_e-40.bg	1	0.000186324
GO:0030011	0.931476	0.86173	maintenance of cell polarity	P	pom_e-40.bg	0	0	sgd_e-40.bg	1	0.000186324
GO:0030030	0.931476	0.86173	cell projection organization and biogenesis	P	pom_e-40.bg	0	0	sgd_e-40.bg	1	0.000186324
GO:0030031	0.931476	0.86173	cell projection biogenesis	P	pom_e-40.bg	0	0	sgd_e-40.bg	1	0.000186324
GO:0030149	0.931476	0.86173	sphingolipid catabolism	P	pom_e-40.bg	0	0	sgd_e-40.bg	1	0.000186324
GO:0030243	0.931476	0.86173	cellulose metabolism	P	pom_e-40.bg	1	0.000263505	sgd_e-40.bg	0	0
GO:0030245	0.931476	0.86173	cellulose catabolism	P	pom_e-40.bg	1	0.000263505	sgd_e-40.bg	0	0
GO:0030397	0.931476	0.86173	membrane disassembly	P	pom_e-40.bg	0	0	sgd_e-40.bg	1	0.000186324
GO:0030469	0.931476	0.86173	maintenance of cell polarity (sensu Fungi)	P	pom_e-40.bg	0	0	sgd_e-40.bg	1	0.000186324
GO:0030635	0.931476	0.86173	acetate derivative metabolism	P	pom_e-40.bg	0	0	sgd_e-40.bg	1	0.000186324
GO:0030636	0.931476	0.86173	acetate derivative biosynthesis	P	pom_e-40.bg	0	0	sgd_e-40.bg	1	0.000186324
GO:0030837	0.931476	0.86173	negative regulation of actin filament polymerization	P	pom_e-40.bg	0	0	sgd_e-40.bg	1	0.000186324
GO:0030954	0.931476	0.86173	astral microtubule nucleation	P	pom_e-40.bg	1	0.000263505	sgd_e-40.bg	0	0
GO:0030994	0.931476	0.86173	primary cell septum hydrolysis	P	pom_e-40.bg	1	0.000263505	sgd_e-40.bg	0	0
GO:0030995	0.931476	0.86173	cell septum edging hydrolysis	P	pom_e-40.bg	1	0.000263505	sgd_e-40.bg	0	0
GO:0031000	0.931476	0.86173	response to caffeine	P	pom_e-40.bg	1	0.000263505	sgd_e-40.bg	0	0
GO:0031001	0.931476	0.86173	response to brefeldin A	P	pom_e-40.bg	1	0.000263505	sgd_e-40.bg	0	0
GO:0031024	0.931476	0.86173	interphase microtubule organizing center formation	P	pom_e-40.bg	1	0.000263505	sgd_e-40.bg	0	0
GO:0031025	0.931476	0.86173	equatorial microtubule organizing center disassembly	P	pom_e-40.bg	1	0.000263505	sgd_e-40.bg	0	0
GO:0031060	0.931476	0.86173	regulation of histone methylation	P	pom_e-40.bg	1	0.000263505	sgd_e-40.bg	0	0
GO:0031098	0.931476	0.86173	stress-activated protein kinase signaling pathway	P	pom_e-40.bg	1	0.000263505	sgd_e-40.bg	0	0
GO:0031107	0.931476	0.86173	septin ring disassembly	P	pom_e-40.bg	1	0.000263505	sgd_e-40.bg	0	0
GO:0031118	0.931476	0.86173	rRNA pseudouridine synthesis	P	pom_e-40.bg	0	0	sgd_e-40.bg	1	0.000186324
GO:0031121	0.931476	0.86173	equatorial microtubule organization and biogenesis	P	pom_e-40.bg	1	0.000263505	sgd_e-40.bg	0	0
GO:0031122	0.931476	0.86173	cytoplasmic microtubule organization and biogenesis	P	pom_e-40.bg	1	0.000263505	sgd_e-40.bg	0	0
GO:0031134	0.931476	0.86173	sister chromatid biorientation	P	pom_e-40.bg	1	0.000263505	sgd_e-40.bg	0	0
GO:0031135	0.931476	0.86173	negative regulation of conjugation	P	pom_e-40.bg	1	0.000263505	sgd_e-40.bg	0	0
GO:0031138	0.931476	0.86173	negative regulation of conjugation with cellular fusion	P	pom_e-40.bg	1	0.000263505	sgd_e-40.bg	0	0
GO:0031144	0.931476	0.86173	proteasome localization	P	pom_e-40.bg	1	0.000263505	sgd_e-40.bg	0	0
GO:0035023	0.931476	0.86173	regulation of Rho protein signal transduction	P	pom_e-40.bg	1	0.000263505	sgd_e-40.bg	0	0
GO:0040009	0.931476	0.86173	regulation of growth rate	P	pom_e-40.bg	1	0.000263505	sgd_e-40.bg	0	0
GO:0040011	0.931476	0.86173	locomotion	P	pom_e-40.bg	1	0.000263505	sgd_e-40.bg	0	0
GO:0040031	0.931476	0.86173	snRNA modification	P	pom_e-40.bg	0	0	sgd_e-40.bg	1	0.000186324
GO:0042026	0.931476	0.86173	protein refolding	P	pom_e-40.bg	0	0	sgd_e-40.bg	1	0.000186324
GO:0042044	0.931476	0.86173	fluid transport	P	pom_e-40.bg	0	0	sgd_e-40.bg	1	0.000186324
GO:0042061	0.931476	0.86173	positive regulation of meiosis	P	pom_e-40.bg	0	0	sgd_e-40.bg	1	0.000186324
GO:0042148	0.931476	0.86173	strand invasion	P	pom_e-40.bg	0	0	sgd_e-40.bg	1	0.000186324
GO:0042167	0.931476	0.86173	heme catabolism	P	pom_e-40.bg	0	0	sgd_e-40.bg	1	0.000186324
GO:0042174	0.931476	0.86173	negative regulation of sporulation	P	pom_e-40.bg	0	0	sgd_e-40.bg	1	0.000186324
GO:0042256	0.931476	0.86173	mature ribosome assembly	P	pom_e-40.bg	0	0	sgd_e-40.bg	1	0.000186324
GO:0042275	0.931476	0.86173	error-free postreplication DNA repair	P	pom_e-40.bg	1	0.000263505	sgd_e-40.bg	0	0
GO:0042306	0.931476	0.86173	regulation of protein-nucleus import	P	pom_e-40.bg	0	0	sgd_e-40.bg	1	0.000186324
GO:0042307	0.931476	0.86173	positive regulation of protein-nucleus import	P	pom_e-40.bg	0	0	sgd_e-40.bg	1	0.000186324
GO:0042325	0.931476	0.86173	regulation of phosphorylation	P	pom_e-40.bg	0	0	sgd_e-40.bg	1	0.000186324
GO:0042326	0.931476	0.86173	negative regulation of phosphorylation	P	pom_e-40.bg	0	0	sgd_e-40.bg	1	0.000186324
GO:0042441	0.931476	0.86173	eye pigment metabolism	P	pom_e-40.bg	1	0.000263505	sgd_e-40.bg	0	0
GO:0042445	0.931476	0.86173	hormone metabolism	P	pom_e-40.bg	1	0.000263505	sgd_e-40.bg	0	0
GO:0042446	0.931476	0.86173	hormone biosynthesis	P	pom_e-40.bg	1	0.000263505	sgd_e-40.bg	0	0
GO:0042538	0.931476	0.86173	hyperosmotic salinity response	P	pom_e-40.bg	0	0	sgd_e-40.bg	1	0.000186324
GO:0042725	0.931476	0.86173	thiamin and derivative catabolism	P	pom_e-40.bg	1	0.000263505	sgd_e-40.bg	0	0
GO:0042762	0.931476	0.86173	regulation of sulfur metabolism	P	pom_e-40.bg	0	0	sgd_e-40.bg	1	0.000186324
GO:0042776	0.931476	0.86173	ATP synthesis coupled proton transport (sensu Eukaryota)	P	pom_e-40.bg	1	0.000263505	sgd_e-40.bg	0	0
GO:0042779	0.931476	0.86173	removal of tRNA 3'-trailer sequence	P	pom_e-40.bg	0	0	sgd_e-40.bg	1	0.000186324
GO:0042780	0.931476	0.86173	tRNA 3'-processing	P	pom_e-40.bg	0	0	sgd_e-40.bg	1	0.000186324
GO:0042930	0.931476	0.86173	enterobactin transport	P	pom_e-40.bg	0	0	sgd_e-40.bg	1	0.000186324
GO:0042989	0.931476	0.86173	sequestering of actin monomers	P	pom_e-40.bg	0	0	sgd_e-40.bg	1	0.000186324
GO:0043043	0.931476	0.86173	peptide biosynthesis	P	pom_e-40.bg	1	0.000263505	sgd_e-40.bg	0	0
GO:0043088	0.931476	0.86173	regulation of Cdc42 GTPase activity	P	pom_e-40.bg	1	0.000263505	sgd_e-40.bg	0	0
GO:0043090	0.931476	0.86173	amino acid import	P	pom_e-40.bg	1	0.000263505	sgd_e-40.bg	0	0
GO:0043091	0.931476	0.86173	L-arginine import	P	pom_e-40.bg	1	0.000263505	sgd_e-40.bg	0	0
GO:0043092	0.931476	0.86173	L-amino acid import	P	pom_e-40.bg	1	0.000263505	sgd_e-40.bg	0	0
GO:0043156	0.931476	0.86173	chromatin remodeling in response to cation stress	P	pom_e-40.bg	1	0.000263505	sgd_e-40.bg	0	0
GO:0043173	0.931476	0.86173	nucleotide salvage	P	pom_e-40.bg	0	0	sgd_e-40.bg	1	0.000186324
GO:0043193	0.931476	0.86173	positive regulation of gene-specific transcription	P	pom_e-40.bg	0	0	sgd_e-40.bg	1	0.000186324
GO:0043279	0.931476	0.86173	response to alkaloid	P	pom_e-40.bg	1	0.000263505	sgd_e-40.bg	0	0
GO:0044273	0.931476	0.86173	sulfur compound catabolism	P	pom_e-40.bg	0	0	sgd_e-40.bg	1	0.000186324
GO:0045016	0.931476	0.86173	mitochondrial magnesium ion transport	P	pom_e-40.bg	0	0	sgd_e-40.bg	1	0.000186324
GO:0045022	0.931476	0.86173	early endosome to late endosome transport	P	pom_e-40.bg	0	0	sgd_e-40.bg	1	0.000186324
GO:0045117	0.931476	0.86173	azole transport	P	pom_e-40.bg	0	0	sgd_e-40.bg	1	0.000186324
GO:0045292	0.931476	0.86173	nuclear mRNA cis splicing, via U2-type spliceosome	P	pom_e-40.bg	0	0	sgd_e-40.bg	1	0.000186324
GO:0045332	0.931476	0.86173	phospholipid translocation	P	pom_e-40.bg	0	0	sgd_e-40.bg	1	0.000186324
GO:0045337	0.931476	0.86173	farnesyl diphosphate biosynthesis	P	pom_e-40.bg	0	0	sgd_e-40.bg	1	0.000186324
GO:0045338	0.931476	0.86173	farnesyl diphosphate metabolism	P	pom_e-40.bg	0	0	sgd_e-40.bg	1	0.000186324
GO:0045458	0.931476	0.86173	recombination within rDNA repeats	P	pom_e-40.bg	1	0.000263505	sgd_e-40.bg	0	0
GO:0045471	0.931476	0.86173	response to ethanol	P	pom_e-40.bg	0	0	sgd_e-40.bg	1	0.000186324
GO:0045488	0.931476	0.86173	pectin metabolism	P	pom_e-40.bg	0	0	sgd_e-40.bg	1	0.000186324
GO:0045490	0.931476	0.86173	pectin catabolism	P	pom_e-40.bg	0	0	sgd_e-40.bg	1	0.000186324
GO:0045596	0.931476	0.86173	negative regulation of cell differentiation	P	pom_e-40.bg	0	0	sgd_e-40.bg	1	0.000186324
GO:0045722	0.931476	0.86173	positive regulation of gluconeogenesis	P	pom_e-40.bg	0	0	sgd_e-40.bg	1	0.000186324
GO:0045736	0.931476	0.86173	negative regulation of cyclin dependent protein kinase activity	P	pom_e-40.bg	1	0.000263505	sgd_e-40.bg	0	0
GO:0045833	0.931476	0.86173	negative regulation of lipid metabolism	P	pom_e-40.bg	0	0	sgd_e-40.bg	1	0.000186324
GO:0045840	0.931476	0.86173	positive regulation of mitosis	P	pom_e-40.bg	0	0	sgd_e-40.bg	1	0.000186324
GO:0045920	0.931476	0.86173	negative regulation of exocytosis	P	pom_e-40.bg	0	0	sgd_e-40.bg	1	0.000186324
GO:0045922	0.931476	0.86173	negative regulation of fatty acid metabolism	P	pom_e-40.bg	0	0	sgd_e-40.bg	1	0.000186324
GO:0045926	0.931476	0.86173	negative regulation of growth	P	pom_e-40.bg	1	0.000263505	sgd_e-40.bg	0	0
GO:0045931	0.931476	0.86173	positive regulation of mitotic cell cycle	P	pom_e-40.bg	1	0.000263505	sgd_e-40.bg	0	0
GO:0045936	0.931476	0.86173	negative regulation of phosphate metabolism	P	pom_e-40.bg	0	0	sgd_e-40.bg	1	0.000186324
GO:0045955	0.931476	0.86173	negative regulation of calcium ion-dependent exocytosis	P	pom_e-40.bg	0	0	sgd_e-40.bg	1	0.000186324
GO:0045967	0.931476	0.86173	negative regulation of growth rate	P	pom_e-40.bg	1	0.000263505	sgd_e-40.bg	0	0
GO:0046077	0.931476	0.86173	dUDP metabolism	P	pom_e-40.bg	0	0	sgd_e-40.bg	1	0.000186324
GO:0046084	0.931476	0.86173	adenine biosynthesis	P	pom_e-40.bg	0	0	sgd_e-40.bg	1	0.000186324
GO:0046085	0.931476	0.86173	adenosine metabolism	P	pom_e-40.bg	0	0	sgd_e-40.bg	1	0.000186324
GO:0046086	0.931476	0.86173	adenosine biosynthesis	P	pom_e-40.bg	0	0	sgd_e-40.bg	1	0.000186324
GO:0046092	0.931476	0.86173	deoxycytidine metabolism	P	pom_e-40.bg	0	0	sgd_e-40.bg	1	0.000186324
GO:0046107	0.931476	0.86173	uracil biosynthesis	P	pom_e-40.bg	0	0	sgd_e-40.bg	1	0.000186324
GO:0046108	0.931476	0.86173	uridine metabolism	P	pom_e-40.bg	0	0	sgd_e-40.bg	1	0.000186324
GO:0046121	0.931476	0.86173	deoxyribonucleoside catabolism	P	pom_e-40.bg	0	0	sgd_e-40.bg	1	0.000186324
GO:0046127	0.931476	0.86173	pyrimidine deoxyribonucleoside catabolism	P	pom_e-40.bg	0	0	sgd_e-40.bg	1	0.000186324
GO:0046149	0.931476	0.86173	pigment catabolism	P	pom_e-40.bg	0	0	sgd_e-40.bg	1	0.000186324
GO:0046184	0.931476	0.86173	aldehyde biosynthesis	P	pom_e-40.bg	0	0	sgd_e-40.bg	1	0.000186324
GO:0046323	0.931476	0.86173	glucose import	P	pom_e-40.bg	0	0	sgd_e-40.bg	1	0.000186324
GO:0046324	0.931476	0.86173	regulation of glucose import	P	pom_e-40.bg	0	0	sgd_e-40.bg	1	0.000186324
GO:0046395	0.931476	0.86173	carboxylic acid catabolism	P	pom_e-40.bg	0	0	sgd_e-40.bg	1	0.000186324
GO:0046443	0.931476	0.86173	FAD metabolism	P	pom_e-40.bg	0	0	sgd_e-40.bg	1	0.000186324
GO:0046444	0.931476	0.86173	FMN metabolism	P	pom_e-40.bg	0	0	sgd_e-40.bg	1	0.000186324
GO:0046451	0.931476	0.86173	diaminopimelate metabolism	P	pom_e-40.bg	0	0	sgd_e-40.bg	1	0.000186324
GO:0046458	0.931476	0.86173	hexadecanal metabolism	P	pom_e-40.bg	0	0	sgd_e-40.bg	1	0.000186324
GO:0046459	0.931476	0.86173	short-chain fatty acid metabolism	P	pom_e-40.bg	0	0	sgd_e-40.bg	1	0.000186324
GO:0046473	0.931476	0.86173	phosphatidic acid metabolism	P	pom_e-40.bg	0	0	sgd_e-40.bg	1	0.000186324
GO:0046475	0.931476	0.86173	glycerophospholipid catabolism	P	pom_e-40.bg	0	0	sgd_e-40.bg	1	0.000186324
GO:0046484	0.931476	0.86173	oxazole or thiazole metabolism	P	pom_e-40.bg	1	0.000263505	sgd_e-40.bg	0	0
GO:0046495	0.931476	0.86173	nicotinamide riboside metabolism	P	pom_e-40.bg	0	0	sgd_e-40.bg	1	0.000186324
GO:0046502	0.931476	0.86173	uroporphyrinogen III metabolism	P	pom_e-40.bg	0	0	sgd_e-40.bg	1	0.000186324
GO:0046655	0.931476	0.86173	folic acid metabolism	P	pom_e-40.bg	0	0	sgd_e-40.bg	1	0.000186324
GO:0046656	0.931476	0.86173	folic acid biosynthesis	P	pom_e-40.bg	0	0	sgd_e-40.bg	1	0.000186324
GO:0046689	0.931476	0.86173	response to mercury ion	P	pom_e-40.bg	0	0	sgd_e-40.bg	1	0.000186324
GO:0046713	0.931476	0.86173	boron transport	P	pom_e-40.bg	0	0	sgd_e-40.bg	1	0.000186324
GO:0046822	0.931476	0.86173	regulation of nucleocytoplasmic transport	P	pom_e-40.bg	0	0	sgd_e-40.bg	1	0.000186324
GO:0046824	0.931476	0.86173	positive regulation of nucleocytoplasmic transport	P	pom_e-40.bg	0	0	sgd_e-40.bg	1	0.000186324
GO:0046937	0.931476	0.86173	phytochelatin metabolism	P	pom_e-40.bg	1	0.000263505	sgd_e-40.bg	0	0
GO:0046938	0.931476	0.86173	phytochelatin biosynthesis	P	pom_e-40.bg	1	0.000263505	sgd_e-40.bg	0	0
GO:0047484	0.931476	0.86173	regulation of response to osmotic stress	P	pom_e-40.bg	1	0.000263505	sgd_e-40.bg	0	0
GO:0048025	0.931476	0.86173	negative regulation of nuclear mRNA splicing, via spliceosome	P	pom_e-40.bg	0	0	sgd_e-40.bg	1	0.000186324
GO:0048026	0.931476	0.86173	positive regulation of nuclear mRNA splicing, via spliceosome	P	pom_e-40.bg	0	0	sgd_e-40.bg	1	0.000186324
GO:0048066	0.931476	0.86173	pigmentation	P	pom_e-40.bg	1	0.000263505	sgd_e-40.bg	0	0
GO:0048069	0.931476	0.86173	eye pigmentation	P	pom_e-40.bg	1	0.000263505	sgd_e-40.bg	0	0
GO:0048096	0.931476	0.86173	chromatin-mediated maintenance of transcription	P	pom_e-40.bg	1	0.000263505	sgd_e-40.bg	0	0
GO:0048280	0.931476	0.86173	vesicle fusion with Golgi apparatus	P	pom_e-40.bg	0	0	sgd_e-40.bg	1	0.000186324
GO:0048288	0.931476	0.86173	nuclear membrane fusion during karyogamy	P	pom_e-40.bg	1	0.000263505	sgd_e-40.bg	0	0
GO:0048513	0.931476	0.86173	organ development	P	pom_e-40.bg	1	0.000263505	sgd_e-40.bg	0	0
GO:0050685	0.931476	0.86173	positive regulation of mRNA processing	P	pom_e-40.bg	0	0	sgd_e-40.bg	1	0.000186324
GO:0050686	0.931476	0.86173	negative regulation of mRNA processing	P	pom_e-40.bg	0	0	sgd_e-40.bg	1	0.000186324
GO:0050821	0.931476	0.86173	protein stabilization	P	pom_e-40.bg	0	0	sgd_e-40.bg	1	0.000186324
GO:0050876	0.931476	0.86173	reproductive physiological process	P	pom_e-40.bg	1	0.000263505	sgd_e-40.bg	0	0
GO:0051014	0.931476	0.86173	actin filament severing	P	pom_e-40.bg	0	0	sgd_e-40.bg	1	0.000186324
GO:0051050	0.931476	0.86173	positive regulation of transport	P	pom_e-40.bg	0	0	sgd_e-40.bg	1	0.000186324
GO:0051051	0.931476	0.86173	negative regulation of transport	P	pom_e-40.bg	0	0	sgd_e-40.bg	1	0.000186324
GO:0051085	0.931476	0.86173	chaperone cofactor dependent protein folding	P	pom_e-40.bg	0	0	sgd_e-40.bg	1	0.000186324
GO:0051126	0.931476	0.86173	negative regulation of actin nucleation	P	pom_e-40.bg	1	0.000263505	sgd_e-40.bg	0	0
GO:0051131	0.931476	0.86173	chaperone-mediated protein complex assembly	P	pom_e-40.bg	0	0	sgd_e-40.bg	1	0.000186324
GO:0051182	0.931476	0.86173	coenzyme transport	P	pom_e-40.bg	0	0	sgd_e-40.bg	1	0.000186324
GO:0051222	0.931476	0.86173	positive regulation of protein transport	P	pom_e-40.bg	0	0	sgd_e-40.bg	1	0.000186324
GO:0051223	0.931476	0.86173	regulation of protein transport	P	pom_e-40.bg	0	0	sgd_e-40.bg	1	0.000186324
GO:0051253	0.931476	0.86173	negative regulation of RNA metabolism	P	pom_e-40.bg	0	0	sgd_e-40.bg	1	0.000186324
GO:0051254	0.931476	0.86173	positive regulation of RNA metabolism	P	pom_e-40.bg	0	0	sgd_e-40.bg	1	0.000186324
GO:0051259	0.931476	0.86173	protein oligomerization	P	pom_e-40.bg	1	0.000263505	sgd_e-40.bg	0	0
GO:0051260	0.931476	0.86173	protein homooligomerization	P	pom_e-40.bg	1	0.000263505	sgd_e-40.bg	0	0
GO:0051302	0.931476	0.86173	regulation of cell division	P	pom_e-40.bg	0	0	sgd_e-40.bg	1	0.000186324
GO:0051319	0.931476	0.86173	G2 phase	P	pom_e-40.bg	0	0	sgd_e-40.bg	1	0.000186324
GO:0006915	0.931476	0.86304	apoptosis	P	pom_e-40.bg	7	0.00184453	sgd_e-40.bg	12	0.00223589
GO:0012501	0.931476	0.86304	programmed cell death	P	pom_e-40.bg	7	0.00184453	sgd_e-40.bg	12	0.00223589
GO:0019344	0.931476	0.86304	cysteine biosynthesis	P	pom_e-40.bg	8	0.00210804	sgd_e-40.bg	11	0.00204956
GO:0045896	0.931476	0.86304	regulation of transcription, mitotic	P	pom_e-40.bg	8	0.00210804	sgd_e-40.bg	11	0.00204956
GO:0006526	0.931476	0.86669	arginine biosynthesis	P	pom_e-40.bg	10	0.00263505	sgd_e-40.bg	12	0.00223589
GO:0008154	0.931476	0.86669	actin polymerization and/or depolymerization	P	pom_e-40.bg	9	0.00237154	sgd_e-40.bg	13	0.00242221
GO:0044271	0.931476	0.86669	nitrogen compound biosynthesis	P	pom_e-40.bg	10	0.00263505	sgd_e-40.bg	12	0.00223589
GO:0006541	0.931476	0.86942	glutamine metabolism	P	pom_e-40.bg	18	0.00474308	sgd_e-40.bg	23	0.00428545
GO:0006528	0.931476	0.87105	asparagine metabolism	P	pom_e-40.bg	6	0.00158103	sgd_e-40.bg	8	0.00149059
GO:0006553	0.931476	0.87105	lysine metabolism	P	pom_e-40.bg	5	0.00131752	sgd_e-40.bg	9	0.00167691
GO:0006566	0.931476	0.87105	threonine metabolism	P	pom_e-40.bg	5	0.00131752	sgd_e-40.bg	9	0.00167691
GO:0009065	0.931476	0.87105	glutamine family amino acid catabolism	P	pom_e-40.bg	6	0.00158103	sgd_e-40.bg	8	0.00149059
GO:0009085	0.931476	0.87105	lysine biosynthesis	P	pom_e-40.bg	5	0.00131752	sgd_e-40.bg	9	0.00167691
GO:0046677	0.931476	0.87105	response to antibiotic	P	pom_e-40.bg	6	0.00158103	sgd_e-40.bg	8	0.00149059
GO:0000266	0.931476	0.87348	mitochondrial fission	P	pom_e-40.bg	1	0.000263505	sgd_e-40.bg	3	0.000558971
GO:0000273	0.931476	0.87348	lipoic acid metabolism	P	pom_e-40.bg	2	0.000527009	sgd_e-40.bg	2	0.000372648
GO:0000706	0.931476	0.87348	meiotic DNA double-strand break processing	P	pom_e-40.bg	1	0.000263505	sgd_e-40.bg	3	0.000558971
GO:0000729	0.931476	0.87348	DNA double-strand break processing	P	pom_e-40.bg	1	0.000263505	sgd_e-40.bg	3	0.000558971
GO:0000738	0.931476	0.87348	DNA catabolism, exonucleolytic	P	pom_e-40.bg	1	0.000263505	sgd_e-40.bg	3	0.000558971
GO:0001558	0.931476	0.87348	regulation of cell growth	P	pom_e-40.bg	1	0.000263505	sgd_e-40.bg	3	0.000558971
GO:0005993	0.931476	0.87348	trehalose catabolism	P	pom_e-40.bg	1	0.000263505	sgd_e-40.bg	3	0.000558971
GO:0006183	0.931476	0.87348	GTP biosynthesis	P	pom_e-40.bg	1	0.000263505	sgd_e-40.bg	3	0.000558971
GO:0006285	0.931476	0.87348	base-excision repair, AP site formation	P	pom_e-40.bg	1	0.000263505	sgd_e-40.bg	3	0.000558971
GO:0006421	0.931476	0.87348	asparaginyl-tRNA aminoacylation	P	pom_e-40.bg	2	0.000527009	sgd_e-40.bg	2	0.000372648
GO:0006428	0.931476	0.87348	isoleucyl-tRNA aminoacylation	P	pom_e-40.bg	2	0.000527009	sgd_e-40.bg	2	0.000372648
GO:0006430	0.931476	0.87348	lysyl-tRNA aminoacylation	P	pom_e-40.bg	2	0.000527009	sgd_e-40.bg	2	0.000372648
GO:0006431	0.931476	0.87348	methionyl-tRNA aminoacylation	P	pom_e-40.bg	2	0.000527009	sgd_e-40.bg	2	0.000372648
GO:0006433	0.931476	0.87348	prolyl-tRNA aminoacylation	P	pom_e-40.bg	2	0.000527009	sgd_e-40.bg	2	0.000372648
GO:0006434	0.931476	0.87348	seryl-tRNA aminoacylation	P	pom_e-40.bg	2	0.000527009	sgd_e-40.bg	2	0.000372648
GO:0006435	0.931476	0.87348	threonyl-tRNA aminoacylation	P	pom_e-40.bg	2	0.000527009	sgd_e-40.bg	2	0.000372648
GO:0006436	0.931476	0.87348	tryptophanyl-tRNA aminoacylation	P	pom_e-40.bg	2	0.000527009	sgd_e-40.bg	2	0.000372648
GO:0006437	0.931476	0.87348	tyrosyl-tRNA aminoacylation	P	pom_e-40.bg	2	0.000527009	sgd_e-40.bg	2	0.000372648
GO:0006467	0.931476	0.87348	protein thiol-disulfide exchange	P	pom_e-40.bg	2	0.000527009	sgd_e-40.bg	2	0.000372648
GO:0006545	0.931476	0.87348	glycine biosynthesis	P	pom_e-40.bg	1	0.000263505	sgd_e-40.bg	3	0.000558971
GO:0006562	0.931476	0.87348	proline catabolism	P	pom_e-40.bg	1	0.000263505	sgd_e-40.bg	3	0.000558971
GO:0006570	0.931476	0.87348	tyrosine metabolism	P	pom_e-40.bg	1	0.000263505	sgd_e-40.bg	3	0.000558971
GO:0006638	0.931476	0.87348	neutral lipid metabolism	P	pom_e-40.bg	2	0.000527009	sgd_e-40.bg	2	0.000372648
GO:0006639	0.931476	0.87348	acylglycerol metabolism	P	pom_e-40.bg	2	0.000527009	sgd_e-40.bg	2	0.000372648
GO:0006641	0.931476	0.87348	triacylglycerol metabolism	P	pom_e-40.bg	2	0.000527009	sgd_e-40.bg	2	0.000372648
GO:0006662	0.931476	0.87348	glycerol ether metabolism	P	pom_e-40.bg	2	0.000527009	sgd_e-40.bg	2	0.000372648
GO:0006857	0.931476	0.87348	oligopeptide transport	P	pom_e-40.bg	1	0.000263505	sgd_e-40.bg	3	0.000558971
GO:0007092	0.931476	0.87348	anaphase-promoting complex activation	P	pom_e-40.bg	2	0.000527009	sgd_e-40.bg	2	0.000372648
GO:0007338	0.931476	0.87348	fertilization (sensu Metazoa)	P	pom_e-40.bg	2	0.000527009	sgd_e-40.bg	2	0.000372648
GO:0008295	0.931476	0.87348	spermidine biosynthesis	P	pom_e-40.bg	2	0.000527009	sgd_e-40.bg	2	0.000372648
GO:0009051	0.931476	0.87348	pentose-phosphate shunt, oxidative branch	P	pom_e-40.bg	1	0.000263505	sgd_e-40.bg	3	0.000558971
GO:0009105	0.931476	0.87348	lipoic acid biosynthesis	P	pom_e-40.bg	2	0.000527009	sgd_e-40.bg	2	0.000372648
GO:0009106	0.931476	0.87348	lipoate metabolism	P	pom_e-40.bg	2	0.000527009	sgd_e-40.bg	2	0.000372648
GO:0009107	0.931476	0.87348	lipoate biosynthesis	P	pom_e-40.bg	2	0.000527009	sgd_e-40.bg	2	0.000372648
GO:0009166	0.931476	0.87348	nucleotide catabolism	P	pom_e-40.bg	1	0.000263505	sgd_e-40.bg	3	0.000558971
GO:0009187	0.931476	0.87348	cyclic nucleotide metabolism	P	pom_e-40.bg	2	0.000527009	sgd_e-40.bg	2	0.000372648
GO:0009200	0.931476	0.87348	deoxyribonucleoside triphosphate metabolism	P	pom_e-40.bg	2	0.000527009	sgd_e-40.bg	2	0.000372648
GO:0009211	0.931476	0.87348	pyrimidine deoxyribonucleoside triphosphate metabolism	P	pom_e-40.bg	2	0.000527009	sgd_e-40.bg	2	0.000372648
GO:0009221	0.931476	0.87348	pyrimidine deoxyribonucleotide biosynthesis	P	pom_e-40.bg	2	0.000527009	sgd_e-40.bg	2	0.000372648
GO:0009566	0.931476	0.87348	fertilization	P	pom_e-40.bg	2	0.000527009	sgd_e-40.bg	2	0.000372648
GO:0009698	0.931476	0.87348	phenylpropanoid metabolism	P	pom_e-40.bg	2	0.000527009	sgd_e-40.bg	2	0.000372648
GO:0009847	0.931476	0.87348	spore germination	P	pom_e-40.bg	2	0.000527009	sgd_e-40.bg	2	0.000372648
GO:0010033	0.931476	0.87348	response to organic substance	P	pom_e-40.bg	1	0.000263505	sgd_e-40.bg	3	0.000558971
GO:0016089	0.931476	0.87348	aromatic amino acid family biosynthesis, shikimate pathway	P	pom_e-40.bg	2	0.000527009	sgd_e-40.bg	2	0.000372648
GO:0016233	0.931476	0.87348	telomere capping	P	pom_e-40.bg	1	0.000263505	sgd_e-40.bg	3	0.000558971
GO:0018196	0.931476	0.87348	peptidyl-asparagine modification	P	pom_e-40.bg	1	0.000263505	sgd_e-40.bg	3	0.000558971
GO:0018279	0.931476	0.87348	N-linked glycosylation via asparagine	P	pom_e-40.bg	1	0.000263505	sgd_e-40.bg	3	0.000558971
GO:0018987	0.931476	0.87348	osmoregulation	P	pom_e-40.bg	2	0.000527009	sgd_e-40.bg	2	0.000372648
GO:0019307	0.931476	0.87348	mannose biosynthesis	P	pom_e-40.bg	1	0.000263505	sgd_e-40.bg	3	0.000558971
GO:0019432	0.931476	0.87348	triacylglycerol biosynthesis	P	pom_e-40.bg	2	0.000527009	sgd_e-40.bg	2	0.000372648
GO:0019915	0.931476	0.87348	lipid storage	P	pom_e-40.bg	2	0.000527009	sgd_e-40.bg	2	0.000372648
GO:0030037	0.931476	0.87348	actin filament reorganization during cell cycle	P	pom_e-40.bg	1	0.000263505	sgd_e-40.bg	3	0.000558971
GO:0030259	0.931476	0.87348	lipid glycosylation	P	pom_e-40.bg	1	0.000263505	sgd_e-40.bg	3	0.000558971
GO:0042558	0.931476	0.87348	pteridine and derivative metabolism	P	pom_e-40.bg	1	0.000263505	sgd_e-40.bg	3	0.000558971
GO:0042559	0.931476	0.87348	pteridine and derivative biosynthesis	P	pom_e-40.bg	1	0.000263505	sgd_e-40.bg	3	0.000558971
GO:0045017	0.931476	0.87348	glycerolipid biosynthesis	P	pom_e-40.bg	2	0.000527009	sgd_e-40.bg	2	0.000372648
GO:0045861	0.931476	0.87348	negative regulation of proteolysis and peptidolysis	P	pom_e-40.bg	2	0.000527009	sgd_e-40.bg	2	0.000372648
GO:0046039	0.931476	0.87348	GTP metabolism	P	pom_e-40.bg	1	0.000263505	sgd_e-40.bg	3	0.000558971
GO:0046058	0.931476	0.87348	cAMP metabolism	P	pom_e-40.bg	2	0.000527009	sgd_e-40.bg	2	0.000372648
GO:0046168	0.931476	0.87348	glycerol-3-phosphate catabolism	P	pom_e-40.bg	2	0.000527009	sgd_e-40.bg	2	0.000372648
GO:0046460	0.931476	0.87348	neutral lipid biosynthesis	P	pom_e-40.bg	2	0.000527009	sgd_e-40.bg	2	0.000372648
GO:0046463	0.931476	0.87348	acylglycerol biosynthesis	P	pom_e-40.bg	2	0.000527009	sgd_e-40.bg	2	0.000372648
GO:0046486	0.931476	0.87348	glycerolipid metabolism	P	pom_e-40.bg	2	0.000527009	sgd_e-40.bg	2	0.000372648
GO:0046504	0.931476	0.87348	glycerol ether biosynthesis	P	pom_e-40.bg	2	0.000527009	sgd_e-40.bg	2	0.000372648
GO:0048285	0.931476	0.87348	organelle fission	P	pom_e-40.bg	1	0.000263505	sgd_e-40.bg	3	0.000558971
GO:0006281	0.931476	0.87548	DNA repair	P	pom_e-40.bg	119	0.031357	sgd_e-40.bg	164	0.0305571
GO:0009152	0.931476	0.87555	purine ribonucleotide biosynthesis	P	pom_e-40.bg	34	0.00895916	sgd_e-40.bg	51	0.00950252
GO:0006446	0.931476	0.87738	regulation of translational initiation	P	pom_e-40.bg	3	0.000790514	sgd_e-40.bg	6	0.00111794
GO:0006518	0.931476	0.87738	peptide metabolism	P	pom_e-40.bg	4	0.00105402	sgd_e-40.bg	5	0.000931619
GO:0006549	0.931476	0.87738	isoleucine metabolism	P	pom_e-40.bg	4	0.00105402	sgd_e-40.bg	5	0.000931619
GO:0006561	0.931476	0.87738	proline biosynthesis	P	pom_e-40.bg	4	0.00105402	sgd_e-40.bg	5	0.000931619
GO:0006695	0.931476	0.87738	cholesterol biosynthesis	P	pom_e-40.bg	4	0.00105402	sgd_e-40.bg	5	0.000931619
GO:0008203	0.931476	0.87738	cholesterol metabolism	P	pom_e-40.bg	4	0.00105402	sgd_e-40.bg	5	0.000931619
GO:0008283	0.931476	0.87738	cell proliferation	P	pom_e-40.bg	3	0.000790514	sgd_e-40.bg	6	0.00111794
GO:0009071	0.931476	0.87738	serine family amino acid catabolism	P	pom_e-40.bg	3	0.000790514	sgd_e-40.bg	6	0.00111794
GO:0009098	0.931476	0.87738	leucine biosynthesis	P	pom_e-40.bg	4	0.00105402	sgd_e-40.bg	5	0.000931619
GO:0016925	0.931476	0.87738	protein sumoylation	P	pom_e-40.bg	3	0.000790514	sgd_e-40.bg	6	0.00111794
GO:0009070	0.931476	0.87811	serine family amino acid biosynthesis	P	pom_e-40.bg	16	0.00421607	sgd_e-40.bg	25	0.0046581
GO:0007129	0.932139	0.88039	synapsis	P	pom_e-40.bg	7	0.00184453	sgd_e-40.bg	8	0.00149059
GO:0009396	0.932139	0.88039	folic acid and derivative biosynthesis	P	pom_e-40.bg	6	0.00158103	sgd_e-40.bg	9	0.00167691
GO:0019933	0.932139	0.88039	cAMP-mediated signaling	P	pom_e-40.bg	7	0.00184453	sgd_e-40.bg	8	0.00149059
GO:0019935	0.932139	0.88039	cyclic-nucleotide-mediated signaling	P	pom_e-40.bg	7	0.00184453	sgd_e-40.bg	8	0.00149059
GO:0042726	0.932139	0.88039	riboflavin and derivative metabolism	P	pom_e-40.bg	7	0.00184453	sgd_e-40.bg	8	0.00149059
GO:0042727	0.932139	0.88039	riboflavin and derivative biosynthesis	P	pom_e-40.bg	7	0.00184453	sgd_e-40.bg	8	0.00149059
GO:0051248	0.932139	0.88039	negative regulation of protein metabolism	P	pom_e-40.bg	6	0.00158103	sgd_e-40.bg	9	0.00167691
GO:0051273	0.932139	0.88039	beta-glucan metabolism	P	pom_e-40.bg	7	0.00184453	sgd_e-40.bg	8	0.00149059
GO:0006003	0.939968	0.89357	fructose 2,6-bisphosphate metabolism	P	pom_e-40.bg	4	0.00105402	sgd_e-40.bg	4	0.000745295
GO:0006422	0.939968	0.89357	aspartyl-tRNA aminoacylation	P	pom_e-40.bg	4	0.00105402	sgd_e-40.bg	4	0.000745295
GO:0006546	0.939968	0.89357	glycine catabolism	P	pom_e-40.bg	3	0.000790514	sgd_e-40.bg	5	0.000931619
GO:0006813	0.939968	0.89357	potassium ion transport	P	pom_e-40.bg	4	0.00105402	sgd_e-40.bg	4	0.000745295
GO:0007187	0.939968	0.89357	G-protein signaling, coupled to cyclic nucleotide second messenger	P	pom_e-40.bg	4	0.00105402	sgd_e-40.bg	4	0.000745295
GO:0007188	0.939968	0.89357	G-protein signaling, coupled to cAMP nucleotide second messenger	P	pom_e-40.bg	4	0.00105402	sgd_e-40.bg	4	0.000745295
GO:0009452	0.939968	0.89357	RNA capping	P	pom_e-40.bg	3	0.000790514	sgd_e-40.bg	5	0.000931619
GO:0046839	0.939968	0.89357	phospholipid dephosphorylation	P	pom_e-40.bg	3	0.000790514	sgd_e-40.bg	5	0.000931619
GO:0007531	0.943224	0.90102	mating type determination	P	pom_e-40.bg	13	0.00342556	sgd_e-40.bg	18	0.00335383
GO:0006563	0.943376	0.9015	L-serine metabolism	P	pom_e-40.bg	12	0.00316206	sgd_e-40.bg	15	0.00279486
GO:0015985	0.952201	0.91061	energy coupled proton transport, down electrochemical gradient	P	pom_e-40.bg	20	0.00527009	sgd_e-40.bg	28	0.00521707
GO:0015986	0.952201	0.91061	ATP synthesis coupled proton transport	P	pom_e-40.bg	20	0.00527009	sgd_e-40.bg	28	0.00521707
GO:0006778	0.955209	0.91444	porphyrin metabolism	P	pom_e-40.bg	11	0.00289855	sgd_e-40.bg	15	0.00279486
GO:0007091	0.955209	0.91444	mitotic metaphase/anaphase transition	P	pom_e-40.bg	11	0.00289855	sgd_e-40.bg	15	0.00279486
GO:0019932	0.955209	0.91444	second-messenger-mediated signaling	P	pom_e-40.bg	11	0.00289855	sgd_e-40.bg	15	0.00279486
GO:0006752	0.956873	0.91655	group transfer coenzyme metabolism	P	pom_e-40.bg	33	0.00869565	sgd_e-40.bg	49	0.00912987
GO:0016310	0.958411	0.91825	phosphorylation	P	pom_e-40.bg	141	0.0371542	sgd_e-40.bg	196	0.0365195
GO:0007127	0.959158	0.91924	meiosis I	P	pom_e-40.bg	36	0.00948617	sgd_e-40.bg	51	0.00950252
GO:0006534	0.960775	0.92188	cysteine metabolism	P	pom_e-40.bg	8	0.00210804	sgd_e-40.bg	12	0.00223589
GO:0009225	0.960775	0.92188	nucleotide-sugar metabolism	P	pom_e-40.bg	8	0.00210804	sgd_e-40.bg	12	0.00223589
GO:0045132	0.960775	0.92188	meiotic chromosome segregation	P	pom_e-40.bg	9	0.00237154	sgd_e-40.bg	11	0.00204956
GO:0007530	0.966955	0.92974	sex determination	P	pom_e-40.bg	14	0.00368906	sgd_e-40.bg	18	0.00335383
GO:0000059	0.966955	0.92987	protein-nucleus import, docking	P	pom_e-40.bg	9	0.00237154	sgd_e-40.bg	12	0.00223589
GO:0051278	0.966955	0.92987	cell wall polysaccharide biosynthesis (sensu Fungi)	P	pom_e-40.bg	8	0.00210804	sgd_e-40.bg	13	0.00242221
GO:0009144	0.969491	0.93403	purine nucleoside triphosphate metabolism	P	pom_e-40.bg	24	0.00632411	sgd_e-40.bg	32	0.00596236
GO:0009145	0.969491	0.93403	purine nucleoside triphosphate biosynthesis	P	pom_e-40.bg	24	0.00632411	sgd_e-40.bg	32	0.00596236
GO:0009205	0.969491	0.93403	purine ribonucleoside triphosphate metabolism	P	pom_e-40.bg	24	0.00632411	sgd_e-40.bg	32	0.00596236
GO:0009206	0.969491	0.93403	purine ribonucleoside triphosphate biosynthesis	P	pom_e-40.bg	24	0.00632411	sgd_e-40.bg	32	0.00596236
GO:0009116	0.971603	0.93687	nucleoside metabolism	P	pom_e-40.bg	16	0.00421607	sgd_e-40.bg	22	0.00409912
GO:0009259	0.971634	0.93713	ribonucleotide metabolism	P	pom_e-40.bg	36	0.00948617	sgd_e-40.bg	53	0.00987516
GO:0000278	0.979243	0.94812	mitotic cell cycle	P	pom_e-40.bg	172	0.0453228	sgd_e-40.bg	246	0.0458357
GO:0005991	0.979243	0.94822	trehalose metabolism	P	pom_e-40.bg	6	0.00158103	sgd_e-40.bg	7	0.00130427
GO:0006560	0.979243	0.94822	proline metabolism	P	pom_e-40.bg	5	0.00131752	sgd_e-40.bg	8	0.00149059
GO:0006760	0.979243	0.94841	folic acid and derivative metabolism	P	pom_e-40.bg	6	0.00158103	sgd_e-40.bg	10	0.00186324
GO:0007050	0.979243	0.94841	cell cycle arrest	P	pom_e-40.bg	6	0.00158103	sgd_e-40.bg	10	0.00186324
GO:0009141	0.980532	0.95152	nucleoside triphosphate metabolism	P	pom_e-40.bg	26	0.00685112	sgd_e-40.bg	35	0.00652133
GO:0030466	0.980532	0.9523	chromatin silencing at silent mating-type cassette	P	pom_e-40.bg	14	0.00368906	sgd_e-40.bg	19	0.00354015
GO:0006221	0.980532	0.95308	pyrimidine nucleotide biosynthesis	P	pom_e-40.bg	11	0.00289855	sgd_e-40.bg	14	0.00260853
GO:0006779	0.980532	0.95308	porphyrin biosynthesis	P	pom_e-40.bg	11	0.00289855	sgd_e-40.bg	14	0.00260853
GO:0009082	0.980532	0.95308	branched chain family amino acid biosynthesis	P	pom_e-40.bg	11	0.00289855	sgd_e-40.bg	14	0.00260853
GO:0051188	0.988965	0.96204	cofactor biosynthesis	P	pom_e-40.bg	64	0.0168643	sgd_e-40.bg	90	0.0167691
GO:0006974	0.99233	0.96616	response to DNA damage stimulus	P	pom_e-40.bg	132	0.0347826	sgd_e-40.bg	187	0.0348426
GO:0006220	0.99233	0.96999	pyrimidine nucleotide metabolism	P	pom_e-40.bg	12	0.00316206	sgd_e-40.bg	16	0.00298118
GO:0009073	0.99233	0.96999	aromatic amino acid family biosynthesis	P	pom_e-40.bg	11	0.00289855	sgd_e-40.bg	17	0.00316751
GO:0000079	0.99233	0.97248	regulation of cyclin dependent protein kinase activity	P	pom_e-40.bg	5	0.00131752	sgd_e-40.bg	6	0.00111794
GO:0006000	0.99233	0.97248	fructose metabolism	P	pom_e-40.bg	4	0.00105402	sgd_e-40.bg	7	0.00130427
GO:0006542	0.99233	0.97248	glutamine biosynthesis	P	pom_e-40.bg	5	0.00131752	sgd_e-40.bg	6	0.00111794
GO:0006551	0.99233	0.97248	leucine metabolism	P	pom_e-40.bg	4	0.00105402	sgd_e-40.bg	7	0.00130427
GO:0006801	0.99233	0.97248	superoxide metabolism	P	pom_e-40.bg	5	0.00131752	sgd_e-40.bg	6	0.00111794
GO:0009088	0.99233	0.97248	threonine biosynthesis	P	pom_e-40.bg	5	0.00131752	sgd_e-40.bg	6	0.00111794
[truncated: 25 more rows]

## Sheet: Sheet2
GO id	qvalue	pvalue	GO term	aspect	genome1	count1	percent1	genome2	count2	percent2
GO:0003702	3.63656e-13	3.6159e-15	RNA polymerase II transcription factor activity	F	sgd_e-40.bg	116	0.0216136	pom_e-40.bg	8	0.00210804
GO:0030528	2.46769e-11	3.0963e-13	transcription regulator activity	F	sgd_e-40.bg	349	0.065027	pom_e-40.bg	117	0.03083
GO:0003674	6.66163e-11	8.8317e-13	molecular_function	F	sgd_e-40.bg	4038	0.752376	pom_e-40.bg	3095	0.815547
GO:0003824	1.48827e-08	2.8187e-10	catalytic activity	F	sgd_e-40.bg	2043	0.38066	pom_e-40.bg	1695	0.44664
GO:0016251	2.03911e-08	3.9585e-10	general RNA polymerase II transcription factor activity	F	sgd_e-40.bg	61	0.0113658	pom_e-40.bg	1	0.000263505
GO:0046982	8.9881e-07	2.1917e-08	protein heterodimerization activity	F	sgd_e-40.bg	2	0.000372648	pom_e-40.bg	28	0.00737813
GO:0005200	4.93631e-06	1.5835e-07	structural constituent of cytoskeleton	F	sgd_e-40.bg	48	0.00894354	pom_e-40.bg	2	0.000527009
GO:0003704	7.02289e-06	2.3526e-07	specific RNA polymerase II transcription factor activity	F	sgd_e-40.bg	40	0.00745295	pom_e-40.bg	0	0
GO:0031202	7.02289e-06	2.3526e-07	RNA splicing factor activity, transesterification mechanism	F	sgd_e-40.bg	40	0.00745295	pom_e-40.bg	0	0
GO:0046983	7.97352e-06	2.756e-07	protein dimerization activity	F	sgd_e-40.bg	13	0.00242221	pom_e-40.bg	42	0.0110672
GO:0016563	6.02347e-05	2.6096e-06	transcriptional activator activity	F	sgd_e-40.bg	37	0.00689398	pom_e-40.bg	1	0.000263505
GO:0005488	0.000110902	5.2773e-06	binding	F	sgd_e-40.bg	2182	0.406559	pom_e-40.bg	1725	0.454545
GO:0016740	0.000122007	5.8346e-06	transferase activity	F	sgd_e-40.bg	641	0.119434	pom_e-40.bg	578	0.152306
GO:0003729	0.000755748	4.2314e-05	mRNA binding	F	sgd_e-40.bg	26	0.00484442	pom_e-40.bg	0	0
GO:0030234	0.00172128	0.00010106	enzyme regulator activity	F	sgd_e-40.bg	149	0.0277623	pom_e-40.bg	58	0.0152833
GO:0003724	0.00320346	0.0002078	RNA helicase activity	F	sgd_e-40.bg	34	0.00633501	pom_e-40.bg	4	0.00105402
GO:0016564	0.00663294	0.00047266	transcriptional repressor activity	F	sgd_e-40.bg	26	0.00484442	pom_e-40.bg	2	0.000527009
GO:0016772	0.00736018	0.00052971	transferase activity, transferring phosphorus-containing groups	F	sgd_e-40.bg	310	0.0577604	pom_e-40.bg	289	0.0761528
GO:0016455	0.0125207	0.00097077	RNA polymerase II transcription mediator activity	F	sgd_e-40.bg	21	0.0039128	pom_e-40.bg	1	0.000263505
GO:0030515	0.0147954	0.0011699	snoRNA binding	F	sgd_e-40.bg	29	0.00540339	pom_e-40.bg	4	0.00105402
GO:0043169	0.0172147	0.0013938	cation binding	F	sgd_e-40.bg	292	0.0544066	pom_e-40.bg	269	0.0708827
GO:0000166	0.022074	0.001835	nucleotide binding	F	sgd_e-40.bg	658	0.122601	pom_e-40.bg	551	0.145191
GO:0005355	0.0221655	0.001855	glucose transporter activity	F	sgd_e-40.bg	16	0.00298118	pom_e-40.bg	0	0
GO:0008134	0.0224622	0.0018878	transcription factor binding	F	sgd_e-40.bg	35	0.00652133	pom_e-40.bg	7	0.00184453
GO:0015359	0.0239439	0.002018	amino acid permease activity	F	sgd_e-40.bg	22	0.00409912	pom_e-40.bg	2	0.000527009
GO:0005478	0.0267271	0.0022937	intracellular transporter activity	F	sgd_e-40.bg	32	0.00596236	pom_e-40.bg	6	0.00158103
GO:0017076	0.0274224	0.0023696	purine nucleotide binding	F	sgd_e-40.bg	645	0.120179	pom_e-40.bg	539	0.142029
GO:0005353	0.0307691	0.0027254	fructose transporter activity	F	sgd_e-40.bg	15	0.00279486	pom_e-40.bg	0	0
GO:0015578	0.0307691	0.0027254	mannose transporter activity	F	sgd_e-40.bg	15	0.00279486	pom_e-40.bg	0	0
GO:0016538	0.0307691	0.0027254	cyclin-dependent protein kinase regulator activity	F	sgd_e-40.bg	15	0.00279486	pom_e-40.bg	0	0
GO:0005515	0.0307691	0.0027462	protein binding	F	sgd_e-40.bg	470	0.0875722	pom_e-40.bg	404	0.106456
GO:0003723	0.0324363	0.0029334	RNA binding	F	sgd_e-40.bg	356	0.0663313	pom_e-40.bg	194	0.0511199
GO:0004004	0.0354696	0.0032539	ATP-dependent RNA helicase activity	F	sgd_e-40.bg	26	0.00484442	pom_e-40.bg	4	0.00105402
GO:0008186	0.0354696	0.0032539	RNA-dependent ATPase activity	F	sgd_e-40.bg	26	0.00484442	pom_e-40.bg	4	0.00105402
GO:0005484	0.0404211	0.0037512	SNAP receptor activity	F	sgd_e-40.bg	23	0.00428545	pom_e-40.bg	3	0.000790514
GO:0005048	0.0423636	0.0040117	signal sequence binding	F	sgd_e-40.bg	14	0.00260853	pom_e-40.bg	0	0
GO:0042277	0.0423636	0.0040117	peptide binding	F	sgd_e-40.bg	14	0.00260853	pom_e-40.bg	0	0
GO:0016944	0.0443965	0.0043356	RNA polymerase II transcription elongation factor activity	F	sgd_e-40.bg	17	0.00316751	pom_e-40.bg	1	0.000263505
GO:0004722	0.0462693	0.0045623	protein serine/threonine phosphatase activity	F	sgd_e-40.bg	25	0.0046581	pom_e-40.bg	4	0.00105402
GO:0016301	0.0542614	0.005421	kinase activity	F	sgd_e-40.bg	217	0.0404323	pom_e-40.bg	201	0.0529644
GO:0046914	0.0566561	0.0057037	transition metal ion binding	F	sgd_e-40.bg	260	0.0484442	pom_e-40.bg	235	0.0619236
GO:0005485	0.0581311	0.0059177	v-SNARE activity	F	sgd_e-40.bg	13	0.00242221	pom_e-40.bg	0	0
GO:0005083	0.0623779	0.0065325	small GTPase regulator activity	F	sgd_e-40.bg	54	0.0100615	pom_e-40.bg	18	0.00474308
GO:0003712	0.0623779	0.006542	transcription cofactor activity	F	sgd_e-40.bg	31	0.00577604	pom_e-40.bg	7	0.00184453
GO:0030554	0.084146	0.0095222	adenyl nucleotide binding	F	sgd_e-40.bg	554	0.103223	pom_e-40.bg	458	0.120685
GO:0016796	0.0891071	0.010128	exonuclease activity, active with either ribo- or deoxyribonucleic acids and producing 5'-phosphomonoesters	F	sgd_e-40.bg	25	0.0046581	pom_e-40.bg	5	0.00131752
GO:0003711	0.0925977	0.010637	transcriptional elongation regulator activity	F	sgd_e-40.bg	20	0.00372648	pom_e-40.bg	3	0.000790514
GO:0000030	0.0938647	0.010822	mannosyltransferase activity	F	sgd_e-40.bg	42	0.0078256	pom_e-40.bg	13	0.00342556
GO:0003924	0.0939743	0.010868	GTPase activity	F	sgd_e-40.bg	44	0.00819825	pom_e-40.bg	14	0.00368906
GO:0005524	0.0960313	0.01114	ATP binding	F	sgd_e-40.bg	540	0.100615	pom_e-40.bg	446	0.117523
GO:0043167	0.104997	0.01235	ion binding	F	sgd_e-40.bg	385	0.0717347	pom_e-40.bg	327	0.086166
GO:0046872	0.104997	0.01235	metal ion binding	F	sgd_e-40.bg	385	0.0717347	pom_e-40.bg	327	0.086166
GO:0016151	0.104997	0.012441	nickel ion binding	F	sgd_e-40.bg	0	0	pom_e-40.bg	6	0.00158103
GO:0008028	0.107383	0.012978	monocarboxylic acid transporter activity	F	sgd_e-40.bg	11	0.00204956	pom_e-40.bg	0	0
GO:0015239	0.107383	0.012978	multidrug transporter activity	F	sgd_e-40.bg	11	0.00204956	pom_e-40.bg	0	0
GO:0030674	0.107383	0.012978	protein binding, bridging	F	sgd_e-40.bg	11	0.00204956	pom_e-40.bg	0	0
GO:0019207	0.107737	0.013161	kinase regulator activity	F	sgd_e-40.bg	33	0.00614869	pom_e-40.bg	9	0.00237154
GO:0004532	0.112301	0.013939	exoribonuclease activity	F	sgd_e-40.bg	24	0.00447177	pom_e-40.bg	5	0.00131752
GO:0016896	0.112301	0.013939	exoribonuclease activity, producing 5'-phosphomonoesters	F	sgd_e-40.bg	24	0.00447177	pom_e-40.bg	5	0.00131752
GO:0003709	0.14731	0.019314	RNA polymerase III transcription factor activity	F	sgd_e-40.bg	10	0.00186324	pom_e-40.bg	0	0
GO:0005486	0.14731	0.019314	t-SNARE activity	F	sgd_e-40.bg	10	0.00186324	pom_e-40.bg	0	0
GO:0016566	0.14731	0.019314	specific transcriptional repressor activity	F	sgd_e-40.bg	10	0.00186324	pom_e-40.bg	0	0
GO:0016741	0.14811	0.019776	transferase activity, transferring one-carbon groups	F	sgd_e-40.bg	81	0.0150922	pom_e-40.bg	83	0.0218709
GO:0016779	0.153241	0.020502	nucleotidyltransferase activity	F	sgd_e-40.bg	80	0.0149059	pom_e-40.bg	82	0.0216074
GO:0008168	0.157788	0.021255	methyltransferase activity	F	sgd_e-40.bg	79	0.0147196	pom_e-40.bg	81	0.0213439
GO:0042803	0.163918	0.022139	protein homodimerization activity	F	sgd_e-40.bg	1	0.000186324	pom_e-40.bg	7	0.00184453
GO:0016874	0.165246	0.022377	ligase activity	F	sgd_e-40.bg	185	0.0344699	pom_e-40.bg	167	0.0440053
GO:0003678	0.171965	0.023409	DNA helicase activity	F	sgd_e-40.bg	35	0.00652133	pom_e-40.bg	11	0.00289855
GO:0016773	0.179934	0.024579	phosphotransferase activity, alcohol group as acceptor	F	sgd_e-40.bg	187	0.0348426	pom_e-40.bg	168	0.0442688
GO:0008369	0.196811	0.027397	obsolete molecular function	F	sgd_e-40.bg	0	0	pom_e-40.bg	5	0.00131752
GO:0047657	0.196811	0.027397	alpha-1,3-glucan synthase activity	F	sgd_e-40.bg	0	0	pom_e-40.bg	5	0.00131752
GO:0000171	0.196926	0.02886	ribonuclease MRP activity	F	sgd_e-40.bg	9	0.00167691	pom_e-40.bg	0	0
GO:0005199	0.196926	0.02886	structural constituent of cell wall	F	sgd_e-40.bg	9	0.00167691	pom_e-40.bg	0	0
GO:0030276	0.196926	0.02886	clathrin binding	F	sgd_e-40.bg	9	0.00167691	pom_e-40.bg	0	0
GO:0019887	0.203298	0.030177	protein kinase regulator activity	F	sgd_e-40.bg	30	0.00558971	pom_e-40.bg	9	0.00237154
GO:0003964	0.221947	0.033208	RNA-directed DNA polymerase activity	F	sgd_e-40.bg	7	0.00130427	pom_e-40.bg	14	0.00368906
GO:0004672	0.243009	0.036647	protein kinase activity	F	sgd_e-40.bg	136	0.02534	pom_e-40.bg	125	0.0329381
GO:0004871	0.247292	0.037385	signal transducer activity	F	sgd_e-40.bg	87	0.0162102	pom_e-40.bg	41	0.0108037
GO:0005543	0.270375	0.041611	phospholipid binding	F	sgd_e-40.bg	16	0.00298118	pom_e-40.bg	3	0.000790514
GO:0035091	0.270375	0.04183	phosphoinositide binding	F	sgd_e-40.bg	11	0.00204956	pom_e-40.bg	1	0.000263505
GO:0015174	0.271435	0.043341	basic amino acid transporter activity	F	sgd_e-40.bg	8	0.00149059	pom_e-40.bg	0	0
GO:0004402	0.2789	0.045625	histone acetyltransferase activity	F	sgd_e-40.bg	18	0.00335383	pom_e-40.bg	4	0.00105402
GO:0004468	0.2789	0.045625	lysine N-acetyltransferase activity	F	sgd_e-40.bg	18	0.00335383	pom_e-40.bg	4	0.00105402
GO:0004674	0.300204	0.050034	protein serine/threonine kinase activity	F	sgd_e-40.bg	127	0.0236631	pom_e-40.bg	116	0.0305665
GO:0031072	0.303355	0.050631	heat shock protein binding	F	sgd_e-40.bg	22	0.00409912	pom_e-40.bg	28	0.00737813
GO:0015293	0.305195	0.051424	symporter activity	F	sgd_e-40.bg	13	0.00242221	pom_e-40.bg	2	0.000527009
GO:0005085	0.305195	0.05148	guanyl-nucleotide exchange factor activity	F	sgd_e-40.bg	26	0.00484442	pom_e-40.bg	8	0.00210804
GO:0003700	0.30921	0.052267	transcription factor activity	F	sgd_e-40.bg	144	0.0268306	pom_e-40.bg	77	0.0202899
GO:0003735	0.324488	0.05508	structural constituent of ribosome	F	sgd_e-40.bg	199	0.0370784	pom_e-40.bg	172	0.0453228
GO:0015290	0.344717	0.058881	electrochemical potential-driven transporter activity	F	sgd_e-40.bg	109	0.0203093	pom_e-40.bg	56	0.0147563
GO:0015291	0.344717	0.058881	porter activity	F	sgd_e-40.bg	109	0.0203093	pom_e-40.bg	56	0.0147563
GO:0005342	0.346228	0.059262	organic acid transporter activity	F	sgd_e-40.bg	55	0.0102478	pom_e-40.bg	24	0.00632411
GO:0016722	0.346905	0.061221	oxidoreductase activity, oxidizing metal ions	F	sgd_e-40.bg	10	0.00186324	pom_e-40.bg	1	0.000263505
GO:0004536	0.3523	0.062595	deoxyribonuclease activity	F	sgd_e-40.bg	17	0.00316751	pom_e-40.bg	4	0.00105402
GO:0008408	0.352747	0.064105	3'-5' exonuclease activity	F	sgd_e-40.bg	31	0.00577604	pom_e-40.bg	11	0.00289855
GO:0000175	0.352747	0.065364	3'-5'-exoribonuclease activity	F	sgd_e-40.bg	19	0.00354015	pom_e-40.bg	5	0.00131752
GO:0000158	0.352747	0.065499	protein phosphatase type 2A activity	F	sgd_e-40.bg	7	0.00130427	pom_e-40.bg	0	0
GO:0004596	0.352747	0.065499	peptide alpha-N-acetyltransferase activity	F	sgd_e-40.bg	7	0.00130427	pom_e-40.bg	0	0
GO:0005100	0.352747	0.065499	Rho GTPase activator activity	F	sgd_e-40.bg	7	0.00130427	pom_e-40.bg	0	0
GO:0008301	0.352747	0.065499	DNA bending activity	F	sgd_e-40.bg	7	0.00130427	pom_e-40.bg	0	0
GO:0015144	0.365749	0.068448	carbohydrate transporter activity	F	sgd_e-40.bg	40	0.00745295	pom_e-40.bg	16	0.00421607
GO:0005351	0.389839	0.073787	sugar porter activity	F	sgd_e-40.bg	36	0.00670766	pom_e-40.bg	14	0.00368906
GO:0051119	0.389839	0.073787	sugar transporter activity	F	sgd_e-40.bg	36	0.00670766	pom_e-40.bg	14	0.00368906
GO:0008047	0.40482	0.076958	enzyme activator activity	F	sgd_e-40.bg	69	0.0128563	pom_e-40.bg	33	0.00869565
GO:0042802	0.415626	0.079209	protein self binding	F	sgd_e-40.bg	4	0.000745295	pom_e-40.bg	9	0.00237154
GO:0004842	0.423641	0.080937	ubiquitin-protein ligase activity	F	sgd_e-40.bg	83	0.0154649	pom_e-40.bg	78	0.0205534
GO:0003682	0.443991	0.085771	chromatin binding	F	sgd_e-40.bg	26	0.00484442	pom_e-40.bg	9	0.00237154
GO:0003690	0.456941	0.089679	double-stranded DNA binding	F	sgd_e-40.bg	9	0.00167691	pom_e-40.bg	1	0.000263505
GO:0051020	0.456941	0.089679	GTPase binding	F	sgd_e-40.bg	9	0.00167691	pom_e-40.bg	1	0.000263505
GO:0005509	0.468601	0.093008	calcium ion binding	F	sgd_e-40.bg	32	0.00596236	pom_e-40.bg	35	0.00922266
GO:0005198	0.468601	0.093245	structural molecule activity	F	sgd_e-40.bg	318	0.059251	pom_e-40.bg	193	0.0508564
GO:0016881	0.468601	0.094484	acid-amino acid ligase activity	F	sgd_e-40.bg	94	0.0175144	pom_e-40.bg	86	0.0226614
GO:0004053	0.468601	0.094853	arginase activity	F	sgd_e-40.bg	1	0.000186324	pom_e-40.bg	5	0.00131752
GO:0008171	0.468601	0.094853	O-methyltransferase activity	F	sgd_e-40.bg	1	0.000186324	pom_e-40.bg	5	0.00131752
GO:0008270	0.468601	0.095632	zinc ion binding	F	sgd_e-40.bg	207	0.038569	pom_e-40.bg	174	0.0458498
GO:0016798	0.468601	0.099121	hydrolase activity, acting on glycosyl bonds	F	sgd_e-40.bg	50	0.00931619	pom_e-40.bg	50	0.0131752
GO:0000026	0.468601	0.099784	alpha-1,2-mannosyltransferase activity	F	sgd_e-40.bg	6	0.00111794	pom_e-40.bg	0	0
GO:0000146	0.468601	0.099784	microfilament motor activity	F	sgd_e-40.bg	6	0.00111794	pom_e-40.bg	0	0
GO:0000182	0.468601	0.099784	ribosomal DNA (rDNA) binding	F	sgd_e-40.bg	6	0.00111794	pom_e-40.bg	0	0
GO:0003689	0.468601	0.099784	DNA clamp loader activity	F	sgd_e-40.bg	6	0.00111794	pom_e-40.bg	0	0
GO:0004680	0.468601	0.099784	casein kinase activity	F	sgd_e-40.bg	6	0.00111794	pom_e-40.bg	0	0
GO:0005354	0.468601	0.099784	galactose transporter activity	F	sgd_e-40.bg	6	0.00111794	pom_e-40.bg	0	0
GO:0005519	0.468601	0.099784	cytoskeletal regulatory protein binding	F	sgd_e-40.bg	6	0.00111794	pom_e-40.bg	0	0
GO:0015071	0.468601	0.099784	protein phosphatase type 2C activity	F	sgd_e-40.bg	6	0.00111794	pom_e-40.bg	0	0
GO:0015179	0.468601	0.099784	L-amino acid transporter activity	F	sgd_e-40.bg	6	0.00111794	pom_e-40.bg	0	0
GO:0015294	0.468601	0.099784	solute:cation symporter activity	F	sgd_e-40.bg	6	0.00111794	pom_e-40.bg	0	0
GO:0017171	0.468601	0.099784	serine hydrolase activity	F	sgd_e-40.bg	6	0.00111794	pom_e-40.bg	0	0
GO:0045129	0.468601	0.099784	NAD-independent histone deacetylase activity	F	sgd_e-40.bg	6	0.00111794	pom_e-40.bg	0	0
GO:0016887	0.468601	0.099955	ATPase activity	F	sgd_e-40.bg	221	0.0411776	pom_e-40.bg	130	0.0342556
GO:0046943	0.480609	0.10263	carboxylic acid transporter activity	F	sgd_e-40.bg	52	0.00968884	pom_e-40.bg	24	0.00632411
GO:0019899	0.48659	0.10408	enzyme binding	F	sgd_e-40.bg	11	0.00204956	pom_e-40.bg	2	0.000527009
GO:0003743	0.488397	0.10464	translation initiation factor activity	F	sgd_e-40.bg	36	0.00670766	pom_e-40.bg	38	0.0100132
GO:0004540	0.510122	0.11014	ribonuclease activity	F	sgd_e-40.bg	55	0.0102478	pom_e-40.bg	26	0.00685112
GO:0008757	0.511507	0.11056	S-adenosylmethionine-dependent methyltransferase activity	F	sgd_e-40.bg	53	0.00987516	pom_e-40.bg	52	0.0137022
GO:0015932	0.517729	0.11215	nucleobase, nucleoside, nucleotide and nucleic acid transporter activity	F	sgd_e-40.bg	13	0.00242221	pom_e-40.bg	3	0.000790514
GO:0019213	0.530183	0.11535	deacetylase activity	F	sgd_e-40.bg	21	0.0039128	pom_e-40.bg	7	0.00184453
GO:0004520	0.532944	0.11614	endodeoxyribonuclease activity	F	sgd_e-40.bg	15	0.00279486	pom_e-40.bg	4	0.00105402
GO:0015145	0.535511	0.11746	monosaccharide transporter activity	F	sgd_e-40.bg	17	0.00316751	pom_e-40.bg	5	0.00131752
GO:0015149	0.535511	0.11746	hexose transporter activity	F	sgd_e-40.bg	17	0.00316751	pom_e-40.bg	5	0.00131752
GO:0015631	0.535511	0.11746	tubulin binding	F	sgd_e-40.bg	17	0.00316751	pom_e-40.bg	5	0.00131752
GO:0015082	0.540845	0.11895	di-, tri-valent inorganic cation transporter activity	F	sgd_e-40.bg	32	0.00596236	pom_e-40.bg	13	0.00342556
GO:0016879	0.543579	0.11968	ligase activity, forming carbon-nitrogen bonds	F	sgd_e-40.bg	125	0.0232905	pom_e-40.bg	109	0.028722
GO:0016769	0.568563	0.12545	transferase activity, transferring nitrogenous groups	F	sgd_e-40.bg	24	0.00447177	pom_e-40.bg	27	0.00711462
GO:0016813	0.586797	0.12989	hydrolase activity, acting on carbon-nitrogen (but not peptide) bonds, in linear amidines	F	sgd_e-40.bg	3	0.000558971	pom_e-40.bg	7	0.00184453
GO:0005506	0.588652	0.13044	iron ion binding	F	sgd_e-40.bg	13	0.00242221	pom_e-40.bg	17	0.00447958
GO:0004033	0.590103	0.13146	aldo-keto reductase activity	F	sgd_e-40.bg	8	0.00149059	pom_e-40.bg	1	0.000263505
GO:0031267	0.590103	0.13146	small GTPase binding	F	sgd_e-40.bg	8	0.00149059	pom_e-40.bg	1	0.000263505
GO:0042800	0.590103	0.13146	histone lysine N-methyltransferase activity (H3-K4 specific)	F	sgd_e-40.bg	8	0.00149059	pom_e-40.bg	1	0.000263505
GO:0051015	0.590103	0.13146	actin filament binding	F	sgd_e-40.bg	8	0.00149059	pom_e-40.bg	1	0.000263505
GO:0030145	0.614177	0.13755	manganese ion binding	F	sgd_e-40.bg	29	0.00540339	pom_e-40.bg	31	0.00816864
GO:0008135	0.619123	0.13926	translation factor activity, nucleic acid binding	F	sgd_e-40.bg	58	0.0108068	pom_e-40.bg	55	0.0144928
GO:0008378	0.619123	0.14049	galactosyltransferase activity	F	sgd_e-40.bg	0	0	pom_e-40.bg	3	0.000790514
GO:0019912	0.619123	0.14049	cyclin-dependent protein kinase activating kinase activity	F	sgd_e-40.bg	0	0	pom_e-40.bg	3	0.000790514
GO:0051010	0.619123	0.14049	microtubule plus-end binding	F	sgd_e-40.bg	0	0	pom_e-40.bg	3	0.000790514
GO:0004556	0.623877	0.14391	alpha-amylase activity	F	sgd_e-40.bg	8	0.00149059	pom_e-40.bg	12	0.00316206
GO:0016160	0.623877	0.14391	amylase activity	F	sgd_e-40.bg	8	0.00149059	pom_e-40.bg	12	0.00316206
GO:0003701	0.623877	0.1474	RNA polymerase I transcription factor activity	F	sgd_e-40.bg	10	0.00186324	pom_e-40.bg	2	0.000527009
GO:0004407	0.623877	0.15334	histone deacetylase activity	F	sgd_e-40.bg	18	0.00335383	pom_e-40.bg	6	0.00158103
GO:0000033	0.623877	0.15366	alpha-1,3-mannosyltransferase activity	F	sgd_e-40.bg	5	0.000931619	pom_e-40.bg	0	0
GO:0000099	0.623877	0.15366	sulfur amino acid transporter activity	F	sgd_e-40.bg	5	0.000931619	pom_e-40.bg	0	0
GO:0003727	0.623877	0.15366	single-stranded RNA binding	F	sgd_e-40.bg	5	0.000931619	pom_e-40.bg	0	0
GO:0005086	0.623877	0.15366	ARF guanyl-nucleotide exchange factor activity	F	sgd_e-40.bg	5	0.000931619	pom_e-40.bg	0	0
GO:0005088	0.623877	0.15366	Ras guanyl-nucleotide exchange factor activity	F	sgd_e-40.bg	5	0.000931619	pom_e-40.bg	0	0
GO:0005545	0.623877	0.15366	phosphatidylinositol binding	F	sgd_e-40.bg	5	0.000931619	pom_e-40.bg	0	0
GO:0008143	0.623877	0.15366	poly(A) binding	F	sgd_e-40.bg	5	0.000931619	pom_e-40.bg	0	0
GO:0008379	0.623877	0.15366	thioredoxin peroxidase activity	F	sgd_e-40.bg	5	0.000931619	pom_e-40.bg	0	0
GO:0008559	0.623877	0.15366	xenobiotic-transporting ATPase activity	F	sgd_e-40.bg	5	0.000931619	pom_e-40.bg	0	0
GO:0008642	0.623877	0.15366	ubiquitin-like activating enzyme activity	F	sgd_e-40.bg	5	0.000931619	pom_e-40.bg	0	0
GO:0015175	0.623877	0.15366	neutral amino acid transporter activity	F	sgd_e-40.bg	5	0.000931619	pom_e-40.bg	0	0
GO:0016888	0.623877	0.15366	endodeoxyribonuclease activity, producing 5'-phosphomonoesters	F	sgd_e-40.bg	5	0.000931619	pom_e-40.bg	0	0
GO:0017022	0.623877	0.15366	myosin binding	F	sgd_e-40.bg	5	0.000931619	pom_e-40.bg	0	0
GO:0017108	0.623877	0.15366	5'-flap endonuclease activity	F	sgd_e-40.bg	5	0.000931619	pom_e-40.bg	0	0
GO:0048256	0.623877	0.15366	flap endonuclease activity	F	sgd_e-40.bg	5	0.000931619	pom_e-40.bg	0	0
GO:0004857	0.62651	0.15603	enzyme inhibitor activity	F	sgd_e-40.bg	16	0.00298118	pom_e-40.bg	5	0.00131752
GO:0004888	0.62651	0.15603	transmembrane receptor activity	F	sgd_e-40.bg	16	0.00298118	pom_e-40.bg	5	0.00131752
GO:0005057	0.62651	0.15685	receptor signaling protein activity	F	sgd_e-40.bg	14	0.00260853	pom_e-40.bg	4	0.00105402
GO:0005319	0.62651	0.15685	lipid transporter activity	F	sgd_e-40.bg	14	0.00260853	pom_e-40.bg	4	0.00105402
GO:0016491	0.628275	0.15811	oxidoreductase activity	F	sgd_e-40.bg	291	0.0542202	pom_e-40.bg	233	0.0613966
GO:0046915	0.64132	0.16174	transition metal ion transporter activity	F	sgd_e-40.bg	27	0.00503074	pom_e-40.bg	11	0.00289855
GO:0003774	0.66301	0.16795	motor activity	F	sgd_e-40.bg	24	0.00447177	pom_e-40.bg	26	0.00685112
GO:0005215	0.696842	0.17718	transporter activity	F	sgd_e-40.bg	471	0.0877585	pom_e-40.bg	302	0.0795784
GO:0004553	0.697303	0.17771	hydrolase activity, hydrolyzing O-glycosyl compounds	F	sgd_e-40.bg	41	0.00763928	pom_e-40.bg	40	0.0105402
GO:0016886	0.697303	0.17771	ligase activity, forming phosphoric ester bonds	F	sgd_e-40.bg	41	0.00763928	pom_e-40.bg	40	0.0105402
GO:0005525	0.719155	0.18396	GTP binding	F	sgd_e-40.bg	94	0.0175144	pom_e-40.bg	82	0.0216074
GO:0019001	0.719155	0.18396	guanyl nucleotide binding	F	sgd_e-40.bg	94	0.0175144	pom_e-40.bg	82	0.0216074
GO:0000293	0.747144	0.1928	ferric-chelate reductase activity	F	sgd_e-40.bg	7	0.00130427	pom_e-40.bg	1	0.000263505
GO:0004558	0.747144	0.1928	alpha-glucosidase activity	F	sgd_e-40.bg	7	0.00130427	pom_e-40.bg	1	0.000263505
GO:0005097	0.747144	0.1928	Rab GTPase activator activity	F	sgd_e-40.bg	7	0.00130427	pom_e-40.bg	1	0.000263505
GO:0016723	0.747144	0.1928	oxidoreductase activity, oxidizing metal ions, NAD or NADP as acceptor	F	sgd_e-40.bg	7	0.00130427	pom_e-40.bg	1	0.000263505
GO:0019992	0.749562	0.1944	diacylglycerol binding	F	sgd_e-40.bg	1	0.000186324	pom_e-40.bg	4	0.00105402
GO:0008483	0.760358	0.19765	transaminase activity	F	sgd_e-40.bg	20	0.00372648	pom_e-40.bg	22	0.0057971
GO:0008289	0.768049	0.20074	lipid binding	F	sgd_e-40.bg	26	0.00484442	pom_e-40.bg	11	0.00289855
GO:0046873	0.771739	0.20207	metal ion transporter activity	F	sgd_e-40.bg	43	0.00801192	pom_e-40.bg	21	0.0055336
GO:0051184	0.788581	0.20788	cofactor transporter activity	F	sgd_e-40.bg	9	0.00167691	pom_e-40.bg	2	0.000527009
GO:0004812	0.790141	0.20932	tRNA ligase activity	F	sgd_e-40.bg	37	0.00689398	pom_e-40.bg	36	0.00948617
GO:0016875	0.790141	0.20932	ligase activity, forming carbon-oxygen bonds	F	sgd_e-40.bg	37	0.00689398	pom_e-40.bg	36	0.00948617
GO:0016876	0.790141	0.20932	ligase activity, forming aminoacyl-tRNA and related compounds	F	sgd_e-40.bg	37	0.00689398	pom_e-40.bg	36	0.00948617
GO:0016787	0.791067	0.20994	hydrolase activity	F	sgd_e-40.bg	825	0.153717	pom_e-40.bg	621	0.163636
GO:0003697	0.791238	0.21036	single-stranded DNA binding	F	sgd_e-40.bg	13	0.00242221	pom_e-40.bg	4	0.00105402
GO:0015103	0.795689	0.21192	inorganic anion transporter activity	F	sgd_e-40.bg	11	0.00204956	pom_e-40.bg	3	0.000790514
GO:0000155	0.819422	0.21924	two-component sensor molecule activity	F	sgd_e-40.bg	2	0.000372648	pom_e-40.bg	5	0.00131752
GO:0004673	0.819422	0.21924	protein-histidine kinase activity	F	sgd_e-40.bg	2	0.000372648	pom_e-40.bg	5	0.00131752
GO:0004872	0.819422	0.22114	receptor activity	F	sgd_e-40.bg	29	0.00540339	pom_e-40.bg	13	0.00342556
GO:0008173	0.819422	0.22243	RNA methyltransferase activity	F	sgd_e-40.bg	22	0.00409912	pom_e-40.bg	9	0.00237154
GO:0030170	0.819422	0.22567	pyridoxal phosphate binding	F	sgd_e-40.bg	7	0.00130427	pom_e-40.bg	10	0.00263505
GO:0016855	0.819422	0.23023	racemase and epimerase activity, acting on amino acids and derivatives	F	sgd_e-40.bg	3	0.000558971	pom_e-40.bg	6	0.00158103
GO:0003677	0.819422	0.23165	DNA binding	F	sgd_e-40.bg	554	0.103223	pom_e-40.bg	362	0.0953887
GO:0004622	0.819422	0.23387	lysophospholipase activity	F	sgd_e-40.bg	4	0.000745295	pom_e-40.bg	7	0.00184453
GO:0008565	0.819422	0.23771	protein transporter activity	F	sgd_e-40.bg	71	0.013229	pom_e-40.bg	39	0.0102767
GO:0000014	0.819422	0.24019	single-stranded DNA specific endodeoxyribonuclease activity	F	sgd_e-40.bg	4	0.000745295	pom_e-40.bg	0	0
GO:0000163	0.819422	0.24019	protein phosphatase type 1 activity	F	sgd_e-40.bg	4	0.000745295	pom_e-40.bg	0	0
GO:0000297	0.819422	0.24019	spermine transporter activity	F	sgd_e-40.bg	4	0.000745295	pom_e-40.bg	0	0
GO:0000772	0.819422	0.24019	mating pheromone activity	F	sgd_e-40.bg	4	0.000745295	pom_e-40.bg	0	0
GO:0003889	0.819422	0.24019	alpha DNA polymerase activity	F	sgd_e-40.bg	4	0.000745295	pom_e-40.bg	0	0
GO:0003923	0.819422	0.24019	GPI-anchor transamidase activity	F	sgd_e-40.bg	4	0.000745295	pom_e-40.bg	0	0
GO:0004032	0.819422	0.24019	aldehyde reductase activity	F	sgd_e-40.bg	4	0.000745295	pom_e-40.bg	0	0
GO:0004091	0.819422	0.24019	carboxylesterase activity	F	sgd_e-40.bg	4	0.000745295	pom_e-40.bg	0	0
GO:0004679	0.819422	0.24019	AMP-activated protein kinase activity	F	sgd_e-40.bg	4	0.000745295	pom_e-40.bg	0	0
GO:0004682	0.819422	0.24019	protein kinase CK2 activity	F	sgd_e-40.bg	4	0.000745295	pom_e-40.bg	0	0
GO:0004759	0.819422	0.24019	serine esterase activity	F	sgd_e-40.bg	4	0.000745295	pom_e-40.bg	0	0
GO:0005286	0.819422	0.24019	basic amino acid permease activity	F	sgd_e-40.bg	4	0.000745295	pom_e-40.bg	0	0
GO:0008060	0.819422	0.24019	ARF GTPase activator activity	F	sgd_e-40.bg	4	0.000745295	pom_e-40.bg	0	0
GO:0008536	0.819422	0.24019	Ran GTPase binding	F	sgd_e-40.bg	4	0.000745295	pom_e-40.bg	0	0
GO:0015559	0.819422	0.24019	multidrug efflux pump activity	F	sgd_e-40.bg	4	0.000745295	pom_e-40.bg	0	0
GO:0030508	0.819422	0.24019	thiol-disulfide exchange intermediate activity	F	sgd_e-40.bg	4	0.000745295	pom_e-40.bg	0	0
GO:0048029	0.819422	0.24019	monosaccharide binding	F	sgd_e-40.bg	4	0.000745295	pom_e-40.bg	0	0
GO:0008235	0.824934	0.24334	metalloexopeptidase activity	F	sgd_e-40.bg	15	0.00279486	pom_e-40.bg	17	0.00447958
GO:0008509	0.831566	0.24569	anion transporter activity	F	sgd_e-40.bg	18	0.00335383	pom_e-40.bg	7	0.00184453
GO:0008452	0.844194	0.25062	RNA ligase activity	F	sgd_e-40.bg	38	0.00708031	pom_e-40.bg	36	0.00948617
GO:0005386	0.859429	0.25555	carrier activity	F	sgd_e-40.bg	205	0.0381964	pom_e-40.bg	127	0.0334651
GO:0008092	0.893337	0.26669	cytoskeletal protein binding	F	sgd_e-40.bg	59	0.0109931	pom_e-40.bg	32	0.00843215
GO:0008233	0.914689	0.27458	peptidase activity	F	sgd_e-40.bg	133	0.0247811	pom_e-40.bg	109	0.028722
GO:0000287	0.927939	0.28083	magnesium ion binding	F	sgd_e-40.bg	93	0.0173281	pom_e-40.bg	54	0.0142292
GO:0019237	0.927939	0.28272	centromeric DNA binding	F	sgd_e-40.bg	6	0.00111794	pom_e-40.bg	1	0.000263505
GO:0030695	0.927939	0.28361	GTPase regulator activity	F	sgd_e-40.bg	68	0.01267	pom_e-40.bg	38	0.0100132
GO:0016462	0.931476	0.28806	pyrophosphatase activity	F	sgd_e-40.bg	300	0.0558971	pom_e-40.bg	192	0.0505929
GO:0003713	0.931476	0.28826	transcription coactivator activity	F	sgd_e-40.bg	10	0.00186324	pom_e-40.bg	3	0.000790514
GO:0005381	0.931476	0.28826	iron ion transporter activity	F	sgd_e-40.bg	10	0.00186324	pom_e-40.bg	3	0.000790514
GO:0015205	0.931476	0.28826	nucleobase transporter activity	F	sgd_e-40.bg	10	0.00186324	pom_e-40.bg	3	0.000790514
GO:0000009	0.931476	0.29153	alpha-1,6-mannosyltransferase activity	F	sgd_e-40.bg	8	0.00149059	pom_e-40.bg	2	0.000527009
GO:0004194	0.931476	0.29153	pepsin A activity	F	sgd_e-40.bg	8	0.00149059	pom_e-40.bg	2	0.000527009
GO:0051087	0.931476	0.29153	chaperone binding	F	sgd_e-40.bg	8	0.00149059	pom_e-40.bg	2	0.000527009
GO:0015238	0.931476	0.29369	drug transporter activity	F	sgd_e-40.bg	19	0.00354015	pom_e-40.bg	8	0.00210804
GO:0016818	0.931476	0.29637	hydrolase activity, acting on acid anhydrides, in phosphorus-containing anhydrides	F	sgd_e-40.bg	301	0.0560835	pom_e-40.bg	193	0.0508564
GO:0005275	0.931476	0.3168	amine transporter activity	F	sgd_e-40.bg	45	0.00838457	pom_e-40.bg	24	0.00632411
GO:0008234	0.931476	0.32123	cysteine-type peptidase activity	F	sgd_e-40.bg	27	0.00503074	pom_e-40.bg	26	0.00685112
GO:0016817	0.931476	0.33187	hydrolase activity, acting on acid anhydrides	F	sgd_e-40.bg	302	0.0562698	pom_e-40.bg	195	0.0513834
GO:0003754	0.931476	0.33497	chaperone activity	F	sgd_e-40.bg	0	0	pom_e-40.bg	2	0.000527009
GO:0003773	0.931476	0.33497	heat shock protein activity	F	sgd_e-40.bg	0	0	pom_e-40.bg	2	0.000527009
GO:0004237	0.931476	0.33497	membrane dipeptidase activity	F	sgd_e-40.bg	0	0	pom_e-40.bg	2	0.000527009
GO:0004564	0.931476	0.33497	beta-fructofuranosidase activity	F	sgd_e-40.bg	0	0	pom_e-40.bg	2	0.000527009
GO:0004719	0.931476	0.33497	protein-L-isoaspartate (D-aspartate) O-methyltransferase activity	F	sgd_e-40.bg	0	0	pom_e-40.bg	2	0.000527009
GO:0008479	0.931476	0.33497	queuine tRNA-ribosyltransferase activity	F	sgd_e-40.bg	0	0	pom_e-40.bg	2	0.000527009
GO:0008783	0.931476	0.33497	agmatinase activity	F	sgd_e-40.bg	0	0	pom_e-40.bg	2	0.000527009
GO:0008821	0.931476	0.33497	crossover junction endodeoxyribonuclease activity	F	sgd_e-40.bg	0	0	pom_e-40.bg	2	0.000527009
GO:0015035	0.931476	0.33497	protein disulfide oxidoreductase activity	F	sgd_e-40.bg	0	0	pom_e-40.bg	2	0.000527009
GO:0016206	0.931476	0.33497	catechol O-methyltransferase activity	F	sgd_e-40.bg	0	0	pom_e-40.bg	2	0.000527009
GO:0016805	0.931476	0.33497	dipeptidase activity	F	sgd_e-40.bg	0	0	pom_e-40.bg	2	0.000527009
GO:0043047	0.931476	0.33497	single-stranded telomeric DNA binding	F	sgd_e-40.bg	0	0	pom_e-40.bg	2	0.000527009
GO:0043140	0.931476	0.33497	ATP-dependent 3' to 5' DNA helicase activity	F	sgd_e-40.bg	0	0	pom_e-40.bg	2	0.000527009
GO:0046404	0.931476	0.33497	polynucleotide 5'-hydroxyl-kinase activity	F	sgd_e-40.bg	0	0	pom_e-40.bg	2	0.000527009
GO:0046919	0.931476	0.33497	pyruvyltransferase activity	F	sgd_e-40.bg	0	0	pom_e-40.bg	2	0.000527009
GO:0051118	0.931476	0.33497	glucan endo-1,3-alpha-glucosidase activity	F	sgd_e-40.bg	0	0	pom_e-40.bg	2	0.000527009
GO:0048037	0.931476	0.33674	cofactor binding	F	sgd_e-40.bg	50	0.00931619	pom_e-40.bg	44	0.0115942
GO:0017111	0.931476	0.33797	nucleoside-triphosphatase activity	F	sgd_e-40.bg	284	0.052916	pom_e-40.bg	183	0.0482213
GO:0003714	0.931476	0.34888	transcription corepressor activity	F	sgd_e-40.bg	13	0.00242221	pom_e-40.bg	5	0.00131752
GO:0004601	0.931476	0.34888	peroxidase activity	F	sgd_e-40.bg	13	0.00242221	pom_e-40.bg	5	0.00131752
GO:0008175	0.931476	0.34888	tRNA methyltransferase activity	F	sgd_e-40.bg	13	0.00242221	pom_e-40.bg	5	0.00131752
GO:0016684	0.931476	0.34888	oxidoreductase activity, acting on peroxide as acceptor	F	sgd_e-40.bg	13	0.00242221	pom_e-40.bg	5	0.00131752
GO:0019208	0.931476	0.34888	phosphatase regulator activity	F	sgd_e-40.bg	13	0.00242221	pom_e-40.bg	5	0.00131752
GO:0019888	0.931476	0.34888	protein phosphatase regulator activity	F	sgd_e-40.bg	13	0.00242221	pom_e-40.bg	5	0.00131752
GO:0020037	0.931476	0.34888	heme binding	F	sgd_e-40.bg	13	0.00242221	pom_e-40.bg	5	0.00131752
GO:0046906	0.931476	0.34888	tetrapyrrole binding	F	sgd_e-40.bg	13	0.00242221	pom_e-40.bg	5	0.00131752
GO:0008238	0.931476	0.35154	exopeptidase activity	F	sgd_e-40.bg	25	0.0046581	pom_e-40.bg	24	0.00632411
GO:0016811	0.931476	0.36758	hydrolase activity, acting on carbon-nitrogen (but not peptide) bonds, in linear amides	F	sgd_e-40.bg	36	0.00670766	pom_e-40.bg	19	0.00500659
GO:0019842	0.931476	0.36803	vitamin binding	F	sgd_e-40.bg	24	0.00447177	pom_e-40.bg	23	0.00606061
GO:0005548	0.931476	0.3688	phospholipid transporter activity	F	sgd_e-40.bg	11	0.00204956	pom_e-40.bg	4	0.00105402
GO:0016853	0.931476	0.37109	isomerase activity	F	sgd_e-40.bg	65	0.012111	pom_e-40.bg	55	0.0144928
GO:0016757	0.931476	0.37524	transferase activity, transferring glycosyl groups	F	sgd_e-40.bg	98	0.0182597	pom_e-40.bg	80	0.0210804
GO:0000156	0.931476	0.38309	two-component response regulator activity	F	sgd_e-40.bg	4	0.000745295	pom_e-40.bg	6	0.00158103
GO:0000149	0.931476	0.38399	SNARE binding	F	sgd_e-40.bg	3	0.000558971	pom_e-40.bg	0	0
GO:0000150	0.931476	0.38399	recombinase activity	F	sgd_e-40.bg	3	0.000558971	pom_e-40.bg	0	0
GO:0000268	0.931476	0.38399	peroxisome targeting sequence binding	F	sgd_e-40.bg	3	0.000558971	pom_e-40.bg	0	0
GO:0003680	0.931476	0.38399	AT DNA binding	F	sgd_e-40.bg	3	0.000558971	pom_e-40.bg	0	0
GO:0003891	0.931476	0.38399	delta DNA polymerase activity	F	sgd_e-40.bg	3	0.000558971	pom_e-40.bg	0	0
GO:0003969	0.931476	0.38399	RNA editase activity	F	sgd_e-40.bg	3	0.000558971	pom_e-40.bg	0	0
GO:0004029	0.931476	0.38399	aldehyde dehydrogenase (NAD) activity	F	sgd_e-40.bg	3	0.000558971	pom_e-40.bg	0	0
GO:0004092	0.931476	0.38399	carnitine O-acetyltransferase activity	F	sgd_e-40.bg	3	0.000558971	pom_e-40.bg	0	0
GO:0004430	0.931476	0.38399	1-phosphatidylinositol 4-kinase activity	F	sgd_e-40.bg	3	0.000558971	pom_e-40.bg	0	0
GO:0004458	0.931476	0.38399	D-lactate dehydrogenase (cytochrome) activity	F	sgd_e-40.bg	3	0.000558971	pom_e-40.bg	0	0
GO:0004486	0.931476	0.38399	methylenetetrahydrofolate dehydrogenase activity	F	sgd_e-40.bg	3	0.000558971	pom_e-40.bg	0	0
GO:0004771	0.931476	0.38399	sterol esterase activity	F	sgd_e-40.bg	3	0.000558971	pom_e-40.bg	0	0
GO:0004864	0.931476	0.38399	protein phosphatase inhibitor activity	F	sgd_e-40.bg	3	0.000558971	pom_e-40.bg	0	0
GO:0005034	0.931476	0.38399	osmosensor activity	F	sgd_e-40.bg	3	0.000558971	pom_e-40.bg	0	0
GO:0008061	0.931476	0.38399	chitin binding	F	sgd_e-40.bg	3	0.000558971	pom_e-40.bg	0	0
GO:0008106	0.931476	0.38399	alcohol dehydrogenase (NADP+) activity	F	sgd_e-40.bg	3	0.000558971	pom_e-40.bg	0	0
GO:0008139	0.931476	0.38399	nuclear localization sequence binding	F	sgd_e-40.bg	3	0.000558971	pom_e-40.bg	0	0
GO:0008251	0.931476	0.38399	tRNA specific adenosine deaminase activity	F	sgd_e-40.bg	3	0.000558971	pom_e-40.bg	0	0
GO:0008554	0.931476	0.38399	sodium-exporting ATPase activity, phosphorylative mechanism	F	sgd_e-40.bg	3	0.000558971	pom_e-40.bg	0	0
GO:0008599	0.931476	0.38399	protein phosphatase type 1 regulator activity	F	sgd_e-40.bg	3	0.000558971	pom_e-40.bg	0	0
GO:0008863	0.931476	0.38399	formate dehydrogenase activity	F	sgd_e-40.bg	3	0.000558971	pom_e-40.bg	0	0
GO:0009922	0.931476	0.38399	fatty acid elongase activity	F	sgd_e-40.bg	3	0.000558971	pom_e-40.bg	0	0
GO:0015088	0.931476	0.38399	copper uptake transporter activity	F	sgd_e-40.bg	3	0.000558971	pom_e-40.bg	0	0
GO:0015114	0.931476	0.38399	phosphate transporter activity	F	sgd_e-40.bg	3	0.000558971	pom_e-40.bg	0	0
GO:0015125	0.931476	0.38399	bile acid transporter activity	F	sgd_e-40.bg	3	0.000558971	pom_e-40.bg	0	0
GO:0015166	0.931476	0.38399	polyol transporter activity	F	sgd_e-40.bg	3	0.000558971	pom_e-40.bg	0	0
GO:0015391	0.931476	0.38399	nucleobase:cation symporter activity	F	sgd_e-40.bg	3	0.000558971	pom_e-40.bg	0	0
GO:0015665	0.931476	0.38399	alcohol transporter activity	F	sgd_e-40.bg	3	0.000558971	pom_e-40.bg	0	0
GO:0016406	0.931476	0.38399	carnitine O-acyltransferase activity	F	sgd_e-40.bg	3	0.000558971	pom_e-40.bg	0	0
GO:0019212	0.931476	0.38399	phosphatase inhibitor activity	F	sgd_e-40.bg	3	0.000558971	pom_e-40.bg	0	0
GO:0019706	0.931476	0.38399	protein-cysteine S-palmitoleyltransferase activity	F	sgd_e-40.bg	3	0.000558971	pom_e-40.bg	0	0
GO:0019707	0.931476	0.38399	protein-cysteine S-acyltransferase activity	F	sgd_e-40.bg	3	0.000558971	pom_e-40.bg	0	0
GO:0030371	0.931476	0.38399	translation repressor activity	F	sgd_e-40.bg	3	0.000558971	pom_e-40.bg	0	0
GO:0050291	0.931476	0.38399	sphingosine N-acyltransferase activity	F	sgd_e-40.bg	3	0.000558971	pom_e-40.bg	0	0
GO:0050839	0.931476	0.38399	cell adhesion molecule binding	F	sgd_e-40.bg	3	0.000558971	pom_e-40.bg	0	0
GO:0016893	0.931476	0.38722	endonuclease activity, active with either ribo- or deoxyribonucleic acids and producing 5'-phosphomonoesters	F	sgd_e-40.bg	26	0.00484442	pom_e-40.bg	13	0.00342556
GO:0004345	0.931476	0.39198	glucose-6-phosphate 1-dehydrogenase activity	F	sgd_e-40.bg	1	0.000186324	pom_e-40.bg	3	0.000790514
GO:0004765	0.931476	0.39198	shikimate kinase activity	F	sgd_e-40.bg	1	0.000186324	pom_e-40.bg	3	0.000790514
GO:0004845	0.931476	0.39198	uracil phosphoribosyltransferase activity	F	sgd_e-40.bg	1	0.000186324	pom_e-40.bg	3	0.000790514
GO:0008784	0.931476	0.39198	alanine racemase activity	F	sgd_e-40.bg	1	0.000186324	pom_e-40.bg	3	0.000790514
GO:0003843	0.931476	0.3943	1,3-beta-glucan synthase activity	F	sgd_e-40.bg	3	0.000558971	pom_e-40.bg	5	0.00131752
GO:0016775	0.931476	0.3943	phosphotransferase activity, nitrogenous group as acceptor	F	sgd_e-40.bg	3	0.000558971	pom_e-40.bg	5	0.00131752
GO:0016641	0.931476	0.40019	oxidoreductase activity, acting on the CH-NH2 group of donors, oxygen as acceptor	F	sgd_e-40.bg	2	0.000372648	pom_e-40.bg	4	0.00105402
GO:0016755	0.931476	0.40019	transferase activity, transferring amino-acyl groups	F	sgd_e-40.bg	2	0.000372648	pom_e-40.bg	4	0.00105402
GO:0043130	0.931476	0.40019	ubiquitin binding	F	sgd_e-40.bg	2	0.000372648	pom_e-40.bg	4	0.00105402
GO:0008194	0.931476	0.40404	UDP-glycosyltransferase activity	F	sgd_e-40.bg	22	0.00409912	pom_e-40.bg	21	0.0055336
GO:0004169	0.931476	0.40579	dolichyl-phosphate-mannose-protein mannosyltransferase activity	F	sgd_e-40.bg	7	0.00130427	pom_e-40.bg	2	0.000527009
GO:0004693	0.931476	0.40579	cyclin-dependent protein kinase activity	F	sgd_e-40.bg	7	0.00130427	pom_e-40.bg	2	0.000527009
GO:0005529	0.931476	0.40579	sugar binding	F	sgd_e-40.bg	7	0.00130427	pom_e-40.bg	2	0.000527009
GO:0019210	0.931476	0.40579	kinase inhibitor activity	F	sgd_e-40.bg	7	0.00130427	pom_e-40.bg	2	0.000527009
GO:0004406	0.931476	0.41402	H3/H4 histone acetyltransferase activity	F	sgd_e-40.bg	5	0.000931619	pom_e-40.bg	1	0.000263505
GO:0004467	0.931476	0.41402	long-chain-fatty-acid-CoA ligase activity	F	sgd_e-40.bg	5	0.000931619	pom_e-40.bg	1	0.000263505
GO:0005385	0.931476	0.41402	zinc ion transporter activity	F	sgd_e-40.bg	5	0.000931619	pom_e-40.bg	1	0.000263505
GO:0008526	0.931476	0.41402	phosphatidylinositol transporter activity	F	sgd_e-40.bg	5	0.000931619	pom_e-40.bg	1	0.000263505
GO:0009003	0.931476	0.41402	signal peptidase activity	F	sgd_e-40.bg	5	0.000931619	pom_e-40.bg	1	0.000263505
GO:0009055	0.931476	0.41402	electron carrier activity	F	sgd_e-40.bg	5	0.000931619	pom_e-40.bg	1	0.000263505
GO:0009982	0.931476	0.41402	pseudouridine synthase activity	F	sgd_e-40.bg	5	0.000931619	pom_e-40.bg	1	0.000263505
GO:0015491	0.931476	0.41402	cation:cation antiporter activity	F	sgd_e-40.bg	5	0.000931619	pom_e-40.bg	1	0.000263505
GO:0015645	0.931476	0.41402	fatty-acid ligase activity	F	sgd_e-40.bg	5	0.000931619	pom_e-40.bg	1	0.000263505
GO:0017056	0.931476	0.41402	structural constituent of nuclear pore	F	sgd_e-40.bg	5	0.000931619	pom_e-40.bg	1	0.000263505
GO:0045182	0.931476	0.41574	translation regulator activity	F	sgd_e-40.bg	66	0.0122974	pom_e-40.bg	55	0.0144928
GO:0008236	0.931476	0.41957	serine-type peptidase activity	F	sgd_e-40.bg	16	0.00298118	pom_e-40.bg	16	0.00421607
GO:0016763	0.931476	0.41957	transferase activity, transferring pentosyl groups	F	sgd_e-40.bg	16	0.00298118	pom_e-40.bg	16	0.00421607
GO:0003777	0.931476	0.42428	microtubule motor activity	F	sgd_e-40.bg	10	0.00186324	pom_e-40.bg	11	0.00289855
GO:0019205	0.931476	0.42428	nucleobase, nucleoside, nucleotide kinase activity	F	sgd_e-40.bg	10	0.00186324	pom_e-40.bg	11	0.00289855
GO:0005489	0.931476	0.42603	electron transporter activity	F	sgd_e-40.bg	44	0.00819825	pom_e-40.bg	38	0.0100132
GO:0008237	0.931476	0.43638	metallopeptidase activity	F	sgd_e-40.bg	39	0.00726663	pom_e-40.bg	34	0.00895916
GO:0030246	0.931476	0.44741	carbohydrate binding	F	sgd_e-40.bg	12	0.00223589	pom_e-40.bg	5	0.00131752
GO:0004298	0.931476	0.46486	threonine endopeptidase activity	F	sgd_e-40.bg	14	0.00260853	pom_e-40.bg	14	0.00368906
GO:0004221	0.931476	0.46716	ubiquitin thiolesterase activity	F	sgd_e-40.bg	19	0.00354015	pom_e-40.bg	18	0.00474308
GO:0004843	0.931476	0.46716	ubiquitin-specific protease activity	F	sgd_e-40.bg	19	0.00354015	pom_e-40.bg	18	0.00474308
GO:0016854	0.931476	0.47229	racemase and epimerase activity	F	sgd_e-40.bg	8	0.00149059	pom_e-40.bg	9	0.00237154
GO:0008415	0.931476	0.47893	acyltransferase activity	F	sgd_e-40.bg	80	0.0149059	pom_e-40.bg	49	0.0129117
GO:0016747	0.931476	0.47893	transferase activity, transferring groups other than amino-acyl groups	F	sgd_e-40.bg	80	0.0149059	pom_e-40.bg	49	0.0129117
GO:0004702	0.931476	0.48062	receptor signaling protein serine/threonine kinase activity	F	sgd_e-40.bg	10	0.00186324	pom_e-40.bg	4	0.00105402
GO:0004713	0.931476	0.49022	protein-tyrosine kinase activity	F	sgd_e-40.bg	13	0.00242221	pom_e-40.bg	13	0.00342556
GO:0015298	0.931476	0.49963	solute:cation antiporter activity	F	sgd_e-40.bg	7	0.00130427	pom_e-40.bg	8	0.00210804
GO:0015299	0.931476	0.49963	solute:hydrogen antiporter activity	F	sgd_e-40.bg	7	0.00130427	pom_e-40.bg	8	0.00210804
GO:0003676	0.931476	0.50637	nucleic acid binding	F	sgd_e-40.bg	1025	0.190982	pom_e-40.bg	703	0.185244
GO:0003779	0.931476	0.50794	actin binding	F	sgd_e-40.bg	31	0.00577604	pom_e-40.bg	27	0.00711462
GO:0019843	0.931476	0.50904	rRNA binding	F	sgd_e-40.bg	22	0.00409912	pom_e-40.bg	20	0.00527009
GO:0016209	0.931476	0.51004	antioxidant activity	F	sgd_e-40.bg	18	0.00335383	pom_e-40.bg	9	0.00237154
GO:0019200	0.931476	0.51004	carbohydrate kinase activity	F	sgd_e-40.bg	18	0.00335383	pom_e-40.bg	9	0.00237154
GO:0004312	0.931476	0.51766	fatty-acid synthase activity	F	sgd_e-40.bg	8	0.00149059	pom_e-40.bg	3	0.000790514
GO:0016829	0.931476	0.52094	lyase activity	F	sgd_e-40.bg	95	0.0177008	pom_e-40.bg	75	0.0197628
GO:0016790	0.931476	0.54631	thiolester hydrolase activity	F	sgd_e-40.bg	25	0.0046581	pom_e-40.bg	22	0.0057971
GO:0004860	0.931476	0.55903	protein kinase inhibitor activity	F	sgd_e-40.bg	6	0.00111794	pom_e-40.bg	2	0.000527009
GO:0016789	0.931476	0.55906	carboxylic ester hydrolase activity	F	sgd_e-40.bg	30	0.00558971	pom_e-40.bg	17	0.00447958
GO:0003899	0.931476	0.5603	DNA-directed RNA polymerase activity	F	sgd_e-40.bg	33	0.00614869	pom_e-40.bg	28	0.00737813
GO:0016746	0.931476	0.56728	transferase activity, transferring acyl groups	F	sgd_e-40.bg	90	0.0167691	pom_e-40.bg	57	0.0150198
GO:0015203	0.931476	0.57259	polyamine transporter activity	F	sgd_e-40.bg	39	0.00726663	pom_e-40.bg	23	0.00606061
GO:0016884	0.931476	0.5806	carbon-nitrogen ligase activity, with glutamine as amido-N-donor	F	sgd_e-40.bg	10	0.00186324	pom_e-40.bg	10	0.00263505
GO:0004521	0.931476	0.5966	endoribonuclease activity	F	sgd_e-40.bg	28	0.00521707	pom_e-40.bg	16	0.00421607
GO:0003825	0.931476	0.60116	alpha,alpha-trehalose-phosphate synthase (UDP-forming) activity	F	sgd_e-40.bg	4	0.000745295	pom_e-40.bg	5	0.00131752
GO:0003938	0.931476	0.60404	IMP dehydrogenase activity	F	sgd_e-40.bg	4	0.000745295	pom_e-40.bg	1	0.000263505
GO:0004034	0.931476	0.60404	aldose 1-epimerase activity	F	sgd_e-40.bg	4	0.000745295	pom_e-40.bg	1	0.000263505
GO:0004375	0.931476	0.60404	glycine dehydrogenase (decarboxylating) activity	F	sgd_e-40.bg	4	0.000745295	pom_e-40.bg	1	0.000263505
GO:0004709	0.931476	0.60404	MAP kinase kinase kinase activity	F	sgd_e-40.bg	4	0.000745295	pom_e-40.bg	1	0.000263505
GO:0004806	0.931476	0.60404	triacylglycerol lipase activity	F	sgd_e-40.bg	4	0.000745295	pom_e-40.bg	1	0.000263505
GO:0015081	0.931476	0.60404	sodium ion transporter activity	F	sgd_e-40.bg	4	0.000745295	pom_e-40.bg	1	0.000263505
GO:0016642	0.931476	0.60404	oxidoreductase activity, acting on the CH-NH2 group of donors, disulfide as acceptor	F	sgd_e-40.bg	4	0.000745295	pom_e-40.bg	1	0.000263505
GO:0016898	0.931476	0.60404	oxidoreductase activity, acting on the CH-OH group of donors, cytochrome as acceptor	F	sgd_e-40.bg	4	0.000745295	pom_e-40.bg	1	0.000263505
GO:0017057	0.931476	0.60404	6-phosphogluconolactonase activity	F	sgd_e-40.bg	4	0.000745295	pom_e-40.bg	1	0.000263505
GO:0004190	0.931476	0.60653	aspartic-type endopeptidase activity	F	sgd_e-40.bg	14	0.00260853	pom_e-40.bg	13	0.00342556
GO:0050662	0.931476	0.61303	coenzyme binding	F	sgd_e-40.bg	39	0.00726663	pom_e-40.bg	32	0.00843215
GO:0004620	0.931476	0.61697	phospholipase activity	F	sgd_e-40.bg	9	0.00167691	pom_e-40.bg	9	0.00237154
GO:0016776	0.931476	0.61697	phosphotransferase activity, phosphate group as acceptor	F	sgd_e-40.bg	9	0.00167691	pom_e-40.bg	9	0.00237154
GO:0016597	0.931476	0.61813	amino acid binding	F	sgd_e-40.bg	9	0.00167691	pom_e-40.bg	4	0.00105402
GO:0043176	0.931476	0.61813	amine binding	F	sgd_e-40.bg	9	0.00167691	pom_e-40.bg	4	0.00105402
GO:0000010	0.931476	0.63728	trans-hexaprenyltranstransferase activity	F	sgd_e-40.bg	1	0.000186324	pom_e-40.bg	1	0.000263505
GO:0000036	0.931476	0.63728	acyl carrier activity	F	sgd_e-40.bg	1	0.000186324	pom_e-40.bg	1	0.000263505
GO:0000095	0.931476	0.63728	S-adenosylmethionine transporter activity	F	sgd_e-40.bg	2	0.000372648	pom_e-40.bg	0	0
GO:0000107	0.931476	0.63728	imidazoleglycerol phosphate synthase activity	F	sgd_e-40.bg	1	0.000186324	pom_e-40.bg	1	0.000263505
GO:0000121	0.931476	0.63728	glycerol-1-phosphatase activity	F	sgd_e-40.bg	2	0.000372648	pom_e-40.bg	0	0
GO:0000217	0.931476	0.63728	DNA secondary structure binding	F	sgd_e-40.bg	2	0.000372648	pom_e-40.bg	0	0
GO:0000224	0.931476	0.63728	peptide-N4-(N-acetyl-beta-glucosaminyl)asparagine amidase activity	F	sgd_e-40.bg	1	0.000186324	pom_e-40.bg	1	0.000263505
GO:0000225	0.931476	0.63728	N-acetylglucosaminylphosphatidylinositol deacetylase activity	F	sgd_e-40.bg	1	0.000186324	pom_e-40.bg	1	0.000263505
GO:0000246	0.931476	0.63728	delta24(24-1) sterol reductase activity	F	sgd_e-40.bg	1	0.000186324	pom_e-40.bg	1	0.000263505
GO:0000247	0.931476	0.63728	C-8 sterol isomerase activity	F	sgd_e-40.bg	1	0.000186324	pom_e-40.bg	1	0.000263505
GO:0000250	0.931476	0.63728	lanosterol synthase activity	F	sgd_e-40.bg	1	0.000186324	pom_e-40.bg	1	0.000263505
GO:0000739	0.931476	0.63728	DNA strand annealing activity	F	sgd_e-40.bg	2	0.000372648	pom_e-40.bg	0	0
GO:0001509	0.931476	0.63728	legumain activity	F	sgd_e-40.bg	1	0.000186324	pom_e-40.bg	1	0.000263505
GO:0003721	0.931476	0.63728	telomeric template RNA reverse transcriptase activity	F	sgd_e-40.bg	1	0.000186324	pom_e-40.bg	1	0.000263505
GO:0003786	0.931476	0.63728	actin lateral binding	F	sgd_e-40.bg	2	0.000372648	pom_e-40.bg	0	0
GO:0003838	0.931476	0.63728	sterol 24-C-methyltransferase activity	F	sgd_e-40.bg	1	0.000186324	pom_e-40.bg	1	0.000263505
GO:0003841	0.931476	0.63728	1-acylglycerol-3-phosphate O-acyltransferase activity	F	sgd_e-40.bg	1	0.000186324	pom_e-40.bg	1	0.000263505
GO:0003842	0.931476	0.63728	1-pyrroline-5-carboxylate dehydrogenase activity	F	sgd_e-40.bg	1	0.000186324	pom_e-40.bg	1	0.000263505
GO:0003848	0.931476	0.63728	2-amino-4-hydroxy-6-hydroxymethyldihydropteridine diphosphokinase activity	F	sgd_e-40.bg	1	0.000186324	pom_e-40.bg	1	0.000263505
GO:0003850	0.931476	0.63728	2-deoxyglucose-6-phosphatase activity	F	sgd_e-40.bg	2	0.000372648	pom_e-40.bg	0	0
GO:0003854	0.931476	0.63728	3-beta-hydroxy-delta5-steroid dehydrogenase activity	F	sgd_e-40.bg	1	0.000186324	pom_e-40.bg	1	0.000263505
GO:0003855	0.931476	0.63728	3-dehydroquinate dehydratase activity	F	sgd_e-40.bg	1	0.000186324	pom_e-40.bg	1	0.000263505
GO:0003856	0.931476	0.63728	3-dehydroquinate synthase activity	F	sgd_e-40.bg	1	0.000186324	pom_e-40.bg	1	0.000263505
GO:0003861	0.931476	0.63728	3-isopropylmalate dehydratase activity	F	sgd_e-40.bg	1	0.000186324	pom_e-40.bg	1	0.000263505
GO:0003862	0.931476	0.63728	3-isopropylmalate dehydrogenase activity	F	sgd_e-40.bg	1	0.000186324	pom_e-40.bg	1	0.000263505
GO:0003864	0.931476	0.63728	3-methyl-2-oxobutanoate hydroxymethyltransferase activity	F	sgd_e-40.bg	1	0.000186324	pom_e-40.bg	1	0.000263505
GO:0003866	0.931476	0.63728	3-phosphoshikimate 1-carboxyvinyltransferase activity	F	sgd_e-40.bg	1	0.000186324	pom_e-40.bg	1	0.000263505
GO:0003867	0.931476	0.63728	4-aminobutyrate transaminase activity	F	sgd_e-40.bg	1	0.000186324	pom_e-40.bg	1	0.000263505
GO:0003869	0.931476	0.63728	4-nitrophenylphosphatase activity	F	sgd_e-40.bg	1	0.000186324	pom_e-40.bg	1	0.000263505
GO:0003870	0.931476	0.63728	5-aminolevulinate synthase activity	F	sgd_e-40.bg	1	0.000186324	pom_e-40.bg	1	0.000263505
GO:0003871	0.931476	0.63728	5-methyltetrahydropteroyltriglutamate-homocysteine S-methyltransferase activity	F	sgd_e-40.bg	1	0.000186324	pom_e-40.bg	1	0.000263505
GO:0003876	0.931476	0.63728	AMP deaminase activity	F	sgd_e-40.bg	1	0.000186324	pom_e-40.bg	1	0.000263505
GO:0003877	0.931476	0.63728	ATP adenylyltransferase activity	F	sgd_e-40.bg	2	0.000372648	pom_e-40.bg	0	0
GO:0003879	0.931476	0.63728	ATP phosphoribosyltransferase activity	F	sgd_e-40.bg	1	0.000186324	pom_e-40.bg	1	0.000263505
GO:0003882	0.931476	0.63728	CDP-diacylglycerol-serine O-phosphatidyltransferase activity	F	sgd_e-40.bg	1	0.000186324	pom_e-40.bg	1	0.000263505
GO:0003885	0.931476	0.63728	D-arabinono-1,4-lactone oxidase activity	F	sgd_e-40.bg	1	0.000186324	pom_e-40.bg	1	0.000263505
GO:0003890	0.931476	0.63728	beta DNA polymerase activity	F	sgd_e-40.bg	1	0.000186324	pom_e-40.bg	1	0.000263505
GO:0003894	0.931476	0.63728	zeta DNA polymerase activity	F	sgd_e-40.bg	2	0.000372648	pom_e-40.bg	0	0
GO:0003895	0.931476	0.63728	gamma DNA-directed DNA polymerase activity	F	sgd_e-40.bg	1	0.000186324	pom_e-40.bg	1	0.000263505
GO:0003908	0.931476	0.63728	methylated-DNA-[protein]-cysteine S-methyltransferase activity	F	sgd_e-40.bg	1	0.000186324	pom_e-40.bg	1	0.000263505
GO:0003919	0.931476	0.63728	FMN adenylyltransferase activity	F	sgd_e-40.bg	1	0.000186324	pom_e-40.bg	1	0.000263505
GO:0003934	0.931476	0.63728	GTP cyclohydrolase I activity	F	sgd_e-40.bg	1	0.000186324	pom_e-40.bg	1	0.000263505
GO:0003941	0.931476	0.63728	L-serine ammonia-lyase activity	F	sgd_e-40.bg	2	0.000372648	pom_e-40.bg	0	0
GO:0003942	0.931476	0.63728	N-acetyl-gamma-glutamyl-phosphate reductase activity	F	sgd_e-40.bg	1	0.000186324	pom_e-40.bg	1	0.000263505
GO:0003949	0.931476	0.63728	1-(5-phosphoribosyl)-5-[(5-phosphoribosylamino)methylideneamino]imidazole-4-carboxamide isomerase activity	F	sgd_e-40.bg	1	0.000186324	pom_e-40.bg	1	0.000263505
GO:0003952	0.931476	0.63728	NAD+ synthase (glutamine-hydrolyzing) activity	F	sgd_e-40.bg	1	0.000186324	pom_e-40.bg	1	0.000263505
GO:0003960	0.931476	0.63728	NADPH:quinone reductase activity	F	sgd_e-40.bg	1	0.000186324	pom_e-40.bg	1	0.000263505
GO:0003961	0.931476	0.63728	O-acetylhomoserine aminocarboxypropyltransferase activity	F	sgd_e-40.bg	1	0.000186324	pom_e-40.bg	1	0.000263505
GO:0003963	0.931476	0.63728	RNA-3'-phosphate cyclase activity	F	sgd_e-40.bg	1	0.000186324	pom_e-40.bg	1	0.000263505
GO:0003975	0.931476	0.63728	UDP-N-acetylglucosamine-dolichyl-phosphate N-acetylglucosaminephosphotransferase activity	F	sgd_e-40.bg	1	0.000186324	pom_e-40.bg	1	0.000263505
GO:0003977	0.931476	0.63728	UDP-N-acetylglucosamine diphosphorylase activity	F	sgd_e-40.bg	1	0.000186324	pom_e-40.bg	1	0.000263505
GO:0003980	0.931476	0.63728	UDP-glucose:glycoprotein glucosyltransferase activity	F	sgd_e-40.bg	1	0.000186324	pom_e-40.bg	1	0.000263505
GO:0003985	0.931476	0.63728	acetyl-CoA C-acetyltransferase activity	F	sgd_e-40.bg	1	0.000186324	pom_e-40.bg	1	0.000263505
GO:0003986	0.931476	0.63728	acetyl-CoA hydrolase activity	F	sgd_e-40.bg	1	0.000186324	pom_e-40.bg	1	0.000263505
GO:0003987	0.931476	0.63728	acetate-CoA ligase activity	F	sgd_e-40.bg	1	0.000186324	pom_e-40.bg	1	0.000263505
GO:0003992	0.931476	0.63728	acetylornithine transaminase activity	F	sgd_e-40.bg	1	0.000186324	pom_e-40.bg	1	0.000263505
GO:0004001	0.931476	0.63728	adenosine kinase activity	F	sgd_e-40.bg	1	0.000186324	pom_e-40.bg	1	0.000263505
GO:0004013	0.931476	0.63728	adenosylhomocysteinase activity	F	sgd_e-40.bg	1	0.000186324	pom_e-40.bg	1	0.000263505
GO:0004014	0.931476	0.63728	adenosylmethionine decarboxylase activity	F	sgd_e-40.bg	1	0.000186324	pom_e-40.bg	1	0.000263505
GO:0004016	0.931476	0.63728	adenylate cyclase activity	F	sgd_e-40.bg	1	0.000186324	pom_e-40.bg	1	0.000263505
GO:0004018	0.931476	0.63728	adenylosuccinate lyase activity	F	sgd_e-40.bg	1	0.000186324	pom_e-40.bg	1	0.000263505
GO:0004019	0.931476	0.63728	adenylosuccinate synthase activity	F	sgd_e-40.bg	1	0.000186324	pom_e-40.bg	1	0.000263505
GO:0004020	0.931476	0.63728	adenylyl-sulfate kinase activity	F	sgd_e-40.bg	1	0.000186324	pom_e-40.bg	1	0.000263505
GO:0004026	0.931476	0.63728	alcohol O-acetyltransferase activity	F	sgd_e-40.bg	2	0.000372648	pom_e-40.bg	0	0
GO:0004037	0.931476	0.63728	allantoicase activity	F	sgd_e-40.bg	1	0.000186324	pom_e-40.bg	1	0.000263505
GO:0004044	0.931476	0.63728	amidophosphoribosyltransferase activity	F	sgd_e-40.bg	1	0.000186324	pom_e-40.bg	1	0.000263505
GO:0004048	0.931476	0.63728	anthranilate phosphoribosyltransferase activity	F	sgd_e-40.bg	1	0.000186324	pom_e-40.bg	1	0.000263505
GO:0004055	0.931476	0.63728	argininosuccinate synthase activity	F	sgd_e-40.bg	1	0.000186324	pom_e-40.bg	1	0.000263505
GO:0004057	0.931476	0.63728	arginyltransferase activity	F	sgd_e-40.bg	1	0.000186324	pom_e-40.bg	1	0.000263505
GO:0004072	0.931476	0.63728	aspartate kinase activity	F	sgd_e-40.bg	1	0.000186324	pom_e-40.bg	1	0.000263505
GO:0004073	0.931476	0.63728	aspartate-semialdehyde dehydrogenase activity	F	sgd_e-40.bg	1	0.000186324	pom_e-40.bg	1	0.000263505
GO:0004075	0.931476	0.63728	biotin carboxylase activity	F	sgd_e-40.bg	1	0.000186324	pom_e-40.bg	1	0.000263505
GO:0004076	0.931476	0.63728	biotin synthase activity	F	sgd_e-40.bg	1	0.000186324	pom_e-40.bg	1	0.000263505
GO:0004077	0.931476	0.63728	biotin-[acetyl-CoA-carboxylase] ligase activity	F	sgd_e-40.bg	1	0.000186324	pom_e-40.bg	1	0.000263505
GO:0004081	0.931476	0.63728	bis(5'-nucleosyl)-tetraphosphatase (asymmetrical) activity	F	sgd_e-40.bg	1	0.000186324	pom_e-40.bg	1	0.000263505
GO:0004089	0.931476	0.63728	carbonate dehydratase activity	F	sgd_e-40.bg	1	0.000186324	pom_e-40.bg	1	0.000263505
GO:0004099	0.931476	0.63728	chitin deacetylase activity	F	sgd_e-40.bg	2	0.000372648	pom_e-40.bg	0	0
GO:0004106	0.931476	0.63728	chorismate mutase activity	F	sgd_e-40.bg	1	0.000186324	pom_e-40.bg	1	0.000263505
GO:0004107	0.931476	0.63728	chorismate synthase activity	F	sgd_e-40.bg	1	0.000186324	pom_e-40.bg	1	0.000263505
GO:0004109	0.931476	0.63728	coproporphyrinogen oxidase activity	F	sgd_e-40.bg	1	0.000186324	pom_e-40.bg	1	0.000263505
GO:0004126	0.931476	0.63728	cytidine deaminase activity	F	sgd_e-40.bg	1	0.000186324	pom_e-40.bg	1	0.000263505
GO:0004132	0.931476	0.63728	dCMP deaminase activity	F	sgd_e-40.bg	1	0.000186324	pom_e-40.bg	1	0.000263505
GO:0004144	0.931476	0.63728	diacylglycerol O-acyltransferase activity	F	sgd_e-40.bg	1	0.000186324	pom_e-40.bg	1	0.000263505
GO:0004146	0.931476	0.63728	dihydrofolate reductase activity	F	sgd_e-40.bg	1	0.000186324	pom_e-40.bg	1	0.000263505
GO:0004148	0.931476	0.63728	dihydrolipoyl dehydrogenase activity	F	sgd_e-40.bg	1	0.000186324	pom_e-40.bg	1	0.000263505
GO:0004149	0.931476	0.63728	dihydrolipoyllysine-residue succinyltransferase activity	F	sgd_e-40.bg	1	0.000186324	pom_e-40.bg	1	0.000263505
GO:0004150	0.931476	0.63728	dihydroneopterin aldolase activity	F	sgd_e-40.bg	1	0.000186324	pom_e-40.bg	1	0.000263505
GO:0004152	0.931476	0.63728	dihydroorotate dehydrogenase activity	F	sgd_e-40.bg	1	0.000186324	pom_e-40.bg	1	0.000263505
GO:0004156	0.931476	0.63728	dihydropteroate synthase activity	F	sgd_e-40.bg	1	0.000186324	pom_e-40.bg	1	0.000263505
GO:0004158	0.931476	0.63728	dihydroorotate oxidase activity	F	sgd_e-40.bg	1	0.000186324	pom_e-40.bg	1	0.000263505
GO:0004160	0.931476	0.63728	dihydroxy-acid dehydratase activity	F	sgd_e-40.bg	1	0.000186324	pom_e-40.bg	1	0.000263505
GO:0004161	0.931476	0.63728	dimethylallyltranstransferase activity	F	sgd_e-40.bg	1	0.000186324	pom_e-40.bg	1	0.000263505
GO:0004163	0.931476	0.63728	diphosphomevalonate decarboxylase activity	F	sgd_e-40.bg	1	0.000186324	pom_e-40.bg	1	0.000263505
GO:0004164	0.931476	0.63728	diphthine synthase activity	F	sgd_e-40.bg	1	0.000186324	pom_e-40.bg	1	0.000263505
GO:0004165	0.931476	0.63728	dodecenoyl-CoA delta-isomerase activity	F	sgd_e-40.bg	2	0.000372648	pom_e-40.bg	0	0
GO:0004170	0.931476	0.63728	dUTP diphosphatase activity	F	sgd_e-40.bg	1	0.000186324	pom_e-40.bg	1	0.000263505
GO:0004174	0.931476	0.63728	electron-transferring-flavoprotein dehydrogenase activity	F	sgd_e-40.bg	1	0.000186324	pom_e-40.bg	1	0.000263505
GO:0004178	0.931476	0.63728	leucyl aminopeptidase activity	F	sgd_e-40.bg	1	0.000186324	pom_e-40.bg	1	0.000263505
GO:0004182	0.931476	0.63728	carboxypeptidase A activity	F	sgd_e-40.bg	1	0.000186324	pom_e-40.bg	1	0.000263505
GO:0004186	0.931476	0.63728	carboxypeptidase C activity	F	sgd_e-40.bg	1	0.000186324	pom_e-40.bg	1	0.000263505
GO:0004243	0.931476	0.63728	mitochondrial intermediate peptidase activity	F	sgd_e-40.bg	1	0.000186324	pom_e-40.bg	1	0.000263505
GO:0004287	0.931476	0.63728	prolyl oligopeptidase activity	F	sgd_e-40.bg	1	0.000186324	pom_e-40.bg	1	0.000263505
GO:0004306	0.931476	0.63728	ethanolamine-phosphate cytidylyltransferase activity	F	sgd_e-40.bg	1	0.000186324	pom_e-40.bg	1	0.000263505
GO:0004307	0.931476	0.63728	ethanolaminephosphotransferase activity	F	sgd_e-40.bg	1	0.000186324	pom_e-40.bg	1	0.000263505
GO:0004309	0.931476	0.63728	exopolyphosphatase activity	F	sgd_e-40.bg	1	0.000186324	pom_e-40.bg	1	0.000263505
GO:0004310	0.931476	0.63728	farnesyl-diphosphate farnesyltransferase activity	F	sgd_e-40.bg	1	0.000186324	pom_e-40.bg	1	0.000263505
GO:0004313	0.931476	0.63728	[acyl-carrier protein] S-acetyltransferase activity	F	sgd_e-40.bg	1	0.000186324	pom_e-40.bg	1	0.000263505
GO:0004317	0.931476	0.63728	3-hydroxypalmitoyl-[acyl-carrier protein] dehydratase activity	F	sgd_e-40.bg	1	0.000186324	pom_e-40.bg	1	0.000263505
GO:0004318	0.931476	0.63728	enoyl-[acyl-carrier protein] reductase (NADH) activity	F	sgd_e-40.bg	1	0.000186324	pom_e-40.bg	1	0.000263505
GO:0004320	0.931476	0.63728	oleoyl-[acyl-carrier protein] hydrolase activity	F	sgd_e-40.bg	1	0.000186324	pom_e-40.bg	1	0.000263505
GO:0004322	0.931476	0.63728	ferroxidase activity	F	sgd_e-40.bg	2	0.000372648	pom_e-40.bg	0	0
GO:0004332	0.931476	0.63728	fructose-bisphosphate aldolase activity	F	sgd_e-40.bg	1	0.000186324	pom_e-40.bg	1	0.000263505
GO:0004333	0.931476	0.63728	fumarate hydratase activity	F	sgd_e-40.bg	1	0.000186324	pom_e-40.bg	1	0.000263505
GO:0004337	0.931476	0.63728	geranyltranstransferase activity	F	sgd_e-40.bg	1	0.000186324	pom_e-40.bg	1	0.000263505
GO:0004343	0.931476	0.63728	glucosamine 6-phosphate N-acetyltransferase activity	F	sgd_e-40.bg	1	0.000186324	pom_e-40.bg	1	0.000263505
GO:0004347	0.931476	0.63728	glucose-6-phosphate isomerase activity	F	sgd_e-40.bg	1	0.000186324	pom_e-40.bg	1	0.000263505
GO:0004350	0.931476	0.63728	glutamate-5-semialdehyde dehydrogenase activity	F	sgd_e-40.bg	1	0.000186324	pom_e-40.bg	1	0.000263505
GO:0004355	0.931476	0.63728	glutamate synthase (NADPH) activity	F	sgd_e-40.bg	1	0.000186324	pom_e-40.bg	1	0.000263505
GO:0004356	0.931476	0.63728	glutamate-ammonia ligase activity	F	sgd_e-40.bg	1	0.000186324	pom_e-40.bg	1	0.000263505
GO:0004357	0.931476	0.63728	glutamate-cysteine ligase activity	F	sgd_e-40.bg	1	0.000186324	pom_e-40.bg	1	0.000263505
GO:0004358	0.931476	0.63728	glutamate N-acetyltransferase activity	F	sgd_e-40.bg	1	0.000186324	pom_e-40.bg	1	0.000263505
GO:0004360	0.931476	0.63728	glutamine-fructose-6-phosphate transaminase (isomerizing) activity	F	sgd_e-40.bg	1	0.000186324	pom_e-40.bg	1	0.000263505
GO:0004362	0.931476	0.63728	glutathione-disulfide reductase activity	F	sgd_e-40.bg	1	0.000186324	pom_e-40.bg	1	0.000263505
GO:0004363	0.931476	0.63728	glutathione synthase activity	F	sgd_e-40.bg	1	0.000186324	pom_e-40.bg	1	0.000263505
GO:0004366	0.931476	0.63728	glycerol-3-phosphate O-acyltransferase activity	F	sgd_e-40.bg	2	0.000372648	pom_e-40.bg	0	0
GO:0004368	0.931476	0.63728	glycerol-3-phosphate dehydrogenase activity	F	sgd_e-40.bg	1	0.000186324	pom_e-40.bg	1	0.000263505
GO:0004373	0.931476	0.63728	glycogen (starch) synthase activity	F	sgd_e-40.bg	2	0.000372648	pom_e-40.bg	0	0
GO:0004379	0.931476	0.63728	glycylpeptide N-tetradecanoyltransferase activity	F	sgd_e-40.bg	1	0.000186324	pom_e-40.bg	1	0.000263505
GO:0004382	0.931476	0.63728	guanosine-diphosphatase activity	F	sgd_e-40.bg	1	0.000186324	pom_e-40.bg	1	0.000263505
GO:0004383	0.931476	0.63728	guanylate cyclase activity	F	sgd_e-40.bg	1	0.000186324	pom_e-40.bg	1	0.000263505
GO:0004385	0.931476	0.63728	guanylate kinase activity	F	sgd_e-40.bg	1	0.000186324	pom_e-40.bg	1	0.000263505
GO:0004395	0.931476	0.63728	hexaprenyldihydroxybenzoate methyltransferase activity	F	sgd_e-40.bg	1	0.000186324	pom_e-40.bg	1	0.000263505
GO:0004400	0.931476	0.63728	histidinol-phosphate transaminase activity	F	sgd_e-40.bg	1	0.000186324	pom_e-40.bg	1	0.000263505
GO:0004401	0.931476	0.63728	histidinol-phosphatase activity	F	sgd_e-40.bg	1	0.000186324	pom_e-40.bg	1	0.000263505
GO:0004409	0.931476	0.63728	homoaconitate hydratase activity	F	sgd_e-40.bg	1	0.000186324	pom_e-40.bg	1	0.000263505
GO:0004412	0.931476	0.63728	homoserine dehydrogenase activity	F	sgd_e-40.bg	1	0.000186324	pom_e-40.bg	1	0.000263505
GO:0004413	0.931476	0.63728	homoserine kinase activity	F	sgd_e-40.bg	1	0.000186324	pom_e-40.bg	1	0.000263505
GO:0004417	0.931476	0.63728	hydroxyethylthiazole kinase activity	F	sgd_e-40.bg	1	0.000186324	pom_e-40.bg	1	0.000263505
GO:0004418	0.931476	0.63728	hydroxymethylbilane synthase activity	F	sgd_e-40.bg	1	0.000186324	pom_e-40.bg	1	0.000263505
GO:0004421	0.931476	0.63728	hydroxymethylglutaryl-CoA synthase activity	F	sgd_e-40.bg	1	0.000186324	pom_e-40.bg	1	0.000263505
GO:0004424	0.931476	0.63728	imidazoleglycerol-phosphate dehydratase activity	F	sgd_e-40.bg	1	0.000186324	pom_e-40.bg	1	0.000263505
GO:0004425	0.931476	0.63728	indole-3-glycerol-phosphate synthase activity	F	sgd_e-40.bg	1	0.000186324	pom_e-40.bg	1	0.000263505
GO:0004434	0.931476	0.63728	inositol or phosphatidylinositol phosphodiesterase activity	F	sgd_e-40.bg	1	0.000186324	pom_e-40.bg	1	0.000263505
GO:0004435	0.931476	0.63728	phosphoinositide phospholipase C activity	F	sgd_e-40.bg	1	0.000186324	pom_e-40.bg	1	0.000263505
GO:0004445	0.931476	0.63728	inositol-polyphosphate 5-phosphatase activity	F	sgd_e-40.bg	2	0.000372648	pom_e-40.bg	0	0
GO:0004455	0.931476	0.63728	ketol-acid reductoisomerase activity	F	sgd_e-40.bg	1	0.000186324	pom_e-40.bg	1	0.000263505
GO:0004460	0.931476	0.63728	L-lactate dehydrogenase (cytochrome) activity	F	sgd_e-40.bg	1	0.000186324	pom_e-40.bg	1	0.000263505
GO:0004462	0.931476	0.63728	lactoylglutathione lyase activity	F	sgd_e-40.bg	1	0.000186324	pom_e-40.bg	1	0.000263505
GO:0004463	0.931476	0.63728	leukotriene-A4 hydrolase activity	F	sgd_e-40.bg	1	0.000186324	pom_e-40.bg	1	0.000263505
GO:0004474	0.931476	0.63728	malate synthase activity	F	sgd_e-40.bg	2	0.000372648	pom_e-40.bg	0	0
GO:0004476	0.931476	0.63728	mannose-6-phosphate isomerase activity	F	sgd_e-40.bg	1	0.000186324	pom_e-40.bg	1	0.000263505
GO:0004477	0.931476	0.63728	methenyltetrahydrofolate cyclohydrolase activity	F	sgd_e-40.bg	2	0.000372648	pom_e-40.bg	0	0
GO:0004479	0.931476	0.63728	methionyl-tRNA formyltransferase activity	F	sgd_e-40.bg	1	0.000186324	pom_e-40.bg	1	0.000263505
GO:0004481	0.931476	0.63728	methylene-fatty-acyl-phospholipid synthase activity	F	sgd_e-40.bg	1	0.000186324	pom_e-40.bg	1	0.000263505
GO:0004484	0.931476	0.63728	mRNA guanylyltransferase activity	F	sgd_e-40.bg	1	0.000186324	pom_e-40.bg	1	0.000263505
GO:0004488	0.931476	0.63728	methylenetetrahydrofolate dehydrogenase (NADP+) activity	F	sgd_e-40.bg	2	0.000372648	pom_e-40.bg	0	0
GO:0004496	0.931476	0.63728	mevalonate kinase activity	F	sgd_e-40.bg	1	0.000186324	pom_e-40.bg	1	0.000263505
GO:0004506	0.931476	0.63728	squalene monooxygenase activity	F	sgd_e-40.bg	1	0.000186324	pom_e-40.bg	1	0.000263505
GO:0004516	0.931476	0.63728	nicotinate phosphoribosyltransferase activity	F	sgd_e-40.bg	1	0.000186324	pom_e-40.bg	1	0.000263505
GO:0004529	0.931476	0.63728	exodeoxyribonuclease activity	F	sgd_e-40.bg	2	0.000372648	pom_e-40.bg	0	0
GO:0004534	0.931476	0.63728	5'-3' exoribonuclease activity	F	sgd_e-40.bg	2	0.000372648	pom_e-40.bg	0	0
GO:0004535	0.931476	0.63728	poly(A)-specific ribonuclease activity	F	sgd_e-40.bg	2	0.000372648	pom_e-40.bg	0	0
GO:0004550	0.931476	0.63728	nucleoside-diphosphate kinase activity	F	sgd_e-40.bg	1	0.000186324	pom_e-40.bg	1	0.000263505
GO:0004568	0.931476	0.63728	chitinase activity	F	sgd_e-40.bg	2	0.000372648	pom_e-40.bg	0	0
GO:0004573	0.931476	0.63728	mannosyl-oligosaccharide glucosidase activity	F	sgd_e-40.bg	1	0.000186324	pom_e-40.bg	1	0.000263505
GO:0004581	0.931476	0.63728	dolichyl-phosphate beta-glucosyltransferase activity	F	sgd_e-40.bg	1	0.000186324	pom_e-40.bg	1	0.000263505
GO:0004582	0.931476	0.63728	dolichyl-phosphate beta-D-mannosyltransferase activity	F	sgd_e-40.bg	1	0.000186324	pom_e-40.bg	1	0.000263505
GO:0004584	0.931476	0.63728	dolichyl-phosphate-mannose-glycolipid alpha-mannosyltransferase activity	F	sgd_e-40.bg	1	0.000186324	pom_e-40.bg	1	0.000263505
GO:0004585	0.931476	0.63728	ornithine carbamoyltransferase activity	F	sgd_e-40.bg	1	0.000186324	pom_e-40.bg	1	0.000263505
GO:0004586	0.931476	0.63728	ornithine decarboxylase activity	F	sgd_e-40.bg	1	0.000186324	pom_e-40.bg	1	0.000263505
GO:0004587	0.931476	0.63728	ornithine-oxo-acid transaminase activity	F	sgd_e-40.bg	1	0.000186324	pom_e-40.bg	1	0.000263505
GO:0004590	0.931476	0.63728	orotidine-5'-phosphate decarboxylase activity	F	sgd_e-40.bg	1	0.000186324	pom_e-40.bg	1	0.000263505
GO:0004592	0.931476	0.63728	pantoate-beta-alanine ligase activity	F	sgd_e-40.bg	1	0.000186324	pom_e-40.bg	1	0.000263505
GO:0004594	0.931476	0.63728	pantothenate kinase activity	F	sgd_e-40.bg	1	0.000186324	pom_e-40.bg	1	0.000263505
GO:0004604	0.931476	0.63728	phosphoadenylyl-sulfate reductase (thioredoxin) activity	F	sgd_e-40.bg	1	0.000186324	pom_e-40.bg	1	0.000263505
GO:0004607	0.931476	0.63728	phosphatidylcholine-sterol O-acyltransferase activity	F	sgd_e-40.bg	1	0.000186324	pom_e-40.bg	1	0.000263505
GO:0004608	0.931476	0.63728	phosphatidylethanolamine N-methyltransferase activity	F	sgd_e-40.bg	1	0.000186324	pom_e-40.bg	1	0.000263505
GO:0004615	0.931476	0.63728	phosphomannomutase activity	F	sgd_e-40.bg	1	0.000186324	pom_e-40.bg	1	0.000263505
GO:0004618	0.931476	0.63728	phosphoglycerate kinase activity	F	sgd_e-40.bg	1	0.000186324	pom_e-40.bg	1	0.000263505
GO:0004631	0.931476	0.63728	phosphomevalonate kinase activity	F	sgd_e-40.bg	1	0.000186324	pom_e-40.bg	1	0.000263505
GO:0004635	0.931476	0.63728	phosphoribosyl-AMP cyclohydrolase activity	F	sgd_e-40.bg	1	0.000186324	pom_e-40.bg	1	0.000263505
GO:0004637	0.931476	0.63728	phosphoribosylamine-glycine ligase activity	F	sgd_e-40.bg	1	0.000186324	pom_e-40.bg	1	0.000263505
GO:0004638	0.931476	0.63728	phosphoribosylaminoimidazole carboxylase activity	F	sgd_e-40.bg	1	0.000186324	pom_e-40.bg	1	0.000263505
GO:0004639	0.931476	0.63728	phosphoribosylaminoimidazolesuccinocarboxamide synthase activity	F	sgd_e-40.bg	1	0.000186324	pom_e-40.bg	1	0.000263505
GO:0004640	0.931476	0.63728	phosphoribosylanthranilate isomerase activity	F	sgd_e-40.bg	1	0.000186324	pom_e-40.bg	1	0.000263505
GO:0004641	0.931476	0.63728	phosphoribosylformylglycinamidine cyclo-ligase activity	F	sgd_e-40.bg	1	0.000186324	pom_e-40.bg	1	0.000263505
GO:0004642	0.931476	0.63728	phosphoribosylformylglycinamidine synthase activity	F	sgd_e-40.bg	1	0.000186324	pom_e-40.bg	1	0.000263505
GO:0004644	0.931476	0.63728	phosphoribosylglycinamide formyltransferase activity	F	sgd_e-40.bg	1	0.000186324	pom_e-40.bg	1	0.000263505
GO:0004648	0.931476	0.63728	phosphoserine transaminase activity	F	sgd_e-40.bg	1	0.000186324	pom_e-40.bg	1	0.000263505
GO:0004655	0.931476	0.63728	porphobilinogen synthase activity	F	sgd_e-40.bg	1	0.000186324	pom_e-40.bg	1	0.000263505
GO:0004657	0.931476	0.63728	proline dehydrogenase activity	F	sgd_e-40.bg	1	0.000186324	pom_e-40.bg	1	0.000263505
GO:0004664	0.931476	0.63728	prephenate dehydratase activity	F	sgd_e-40.bg	1	0.000186324	pom_e-40.bg	1	0.000263505
GO:0004665	0.931476	0.63728	prephenate dehydrogenase (NADP+) activity	F	sgd_e-40.bg	1	0.000186324	pom_e-40.bg	1	0.000263505
GO:0004671	0.931476	0.63728	protein-S-isoprenylcysteine O-methyltransferase activity	F	sgd_e-40.bg	1	0.000186324	pom_e-40.bg	1	0.000263505
GO:0004681	0.931476	0.63728	casein kinase I activity	F	sgd_e-40.bg	2	0.000372648	pom_e-40.bg	0	0
GO:0004724	0.931476	0.63728	magnesium-dependent protein serine/threonine phosphatase activity	F	sgd_e-40.bg	2	0.000372648	pom_e-40.bg	0	0
GO:0004729	0.931476	0.63728	protoporphyrinogen oxidase activity	F	sgd_e-40.bg	1	0.000186324	pom_e-40.bg	1	0.000263505
GO:0004731	0.931476	0.63728	purine-nucleoside phosphorylase activity	F	sgd_e-40.bg	1	0.000186324	pom_e-40.bg	1	0.000263505
GO:0004733	0.931476	0.63728	pyridoxamine-phosphate oxidase activity	F	sgd_e-40.bg	1	0.000186324	pom_e-40.bg	1	0.000263505
GO:0004735	0.931476	0.63728	pyrroline-5-carboxylate reductase activity	F	sgd_e-40.bg	1	0.000186324	pom_e-40.bg	1	0.000263505
GO:0004742	0.931476	0.63728	dihydrolipoyllysine-residue acetyltransferase activity	F	sgd_e-40.bg	1	0.000186324	pom_e-40.bg	1	0.000263505
GO:0004747	0.931476	0.63728	ribokinase activity	F	sgd_e-40.bg	1	0.000186324	pom_e-40.bg	1	0.000263505
GO:0004750	0.931476	0.63728	ribulose-phosphate 3-epimerase activity	F	sgd_e-40.bg	1	0.000186324	pom_e-40.bg	1	0.000263505
GO:0004751	0.931476	0.63728	ribose-5-phosphate isomerase activity	F	sgd_e-40.bg	1	0.000186324	pom_e-40.bg	1	0.000263505
GO:0004754	0.931476	0.63728	saccharopine dehydrogenase (NAD+, L-lysine-forming) activity	F	sgd_e-40.bg	1	0.000186324	pom_e-40.bg	1	0.000263505
GO:0004755	0.931476	0.63728	saccharopine dehydrogenase (NADP+, L-glutamate-forming) activity	F	sgd_e-40.bg	1	0.000186324	pom_e-40.bg	1	0.000263505
GO:0004764	0.931476	0.63728	shikimate 5-dehydrogenase activity	F	sgd_e-40.bg	1	0.000186324	pom_e-40.bg	1	0.000263505
GO:0004766	0.931476	0.63728	spermidine synthase activity	F	sgd_e-40.bg	1	0.000186324	pom_e-40.bg	1	0.000263505
GO:0004768	0.931476	0.63728	stearoyl-CoA 9-desaturase activity	F	sgd_e-40.bg	1	0.000186324	pom_e-40.bg	1	0.000263505
GO:0004775	0.931476	0.63728	succinate-CoA ligase (ADP-forming) activity	F	sgd_e-40.bg	2	0.000372648	pom_e-40.bg	0	0
GO:0004780	0.931476	0.63728	sulfate adenylyltransferase (ADP) activity	F	sgd_e-40.bg	1	0.000186324	pom_e-40.bg	1	0.000263505
GO:0004781	0.931476	0.63728	sulfate adenylyltransferase (ATP) activity	F	sgd_e-40.bg	1	0.000186324	pom_e-40.bg	1	0.000263505
GO:0004785	0.931476	0.63728	copper, zinc superoxide dismutase activity	F	sgd_e-40.bg	1	0.000186324	pom_e-40.bg	1	0.000263505
GO:0004788	0.931476	0.63728	thiamin diphosphokinase activity	F	sgd_e-40.bg	1	0.000186324	pom_e-40.bg	1	0.000263505
GO:0004789	0.931476	0.63728	thiamin-phosphate diphosphorylase activity	F	sgd_e-40.bg	1	0.000186324	pom_e-40.bg	1	0.000263505
GO:0004793	0.931476	0.63728	threonine aldolase activity	F	sgd_e-40.bg	1	0.000186324	pom_e-40.bg	1	0.000263505
GO:0004795	0.931476	0.63728	threonine synthase activity	F	sgd_e-40.bg	1	0.000186324	pom_e-40.bg	1	0.000263505
GO:0004798	0.931476	0.63728	thymidylate kinase activity	F	sgd_e-40.bg	1	0.000186324	pom_e-40.bg	1	0.000263505
GO:0004799	0.931476	0.63728	thymidylate synthase activity	F	sgd_e-40.bg	1	0.000186324	pom_e-40.bg	1	0.000263505
GO:0004807	0.931476	0.63728	triose-phosphate isomerase activity	F	sgd_e-40.bg	1	0.000186324	pom_e-40.bg	1	0.000263505
GO:0004808	0.931476	0.63728	tRNA (5-methylaminomethyl-2-thiouridylate)-methyltransferase activity	F	sgd_e-40.bg	1	0.000186324	pom_e-40.bg	1	0.000263505
GO:0004809	0.931476	0.63728	tRNA (guanine-N2-)-methyltransferase activity	F	sgd_e-40.bg	1	0.000186324	pom_e-40.bg	1	0.000263505
GO:0004811	0.931476	0.63728	tRNA isopentenyltransferase activity	F	sgd_e-40.bg	1	0.000186324	pom_e-40.bg	1	0.000263505
GO:0004813	0.931476	0.63728	alanine-tRNA ligase activity	F	sgd_e-40.bg	1	0.000186324	pom_e-40.bg	1	0.000263505
GO:0004819	0.931476	0.63728	glutamine-tRNA ligase activity	F	sgd_e-40.bg	1	0.000186324	pom_e-40.bg	1	0.000263505
GO:0004821	0.931476	0.63728	histidine-tRNA ligase activity	F	sgd_e-40.bg	1	0.000186324	pom_e-40.bg	1	0.000263505
GO:0004834	0.931476	0.63728	tryptophan synthase activity	F	sgd_e-40.bg	1	0.000186324	pom_e-40.bg	1	0.000263505
GO:0004835	0.931476	0.63728	tubulin-tyrosine ligase activity	F	sgd_e-40.bg	1	0.000186324	pom_e-40.bg	1	0.000263505
GO:0004844	0.931476	0.63728	uracil DNA N-glycosylase activity	F	sgd_e-40.bg	1	0.000186324	pom_e-40.bg	1	0.000263505
GO:0004848	0.931476	0.63728	ureidoglycolate hydrolase activity	F	sgd_e-40.bg	1	0.000186324	pom_e-40.bg	1	0.000263505
GO:0004851	0.931476	0.63728	uroporphyrin-III C-methyltransferase activity	F	sgd_e-40.bg	1	0.000186324	pom_e-40.bg	1	0.000263505
GO:0004852	0.931476	0.63728	uroporphyrinogen-III synthase activity	F	sgd_e-40.bg	1	0.000186324	pom_e-40.bg	1	0.000263505
GO:0004853	0.931476	0.63728	uroporphyrinogen decarboxylase activity	F	sgd_e-40.bg	1	0.000186324	pom_e-40.bg	1	0.000263505
GO:0004861	0.931476	0.63728	cyclin-dependent protein kinase inhibitor activity	F	sgd_e-40.bg	2	0.000372648	pom_e-40.bg	0	0
GO:0004866	0.931476	0.63728	endopeptidase inhibitor activity	F	sgd_e-40.bg	2	0.000372648	pom_e-40.bg	0	0
GO:0005051	0.931476	0.63728	peroxisome targeting signal receptor activity	F	sgd_e-40.bg	2	0.000372648	pom_e-40.bg	0	0
GO:0005076	0.931476	0.63728	receptor signaling protein serine/threonine kinase signaling protein activity	F	sgd_e-40.bg	2	0.000372648	pom_e-40.bg	0	0
GO:0005078	0.931476	0.63728	MAP-kinase scaffold activity	F	sgd_e-40.bg	2	0.000372648	pom_e-40.bg	0	0
GO:0005084	0.931476	0.63728	Rab escort protein activity	F	sgd_e-40.bg	1	0.000186324	pom_e-40.bg	1	0.000263505
GO:0005093	0.931476	0.63728	Rab GDP-dissociation inhibitor activity	F	sgd_e-40.bg	1	0.000186324	pom_e-40.bg	1	0.000263505
GO:0005094	0.931476	0.63728	Rho GDP-dissociation inhibitor activity	F	sgd_e-40.bg	1	0.000186324	pom_e-40.bg	1	0.000263505
GO:0005310	0.931476	0.63728	dicarboxylic acid transporter activity	F	sgd_e-40.bg	2	0.000372648	pom_e-40.bg	0	0
GO:0005324	0.931476	0.63728	long-chain fatty acid transporter activity	F	sgd_e-40.bg	2	0.000372648	pom_e-40.bg	0	0
GO:0005337	0.931476	0.63728	nucleoside transporter activity	F	sgd_e-40.bg	2	0.000372648	pom_e-40.bg	0	0
GO:0005343	0.931476	0.63728	organic acid:sodium symporter activity	F	sgd_e-40.bg	2	0.000372648	pom_e-40.bg	0	0
GO:0005350	0.931476	0.63728	pyrimidine transporter activity	F	sgd_e-40.bg	2	0.000372648	pom_e-40.bg	0	0
GO:0005363	0.931476	0.63728	maltose transporter activity	F	sgd_e-40.bg	2	0.000372648	pom_e-40.bg	0	0
GO:0005365	0.931476	0.63728	myo-inositol transporter activity	F	sgd_e-40.bg	2	0.000372648	pom_e-40.bg	0	0
GO:0005371	0.931476	0.63728	tricarboxylate carrier activity	F	sgd_e-40.bg	2	0.000372648	pom_e-40.bg	0	0
GO:0005536	0.931476	0.63728	glucose binding	F	sgd_e-40.bg	2	0.000372648	pom_e-40.bg	0	0
GO:0005537	0.931476	0.63728	mannose binding	F	sgd_e-40.bg	2	0.000372648	pom_e-40.bg	0	0
GO:0008113	0.931476	0.63728	protein-methionine-S-oxide reductase activity	F	sgd_e-40.bg	1	0.000186324	pom_e-40.bg	1	0.000263505
GO:0008124	0.931476	0.63728	4-alpha-hydroxytetrahydrobiopterin dehydratase activity	F	sgd_e-40.bg	1	0.000186324	pom_e-40.bg	1	0.000263505
GO:0008137	0.931476	0.63728	NADH dehydrogenase (ubiquinone) activity	F	sgd_e-40.bg	1	0.000186324	pom_e-40.bg	1	0.000263505
GO:0008174	0.931476	0.63728	mRNA methyltransferase activity	F	sgd_e-40.bg	2	0.000372648	pom_e-40.bg	0	0
GO:0008195	0.931476	0.63728	phosphatidate phosphatase activity	F	sgd_e-40.bg	2	0.000372648	pom_e-40.bg	0	0
GO:0008253	0.931476	0.63728	5'-nucleotidase activity	F	sgd_e-40.bg	1	0.000186324	pom_e-40.bg	1	0.000263505
GO:0008398	0.931476	0.63728	sterol 14-demethylase activity	F	sgd_e-40.bg	1	0.000186324	pom_e-40.bg	1	0.000263505
GO:0008419	0.931476	0.63728	RNA lariat debranching enzyme activity	F	sgd_e-40.bg	1	0.000186324	pom_e-40.bg	1	0.000263505
GO:0008441	0.931476	0.63728	3'(2'),5'-bisphosphate nucleotidase activity	F	sgd_e-40.bg	1	0.000186324	pom_e-40.bg	1	0.000263505
GO:0008444	0.931476	0.63728	CDP-diacylglycerol-glycerol-3-phosphate 3-phosphatidyltransferase activity	F	sgd_e-40.bg	1	0.000186324	pom_e-40.bg	1	0.000263505
GO:0008466	0.931476	0.63728	glycogenin glucosyltransferase activity	F	sgd_e-40.bg	2	0.000372648	pom_e-40.bg	0	0
GO:0008486	0.931476	0.63728	diphosphoinositol-polyphosphate diphosphatase activity	F	sgd_e-40.bg	1	0.000186324	pom_e-40.bg	1	0.000263505
GO:0008487	0.931476	0.63728	prenyl-dependent CAAX protease activity	F	sgd_e-40.bg	2	0.000372648	pom_e-40.bg	0	0
GO:0008495	0.931476	0.63728	protoheme IX farnesyltransferase activity	F	sgd_e-40.bg	1	0.000186324	pom_e-40.bg	1	0.000263505
GO:0008508	0.931476	0.63728	bile acid:sodium symporter activity	F	sgd_e-40.bg	2	0.000372648	pom_e-40.bg	0	0
GO:0008531	0.931476	0.63728	riboflavin kinase activity	F	sgd_e-40.bg	1	0.000186324	pom_e-40.bg	1	0.000263505
GO:0008538	0.931476	0.63728	proteasome activator activity	F	sgd_e-40.bg	2	0.000372648	pom_e-40.bg	0	0
GO:0008574	0.931476	0.63728	plus-end-directed microtubule motor activity	F	sgd_e-40.bg	1	0.000186324	pom_e-40.bg	1	0.000263505
GO:0008603	0.931476	0.63728	cAMP-dependent protein kinase regulator activity	F	sgd_e-40.bg	1	0.000186324	pom_e-40.bg	1	0.000263505
GO:0008650	0.931476	0.63728	rRNA (uridine-2'-O-)-methyltransferase activity	F	sgd_e-40.bg	2	0.000372648	pom_e-40.bg	0	0
GO:0008686	0.931476	0.63728	3,4-dihydroxy-2-butanone-4-phosphate synthase activity	F	sgd_e-40.bg	1	0.000186324	pom_e-40.bg	1	0.000263505
GO:0008703	0.931476	0.63728	5-amino-6-(5-phosphoribosylamino)uracil reductase activity	F	sgd_e-40.bg	1	0.000186324	pom_e-40.bg	1	0.000263505
GO:0008717	0.931476	0.63728	D-alanyl-D-alanine endopeptidase activity	F	sgd_e-40.bg	1	0.000186324	pom_e-40.bg	1	0.000263505
GO:0008793	0.931476	0.63728	aromatic-amino-acid transaminase activity	F	sgd_e-40.bg	2	0.000372648	pom_e-40.bg	0	0
GO:0008892	0.931476	0.63728	guanine deaminase activity	F	sgd_e-40.bg	1	0.000186324	pom_e-40.bg	1	0.000263505
GO:0008902	0.931476	0.63728	hydroxymethylpyrimidine kinase activity	F	sgd_e-40.bg	2	0.000372648	pom_e-40.bg	0	0
GO:0008934	0.931476	0.63728	inositol-1(or 4)-monophosphatase activity	F	sgd_e-40.bg	2	0.000372648	pom_e-40.bg	0	0
GO:0008974	0.931476	0.63728	phosphoribulokinase activity	F	sgd_e-40.bg	1	0.000186324	pom_e-40.bg	1	0.000263505
GO:0015037	0.931476	0.63728	peptide disulfide oxidoreductase activity	F	sgd_e-40.bg	1	0.000186324	pom_e-40.bg	1	0.000263505
GO:0015038	0.931476	0.63728	glutathione disulfide oxidoreductase activity	F	sgd_e-40.bg	1	0.000186324	pom_e-40.bg	1	0.000263505
GO:0015105	0.931476	0.63728	arsenite transporter activity	F	sgd_e-40.bg	2	0.000372648	pom_e-40.bg	0	0
GO:0015106	0.931476	0.63728	bicarbonate transporter activity	F	sgd_e-40.bg	1	0.000186324	pom_e-40.bg	1	0.000263505
GO:0015108	0.931476	0.63728	chloride transporter activity	F	sgd_e-40.bg	1	0.000186324	pom_e-40.bg	1	0.000263505
GO:0015127	0.931476	0.63728	bilirubin transporter activity	F	sgd_e-40.bg	2	0.000372648	pom_e-40.bg	0	0
GO:0015154	0.931476	0.63728	disaccharide transporter activity	F	sgd_e-40.bg	2	0.000372648	pom_e-40.bg	0	0
GO:0015191	0.931476	0.63728	L-methionine transporter activity	F	sgd_e-40.bg	2	0.000372648	pom_e-40.bg	0	0
GO:0015215	0.931476	0.63728	nucleotide transporter activity	F	sgd_e-40.bg	2	0.000372648	pom_e-40.bg	0	0
GO:0015216	0.931476	0.63728	purine nucleotide transporter activity	F	sgd_e-40.bg	2	0.000372648	pom_e-40.bg	0	0
GO:0015225	0.931476	0.63728	biotin transporter activity	F	sgd_e-40.bg	1	0.000186324	pom_e-40.bg	1	0.000263505
GO:0015233	0.931476	0.63728	pantothenate transporter activity	F	sgd_e-40.bg	1	0.000186324	pom_e-40.bg	1	0.000263505
GO:0015245	0.931476	0.63728	fatty acid transporter activity	F	sgd_e-40.bg	2	0.000372648	pom_e-40.bg	0	0
GO:0015301	0.931476	0.63728	anion:anion antiporter activity	F	sgd_e-40.bg	1	0.000186324	pom_e-40.bg	1	0.000263505
GO:0015344	0.931476	0.63728	siderophore-iron (ferrioxamine) uptake transporter activity	F	sgd_e-40.bg	1	0.000186324	pom_e-40.bg	1	0.000263505
GO:0015370	0.931476	0.63728	solute:sodium symporter activity	F	sgd_e-40.bg	2	0.000372648	pom_e-40.bg	0	0
GO:0015380	0.931476	0.63728	anion exchanger activity	F	sgd_e-40.bg	1	0.000186324	pom_e-40.bg	1	0.000263505
GO:0015410	0.931476	0.63728	manganese-transporting ATPase activity	F	sgd_e-40.bg	1	0.000186324	pom_e-40.bg	1	0.000263505
GO:0015606	0.931476	0.63728	spermidine transporter activity	F	sgd_e-40.bg	2	0.000372648	pom_e-40.bg	0	0
GO:0015646	0.931476	0.63728	permease activity	F	sgd_e-40.bg	2	0.000372648	pom_e-40.bg	0	0
GO:0015930	0.931476	0.63728	glutamate synthase activity	F	sgd_e-40.bg	1	0.000186324	pom_e-40.bg	1	0.000263505
GO:0015997	0.931476	0.63728	ubiquinone biosynthesis monooxygenase activity	F	sgd_e-40.bg	1	0.000186324	pom_e-40.bg	1	0.000263505
GO:0016149	0.931476	0.63728	translation release factor activity, codon specific	F	sgd_e-40.bg	1	0.000186324	pom_e-40.bg	1	0.000263505
GO:0016156	0.931476	0.63728	fumarate reductase (NADH) activity	F	sgd_e-40.bg	2	0.000372648	pom_e-40.bg	0	0
GO:0016211	0.931476	0.63728	ammonia ligase activity	F	sgd_e-40.bg	1	0.000186324	pom_e-40.bg	1	0.000263505
GO:0016215	0.931476	0.63728	CoA desaturase activity	F	sgd_e-40.bg	1	0.000186324	pom_e-40.bg	1	0.000263505
GO:0016218	0.931476	0.63728	polyketide synthase activity	F	sgd_e-40.bg	1	0.000186324	pom_e-40.bg	1	0.000263505
GO:0016229	0.931476	0.63728	steroid dehydrogenase activity	F	sgd_e-40.bg	1	0.000186324	pom_e-40.bg	1	0.000263505
GO:0016287	0.931476	0.63728	glycerone-phosphate O-acyltransferase activity	F	sgd_e-40.bg	2	0.000372648	pom_e-40.bg	0	0
GO:0016297	0.931476	0.63728	acyl-[acyl-carrier protein] hydrolase activity	F	sgd_e-40.bg	1	0.000186324	pom_e-40.bg	1	0.000263505
GO:0016314	0.931476	0.63728	phosphatidylinositol-3,4,5-trisphosphate 3-phosphatase activity	F	sgd_e-40.bg	1	0.000186324	pom_e-40.bg	1	0.000263505
GO:0016435	0.931476	0.63728	rRNA (guanine) methyltransferase activity	F	sgd_e-40.bg	2	0.000372648	pom_e-40.bg	0	0
GO:0016436	0.931476	0.63728	rRNA (uridine) methyltransferase activity	F	sgd_e-40.bg	2	0.000372648	pom_e-40.bg	0	0
GO:0016453	0.931476	0.63728	C-acetyltransferase activity	F	sgd_e-40.bg	1	0.000186324	pom_e-40.bg	1	0.000263505
GO:0016531	0.931476	0.63728	copper chaperone activity	F	sgd_e-40.bg	1	0.000186324	pom_e-40.bg	1	0.000263505
GO:0016532	0.931476	0.63728	superoxide dismutase copper chaperone activity	F	sgd_e-40.bg	1	0.000186324	pom_e-40.bg	1	0.000263505
GO:0016565	0.931476	0.63728	general transcriptional repressor activity	F	sgd_e-40.bg	2	0.000372648	pom_e-40.bg	0	0
GO:0016619	0.931476	0.63728	malate dehydrogenase (oxaloacetate-decarboxylating) activity	F	sgd_e-40.bg	1	0.000186324	pom_e-40.bg	1	0.000263505
GO:0016649	0.931476	0.63728	oxidoreductase activity, acting on the CH-NH group of donors, quinone or similar compound as acceptor	F	sgd_e-40.bg	1	0.000186324	pom_e-40.bg	1	0.000263505
GO:0016670	0.931476	0.63728	oxidoreductase activity, acting on sulfur group of donors, oxygen as acceptor	F	sgd_e-40.bg	2	0.000372648	pom_e-40.bg	0	0
GO:0016724	0.931476	0.63728	oxidoreductase activity, oxidizing metal ions, oxygen as acceptor	F	sgd_e-40.bg	2	0.000372648	pom_e-40.bg	0	0
GO:0016749	0.931476	0.63728	N-succinyltransferase activity	F	sgd_e-40.bg	1	0.000186324	pom_e-40.bg	1	0.000263505
GO:0016751	0.931476	0.63728	S-succinyltransferase activity	F	sgd_e-40.bg	1	0.000186324	pom_e-40.bg	1	0.000263505
GO:0016802	0.931476	0.63728	trialkylsulfonium hydrolase activity	F	sgd_e-40.bg	1	0.000186324	pom_e-40.bg	1	0.000263505
GO:0016803	0.931476	0.63728	ether hydrolase activity	F	sgd_e-40.bg	1	0.000186324	pom_e-40.bg	1	0.000263505
GO:0016849	0.931476	0.63728	phosphorus-oxygen lyase activity	F	sgd_e-40.bg	1	0.000186324	pom_e-40.bg	1	0.000263505
GO:0016872	0.931476	0.63728	intramolecular lyase activity	F	sgd_e-40.bg	1	0.000186324	pom_e-40.bg	1	0.000263505
GO:0016880	0.931476	0.63728	acid-ammonia (or amide) ligase activity	F	sgd_e-40.bg	1	0.000186324	pom_e-40.bg	1	0.000263505
GO:0016899	0.931476	0.63728	oxidoreductase activity, acting on the CH-OH group of donors, oxygen as acceptor	F	sgd_e-40.bg	1	0.000186324	pom_e-40.bg	1	0.000263505
GO:0016929	0.931476	0.63728	SUMO-specific protease activity	F	sgd_e-40.bg	2	0.000372648	pom_e-40.bg	0	0
GO:0016972	0.931476	0.63728	thiol oxidase activity	F	sgd_e-40.bg	2	0.000372648	pom_e-40.bg	0	0
GO:0016992	0.931476	0.63728	lipoate synthase activity	F	sgd_e-40.bg	1	0.000186324	pom_e-40.bg	1	0.000263505
GO:0017017	0.931476	0.63728	MAP kinase phosphatase activity	F	sgd_e-40.bg	1	0.000186324	pom_e-40.bg	1	0.000263505
GO:0017040	0.931476	0.63728	ceramidase activity	F	sgd_e-40.bg	2	0.000372648	pom_e-40.bg	0	0
GO:0017050	0.931476	0.63728	D-erythro-sphingosine kinase activity	F	sgd_e-40.bg	2	0.000372648	pom_e-40.bg	0	0
GO:0017069	0.931476	0.63728	snRNA binding	F	sgd_e-40.bg	2	0.000372648	pom_e-40.bg	0	0
GO:0017112	0.931476	0.63728	Rab guanyl-nucleotide exchange factor activity	F	sgd_e-40.bg	2	0.000372648	pom_e-40.bg	0	0
GO:0017120	0.931476	0.63728	polyphosphoinositide phosphatase activity	F	sgd_e-40.bg	1	0.000186324	pom_e-40.bg	1	0.000263505
GO:0017137	0.931476	0.63728	Rab GTPase binding	F	sgd_e-40.bg	2	0.000372648	pom_e-40.bg	0	0
GO:0017150	0.931476	0.63728	tRNA dihydrouridine synthase activity	F	sgd_e-40.bg	2	0.000372648	pom_e-40.bg	0	0
GO:0018271	0.931476	0.63728	biotin-protein ligase activity	F	sgd_e-40.bg	1	0.000186324	pom_e-40.bg	1	0.000263505
GO:0019107	0.931476	0.63728	myristoyltransferase activity	F	sgd_e-40.bg	1	0.000186324	pom_e-40.bg	1	0.000263505
GO:0019166	0.931476	0.63728	trans-2-enoyl-CoA reductase (NADPH) activity	F	sgd_e-40.bg	1	0.000186324	pom_e-40.bg	1	0.000263505
GO:0019781	0.931476	0.63728	NEDD8 activating enzyme activity	F	sgd_e-40.bg	2	0.000372648	pom_e-40.bg	0	0
GO:0019783	0.931476	0.63728	ubiquitin-like-specific protease activity	F	sgd_e-40.bg	2	0.000372648	pom_e-40.bg	0	0
GO:0019948	0.931476	0.63728	SUMO activating enzyme activity	F	sgd_e-40.bg	2	0.000372648	pom_e-40.bg	0	0
GO:0030159	0.931476	0.63728	receptor signaling complex scaffold activity	F	sgd_e-40.bg	2	0.000372648	pom_e-40.bg	0	0
GO:0030272	0.931476	0.63728	5-formyltetrahydrofolate cyclo-ligase activity	F	sgd_e-40.bg	1	0.000186324	pom_e-40.bg	1	0.000263505
GO:0030332	0.931476	0.63728	cyclin binding	F	sgd_e-40.bg	1	0.000186324	pom_e-40.bg	1	0.000263505
GO:0030337	0.931476	0.63728	DNA polymerase processivity factor activity	F	sgd_e-40.bg	1	0.000186324	pom_e-40.bg	1	0.000263505
GO:0030523	0.931476	0.63728	dihydrolipoamide S-acyltransferase activity	F	sgd_e-40.bg	1	0.000186324	pom_e-40.bg	1	0.000263505
GO:0030527	0.931476	0.63728	structural constituent of chromatin	F	sgd_e-40.bg	2	0.000372648	pom_e-40.bg	0	0
GO:0030693	0.931476	0.63728	caspase activity	F	sgd_e-40.bg	1	0.000186324	pom_e-40.bg	1	0.000263505
GO:0031071	0.931476	0.63728	cysteine desulfurase activity	F	sgd_e-40.bg	1	0.000186324	pom_e-40.bg	1	0.000263505
GO:0042083	0.931476	0.63728	5,10-methylenetetrahydrofolate-dependent methyltransferase activity	F	sgd_e-40.bg	1	0.000186324	pom_e-40.bg	1	0.000263505
GO:0042085	0.931476	0.63728	5-methyltetrahydropteroyltri-L-glutamate-dependent methyltransferase activity	F	sgd_e-40.bg	1	0.000186324	pom_e-40.bg	1	0.000263505
GO:0042132	0.931476	0.63728	fructose-bisphosphatase activity	F	sgd_e-40.bg	1	0.000186324	pom_e-40.bg	1	0.000263505
GO:0042392	0.931476	0.63728	sphingosine-1-phosphate phosphatase activity	F	sgd_e-40.bg	2	0.000372648	pom_e-40.bg	0	0
GO:0043014	0.931476	0.63728	alpha-tubulin binding	F	sgd_e-40.bg	2	0.000372648	pom_e-40.bg	0	0
GO:0043022	0.931476	0.63728	ribosome binding	F	sgd_e-40.bg	1	0.000186324	pom_e-40.bg	1	0.000263505
GO:0045181	0.931476	0.63728	glutamate synthase activity, NADH or NADPH as acceptor	F	sgd_e-40.bg	1	0.000186324	pom_e-40.bg	1	0.000263505
GO:0046027	0.931476	0.63728	phospholipid:diacylglycerol acyltransferase activity	F	sgd_e-40.bg	1	0.000186324	pom_e-40.bg	1	0.000263505
GO:0046030	0.931476	0.63728	inositol trisphosphate phosphatase activity	F	sgd_e-40.bg	2	0.000372648	pom_e-40.bg	0	0
GO:0046403	0.931476	0.63728	polynucleotide 3'-phosphatase activity	F	sgd_e-40.bg	1	0.000186324	pom_e-40.bg	1	0.000263505
GO:0047429	0.931476	0.63728	nucleoside-triphosphate diphosphatase activity	F	sgd_e-40.bg	1	0.000186324	pom_e-40.bg	1	0.000263505
GO:0047874	0.931476	0.63728	dolichyldiphosphatase activity	F	sgd_e-40.bg	1	0.000186324	pom_e-40.bg	1	0.000263505
GO:0048487	0.931476	0.63728	beta-tubulin binding	F	sgd_e-40.bg	2	0.000372648	pom_e-40.bg	0	0
GO:0050136	0.931476	0.63728	NADH dehydrogenase (quinone) activity	F	sgd_e-40.bg	1	0.000186324	pom_e-40.bg	1	0.000263505
GO:0050483	0.931476	0.63728	IMP 5'-nucleotidase activity	F	sgd_e-40.bg	1	0.000186324	pom_e-40.bg	1	0.000263505
GO:0050613	0.931476	0.63728	delta14-sterol reductase activity	F	sgd_e-40.bg	1	0.000186324	pom_e-40.bg	1	0.000263505
GO:0003755	0.931476	0.64163	peptidyl-prolyl cis-trans isomerase activity	F	sgd_e-40.bg	13	0.00242221	pom_e-40.bg	12	0.00316206
GO:0016859	0.931476	0.64163	cis-trans isomerase activity	F	sgd_e-40.bg	13	0.00242221	pom_e-40.bg	12	0.00316206
GO:0015075	0.931476	0.64176	ion transporter activity	F	sgd_e-40.bg	144	0.0268306	pom_e-40.bg	95	0.0250329
GO:0004518	0.931476	0.64333	nuclease activity	F	sgd_e-40.bg	110	0.0204956	pom_e-40.bg	84	0.0221344
GO:0003951	0.931476	0.64483	NAD+ kinase activity	F	sgd_e-40.bg	3	0.000558971	pom_e-40.bg	4	0.00105402
GO:0004040	0.931476	0.64483	amidase activity	F	sgd_e-40.bg	3	0.000558971	pom_e-40.bg	4	0.00105402
GO:0004559	0.931476	0.64483	alpha-mannosidase activity	F	sgd_e-40.bg	3	0.000558971	pom_e-40.bg	4	0.00105402
GO:0004805	0.931476	0.64483	trehalose-phosphatase activity	F	sgd_e-40.bg	3	0.000558971	pom_e-40.bg	4	0.00105402
GO:0004839	0.931476	0.64483	ubiquitin activating enzyme activity	F	sgd_e-40.bg	3	0.000558971	pom_e-40.bg	4	0.00105402
GO:0005244	0.931476	0.64483	voltage-gated ion channel activity	F	sgd_e-40.bg	3	0.000558971	pom_e-40.bg	4	0.00105402
GO:0008239	0.931476	0.64483	dipeptidyl-peptidase activity	F	sgd_e-40.bg	3	0.000558971	pom_e-40.bg	4	0.00105402
GO:0008493	0.931476	0.64483	tetracycline transporter activity	F	sgd_e-40.bg	3	0.000558971	pom_e-40.bg	4	0.00105402
GO:0008677	0.931476	0.64483	2-dehydropantoate 2-reductase activity	F	sgd_e-40.bg	3	0.000558971	pom_e-40.bg	4	0.00105402
GO:0015198	0.931476	0.64483	oligopeptide transporter activity	F	sgd_e-40.bg	3	0.000558971	pom_e-40.bg	4	0.00105402
GO:0015307	0.931476	0.64483	drug:hydrogen antiporter activity	F	sgd_e-40.bg	3	0.000558971	pom_e-40.bg	4	0.00105402
GO:0015520	0.931476	0.64483	tetracycline:hydrogen antiporter activity	F	sgd_e-40.bg	3	0.000558971	pom_e-40.bg	4	0.00105402
GO:0016806	0.931476	0.64483	dipeptidyl-peptidase and tripeptidyl-peptidase activity	F	sgd_e-40.bg	3	0.000558971	pom_e-40.bg	4	0.00105402
GO:0042895	0.931476	0.64483	antibiotic transporter activity	F	sgd_e-40.bg	3	0.000558971	pom_e-40.bg	4	0.00105402
GO:0005096	0.931476	0.64484	GTPase activator activity	F	sgd_e-40.bg	41	0.00763928	pom_e-40.bg	25	0.00658762
GO:0008276	0.931476	0.65439	protein methyltransferase activity	F	sgd_e-40.bg	17	0.00316751	pom_e-40.bg	15	0.00395257
GO:0008026	0.931476	0.66006	ATP-dependent helicase activity	F	sgd_e-40.bg	91	0.0169555	pom_e-40.bg	59	0.0155468
GO:0016835	0.931476	0.6614	carbon-oxygen lyase activity	F	sgd_e-40.bg	41	0.00763928	pom_e-40.bg	33	0.00869565
GO:0004129	0.931476	0.6634	cytochrome-c oxidase activity	F	sgd_e-40.bg	15	0.00279486	pom_e-40.bg	8	0.00210804
GO:0015002	0.931476	0.6634	heme-copper terminal oxidase activity	F	sgd_e-40.bg	15	0.00279486	pom_e-40.bg	8	0.00210804
GO:0016675	0.931476	0.6634	oxidoreductase activity, acting on heme group of donors	F	sgd_e-40.bg	15	0.00279486	pom_e-40.bg	8	0.00210804
GO:0016676	0.931476	0.6634	oxidoreductase activity, acting on heme group of donors, oxygen as acceptor	F	sgd_e-40.bg	15	0.00279486	pom_e-40.bg	8	0.00210804
GO:0008094	0.931476	0.66531	DNA-dependent ATPase activity	F	sgd_e-40.bg	29	0.00540339	pom_e-40.bg	24	0.00632411
GO:0015926	0.931476	0.67313	glucosidase activity	F	sgd_e-40.bg	18	0.00335383	pom_e-40.bg	10	0.00263505
GO:0016758	0.931476	0.67378	transferase activity, transferring hexosyl groups	F	sgd_e-40.bg	79	0.0147196	pom_e-40.bg	51	0.0134387
GO:0004457	0.931476	0.68001	lactate dehydrogenase activity	F	sgd_e-40.bg	7	0.00130427	pom_e-40.bg	3	0.000790514
GO:0017136	0.931476	0.68001	NAD-dependent histone deacetylase activity	F	sgd_e-40.bg	7	0.00130427	pom_e-40.bg	3	0.000790514
GO:0015171	0.931476	0.68222	amino acid transporter activity	F	sgd_e-40.bg	39	0.00726663	pom_e-40.bg	24	0.00632411
GO:0016836	0.931476	0.69311	hydro-lyase activity	F	sgd_e-40.bg	32	0.00596236	pom_e-40.bg	26	0.00685112
GO:0000179	0.931476	0.69687	rRNA (adenine-N6,N6-)-dimethyltransferase activity	F	sgd_e-40.bg	2	0.000372648	pom_e-40.bg	3	0.000790514
GO:0001871	0.931476	0.69687	pattern binding	F	sgd_e-40.bg	3	0.000558971	pom_e-40.bg	2	0.000527009
GO:0003909	0.931476	0.69687	DNA ligase activity	F	sgd_e-40.bg	2	0.000372648	pom_e-40.bg	3	0.000790514
GO:0003910	0.931476	0.69687	DNA ligase (ATP) activity	F	sgd_e-40.bg	2	0.000372648	pom_e-40.bg	3	0.000790514
GO:0003917	0.931476	0.69687	DNA topoisomerase type I activity	F	sgd_e-40.bg	2	0.000372648	pom_e-40.bg	3	0.000790514
GO:0003933	0.931476	0.69687	GTP cyclohydrolase activity	F	sgd_e-40.bg	2	0.000372648	pom_e-40.bg	3	0.000790514
GO:0004042	0.931476	0.69687	amino-acid N-acetyltransferase activity	F	sgd_e-40.bg	3	0.000558971	pom_e-40.bg	2	0.000527009
GO:0004066	0.931476	0.69687	asparagine synthase (glutamine-hydrolyzing) activity	F	sgd_e-40.bg	3	0.000558971	pom_e-40.bg	2	0.000527009
GO:0004088	0.931476	0.69687	carbamoyl-phosphate synthase (glutamine-hydrolyzing) activity	F	sgd_e-40.bg	2	0.000372648	pom_e-40.bg	3	0.000790514
GO:0004100	0.931476	0.69687	chitin synthase activity	F	sgd_e-40.bg	3	0.000558971	pom_e-40.bg	2	0.000527009
GO:0004181	0.931476	0.69687	metallocarboxypeptidase activity	F	sgd_e-40.bg	3	0.000558971	pom_e-40.bg	2	0.000527009
GO:0004239	0.931476	0.69687	methionyl aminopeptidase activity	F	sgd_e-40.bg	2	0.000372648	pom_e-40.bg	3	0.000790514
GO:0004311	0.931476	0.69687	farnesyltranstransferase activity	F	sgd_e-40.bg	3	0.000558971	pom_e-40.bg	2	0.000527009
GO:0004326	0.931476	0.69687	tetrahydrofolylpolyglutamate synthase activity	F	sgd_e-40.bg	3	0.000558971	pom_e-40.bg	2	0.000527009
GO:0004339	0.931476	0.69687	glucan 1,4-alpha-glucosidase activity	F	sgd_e-40.bg	3	0.000558971	pom_e-40.bg	2	0.000527009
GO:0004365	0.931476	0.69687	glyceraldehyde-3-phosphate dehydrogenase (phosphorylating) activity	F	sgd_e-40.bg	3	0.000558971	pom_e-40.bg	2	0.000527009
GO:0004459	0.931476	0.69687	L-lactate dehydrogenase activity	F	sgd_e-40.bg	3	0.000558971	pom_e-40.bg	2	0.000527009
GO:0004470	0.931476	0.69687	malic enzyme activity	F	sgd_e-40.bg	3	0.000558971	pom_e-40.bg	2	0.000527009
GO:0004571	0.931476	0.69687	mannosyl-oligosaccharide 1,2-alpha-mannosidase activity	F	sgd_e-40.bg	3	0.000558971	pom_e-40.bg	2	0.000527009
GO:0004609	0.931476	0.69687	phosphatidylserine decarboxylase activity	F	sgd_e-40.bg	2	0.000372648	pom_e-40.bg	3	0.000790514
GO:0004619	0.931476	0.69687	phosphoglycerate mutase activity	F	sgd_e-40.bg	3	0.000558971	pom_e-40.bg	2	0.000527009
GO:0004629	0.931476	0.69687	phospholipase C activity	F	sgd_e-40.bg	3	0.000558971	pom_e-40.bg	2	0.000527009
GO:0005388	0.931476	0.69687	calcium-transporting ATPase activity	F	sgd_e-40.bg	2	0.000372648	pom_e-40.bg	3	0.000790514
GO:0008097	0.931476	0.69687	5S rRNA binding	F	sgd_e-40.bg	3	0.000558971	pom_e-40.bg	2	0.000527009
GO:0008252	0.931476	0.69687	nucleotidase activity	F	sgd_e-40.bg	3	0.000558971	pom_e-40.bg	2	0.000527009
GO:0008308	0.931476	0.69687	voltage-gated ion-selective channel activity	F	sgd_e-40.bg	3	0.000558971	pom_e-40.bg	2	0.000527009
GO:0008496	0.931476	0.69687	mannan endo-1,6-alpha-mannosidase activity	F	sgd_e-40.bg	2	0.000372648	pom_e-40.bg	3	0.000790514
GO:0008605	0.931476	0.69687	protein kinase CK2 regulator activity	F	sgd_e-40.bg	2	0.000372648	pom_e-40.bg	3	0.000790514
GO:0008897	0.931476	0.69687	phosphopantetheinyltransferase activity	F	sgd_e-40.bg	3	0.000558971	pom_e-40.bg	2	0.000527009
GO:0008943	0.931476	0.69687	glyceraldehyde-3-phosphate dehydrogenase activity	F	sgd_e-40.bg	3	0.000558971	pom_e-40.bg	2	0.000527009
GO:0008972	0.931476	0.69687	phosphomethylpyrimidine kinase activity	F	sgd_e-40.bg	2	0.000372648	pom_e-40.bg	3	0.000790514
GO:0015079	0.931476	0.69687	potassium ion transporter activity	F	sgd_e-40.bg	3	0.000558971	pom_e-40.bg	2	0.000527009
GO:0015924	0.931476	0.69687	mannosyl-oligosaccharide mannosidase activity	F	sgd_e-40.bg	3	0.000558971	pom_e-40.bg	2	0.000527009
GO:0016433	0.931476	0.69687	rRNA (adenine) methyltransferase activity	F	sgd_e-40.bg	2	0.000372648	pom_e-40.bg	3	0.000790514
GO:0016842	0.931476	0.69687	amidine-lyase activity	F	sgd_e-40.bg	2	0.000372648	pom_e-40.bg	3	0.000790514
GO:0016847	0.931476	0.69687	1-aminocyclopropane-1-carboxylate synthase activity	F	sgd_e-40.bg	3	0.000558971	pom_e-40.bg	2	0.000527009
GO:0016882	0.931476	0.69687	cyclo-ligase activity	F	sgd_e-40.bg	3	0.000558971	pom_e-40.bg	2	0.000527009
GO:0019204	0.931476	0.69687	nucleotide phosphatase activity	F	sgd_e-40.bg	3	0.000558971	pom_e-40.bg	2	0.000527009
GO:0019211	0.931476	0.69687	phosphatase activator activity	F	sgd_e-40.bg	3	0.000558971	pom_e-40.bg	2	0.000527009
GO:0019904	0.931476	0.69687	protein domain specific binding	F	sgd_e-40.bg	3	0.000558971	pom_e-40.bg	2	0.000527009
GO:0030247	0.931476	0.69687	polysaccharide binding	F	sgd_e-40.bg	3	0.000558971	pom_e-40.bg	2	0.000527009
GO:0015405	0.931476	0.69917	P-P-bond-hydrolysis-driven transporter activity	F	sgd_e-40.bg	51	0.00950252	pom_e-40.bg	40	0.0105402
GO:0019203	0.931476	0.70346	carbohydrate phosphatase activity	F	sgd_e-40.bg	7	0.00130427	pom_e-40.bg	7	0.00184453
GO:0004526	0.931476	0.70831	ribonuclease P activity	F	sgd_e-40.bg	10	0.00186324	pom_e-40.bg	5	0.00131752
GO:0016628	0.931476	0.70831	oxidoreductase activity, acting on the CH-CH group of donors, NAD or NADP as acceptor	F	sgd_e-40.bg	10	0.00186324	pom_e-40.bg	5	0.00131752
GO:0046912	0.931476	0.70831	transferase activity, transferring acyl groups, acyl groups converted into alkyl on transfer	F	sgd_e-40.bg	10	0.00186324	pom_e-40.bg	5	0.00131752
GO:0016651	0.931476	0.72221	oxidoreductase activity, acting on NADH or NADPH	F	sgd_e-40.bg	11	0.00204956	pom_e-40.bg	10	0.00263505
GO:0015297	0.931476	0.72887	antiporter activity	F	sgd_e-40.bg	15	0.00279486	pom_e-40.bg	13	0.00342556
GO:0015662	0.931476	0.73031	ATPase activity, coupled to transmembrane movement of ions, phosphorylative mechanism	F	sgd_e-40.bg	19	0.00354015	pom_e-40.bg	16	0.00421607
GO:0008324	0.931476	0.74902	cation transporter activity	F	sgd_e-40.bg	124	0.0231042	pom_e-40.bg	83	0.0218709
GO:0015923	0.931476	0.75618	mannosidase activity	F	sgd_e-40.bg	6	0.00111794	pom_e-40.bg	6	0.00158103
GO:0016861	0.931476	0.75618	intramolecular oxidoreductase activity, interconverting aldoses and ketoses	F	sgd_e-40.bg	6	0.00111794	pom_e-40.bg	6	0.00158103
GO:0016894	0.931476	0.75618	endonuclease activity, active with either ribo- or deoxyribonucleic acids and producing 3'-phosphomonoesters	F	sgd_e-40.bg	6	0.00111794	pom_e-40.bg	6	0.00158103
GO:0042162	0.931476	0.75618	telomeric DNA binding	F	sgd_e-40.bg	6	0.00111794	pom_e-40.bg	6	0.00158103
GO:0000213	0.931476	0.75912	tRNA-intron endonuclease activity	F	sgd_e-40.bg	4	0.000745295	pom_e-40.bg	3	0.000790514
GO:0001671	0.931476	0.75912	ATPase stimulator activity	F	sgd_e-40.bg	5	0.000931619	pom_e-40.bg	2	0.000527009
GO:0003893	0.931476	0.75912	epsilon DNA polymerase activity	F	sgd_e-40.bg	4	0.000745295	pom_e-40.bg	3	0.000790514
GO:0004000	0.931476	0.75912	adenosine deaminase activity	F	sgd_e-40.bg	4	0.000745295	pom_e-40.bg	3	0.000790514
GO:0004179	0.931476	0.75912	membrane alanyl aminopeptidase activity	F	sgd_e-40.bg	4	0.000745295	pom_e-40.bg	3	0.000790514
GO:0004396	0.931476	0.75912	hexokinase activity	F	sgd_e-40.bg	5	0.000931619	pom_e-40.bg	2	0.000527009
GO:0004634	0.931476	0.75912	phosphopyruvate hydratase activity	F	sgd_e-40.bg	5	0.000931619	pom_e-40.bg	2	0.000527009
GO:0004707	0.931476	0.75912	MAP kinase activity	F	sgd_e-40.bg	4	0.000745295	pom_e-40.bg	3	0.000790514
GO:0004712	0.931476	0.75912	protein threonine/tyrosine kinase activity	F	sgd_e-40.bg	5	0.000931619	pom_e-40.bg	2	0.000527009
GO:0005384	0.931476	0.75912	manganese ion transporter activity	F	sgd_e-40.bg	5	0.000931619	pom_e-40.bg	2	0.000527009
GO:0008169	0.931476	0.75912	C-methyltransferase activity	F	sgd_e-40.bg	4	0.000745295	pom_e-40.bg	3	0.000790514
GO:0008177	0.931476	0.75912	succinate dehydrogenase (ubiquinone) activity	F	sgd_e-40.bg	5	0.000931619	pom_e-40.bg	2	0.000527009
GO:0008601	0.931476	0.75912	protein phosphatase type 2A regulator activity	F	sgd_e-40.bg	4	0.000745295	pom_e-40.bg	3	0.000790514
GO:0016284	0.931476	0.75912	alanine aminopeptidase activity	F	sgd_e-40.bg	4	0.000745295	pom_e-40.bg	3	0.000790514
GO:0016409	0.931476	0.75912	palmitoyltransferase activity	F	sgd_e-40.bg	5	0.000931619	pom_e-40.bg	2	0.000527009
GO:0016615	0.931476	0.75912	malate dehydrogenase activity	F	sgd_e-40.bg	4	0.000745295	pom_e-40.bg	3	0.000790514
GO:0016624	0.931476	0.75912	oxidoreductase activity, acting on the aldehyde or oxo group of donors, disulfide as acceptor	F	sgd_e-40.bg	4	0.000745295	pom_e-40.bg	3	0.000790514
GO:0016634	0.931476	0.75912	oxidoreductase activity, acting on the CH-CH group of donors, oxygen as acceptor	F	sgd_e-40.bg	4	0.000745295	pom_e-40.bg	3	0.000790514
GO:0016635	0.931476	0.75912	oxidoreductase activity, acting on the CH-CH group of donors, quinone or related compound as acceptor	F	sgd_e-40.bg	5	0.000931619	pom_e-40.bg	2	0.000527009
GO:0016639	0.931476	0.75912	oxidoreductase activity, acting on the CH-NH2 group of donors, NAD or NADP as acceptor	F	sgd_e-40.bg	4	0.000745295	pom_e-40.bg	3	0.000790514
GO:0016701	0.931476	0.75912	oxidoreductase activity, acting on single donors with incorporation of molecular oxygen	F	sgd_e-40.bg	5	0.000931619	pom_e-40.bg	2	0.000527009
GO:0016702	0.931476	0.75912	oxidoreductase activity, acting on single donors with incorporation of molecular oxygen, incorporation of two atoms of oxygen	F	sgd_e-40.bg	5	0.000931619	pom_e-40.bg	2	0.000527009
GO:0016832	0.931476	0.75912	aldehyde-lyase activity	F	sgd_e-40.bg	4	0.000745295	pom_e-40.bg	3	0.000790514
GO:0019202	0.931476	0.75912	amino acid kinase activity	F	sgd_e-40.bg	4	0.000745295	pom_e-40.bg	3	0.000790514
GO:0042393	0.931476	0.75912	histone binding	F	sgd_e-40.bg	4	0.000745295	pom_e-40.bg	3	0.000790514
GO:0043021	0.931476	0.75912	ribonucleoprotein binding	F	sgd_e-40.bg	4	0.000745295	pom_e-40.bg	3	0.000790514
GO:0051183	0.931476	0.75912	vitamin transporter activity	F	sgd_e-40.bg	5	0.000931619	pom_e-40.bg	2	0.000527009
GO:0051213	0.931476	0.75912	dioxygenase activity	F	sgd_e-40.bg	5	0.000931619	pom_e-40.bg	2	0.000527009
GO:0000049	0.931476	0.76288	tRNA binding	F	sgd_e-40.bg	2	0.000372648	pom_e-40.bg	1	0.000263505
GO:0000062	0.931476	0.76288	acyl-CoA binding	F	sgd_e-40.bg	1	0.000186324	pom_e-40.bg	2	0.000527009
GO:0000309	0.931476	0.76288	nicotinamide-nucleotide adenylyltransferase activity	F	sgd_e-40.bg	2	0.000372648	pom_e-40.bg	1	0.000263505
GO:0000703	0.931476	0.76288	pyrimidine-specific oxidized base lesion DNA N-glycosylase activity	F	sgd_e-40.bg	2	0.000372648	pom_e-40.bg	1	0.000263505
GO:0000774	0.931476	0.76288	adenyl-nucleotide exchange factor activity	F	sgd_e-40.bg	2	0.000372648	pom_e-40.bg	1	0.000263505
GO:0003785	0.931476	0.76288	actin monomer binding	F	sgd_e-40.bg	2	0.000372648	pom_e-40.bg	1	0.000263505
GO:0003840	0.931476	0.76288	gamma-glutamyltransferase activity	F	sgd_e-40.bg	1	0.000186324	pom_e-40.bg	2	0.000527009
GO:0003852	0.931476	0.76288	2-isopropylmalate synthase activity	F	sgd_e-40.bg	2	0.000372648	pom_e-40.bg	1	0.000263505
GO:0003872	0.931476	0.76288	6-phosphofructokinase activity	F	sgd_e-40.bg	2	0.000372648	pom_e-40.bg	1	0.000263505
GO:0003873	0.931476	0.76288	6-phosphofructo-2-kinase activity	F	sgd_e-40.bg	2	0.000372648	pom_e-40.bg	1	0.000263505
GO:0003883	0.931476	0.76288	CTP synthase activity	F	sgd_e-40.bg	2	0.000372648	pom_e-40.bg	1	0.000263505
GO:0003922	0.931476	0.76288	GMP synthase (glutamine-hydrolyzing) activity	F	sgd_e-40.bg	1	0.000186324	pom_e-40.bg	2	0.000527009
GO:0003935	0.931476	0.76288	GTP cyclohydrolase II activity	F	sgd_e-40.bg	1	0.000186324	pom_e-40.bg	2	0.000527009
GO:0003937	0.931476	0.76288	IMP cyclohydrolase activity	F	sgd_e-40.bg	2	0.000372648	pom_e-40.bg	1	0.000263505
GO:0003939	0.931476	0.76288	L-iditol 2-dehydrogenase activity	F	sgd_e-40.bg	2	0.000372648	pom_e-40.bg	1	0.000263505
GO:0003954	0.931476	0.76288	NADH dehydrogenase activity	F	sgd_e-40.bg	2	0.000372648	pom_e-40.bg	1	0.000263505
GO:0003958	0.931476	0.76288	NADPH-hemoprotein reductase activity	F	sgd_e-40.bg	1	0.000186324	pom_e-40.bg	2	0.000527009
GO:0003978	0.931476	0.76288	UDP-glucose 4-epimerase activity	F	sgd_e-40.bg	1	0.000186324	pom_e-40.bg	2	0.000527009
GO:0003989	0.931476	0.76288	acetyl-CoA carboxylase activity	F	sgd_e-40.bg	2	0.000372648	pom_e-40.bg	1	0.000263505
GO:0003999	0.931476	0.76288	adenine phosphoribosyltransferase activity	F	sgd_e-40.bg	2	0.000372648	pom_e-40.bg	1	0.000263505
GO:0004008	0.931476	0.76288	copper-exporting ATPase activity	F	sgd_e-40.bg	2	0.000372648	pom_e-40.bg	1	0.000263505
GO:0004017	0.931476	0.76288	adenylate kinase activity	F	sgd_e-40.bg	2	0.000372648	pom_e-40.bg	1	0.000263505
GO:0004021	0.931476	0.76288	alanine transaminase activity	F	sgd_e-40.bg	2	0.000372648	pom_e-40.bg	1	0.000263505
GO:0004030	0.931476	0.76288	aldehyde dehydrogenase [NAD(P)+] activity	F	sgd_e-40.bg	2	0.000372648	pom_e-40.bg	1	0.000263505
GO:0004035	0.931476	0.76288	alkaline phosphatase activity	F	sgd_e-40.bg	2	0.000372648	pom_e-40.bg	1	0.000263505
GO:0004056	0.931476	0.76288	argininosuccinate lyase activity	F	sgd_e-40.bg	1	0.000186324	pom_e-40.bg	2	0.000527009
GO:0004084	0.931476	0.76288	branched-chain-amino-acid transaminase activity	F	sgd_e-40.bg	2	0.000372648	pom_e-40.bg	1	0.000263505
GO:0004096	0.931476	0.76288	catalase activity	F	sgd_e-40.bg	2	0.000372648	pom_e-40.bg	1	0.000263505
GO:0004103	0.931476	0.76288	choline kinase activity	F	sgd_e-40.bg	2	0.000372648	pom_e-40.bg	1	0.000263505
GO:0004114	0.931476	0.76288	3',5'-cyclic-nucleotide phosphodiesterase activity	F	sgd_e-40.bg	2	0.000372648	pom_e-40.bg	1	0.000263505
GO:0004115	0.931476	0.76288	cAMP-specific phosphodiesterase activity	F	sgd_e-40.bg	2	0.000372648	pom_e-40.bg	1	0.000263505
GO:0004121	0.931476	0.76288	cystathionine beta-lyase activity	F	sgd_e-40.bg	2	0.000372648	pom_e-40.bg	1	0.000263505
GO:0004128	0.931476	0.76288	cytochrome-b5 reductase activity	F	sgd_e-40.bg	2	0.000372648	pom_e-40.bg	1	0.000263505
GO:0004143	0.931476	0.76288	diacylglycerol kinase activity	F	sgd_e-40.bg	2	0.000372648	pom_e-40.bg	1	0.000263505
GO:0004151	0.931476	0.76288	dihydroorotase activity	F	sgd_e-40.bg	1	0.000186324	pom_e-40.bg	2	0.000527009
GO:0004226	0.931476	0.76288	Gly-X carboxypeptidase activity	F	sgd_e-40.bg	2	0.000372648	pom_e-40.bg	1	0.000263505
GO:0004250	0.931476	0.76288	aminopeptidase I activity	F	sgd_e-40.bg	2	0.000372648	pom_e-40.bg	1	0.000263505
GO:0004315	0.931476	0.76288	3-oxoacyl-[acyl-carrier protein] synthase activity	F	sgd_e-40.bg	2	0.000372648	pom_e-40.bg	1	0.000263505
GO:0004316	0.931476	0.76288	3-oxoacyl-[acyl-carrier protein] reductase activity	F	sgd_e-40.bg	2	0.000372648	pom_e-40.bg	1	0.000263505
GO:0004325	0.931476	0.76288	ferrochelatase activity	F	sgd_e-40.bg	2	0.000372648	pom_e-40.bg	1	0.000263505
GO:0004327	0.931476	0.76288	formaldehyde dehydrogenase (glutathione) activity	F	sgd_e-40.bg	1	0.000186324	pom_e-40.bg	2	0.000527009
GO:0004331	0.931476	0.76288	fructose-2,6-bisphosphate 2-phosphatase activity	F	sgd_e-40.bg	1	0.000186324	pom_e-40.bg	2	0.000527009
GO:0004335	0.931476	0.76288	galactokinase activity	F	sgd_e-40.bg	2	0.000372648	pom_e-40.bg	1	0.000263505
GO:0004349	0.931476	0.76288	glutamate 5-kinase activity	F	sgd_e-40.bg	2	0.000372648	pom_e-40.bg	1	0.000263505
GO:0004352	0.931476	0.76288	glutamate dehydrogenase activity	F	sgd_e-40.bg	2	0.000372648	pom_e-40.bg	1	0.000263505
GO:0004354	0.931476	0.76288	glutamate dehydrogenase (NADP+) activity	F	sgd_e-40.bg	2	0.000372648	pom_e-40.bg	1	0.000263505
GO:0004399	0.931476	0.76288	histidinol dehydrogenase activity	F	sgd_e-40.bg	1	0.000186324	pom_e-40.bg	2	0.000527009
GO:0004410	0.931476	0.76288	homocitrate synthase activity	F	sgd_e-40.bg	2	0.000372648	pom_e-40.bg	1	0.000263505
GO:0004414	0.931476	0.76288	homoserine O-acetyltransferase activity	F	sgd_e-40.bg	1	0.000186324	pom_e-40.bg	2	0.000527009
GO:0004416	0.931476	0.76288	hydroxyacylglutathione hydrolase activity	F	sgd_e-40.bg	2	0.000372648	pom_e-40.bg	1	0.000263505
GO:0004420	0.931476	0.76288	hydroxymethylglutaryl-CoA reductase (NADPH) activity	F	sgd_e-40.bg	2	0.000372648	pom_e-40.bg	1	0.000263505
GO:0004451	0.931476	0.76288	isocitrate lyase activity	F	sgd_e-40.bg	2	0.000372648	pom_e-40.bg	1	0.000263505
GO:0004475	0.931476	0.76288	mannose-1-phosphate guanylyltransferase activity	F	sgd_e-40.bg	1	0.000186324	pom_e-40.bg	2	0.000527009
GO:0004478	0.931476	0.76288	methionine adenosyltransferase activity	F	sgd_e-40.bg	2	0.000372648	pom_e-40.bg	1	0.000263505
GO:0004588	0.931476	0.76288	orotate phosphoribosyltransferase activity	F	sgd_e-40.bg	2	0.000372648	pom_e-40.bg	1	0.000263505
GO:0004591	0.931476	0.76288	oxoglutarate dehydrogenase (succinyl-transferring) activity	F	sgd_e-40.bg	2	0.000372648	pom_e-40.bg	1	0.000263505
GO:0004610	0.931476	0.76288	phosphoacetylglucosamine mutase activity	F	sgd_e-40.bg	1	0.000186324	pom_e-40.bg	2	0.000527009
GO:0004614	0.931476	0.76288	phosphoglucomutase activity	F	sgd_e-40.bg	2	0.000372648	pom_e-40.bg	1	0.000263505
GO:0004616	0.931476	0.76288	phosphogluconate dehydrogenase (decarboxylating) activity	F	sgd_e-40.bg	2	0.000372648	pom_e-40.bg	1	0.000263505
GO:0004617	0.931476	0.76288	phosphoglycerate dehydrogenase activity	F	sgd_e-40.bg	2	0.000372648	pom_e-40.bg	1	0.000263505
GO:0004636	0.931476	0.76288	phosphoribosyl-ATP diphosphatase activity	F	sgd_e-40.bg	2	0.000372648	pom_e-40.bg	1	0.000263505
GO:0004643	0.931476	0.76288	phosphoribosylaminoimidazolecarboxamide formyltransferase activity	F	sgd_e-40.bg	2	0.000372648	pom_e-40.bg	1	0.000263505
GO:0004647	0.931476	0.76288	phosphoserine phosphatase activity	F	sgd_e-40.bg	1	0.000186324	pom_e-40.bg	2	0.000527009
GO:0004651	0.931476	0.76288	polynucleotide 5'-phosphatase activity	F	sgd_e-40.bg	2	0.000372648	pom_e-40.bg	1	0.000263505
GO:0004660	0.931476	0.76288	protein farnesyltransferase activity	F	sgd_e-40.bg	2	0.000372648	pom_e-40.bg	1	0.000263505
GO:0004736	0.931476	0.76288	pyruvate carboxylase activity	F	sgd_e-40.bg	2	0.000372648	pom_e-40.bg	1	0.000263505
GO:0004772	0.931476	0.76288	sterol O-acyltransferase activity	F	sgd_e-40.bg	2	0.000372648	pom_e-40.bg	1	0.000263505
GO:0004779	0.931476	0.76288	sulfate adenylyltransferase activity	F	sgd_e-40.bg	2	0.000372648	pom_e-40.bg	1	0.000263505
GO:0004783	0.931476	0.76288	sulfite reductase (NADPH) activity	F	sgd_e-40.bg	2	0.000372648	pom_e-40.bg	1	0.000263505
GO:0004791	0.931476	0.76288	thioredoxin-disulfide reductase activity	F	sgd_e-40.bg	2	0.000372648	pom_e-40.bg	1	0.000263505
GO:0004794	0.931476	0.76288	threonine ammonia-lyase activity	F	sgd_e-40.bg	2	0.000372648	pom_e-40.bg	1	0.000263505
GO:0004801	0.931476	0.76288	transaldolase activity	F	sgd_e-40.bg	2	0.000372648	pom_e-40.bg	1	0.000263505
GO:0004802	0.931476	0.76288	transketolase activity	F	sgd_e-40.bg	2	0.000372648	pom_e-40.bg	1	0.000263505
GO:0004810	0.931476	0.76288	tRNA adenylyltransferase activity	F	sgd_e-40.bg	1	0.000186324	pom_e-40.bg	2	0.000527009
GO:0004814	0.931476	0.76288	arginine-tRNA ligase activity	F	sgd_e-40.bg	2	0.000372648	pom_e-40.bg	1	0.000263505
GO:0004817	0.931476	0.76288	cysteine-tRNA ligase activity	F	sgd_e-40.bg	1	0.000186324	pom_e-40.bg	2	0.000527009
GO:0004820	0.931476	0.76288	glycine-tRNA ligase activity	F	sgd_e-40.bg	2	0.000372648	pom_e-40.bg	1	0.000263505
GO:0004832	0.931476	0.76288	valine-tRNA ligase activity	F	sgd_e-40.bg	1	0.000186324	pom_e-40.bg	2	0.000527009
GO:0005047	0.931476	0.76288	signal recognition particle binding	F	sgd_e-40.bg	2	0.000372648	pom_e-40.bg	1	0.000263505
GO:0005247	0.931476	0.76288	voltage-gated chloride channel activity	F	sgd_e-40.bg	1	0.000186324	pom_e-40.bg	2	0.000527009
GO:0005471	0.931476	0.76288	ATP:ADP antiporter activity	F	sgd_e-40.bg	2	0.000372648	pom_e-40.bg	1	0.000263505
GO:0005504	0.931476	0.76288	fatty acid binding	F	sgd_e-40.bg	1	0.000186324	pom_e-40.bg	2	0.000527009
GO:0008083	0.931476	0.76288	growth factor activity	F	sgd_e-40.bg	1	0.000186324	pom_e-40.bg	2	0.000527009
GO:0008108	0.931476	0.76288	UDP-glucose-hexose-1-phosphate uridylyltransferase activity	F	sgd_e-40.bg	1	0.000186324	pom_e-40.bg	2	0.000527009
GO:0008131	0.931476	0.76288	amine oxidase activity	F	sgd_e-40.bg	1	0.000186324	pom_e-40.bg	2	0.000527009
GO:0008159	0.931476	0.76288	positive transcription elongation factor activity	F	sgd_e-40.bg	2	0.000372648	pom_e-40.bg	1	0.000263505
GO:0008176	0.931476	0.76288	tRNA (guanine-N7-)-methyltransferase activity	F	sgd_e-40.bg	2	0.000372648	pom_e-40.bg	1	0.000263505
GO:0008192	0.931476	0.76288	RNA guanylyltransferase activity	F	sgd_e-40.bg	2	0.000372648	pom_e-40.bg	1	0.000263505
GO:0008262	0.931476	0.76288	importin-alpha export receptor activity	F	sgd_e-40.bg	2	0.000372648	pom_e-40.bg	1	0.000263505
GO:0008312	0.931476	0.76288	7S RNA binding	F	sgd_e-40.bg	2	0.000372648	pom_e-40.bg	1	0.000263505
GO:0008425	0.931476	0.76288	2-polyprenyl-6-methoxy-1,4-benzoquinone methyltransferase activity	F	sgd_e-40.bg	2	0.000372648	pom_e-40.bg	1	0.000263505
GO:0008534	0.931476	0.76288	purine-specific oxidized base lesion DNA N-glycosylase activity	F	sgd_e-40.bg	2	0.000372648	pom_e-40.bg	1	0.000263505
GO:0008796	0.931476	0.76288	bis(5'-nucleosyl)-tetraphosphatase activity	F	sgd_e-40.bg	2	0.000372648	pom_e-40.bg	1	0.000263505
GO:0008905	0.931476	0.76288	mannose-phosphate guanylyltransferase activity	F	sgd_e-40.bg	1	0.000186324	pom_e-40.bg	2	0.000527009
GO:0009013	0.931476	0.76288	succinate-semialdehyde dehydrogenase [NAD(P)+] activity	F	sgd_e-40.bg	1	0.000186324	pom_e-40.bg	2	0.000527009
GO:0015151	0.931476	0.76288	alpha-glucoside transporter activity	F	sgd_e-40.bg	2	0.000372648	pom_e-40.bg	1	0.000263505
GO:0015385	0.931476	0.76288	sodium:hydrogen antiporter activity	F	sgd_e-40.bg	2	0.000372648	pom_e-40.bg	1	0.000263505
GO:0016208	0.931476	0.76288	AMP binding	F	sgd_e-40.bg	1	0.000186324	pom_e-40.bg	2	0.000527009
GO:0016421	0.931476	0.76288	CoA carboxylase activity	F	sgd_e-40.bg	2	0.000372648	pom_e-40.bg	1	0.000263505
GO:0016530	0.931476	0.76288	metallochaperone activity	F	sgd_e-40.bg	2	0.000372648	pom_e-40.bg	1	0.000263505
GO:0016631	0.931476	0.76288	enoyl-[acyl-carrier protein] reductase activity	F	sgd_e-40.bg	2	0.000372648	pom_e-40.bg	1	0.000263505
GO:0016706	0.931476	0.76288	oxidoreductase activity, acting on paired donors, with incorporation or reduction of molecular oxygen, 2-oxoglutarate as one donor, and incorporation of one atom each of oxygen into both donors	F	sgd_e-40.bg	2	0.000372648	pom_e-40.bg	1	0.000263505
GO:0016889	0.931476	0.76288	endodeoxyribonuclease activity, producing 3'-phosphomonoesters	F	sgd_e-40.bg	1	0.000186324	pom_e-40.bg	2	0.000527009
GO:0017048	0.931476	0.76288	Rho GTPase binding	F	sgd_e-40.bg	2	0.000372648	pom_e-40.bg	1	0.000263505
GO:0017068	0.931476	0.76288	glutamyl-tRNA(Gln) amidotransferase activity	F	sgd_e-40.bg	2	0.000372648	pom_e-40.bg	1	0.000263505
GO:0017110	0.931476	0.76288	nucleoside-diphosphatase activity	F	sgd_e-40.bg	2	0.000372648	pom_e-40.bg	1	0.000263505
GO:0019171	0.931476	0.76288	3-hydroxyacyl-[acyl-carrier protein] dehydratase activity	F	sgd_e-40.bg	2	0.000372648	pom_e-40.bg	1	0.000263505
GO:0030414	0.931476	0.76288	protease inhibitor activity	F	sgd_e-40.bg	2	0.000372648	pom_e-40.bg	1	0.000263505
GO:0030551	0.931476	0.76288	cyclic nucleotide binding	F	sgd_e-40.bg	1	0.000186324	pom_e-40.bg	2	0.000527009
GO:0030552	0.931476	0.76288	3',5'-cAMP binding	F	sgd_e-40.bg	1	0.000186324	pom_e-40.bg	2	0.000527009
GO:0030580	0.931476	0.76288	quinone cofactor methyltransferase activity	F	sgd_e-40.bg	2	0.000372648	pom_e-40.bg	1	0.000263505
GO:0042123	0.931476	0.76288	glucanosyltransferase activity	F	sgd_e-40.bg	1	0.000186324	pom_e-40.bg	2	0.000527009
GO:0042124	0.931476	0.76288	1,3-beta-glucanosyltransferase activity	F	sgd_e-40.bg	1	0.000186324	pom_e-40.bg	2	0.000527009
GO:0042947	0.931476	0.76288	glucoside transporter activity	F	sgd_e-40.bg	2	0.000372648	pom_e-40.bg	1	0.000263505
GO:0043138	0.931476	0.76288	3' to 5' DNA helicase activity	F	sgd_e-40.bg	1	0.000186324	pom_e-40.bg	2	0.000527009
GO:0004252	0.931476	0.76897	serine-type endopeptidase activity	F	sgd_e-40.bg	10	0.00186324	pom_e-40.bg	9	0.00237154
GO:0004725	0.931476	0.76897	protein tyrosine phosphatase activity	F	sgd_e-40.bg	10	0.00186324	pom_e-40.bg	9	0.00237154
GO:0015300	0.931476	0.76897	solute:solute antiporter activity	F	sgd_e-40.bg	10	0.00186324	pom_e-40.bg	9	0.00237154
GO:0035251	0.931476	0.77085	UDP-glucosyltransferase activity	F	sgd_e-40.bg	14	0.00260853	pom_e-40.bg	12	0.00316206
GO:0042623	0.931476	0.77212	ATPase activity, coupled	F	sgd_e-40.bg	171	0.0318614	pom_e-40.bg	116	0.0305665
GO:0004579	0.931476	0.7826	dolichyl-diphosphooligosaccharide-protein glycotransferase activity	F	sgd_e-40.bg	8	0.00149059	pom_e-40.bg	4	0.00105402
GO:0005102	0.931476	0.7826	receptor binding	F	sgd_e-40.bg	7	0.00130427	pom_e-40.bg	5	0.00131752
GO:0008121	0.931476	0.7826	ubiquinol-cytochrome-c reductase activity	F	sgd_e-40.bg	7	0.00130427	pom_e-40.bg	5	0.00131752
GO:0008375	0.931476	0.7826	acetylglucosaminyltransferase activity	F	sgd_e-40.bg	8	0.00149059	pom_e-40.bg	4	0.00105402
GO:0016413	0.931476	0.7826	O-acetyltransferase activity	F	sgd_e-40.bg	8	0.00149059	pom_e-40.bg	4	0.00105402
GO:0016679	0.931476	0.7826	oxidoreductase activity, acting on diphenols and related substances as donors	F	sgd_e-40.bg	7	0.00130427	pom_e-40.bg	5	0.00131752
GO:0016681	0.931476	0.7826	oxidoreductase activity, acting on diphenols and related substances as donors, cytochrome as acceptor	F	sgd_e-40.bg	7	0.00130427	pom_e-40.bg	5	0.00131752
GO:0016778	0.931476	0.7826	diphosphotransferase activity	F	sgd_e-40.bg	7	0.00130427	pom_e-40.bg	5	0.00131752
GO:0016799	0.931476	0.7826	hydrolase activity, hydrolyzing N-glycosyl compounds	F	sgd_e-40.bg	7	0.00130427	pom_e-40.bg	5	0.00131752
GO:0016877	0.931476	0.7826	ligase activity, forming carbon-sulfur bonds	F	sgd_e-40.bg	8	0.00149059	pom_e-40.bg	4	0.00105402
GO:0019238	0.931476	0.7826	cyclohydrolase activity	F	sgd_e-40.bg	7	0.00130427	pom_e-40.bg	5	0.00131752
GO:0004519	0.931476	0.78305	endonuclease activity	F	sgd_e-40.bg	66	0.0122974	pom_e-40.bg	50	0.0131752
GO:0016627	0.931476	0.78613	oxidoreductase activity, acting on the CH-CH group of donors	F	sgd_e-40.bg	20	0.00372648	pom_e-40.bg	12	0.00316206
GO:0004549	0.931476	0.79064	tRNA-specific ribonuclease activity	F	sgd_e-40.bg	14	0.00260853	pom_e-40.bg	8	0.00210804
GO:0015268	0.931476	0.79064	alpha-type channel activity	F	sgd_e-40.bg	14	0.00260853	pom_e-40.bg	8	0.00210804
GO:0016810	0.931476	0.79156	hydrolase activity, acting on carbon-nitrogen (but not peptide) bonds	F	sgd_e-40.bg	62	0.0115521	pom_e-40.bg	47	0.0123847
GO:0016614	0.931476	0.79564	oxidoreductase activity, acting on CH-OH group of donors	F	sgd_e-40.bg	71	0.013229	pom_e-40.bg	47	0.0123847
GO:0051082	0.931476	0.79653	unfolded protein binding	F	sgd_e-40.bg	97	0.0180734	pom_e-40.bg	65	0.0171278
GO:0016788	0.931476	0.80451	hydrolase activity, acting on ester bonds	F	sgd_e-40.bg	260	0.0484442	pom_e-40.bg	189	0.0498024
GO:0004840	0.931476	0.80966	ubiquitin conjugating enzyme activity	F	sgd_e-40.bg	17	0.00316751	pom_e-40.bg	14	0.00368906
GO:0042625	0.931476	0.81148	ATPase activity, coupled to transmembrane movement of ions	F	sgd_e-40.bg	43	0.00801192	pom_e-40.bg	33	0.00869565
GO:0008641	0.931476	0.81818	small protein activating enzyme activity	F	sgd_e-40.bg	6	0.00111794	pom_e-40.bg	4	0.00105402
GO:0016668	0.931476	0.81818	oxidoreductase activity, acting on sulfur group of donors, NAD or NADP as acceptor	F	sgd_e-40.bg	6	0.00111794	pom_e-40.bg	4	0.00105402
GO:0016744	0.931476	0.81818	transferase activity, transferring aldehyde or ketonic groups	F	sgd_e-40.bg	6	0.00111794	pom_e-40.bg	4	0.00105402
GO:0019201	0.931476	0.81818	nucleotide kinase activity	F	sgd_e-40.bg	5	0.000931619	pom_e-40.bg	5	0.00131752
GO:0019206	0.931476	0.81818	nucleoside kinase activity	F	sgd_e-40.bg	5	0.000931619	pom_e-40.bg	5	0.00131752
GO:0042578	0.931476	0.81899	phosphoric ester hydrolase activity	F	sgd_e-40.bg	98	0.0182597	pom_e-40.bg	66	0.0173913
GO:0004022	0.931476	0.82126	alcohol dehydrogenase activity	F	sgd_e-40.bg	9	0.00167691	pom_e-40.bg	8	0.00210804
GO:0042626	0.931476	0.83598	ATPase activity, coupled to transmembrane movement of substances	F	sgd_e-40.bg	66	0.0122974	pom_e-40.bg	44	0.0115942
GO:0016791	0.931476	0.83824	phosphoric monoester hydrolase activity	F	sgd_e-40.bg	89	0.0165828	pom_e-40.bg	60	0.0158103
GO:0016891	0.931476	0.83881	endoribonuclease activity, producing 5'-phosphomonoesters	F	sgd_e-40.bg	21	0.0039128	pom_e-40.bg	13	0.00342556
GO:0004222	0.931476	0.84667	metalloendopeptidase activity	F	sgd_e-40.bg	18	0.00335383	pom_e-40.bg	11	0.00289855
GO:0004721	0.931476	0.85195	phosphoprotein phosphatase activity	F	sgd_e-40.bg	47	0.00875722	pom_e-40.bg	31	0.00816864
GO:0003746	0.931476	0.85384	translation elongation factor activity	F	sgd_e-40.bg	16	0.00298118	pom_e-40.bg	13	0.00342556
GO:0008320	0.931476	0.85384	protein carrier activity	F	sgd_e-40.bg	16	0.00298118	pom_e-40.bg	13	0.00342556
GO:0016814	0.931476	0.85384	hydrolase activity, acting on carbon-nitrogen (but not peptide) bonds, in cyclic amidines	F	sgd_e-40.bg	17	0.00316751	pom_e-40.bg	12	0.00316206
GO:0016860	0.931476	0.85384	intramolecular oxidoreductase activity	F	sgd_e-40.bg	16	0.00298118	pom_e-40.bg	13	0.00342556
GO:0016645	0.931476	0.85479	oxidoreductase activity, acting on the CH-NH group of donors	F	sgd_e-40.bg	15	0.00279486	pom_e-40.bg	9	0.00237154
GO:0000006	0.931476	0.86173	high affinity zinc uptake transporter activity	F	sgd_e-40.bg	1	0.000186324	pom_e-40.bg	0	0
GO:0000007	0.931476	0.86173	low-affinity zinc ion transporter activity	F	sgd_e-40.bg	1	0.000186324	pom_e-40.bg	0	0
GO:0000031	0.931476	0.86173	mannosylphosphate transferase activity	F	sgd_e-40.bg	1	0.000186324	pom_e-40.bg	0	0
GO:0000034	0.931476	0.86173	adenine deaminase activity	F	sgd_e-40.bg	1	0.000186324	pom_e-40.bg	0	0
GO:0000064	0.931476	0.86173	L-ornithine transporter activity	F	sgd_e-40.bg	1	0.000186324	pom_e-40.bg	0	0
GO:0000100	0.931476	0.86173	S-methylmethionine transporter activity	F	sgd_e-40.bg	1	0.000186324	pom_e-40.bg	0	0
GO:0000102	0.931476	0.86173	L-methionine porter activity	F	sgd_e-40.bg	1	0.000186324	pom_e-40.bg	0	0
GO:0000140	0.931476	0.86173	acylglycerone-phosphate reductase activity	F	sgd_e-40.bg	1	0.000186324	pom_e-40.bg	0	0
GO:0000170	0.931476	0.86173	sphingosine hydroxylase activity	F	sgd_e-40.bg	1	0.000186324	pom_e-40.bg	0	0
GO:0000210	0.931476	0.86173	NAD+ diphosphatase activity	F	sgd_e-40.bg	1	0.000186324	pom_e-40.bg	0	0
GO:0000215	0.931476	0.86173	tRNA 2'-phosphotransferase activity	F	sgd_e-40.bg	1	0.000186324	pom_e-40.bg	0	0
GO:0000227	0.931476	0.86173	oxaloacetate carrier activity	F	sgd_e-40.bg	1	0.000186324	pom_e-40.bg	0	0
GO:0000234	0.931476	0.86173	phosphoethanolamine N-methyltransferase activity	F	sgd_e-40.bg	1	0.000186324	pom_e-40.bg	0	0
GO:0000252	0.931476	0.86173	C-3 sterol dehydrogenase (C-4 sterol decarboxylase) activity	F	sgd_e-40.bg	1	0.000186324	pom_e-40.bg	0	0
GO:0000253	0.931476	0.86173	3-keto sterol reductase activity	F	sgd_e-40.bg	1	0.000186324	pom_e-40.bg	0	0
GO:0000254	0.931476	0.86173	C-4 methylsterol oxidase activity	F	sgd_e-40.bg	1	0.000186324	pom_e-40.bg	0	0
GO:0000277	0.931476	0.86173	[cytochrome c]-lysine N-methyltransferase activity	F	sgd_e-40.bg	1	0.000186324	pom_e-40.bg	0	0
GO:0000285	0.931476	0.86173	1-phosphatidylinositol-3-phosphate 5-kinase activity	F	sgd_e-40.bg	1	0.000186324	pom_e-40.bg	0	0
GO:0000295	0.931476	0.86173	adenine nucleotide transporter activity	F	sgd_e-40.bg	1	0.000186324	pom_e-40.bg	0	0
GO:0000298	0.931476	0.86173	endopolyphosphatase activity	F	sgd_e-40.bg	1	0.000186324	pom_e-40.bg	0	0
GO:0000319	0.931476	0.86173	sulfite transporter activity	F	sgd_e-40.bg	1	0.000186324	pom_e-40.bg	0	0
GO:0000334	0.931476	0.86173	3-hydroxyanthranilate 3,4-dioxygenase activity	F	sgd_e-40.bg	1	0.000186324	pom_e-40.bg	0	0
GO:0000721	0.931476	0.86173	(R,R)-butanediol dehydrogenase activity	F	sgd_e-40.bg	1	0.000186324	pom_e-40.bg	0	0
GO:0000810	0.931476	0.86173	diacylglycerol pyrophosphate phosphatase activity	F	sgd_e-40.bg	1	0.000186324	pom_e-40.bg	0	0
GO:0000816	0.931476	0.86173	nicotinamide riboside kinase activity	F	sgd_e-40.bg	1	0.000186324	pom_e-40.bg	0	0
GO:0000906	0.931476	0.86173	6,7-dimethyl-8-ribityllumazine synthase activity	F	sgd_e-40.bg	1	0.000186324	pom_e-40.bg	0	0
GO:0000907	0.931476	0.86173	sulfonate dioxygenase activity	F	sgd_e-40.bg	1	0.000186324	pom_e-40.bg	0	0
GO:0001406	0.931476	0.86173	glycerophosphodiester transporter activity	F	sgd_e-40.bg	1	0.000186324	pom_e-40.bg	0	0
GO:0001409	0.931476	0.86173	guanine nucleotide transporter activity	F	sgd_e-40.bg	1	0.000186324	pom_e-40.bg	0	0
GO:0001565	0.931476	0.86173	phorbol ester receptor activity	F	sgd_e-40.bg	1	0.000186324	pom_e-40.bg	0	0
GO:0003691	0.931476	0.86173	double-stranded telomeric DNA binding	F	sgd_e-40.bg	0	0	pom_e-40.bg	1	0.000263505
GO:0003706	0.931476	0.86173	ligand-regulated transcription factor activity	F	sgd_e-40.bg	1	0.000186324	pom_e-40.bg	0	0
GO:0003715	0.931476	0.86173	transcription termination factor activity	F	sgd_e-40.bg	1	0.000186324	pom_e-40.bg	0	0
GO:0003716	0.931476	0.86173	RNA polymerase I transcription termination factor activity	F	sgd_e-40.bg	1	0.000186324	pom_e-40.bg	0	0
GO:0003810	0.931476	0.86173	protein-glutamine gamma-glutamyltransferase activity	F	sgd_e-40.bg	0	0	pom_e-40.bg	1	0.000263505
GO:0003844	0.931476	0.86173	1,4-alpha-glucan branching enzyme activity	F	sgd_e-40.bg	1	0.000186324	pom_e-40.bg	0	0
GO:0003847	0.931476	0.86173	1-alkyl-2-acetylglycerophosphocholine esterase activity	F	sgd_e-40.bg	0	0	pom_e-40.bg	1	0.000263505
GO:0003860	0.931476	0.86173	3-hydroxyisobutyryl-CoA hydrolase activity	F	sgd_e-40.bg	1	0.000186324	pom_e-40.bg	0	0
GO:0003878	0.931476	0.86173	ATP citrate synthase activity	F	sgd_e-40.bg	0	0	pom_e-40.bg	1	0.000263505
GO:0003880	0.931476	0.86173	C-terminal protein carboxyl methyltransferase activity	F	sgd_e-40.bg	1	0.000186324	pom_e-40.bg	0	0
GO:0003881	0.931476	0.86173	CDP-diacylglycerol-inositol 3-phosphatidyltransferase activity	F	sgd_e-40.bg	1	0.000186324	pom_e-40.bg	0	0
GO:0003884	0.931476	0.86173	D-amino-acid oxidase activity	F	sgd_e-40.bg	0	0	pom_e-40.bg	1	0.000263505
GO:0003904	0.931476	0.86173	deoxyribodipyrimidine photo-lyase activity	F	sgd_e-40.bg	1	0.000186324	pom_e-40.bg	0	0
GO:0003913	0.931476	0.86173	DNA photolyase activity	F	sgd_e-40.bg	1	0.000186324	pom_e-40.bg	0	0
GO:0003955	0.931476	0.86173	NAD(P)H dehydrogenase (quinone) activity	F	sgd_e-40.bg	0	0	pom_e-40.bg	1	0.000263505
GO:0003972	0.931476	0.86173	RNA ligase (ATP) activity	F	sgd_e-40.bg	1	0.000186324	pom_e-40.bg	0	0
GO:0003988	0.931476	0.86173	acetyl-CoA C-acyltransferase activity	F	sgd_e-40.bg	1	0.000186324	pom_e-40.bg	0	0
GO:0003995	0.931476	0.86173	acyl-CoA dehydrogenase activity	F	sgd_e-40.bg	1	0.000186324	pom_e-40.bg	0	0
GO:0003997	0.931476	0.86173	acyl-CoA oxidase activity	F	sgd_e-40.bg	1	0.000186324	pom_e-40.bg	0	0
GO:0004015	0.931476	0.86173	adenosylmethionine-8-amino-7-oxononanoate transaminase activity	F	sgd_e-40.bg	1	0.000186324	pom_e-40.bg	0	0
GO:0004023	0.931476	0.86173	alcohol dehydrogenase activity, metal ion-independent	F	sgd_e-40.bg	0	0	pom_e-40.bg	1	0.000263505
GO:0004024	0.931476	0.86173	alcohol dehydrogenase activity, zinc-dependent	F	sgd_e-40.bg	1	0.000186324	pom_e-40.bg	0	0
GO:0004038	0.931476	0.86173	allantoinase activity	F	sgd_e-40.bg	1	0.000186324	pom_e-40.bg	0	0
GO:0004039	0.931476	0.86173	allophanate hydrolase activity	F	sgd_e-40.bg	1	0.000186324	pom_e-40.bg	0	0
GO:0004050	0.931476	0.86173	apyrase activity	F	sgd_e-40.bg	1	0.000186324	pom_e-40.bg	0	0
GO:0004059	0.931476	0.86173	aralkylamine N-acetyltransferase activity	F	sgd_e-40.bg	1	0.000186324	pom_e-40.bg	0	0
GO:0004061	0.931476	0.86173	arylformamidase activity	F	sgd_e-40.bg	1	0.000186324	pom_e-40.bg	0	0
GO:0004065	0.931476	0.86173	arylsulfatase activity	F	sgd_e-40.bg	0	0	pom_e-40.bg	1	0.000263505
GO:0004078	0.931476	0.86173	biotin-[methylcrotonoyl-CoA-carboxylase] ligase activity	F	sgd_e-40.bg	1	0.000186324	pom_e-40.bg	0	0
GO:0004079	0.931476	0.86173	biotin-[methylmalonyl-CoA-carboxytransferase] ligase activity	F	sgd_e-40.bg	1	0.000186324	pom_e-40.bg	0	0
GO:0004080	0.931476	0.86173	biotin-[propionyl-CoA-carboxylase (ATP-hydrolyzing)] ligase activity	F	sgd_e-40.bg	1	0.000186324	pom_e-40.bg	0	0
GO:0004105	0.931476	0.86173	choline-phosphate cytidylyltransferase activity	F	sgd_e-40.bg	1	0.000186324	pom_e-40.bg	0	0
GO:0004113	0.931476	0.86173	2',3'-cyclic-nucleotide 3'-phosphodiesterase activity	F	sgd_e-40.bg	1	0.000186324	pom_e-40.bg	0	0
GO:0004122	0.931476	0.86173	cystathionine beta-synthase activity	F	sgd_e-40.bg	1	0.000186324	pom_e-40.bg	0	0
GO:0004123	0.931476	0.86173	cystathionine gamma-lyase activity	F	sgd_e-40.bg	1	0.000186324	pom_e-40.bg	0	0
GO:0004130	0.931476	0.86173	cytochrome-c peroxidase activity	F	sgd_e-40.bg	1	0.000186324	pom_e-40.bg	0	0
GO:0004131	0.931476	0.86173	cytosine deaminase activity	F	sgd_e-40.bg	1	0.000186324	pom_e-40.bg	0	0
GO:0004133	0.931476	0.86173	glycogen debranching enzyme activity	F	sgd_e-40.bg	1	0.000186324	pom_e-40.bg	0	0
GO:0004134	0.931476	0.86173	4-alpha-glucanotransferase activity	F	sgd_e-40.bg	1	0.000186324	pom_e-40.bg	0	0
GO:0004135	0.931476	0.86173	amylo-alpha-1,6-glucosidase activity	F	sgd_e-40.bg	1	0.000186324	pom_e-40.bg	0	0
GO:0004141	0.931476	0.86173	dethiobiotin synthase activity	F	sgd_e-40.bg	1	0.000186324	pom_e-40.bg	0	0
GO:0004142	0.931476	0.86173	diacylglycerol cholinephosphotransferase activity	F	sgd_e-40.bg	1	0.000186324	pom_e-40.bg	0	0
GO:0004145	0.931476	0.86173	diamine N-acetyltransferase activity	F	sgd_e-40.bg	1	0.000186324	pom_e-40.bg	0	0
GO:0004168	0.931476	0.86173	dolichol kinase activity	F	sgd_e-40.bg	1	0.000186324	pom_e-40.bg	0	0
GO:0004187	0.931476	0.86173	carboxypeptidase D activity	F	sgd_e-40.bg	1	0.000186324	pom_e-40.bg	0	0
GO:0004191	0.931476	0.86173	barrierpepsin activity	F	sgd_e-40.bg	1	0.000186324	pom_e-40.bg	0	0
GO:0004196	0.931476	0.86173	saccharopepsin activity	F	sgd_e-40.bg	1	0.000186324	pom_e-40.bg	0	0
GO:0004198	0.931476	0.86173	calpain activity	F	sgd_e-40.bg	1	0.000186324	pom_e-40.bg	0	0
GO:0004244	0.931476	0.86173	mitochondrial inner membrane peptidase activity	F	sgd_e-40.bg	1	0.000186324	pom_e-40.bg	0	0
GO:0004247	0.931476	0.86173	saccharolysin activity	F	sgd_e-40.bg	1	0.000186324	pom_e-40.bg	0	0
GO:0004262	0.931476	0.86173	cerevisin activity	F	sgd_e-40.bg	1	0.000186324	pom_e-40.bg	0	0
GO:0004290	0.931476	0.86173	kexin activity	F	sgd_e-40.bg	1	0.000186324	pom_e-40.bg	0	0
GO:0004301	0.931476	0.86173	epoxide hydrolase activity	F	sgd_e-40.bg	1	0.000186324	pom_e-40.bg	0	0
GO:0004305	0.931476	0.86173	ethanolamine kinase activity	F	sgd_e-40.bg	1	0.000186324	pom_e-40.bg	0	0
GO:0004340	0.931476	0.86173	glucokinase activity	F	sgd_e-40.bg	1	0.000186324	pom_e-40.bg	0	0
GO:0004351	0.931476	0.86173	glutamate decarboxylase activity	F	sgd_e-40.bg	1	0.000186324	pom_e-40.bg	0	0
GO:0004370	0.931476	0.86173	glycerol kinase activity	F	sgd_e-40.bg	1	0.000186324	pom_e-40.bg	0	0
GO:0004392	0.931476	0.86173	heme oxygenase (decyclizing) activity	F	sgd_e-40.bg	1	0.000186324	pom_e-40.bg	0	0
GO:0004422	0.931476	0.86173	hypoxanthine phosphoribosyltransferase activity	F	sgd_e-40.bg	1	0.000186324	pom_e-40.bg	0	0
GO:0004438	0.931476	0.86173	phosphatidylinositol-3-phosphatase activity	F	sgd_e-40.bg	1	0.000186324	pom_e-40.bg	0	0
GO:0004439	0.931476	0.86173	phosphoinositide 5-phosphatase activity	F	sgd_e-40.bg	0	0	pom_e-40.bg	1	0.000263505
GO:0004441	0.931476	0.86173	inositol-1,4-bisphosphate 1-phosphatase activity	F	sgd_e-40.bg	0	0	pom_e-40.bg	1	0.000263505
GO:0004473	0.931476	0.86173	malate dehydrogenase (oxaloacetate-decarboxylating) (NADP+) activity	F	sgd_e-40.bg	1	0.000186324	pom_e-40.bg	0	0
GO:0004482	0.931476	0.86173	mRNA (guanine-N7-)-methyltransferase activity	F	sgd_e-40.bg	1	0.000186324	pom_e-40.bg	0	0
GO:0004487	0.931476	0.86173	methylenetetrahydrofolate dehydrogenase (NAD+) activity	F	sgd_e-40.bg	1	0.000186324	pom_e-40.bg	0	0
GO:0004502	0.931476	0.86173	kynurenine 3-monooxygenase activity	F	sgd_e-40.bg	1	0.000186324	pom_e-40.bg	0	0
GO:0004512	0.931476	0.86173	inositol-3-phosphate synthase activity	F	sgd_e-40.bg	1	0.000186324	pom_e-40.bg	0	0
GO:0004514	0.931476	0.86173	nicotinate-nucleotide diphosphorylase (carboxylating) activity	F	sgd_e-40.bg	1	0.000186324	pom_e-40.bg	0	0
GO:0004515	0.931476	0.86173	nicotinate-nucleotide adenylyltransferase activity	F	sgd_e-40.bg	1	0.000186324	pom_e-40.bg	0	0
GO:0004522	0.931476	0.86173	pancreatic ribonuclease activity	F	sgd_e-40.bg	1	0.000186324	pom_e-40.bg	0	0
GO:0004528	0.931476	0.86173	phosphodiesterase I activity	F	sgd_e-40.bg	1	0.000186324	pom_e-40.bg	0	0
GO:0004557	0.931476	0.86173	alpha-galactosidase activity	F	sgd_e-40.bg	0	0	pom_e-40.bg	1	0.000263505
GO:0004578	0.931476	0.86173	chitobiosyldiphosphodolichol beta-mannosyltransferase activity	F	sgd_e-40.bg	1	0.000186324	pom_e-40.bg	0	0
GO:0004583	0.931476	0.86173	dolichyl-phosphate-glucose-glycolipid alpha-glucosyltransferase activity	F	sgd_e-40.bg	1	0.000186324	pom_e-40.bg	0	0
GO:0004611	0.931476	0.86173	phosphoenolpyruvate carboxykinase activity	F	sgd_e-40.bg	1	0.000186324	pom_e-40.bg	0	0
GO:0004612	0.931476	0.86173	phosphoenolpyruvate carboxykinase (ATP) activity	F	sgd_e-40.bg	1	0.000186324	pom_e-40.bg	0	0
GO:0004630	0.931476	0.86173	phospholipase D activity	F	sgd_e-40.bg	1	0.000186324	pom_e-40.bg	0	0
GO:0004645	0.931476	0.86173	phosphorylase activity	F	sgd_e-40.bg	1	0.000186324	pom_e-40.bg	0	0
GO:0004650	0.931476	0.86173	polygalacturonase activity	F	sgd_e-40.bg	1	0.000186324	pom_e-40.bg	0	0
GO:0004684	0.931476	0.86173	calmodulin-dependent protein kinase I activity	F	sgd_e-40.bg	1	0.000186324	pom_e-40.bg	0	0
GO:0004694	0.931476	0.86173	eukaryotic translation initiation factor 2alpha kinase activity	F	sgd_e-40.bg	1	0.000186324	pom_e-40.bg	0	0
GO:0004696	0.931476	0.86173	glycogen synthase kinase 3 activity	F	sgd_e-40.bg	1	0.000186324	pom_e-40.bg	0	0
GO:0004697	0.931476	0.86173	protein kinase C activity	F	sgd_e-40.bg	1	0.000186324	pom_e-40.bg	0	0
GO:0004723	0.931476	0.86173	calcium-dependent protein serine/threonine phosphatase activity	F	sgd_e-40.bg	1	0.000186324	pom_e-40.bg	0	0
GO:0004726	0.931476	0.86173	non-membrane spanning protein tyrosine phosphatase activity	F	sgd_e-40.bg	0	0	pom_e-40.bg	1	0.000263505
GO:0004727	0.931476	0.86173	prenylated protein tyrosine phosphatase activity	F	sgd_e-40.bg	1	0.000186324	pom_e-40.bg	0	0
GO:0004740	0.931476	0.86173	[pyruvate dehydrogenase (lipoamide)] kinase activity	F	sgd_e-40.bg	0	0	pom_e-40.bg	1	0.000263505
GO:0004767	0.931476	0.86173	sphingomyelin phosphodiesterase activity	F	sgd_e-40.bg	0	0	pom_e-40.bg	1	0.000263505
GO:0004769	0.931476	0.86173	steroid delta-isomerase activity	F	sgd_e-40.bg	0	0	pom_e-40.bg	1	0.000263505
GO:0004792	0.931476	0.86173	thiosulfate sulfurtransferase activity	F	sgd_e-40.bg	1	0.000186324	pom_e-40.bg	0	0
GO:0004833	0.931476	0.86173	tryptophan 2,3-dioxygenase activity	F	sgd_e-40.bg	1	0.000186324	pom_e-40.bg	0	0
GO:0004846	0.931476	0.86173	urate oxidase activity	F	sgd_e-40.bg	0	0	pom_e-40.bg	1	0.000263505
GO:0004847	0.931476	0.86173	urea carboxylase activity	F	sgd_e-40.bg	1	0.000186324	pom_e-40.bg	0	0
GO:0004856	0.931476	0.86173	xylulokinase activity	F	sgd_e-40.bg	1	0.000186324	pom_e-40.bg	0	0
GO:0004862	0.931476	0.86173	cAMP-dependent protein kinase inhibitor activity	F	sgd_e-40.bg	1	0.000186324	pom_e-40.bg	0	0
GO:0004867	0.931476	0.86173	serine-type endopeptidase inhibitor activity	F	sgd_e-40.bg	1	0.000186324	pom_e-40.bg	0	0
GO:0004926	0.931476	0.86173	non-G-protein coupled 7TM receptor activity	F	sgd_e-40.bg	1	0.000186324	pom_e-40.bg	0	0
GO:0004933	0.931476	0.86173	mating-type a-factor pheromone receptor activity	F	sgd_e-40.bg	1	0.000186324	pom_e-40.bg	0	0
GO:0005052	0.931476	0.86173	peroxisome targeting signal-1 receptor activity	F	sgd_e-40.bg	1	0.000186324	pom_e-40.bg	0	0
GO:0005053	0.931476	0.86173	peroxisome targeting signal-2 receptor activity	F	sgd_e-40.bg	1	0.000186324	pom_e-40.bg	0	0
GO:0005098	0.931476	0.86173	Ran GTPase activator activity	F	sgd_e-40.bg	1	0.000186324	pom_e-40.bg	0	0
GO:0005126	0.931476	0.86173	hematopoietin/interferon-class (D200-domain) cytokine receptor binding	F	sgd_e-40.bg	0	0	pom_e-40.bg	1	0.000263505
GO:0005143	0.931476	0.86173	interleukin-12 receptor binding	F	sgd_e-40.bg	0	0	pom_e-40.bg	1	0.000263505
GO:0005245	0.931476	0.86173	voltage-gated calcium channel activity	F	sgd_e-40.bg	0	0	pom_e-40.bg	1	0.000263505
GO:0005267	0.931476	0.86173	potassium channel activity	F	sgd_e-40.bg	1	0.000186324	pom_e-40.bg	0	0
GO:0005274	0.931476	0.86173	allantoin permease activity	F	sgd_e-40.bg	1	0.000186324	pom_e-40.bg	0	0
GO:0005288	0.931476	0.86173	arginine permease activity	F	sgd_e-40.bg	1	0.000186324	pom_e-40.bg	0	0
GO:0005290	0.931476	0.86173	L-histidine transporter activity	F	sgd_e-40.bg	1	0.000186324	pom_e-40.bg	0	0
GO:0005293	0.931476	0.86173	lysine permease activity	F	sgd_e-40.bg	1	0.000186324	pom_e-40.bg	0	0
GO:0005294	0.931476	0.86173	neutral L-amino acid porter activity	F	sgd_e-40.bg	1	0.000186324	pom_e-40.bg	0	0
GO:0005313	0.931476	0.86173	L-glutamate transporter activity	F	sgd_e-40.bg	1	0.000186324	pom_e-40.bg	0	0
GO:0005345	0.931476	0.86173	purine transporter activity	F	sgd_e-40.bg	1	0.000186324	pom_e-40.bg	0	0
GO:0005352	0.931476	0.86173	alpha-glucoside:hydrogen symporter activity	F	sgd_e-40.bg	1	0.000186324	pom_e-40.bg	0	0
GO:0005364	0.931476	0.86173	maltose:hydrogen symporter activity	F	sgd_e-40.bg	1	0.000186324	pom_e-40.bg	0	0
GO:0005402	0.931476	0.86173	cation:sugar symporter activity	F	sgd_e-40.bg	1	0.000186324	pom_e-40.bg	0	0
GO:0005436	0.931476	0.86173	sodium:phosphate symporter activity	F	sgd_e-40.bg	1	0.000186324	pom_e-40.bg	0	0
GO:0005462	0.931476	0.86173	UDP-N-acetylglucosamine transporter activity	F	sgd_e-40.bg	1	0.000186324	pom_e-40.bg	0	0
GO:0005469	0.931476	0.86173	succinate:fumarate antiporter activity	F	sgd_e-40.bg	1	0.000186324	pom_e-40.bg	0	0
GO:0005476	0.931476	0.86173	carnitine:acyl carnitine antiporter activity	F	sgd_e-40.bg	1	0.000186324	pom_e-40.bg	0	0
GO:0005477	0.931476	0.86173	pyruvate carrier activity	F	sgd_e-40.bg	1	0.000186324	pom_e-40.bg	0	0
GO:0005483	0.931476	0.86173	soluble NSF attachment protein activity	F	sgd_e-40.bg	1	0.000186324	pom_e-40.bg	0	0
GO:0005496	0.931476	0.86173	steroid binding	F	sgd_e-40.bg	0	0	pom_e-40.bg	1	0.000263505
GO:0005539	0.931476	0.86173	glycosaminoglycan binding	F	sgd_e-40.bg	0	0	pom_e-40.bg	1	0.000263505
GO:0005546	0.931476	0.86173	phosphatidylinositol-4,5-bisphosphate binding	F	sgd_e-40.bg	0	0	pom_e-40.bg	1	0.000263505
GO:0008073	0.931476	0.86173	ornithine decarboxylase inhibitor activity	F	sgd_e-40.bg	0	0	pom_e-40.bg	1	0.000263505
GO:0008117	0.931476	0.86173	sphinganine-1-phosphate aldolase activity	F	sgd_e-40.bg	1	0.000186324	pom_e-40.bg	0	0
GO:0008144	0.931476	0.86173	drug binding	F	sgd_e-40.bg	1	0.000186324	pom_e-40.bg	0	0
GO:0008157	0.931476	0.86173	protein phosphatase 1 binding	F	sgd_e-40.bg	1	0.000186324	pom_e-40.bg	0	0
GO:0008158	0.931476	0.86173	hedgehog receptor activity	F	sgd_e-40.bg	1	0.000186324	pom_e-40.bg	0	0
GO:0008179	0.931476	0.86173	adenylate cyclase binding	F	sgd_e-40.bg	1	0.000186324	pom_e-40.bg	0	0
GO:0008184	0.931476	0.86173	glycogen phosphorylase activity	F	sgd_e-40.bg	1	0.000186324	pom_e-40.bg	0	0
GO:0008190	0.931476	0.86173	eukaryotic initiation factor 4E binding	F	sgd_e-40.bg	1	0.000186324	pom_e-40.bg	0	0
GO:0008193	0.931476	0.86173	tRNA guanylyltransferase activity	F	sgd_e-40.bg	1	0.000186324	pom_e-40.bg	0	0
GO:0008198	0.931476	0.86173	ferrous iron binding	F	sgd_e-40.bg	0	0	pom_e-40.bg	1	0.000263505
GO:0008199	0.931476	0.86173	ferric iron binding	F	sgd_e-40.bg	1	0.000186324	pom_e-40.bg	0	0
GO:0008201	0.931476	0.86173	heparin binding	F	sgd_e-40.bg	0	0	pom_e-40.bg	1	0.000263505
GO:0008248	0.931476	0.86173	pre-mRNA splicing factor activity	F	sgd_e-40.bg	0	0	pom_e-40.bg	1	0.000263505
GO:0008296	0.931476	0.86173	3'-5'-exodeoxyribonuclease activity	F	sgd_e-40.bg	1	0.000186324	pom_e-40.bg	0	0
GO:0008309	0.931476	0.86173	double-stranded DNA specific exodeoxyribonuclease activity	F	sgd_e-40.bg	1	0.000186324	pom_e-40.bg	0	0
GO:0008311	0.931476	0.86173	double-stranded DNA specific 3'-5' exodeoxyribonuclease activity	F	sgd_e-40.bg	1	0.000186324	pom_e-40.bg	0	0
GO:0008330	0.931476	0.86173	protein tyrosine/threonine phosphatase activity	F	sgd_e-40.bg	1	0.000186324	pom_e-40.bg	0	0
GO:0008381	0.931476	0.86173	mechanically-gated ion channel activity	F	sgd_e-40.bg	1	0.000186324	pom_e-40.bg	0	0
GO:0008383	0.931476	0.86173	manganese superoxide dismutase activity	F	sgd_e-40.bg	1	0.000186324	pom_e-40.bg	0	0
GO:0008412	0.931476	0.86173	4-hydroxybenzoate octaprenyltransferase activity	F	sgd_e-40.bg	0	0	pom_e-40.bg	1	0.000263505
GO:0008418	0.931476	0.86173	protein N-terminal asparagine amidohydrolase activity	F	sgd_e-40.bg	1	0.000186324	pom_e-40.bg	0	0
GO:0008423	0.931476	0.86173	bleomycin hydrolase activity	F	sgd_e-40.bg	1	0.000186324	pom_e-40.bg	0	0
GO:0008453	0.931476	0.86173	alanine-glyoxylate transaminase activity	F	sgd_e-40.bg	1	0.000186324	pom_e-40.bg	0	0
GO:0008460	0.931476	0.86173	dTDP-glucose 4,6-dehydratase activity	F	sgd_e-40.bg	0	0	pom_e-40.bg	1	0.000263505
GO:0008469	0.931476	0.86173	histone-arginine N-methyltransferase activity	F	sgd_e-40.bg	1	0.000186324	pom_e-40.bg	0	0
GO:0008473	0.931476	0.86173	ornithine cyclodeaminase activity	F	sgd_e-40.bg	0	0	pom_e-40.bg	1	0.000263505
GO:0008474	0.931476	0.86173	palmitoyl-(protein) hydrolase activity	F	sgd_e-40.bg	0	0	pom_e-40.bg	1	0.000263505
GO:0008484	0.931476	0.86173	sulfuric ester hydrolase activity	F	sgd_e-40.bg	0	0	pom_e-40.bg	1	0.000263505
GO:0008490	0.931476	0.86173	arsenite porter activity	F	sgd_e-40.bg	1	0.000186324	pom_e-40.bg	0	0
GO:0008514	0.931476	0.86173	organic anion transporter activity	F	sgd_e-40.bg	1	0.000186324	pom_e-40.bg	0	0
GO:0008569	0.931476	0.86173	minus-end-directed microtubule motor activity	F	sgd_e-40.bg	0	0	pom_e-40.bg	1	0.000263505
GO:0008597	0.931476	0.86173	calcium-dependent protein serine/threonine phosphatase regulator activity	F	sgd_e-40.bg	1	0.000186324	pom_e-40.bg	0	0
GO:0008660	0.931476	0.86173	1-aminocyclopropane-1-carboxylate deaminase activity	F	sgd_e-40.bg	0	0	pom_e-40.bg	1	0.000263505
GO:0008665	0.931476	0.86173	2'-phosphotransferase activity	F	sgd_e-40.bg	1	0.000186324	pom_e-40.bg	0	0
GO:0008670	0.931476	0.86173	2,4-dienoyl-CoA reductase (NADPH) activity	F	sgd_e-40.bg	1	0.000186324	pom_e-40.bg	0	0
GO:0008752	0.931476	0.86173	FMN reductase activity	F	sgd_e-40.bg	1	0.000186324	pom_e-40.bg	0	0
GO:0008802	0.931476	0.86173	betaine-aldehyde dehydrogenase activity	F	sgd_e-40.bg	0	0	pom_e-40.bg	1	0.000263505
GO:0008806	0.931476	0.86173	carboxymethylenebutenolidase activity	F	sgd_e-40.bg	1	0.000186324	pom_e-40.bg	0	0
GO:0008808	0.931476	0.86173	cardiolipin synthase activity	F	sgd_e-40.bg	1	0.000186324	pom_e-40.bg	0	0
GO:0008810	0.931476	0.86173	cellulase activity	F	sgd_e-40.bg	1	0.000186324	pom_e-40.bg	0	0
GO:0008835	0.931476	0.86173	diaminohydroxyphosphoribosylaminopyrimidine deaminase activity	F	sgd_e-40.bg	1	0.000186324	pom_e-40.bg	0	0
GO:0008839	0.931476	0.86173	dihydrodipicolinate reductase activity	F	sgd_e-40.bg	1	0.000186324	pom_e-40.bg	0	0
GO:0008841	0.931476	0.86173	dihydrofolate synthase activity	F	sgd_e-40.bg	1	0.000186324	pom_e-40.bg	0	0
GO:0008843	0.931476	0.86173	endochitinase activity	F	sgd_e-40.bg	1	0.000186324	pom_e-40.bg	0	0
GO:0008859	0.931476	0.86173	exoribonuclease II activity	F	sgd_e-40.bg	1	0.000186324	pom_e-40.bg	0	0
GO:0008888	0.931476	0.86173	glycerol dehydrogenase activity	F	sgd_e-40.bg	0	0	pom_e-40.bg	1	0.000263505
GO:0008936	0.931476	0.86173	nicotinamidase activity	F	sgd_e-40.bg	1	0.000186324	pom_e-40.bg	0	0
GO:0008937	0.931476	0.86173	ferredoxin reductase activity	F	sgd_e-40.bg	1	0.000186324	pom_e-40.bg	0	0
GO:0008965	0.931476	0.86173	phosphoenolpyruvate-protein phosphotransferase activity	F	sgd_e-40.bg	1	0.000186324	pom_e-40.bg	0	0
GO:0008982	0.931476	0.86173	protein-N(PI)-phosphohistidine-sugar phosphotransferase activity	F	sgd_e-40.bg	1	0.000186324	pom_e-40.bg	0	0
GO:0008989	0.931476	0.86173	rRNA (guanine-N1-)-methyltransferase activity	F	sgd_e-40.bg	1	0.000186324	pom_e-40.bg	0	0
GO:0009001	0.931476	0.86173	serine O-acetyltransferase activity	F	sgd_e-40.bg	0	0	pom_e-40.bg	1	0.000263505
GO:0009031	0.931476	0.86173	thiol peroxidase activity	F	sgd_e-40.bg	1	0.000186324	pom_e-40.bg	0	0
GO:0009039	0.931476	0.86173	urease activity	F	sgd_e-40.bg	0	0	pom_e-40.bg	1	0.000263505
GO:0009041	0.931476	0.86173	uridylate kinase activity	F	sgd_e-40.bg	1	0.000186324	pom_e-40.bg	0	0
GO:0009049	0.931476	0.86173	aspartic-type signal peptidase activity	F	sgd_e-40.bg	1	0.000186324	pom_e-40.bg	0	0
GO:0015039	0.931476	0.86173	NADPH-adrenodoxin reductase activity	F	sgd_e-40.bg	1	0.000186324	pom_e-40.bg	0	0
GO:0015086	0.931476	0.86173	cadmium ion transporter activity	F	sgd_e-40.bg	1	0.000186324	pom_e-40.bg	0	0
GO:0015087	0.931476	0.86173	cobalt ion transporter activity	F	sgd_e-40.bg	1	0.000186324	pom_e-40.bg	0	0
GO:0015095	0.931476	0.86173	magnesium ion transporter activity	F	sgd_e-40.bg	1	0.000186324	pom_e-40.bg	0	0
GO:0015123	0.931476	0.86173	acetate transporter activity	F	sgd_e-40.bg	1	0.000186324	pom_e-40.bg	0	0
GO:0015124	0.931476	0.86173	allantoate transporter activity	F	sgd_e-40.bg	1	0.000186324	pom_e-40.bg	0	0
GO:0015129	0.931476	0.86173	lactate transporter activity	F	sgd_e-40.bg	1	0.000186324	pom_e-40.bg	0	0
GO:0015131	0.931476	0.86173	oxaloacetate transporter activity	F	sgd_e-40.bg	1	0.000186324	pom_e-40.bg	0	0
GO:0015157	0.931476	0.86173	oligosaccharide transporter activity	F	sgd_e-40.bg	1	0.000186324	pom_e-40.bg	0	0
GO:0015165	0.931476	0.86173	pyrimidine nucleotide sugar transporter activity	F	sgd_e-40.bg	1	0.000186324	pom_e-40.bg	0	0
GO:0015168	0.931476	0.86173	glycerol transporter activity	F	sgd_e-40.bg	1	0.000186324	pom_e-40.bg	0	0
GO:0015172	0.931476	0.86173	acidic amino acid transporter activity	F	sgd_e-40.bg	1	0.000186324	pom_e-40.bg	0	0
GO:0015173	0.931476	0.86173	aromatic amino acid transporter activity	F	sgd_e-40.bg	1	0.000186324	pom_e-40.bg	0	0
GO:0015181	0.931476	0.86173	L-arginine transporter activity	F	sgd_e-40.bg	1	0.000186324	pom_e-40.bg	0	0
GO:0015183	0.931476	0.86173	L-aspartate transporter activity	F	sgd_e-40.bg	1	0.000186324	pom_e-40.bg	0	0
GO:0015189	0.931476	0.86173	L-lysine transporter activity	F	sgd_e-40.bg	1	0.000186324	pom_e-40.bg	0	0
GO:0015204	0.931476	0.86173	urea transporter activity	F	sgd_e-40.bg	1	0.000186324	pom_e-40.bg	0	0
GO:0015206	0.931476	0.86173	allantoin transporter activity	F	sgd_e-40.bg	1	0.000186324	pom_e-40.bg	0	0
GO:0015209	0.931476	0.86173	cytosine transporter activity	F	sgd_e-40.bg	1	0.000186324	pom_e-40.bg	0	0
GO:0015210	0.931476	0.86173	uracil transporter activity	F	sgd_e-40.bg	1	0.000186324	pom_e-40.bg	0	0
GO:0015213	0.931476	0.86173	uridine transporter activity	F	sgd_e-40.bg	1	0.000186324	pom_e-40.bg	0	0
GO:0015214	0.931476	0.86173	pyrimidine nucleoside transporter activity	F	sgd_e-40.bg	1	0.000186324	pom_e-40.bg	0	0
GO:0015220	0.931476	0.86173	choline transporter activity	F	sgd_e-40.bg	1	0.000186324	pom_e-40.bg	0	0
GO:0015226	0.931476	0.86173	carnitine transporter activity	F	sgd_e-40.bg	1	0.000186324	pom_e-40.bg	0	0
GO:0015228	0.931476	0.86173	coenzyme A transporter activity	F	sgd_e-40.bg	1	0.000186324	pom_e-40.bg	0	0
GO:0015230	0.931476	0.86173	FAD transporter activity	F	sgd_e-40.bg	1	0.000186324	pom_e-40.bg	0	0
GO:0015232	0.931476	0.86173	heme transporter activity	F	sgd_e-40.bg	1	0.000186324	pom_e-40.bg	0	0
GO:0015234	0.931476	0.86173	thiamin transporter activity	F	sgd_e-40.bg	1	0.000186324	pom_e-40.bg	0	0
GO:0015250	0.931476	0.86173	water channel activity	F	sgd_e-40.bg	1	0.000186324	pom_e-40.bg	0	0
GO:0015275	0.931476	0.86173	stretch-activated, cation-selective, calcium channel activity	F	sgd_e-40.bg	1	0.000186324	pom_e-40.bg	0	0
GO:0015295	0.931476	0.86173	solute:hydrogen symporter activity	F	sgd_e-40.bg	1	0.000186324	pom_e-40.bg	0	0
GO:0015296	0.931476	0.86173	anion:cation symporter activity	F	sgd_e-40.bg	1	0.000186324	pom_e-40.bg	0	0
GO:0015319	0.931476	0.86173	sodium:inorganic phosphate symporter activity	F	sgd_e-40.bg	1	0.000186324	pom_e-40.bg	0	0
GO:0015368	0.931476	0.86173	calcium:cation antiporter activity	F	sgd_e-40.bg	1	0.000186324	pom_e-40.bg	0	0
GO:0015369	0.931476	0.86173	calcium:hydrogen antiporter activity	F	sgd_e-40.bg	1	0.000186324	pom_e-40.bg	0	0
GO:0015386	0.931476	0.86173	potassium:hydrogen antiporter activity	F	sgd_e-40.bg	1	0.000186324	pom_e-40.bg	0	0
GO:0015392	0.931476	0.86173	cytosine-purine permease activity	F	sgd_e-40.bg	1	0.000186324	pom_e-40.bg	0	0
GO:0015431	0.931476	0.86173	glutathione S-conjugate-exporting ATPase activity	F	sgd_e-40.bg	1	0.000186324	pom_e-40.bg	0	0
GO:0015440	0.931476	0.86173	peptide-transporting ATPase activity	F	sgd_e-40.bg	1	0.000186324	pom_e-40.bg	0	0
GO:0015446	0.931476	0.86173	arsenite-transporting ATPase activity	F	sgd_e-40.bg	1	0.000186324	pom_e-40.bg	0	0
GO:0015455	0.931476	0.86173	group translocator activity	F	sgd_e-40.bg	1	0.000186324	pom_e-40.bg	0	0
GO:0015457	0.931476	0.86173	auxiliary transport protein activity	F	sgd_e-40.bg	1	0.000186324	pom_e-40.bg	0	0
GO:0015489	0.931476	0.86173	putrescine transporter activity	F	sgd_e-40.bg	1	0.000186324	pom_e-40.bg	0	0
GO:0015505	0.931476	0.86173	uracil permease activity	F	sgd_e-40.bg	1	0.000186324	pom_e-40.bg	0	0
GO:0015574	0.931476	0.86173	trehalose transporter activity	F	sgd_e-40.bg	1	0.000186324	pom_e-40.bg	0	0
GO:0015581	0.931476	0.86173	maltose porter activity	F	sgd_e-40.bg	1	0.000186324	pom_e-40.bg	0	0
GO:0015605	0.931476	0.86173	organophosphate ester transporter activity	F	sgd_e-40.bg	1	0.000186324	pom_e-40.bg	0	0
GO:0015620	0.931476	0.86173	ferric-enterobactin transporter activity	F	sgd_e-40.bg	1	0.000186324	pom_e-40.bg	0	0
GO:0015663	0.931476	0.86173	nicotinamide mononucleotide transporter activity	F	sgd_e-40.bg	1	0.000186324	pom_e-40.bg	0	0
GO:0015664	0.931476	0.86173	nicotinamide mononucleotide permease activity	F	sgd_e-40.bg	1	0.000186324	pom_e-40.bg	0	0
GO:0015925	0.931476	0.86173	galactosidase activity	F	sgd_e-40.bg	0	0	pom_e-40.bg	1	0.000263505
GO:0015999	0.931476	0.86173	eta DNA polymerase activity	F	sgd_e-40.bg	1	0.000186324	pom_e-40.bg	0	0
GO:0016216	0.931476	0.86173	isopenicillin-N synthase activity	F	sgd_e-40.bg	0	0	pom_e-40.bg	1	0.000263505
GO:0016247	0.931476	0.86173	channel regulator activity	F	sgd_e-40.bg	1	0.000186324	pom_e-40.bg	0	0
GO:0016290	0.931476	0.86173	palmitoyl-CoA hydrolase activity	F	sgd_e-40.bg	1	0.000186324	pom_e-40.bg	0	0
GO:0016291	0.931476	0.86173	acyl-CoA thioesterase activity	F	sgd_e-40.bg	1	0.000186324	pom_e-40.bg	0	0
GO:0016299	0.931476	0.86173	regulator of G-protein signaling activity	F	sgd_e-40.bg	1	0.000186324	pom_e-40.bg	0	0
GO:0016312	0.931476	0.86173	inositol bisphosphate phosphatase activity	F	sgd_e-40.bg	0	0	pom_e-40.bg	1	0.000263505
GO:0016412	0.931476	0.86173	serine O-acyltransferase activity	F	sgd_e-40.bg	0	0	pom_e-40.bg	1	0.000263505
GO:0016422	0.931476	0.86173	mRNA (2'-O-methyladenosine-N6-)-methyltransferase activity	F	sgd_e-40.bg	1	0.000186324	pom_e-40.bg	0	0
GO:0016424	0.931476	0.86173	tRNA (guanosine) methyltransferase activity	F	sgd_e-40.bg	1	0.000186324	pom_e-40.bg	0	0
GO:0016427	0.931476	0.86173	tRNA (cytosine)-methyltransferase activity	F	sgd_e-40.bg	1	0.000186324	pom_e-40.bg	0	0
GO:0016428	0.931476	0.86173	tRNA (cytosine-5-)-methyltransferase activity	F	sgd_e-40.bg	1	0.000186324	pom_e-40.bg	0	0
GO:0016621	0.931476	0.86173	cinnamoyl-CoA reductase activity	F	sgd_e-40.bg	0	0	pom_e-40.bg	1	0.000263505
GO:0016647	0.931476	0.86173	oxidoreductase activity, acting on the CH-NH group of donors, oxygen as acceptor	F	sgd_e-40.bg	1	0.000186324	pom_e-40.bg	0	0
GO:0016653	0.931476	0.86173	oxidoreductase activity, acting on NADH or NADPH, heme protein as acceptor	F	sgd_e-40.bg	1	0.000186324	pom_e-40.bg	0	0
GO:0016661	0.931476	0.86173	oxidoreductase activity, acting on other nitrogenous compounds as donors	F	sgd_e-40.bg	0	0	pom_e-40.bg	1	0.000263505
GO:0016663	0.931476	0.86173	oxidoreductase activity, acting on other nitrogenous compounds as donors, oxygen as acceptor	F	sgd_e-40.bg	0	0	pom_e-40.bg	1	0.000263505
GO:0016673	0.931476	0.86173	oxidoreductase activity, acting on sulfur group of donors, iron-sulfur protein as acceptor	F	sgd_e-40.bg	0	0	pom_e-40.bg	1	0.000263505
GO:0016717	0.931476	0.86173	oxidoreductase activity, acting on paired donors, with oxidation of a pair of donors resulting in the reduction of molecular oxygen to two molecules of water	F	sgd_e-40.bg	0	0	pom_e-40.bg	1	0.000263505
GO:0016730	0.931476	0.86173	oxidoreductase activity, acting on iron-sulfur proteins as donors	F	sgd_e-40.bg	1	0.000186324	pom_e-40.bg	0	0
GO:0016731	0.931476	0.86173	oxidoreductase activity, acting on iron-sulfur proteins as donors, NAD or NADP as acceptor	F	sgd_e-40.bg	1	0.000186324	pom_e-40.bg	0	0
GO:0016756	0.931476	0.86173	glutathione gamma-glutamylcysteinyltransferase activity	F	sgd_e-40.bg	0	0	pom_e-40.bg	1	0.000263505
GO:0016768	0.931476	0.86173	spermine synthase activity	F	sgd_e-40.bg	1	0.000186324	pom_e-40.bg	0	0
GO:0016784	0.931476	0.86173	3-mercaptopyruvate sulfurtransferase activity	F	sgd_e-40.bg	0	0	pom_e-40.bg	1	0.000263505
GO:0016822	0.931476	0.86173	hydrolase activity, acting on acid carbon-carbon bonds	F	sgd_e-40.bg	1	0.000186324	pom_e-40.bg	0	0
GO:0016823	0.931476	0.86173	hydrolase activity, acting on acid carbon-carbon bonds, in ketonic substances	F	sgd_e-40.bg	1	0.000186324	pom_e-40.bg	0	0
GO:0016867	0.931476	0.86173	intramolecular transferase activity, transferring acyl groups	F	sgd_e-40.bg	1	0.000186324	pom_e-40.bg	0	0
GO:0016895	0.931476	0.86173	exodeoxyribonuclease activity, producing 5'-phosphomonoesters	F	sgd_e-40.bg	1	0.000186324	pom_e-40.bg	0	0
GO:0016906	0.931476	0.86173	sterol 3-beta-glucosyltransferase activity	F	sgd_e-40.bg	1	0.000186324	pom_e-40.bg	0	0
GO:0016984	0.931476	0.86173	ribulose-bisphosphate carboxylase activity	F	sgd_e-40.bg	0	0	pom_e-40.bg	1	0.000263505
GO:0017005	0.931476	0.86173	tyrosyl-DNA phosophodiesterase activity	F	sgd_e-40.bg	1	0.000186324	pom_e-40.bg	0	0
GO:0017024	0.931476	0.86173	myosin I binding	F	sgd_e-40.bg	1	0.000186324	pom_e-40.bg	0	0
GO:0017025	0.931476	0.86173	TATA-binding protein binding	F	sgd_e-40.bg	0	0	pom_e-40.bg	1	0.000263505
GO:0017039	0.931476	0.86173	dipeptidyl-peptidase III activity	F	sgd_e-40.bg	1	0.000186324	pom_e-40.bg	0	0
GO:0017061	0.931476	0.86173	S-methyl-5-thioadenosine phosphorylase activity	F	sgd_e-40.bg	1	0.000186324	pom_e-40.bg	0	0
GO:0017125	0.931476	0.86173	deoxycytidyl transferase activity	F	sgd_e-40.bg	1	0.000186324	pom_e-40.bg	0	0
GO:0017173	0.931476	0.86173	DRAP deaminase activity	F	sgd_e-40.bg	1	0.000186324	pom_e-40.bg	0	0
GO:0019170	0.931476	0.86173	D-lactaldehyde dehydrogenase activity	F	sgd_e-40.bg	1	0.000186324	pom_e-40.bg	0	0
GO:0019187	0.931476	0.86173	beta-1,4-mannosyltransferase activity	F	sgd_e-40.bg	1	0.000186324	pom_e-40.bg	0	0
GO:0019825	0.931476	0.86173	oxygen binding	F	sgd_e-40.bg	1	0.000186324	pom_e-40.bg	0	0
GO:0019840	0.931476	0.86173	isoprenoid binding	F	sgd_e-40.bg	1	0.000186324	pom_e-40.bg	0	0
GO:0019900	0.931476	0.86173	kinase binding	F	sgd_e-40.bg	0	0	pom_e-40.bg	1	0.000263505
GO:0019901	0.931476	0.86173	protein kinase binding	F	sgd_e-40.bg	0	0	pom_e-40.bg	1	0.000263505
GO:0019902	0.931476	0.86173	phosphatase binding	F	sgd_e-40.bg	1	0.000186324	pom_e-40.bg	0	0
GO:0019903	0.931476	0.86173	protein phosphatase binding	F	sgd_e-40.bg	1	0.000186324	pom_e-40.bg	0	0
GO:0019949	0.931476	0.86173	SUMO conjugating enzyme activity	F	sgd_e-40.bg	0	0	pom_e-40.bg	1	0.000263505
GO:0030192	0.931476	0.86173	Hsp70/Hsc70 protein regulator activity	F	sgd_e-40.bg	1	0.000186324	pom_e-40.bg	0	0
GO:0030248	0.931476	0.86173	cellulose binding	F	sgd_e-40.bg	0	0	pom_e-40.bg	1	0.000263505
GO:0030378	0.931476	0.86173	serine racemase activity	F	sgd_e-40.bg	0	0	pom_e-40.bg	1	0.000263505
GO:0030429	0.931476	0.86173	kynureninase activity	F	sgd_e-40.bg	1	0.000186324	pom_e-40.bg	0	0
GO:0030544	0.931476	0.86173	Hsp70 protein binding	F	sgd_e-40.bg	0	0	pom_e-40.bg	1	0.000263505
GO:0030555	0.931476	0.86173	RNA modification guide activity	F	sgd_e-40.bg	1	0.000186324	pom_e-40.bg	0	0
GO:0030556	0.931476	0.86173	rRNA modification guide activity	F	sgd_e-40.bg	1	0.000186324	pom_e-40.bg	0	0
GO:0030558	0.931476	0.86173	RNA pseudouridylation guide activity	F	sgd_e-40.bg	1	0.000186324	pom_e-40.bg	0	0
GO:0030559	0.931476	0.86173	rRNA pseudouridylation guide activity	F	sgd_e-40.bg	1	0.000186324	pom_e-40.bg	0	0
GO:0030572	0.931476	0.86173	phosphatidyltransferase activity	F	sgd_e-40.bg	1	0.000186324	pom_e-40.bg	0	0
GO:0030611	0.931476	0.86173	arsenate reductase activity	F	sgd_e-40.bg	1	0.000186324	pom_e-40.bg	0	0
GO:0030620	0.931476	0.86173	U2 snRNA binding	F	sgd_e-40.bg	1	0.000186324	pom_e-40.bg	0	0
GO:0030848	0.931476	0.86173	threo-3-hydroxyaspartate ammonia-lyase activity	F	sgd_e-40.bg	1	0.000186324	pom_e-40.bg	0	0
GO:0031078	0.931476	0.86173	histone deacetylase activity (H3-K14 specific)	F	sgd_e-40.bg	0	0	pom_e-40.bg	1	0.000263505
GO:0031172	0.931476	0.86173	ornithine N5-monooxygenase activity	F	sgd_e-40.bg	0	0	pom_e-40.bg	1	0.000263505
GO:0031320	0.931476	0.86173	hexitol dehydrogenase activity	F	sgd_e-40.bg	1	0.000186324	pom_e-40.bg	0	0
GO:0031369	0.931476	0.86173	translation initiation factor binding	F	sgd_e-40.bg	1	0.000186324	pom_e-40.bg	0	0
GO:0042292	0.931476	0.86173	URM1 activating enzyme activity	F	sgd_e-40.bg	1	0.000186324	pom_e-40.bg	0	0
GO:0042602	0.931476	0.86173	flavin reductase activity	F	sgd_e-40.bg	1	0.000186324	pom_e-40.bg	0	0
GO:0042736	0.931476	0.86173	NADH kinase activity	F	sgd_e-40.bg	1	0.000186324	pom_e-40.bg	0	0
GO:0042781	0.931476	0.86173	3'-tRNA processing endoribonuclease activity	F	sgd_e-40.bg	1	0.000186324	pom_e-40.bg	0	0
GO:0042799	0.931476	0.86173	histone lysine N-methyltransferase activity (H4-K20 specific)	F	sgd_e-40.bg	0	0	pom_e-40.bg	1	0.000263505
GO:0042973	0.931476	0.86173	glucan endo-1,3-beta-D-glucosidase activity	F	sgd_e-40.bg	0	0	pom_e-40.bg	1	0.000263505
GO:0042979	0.931476	0.86173	ornithine decarboxylase regulator activity	F	sgd_e-40.bg	0	0	pom_e-40.bg	1	0.000263505
GO:0043035	0.931476	0.86173	chromatin insulator sequence binding	F	sgd_e-40.bg	1	0.000186324	pom_e-40.bg	0	0
GO:0043115	0.931476	0.86173	precorrin-2 dehydrogenase activity	F	sgd_e-40.bg	1	0.000186324	pom_e-40.bg	0	0
GO:0043139	0.931476	0.86173	5' to 3' DNA helicase activity	F	sgd_e-40.bg	0	0	pom_e-40.bg	1	0.000263505
GO:0043141	0.931476	0.86173	ATP-dependent 5' to 3' DNA helicase activity	F	sgd_e-40.bg	0	0	pom_e-40.bg	1	0.000263505
GO:0043325	0.931476	0.86173	phosphatidylinositol-3,4-bisphosphate binding	F	sgd_e-40.bg	1	0.000186324	pom_e-40.bg	0	0
GO:0043334	0.931476	0.86173	2-hexaprenyl-6-methoxy-1,4-benzoquinone methyltransferase activity	F	sgd_e-40.bg	1	0.000186324	pom_e-40.bg	0	0
GO:0045015	0.931476	0.86173	HDEL sequence binding	F	sgd_e-40.bg	1	0.000186324	pom_e-40.bg	0	0
GO:0045118	0.931476	0.86173	azole transporter activity	F	sgd_e-40.bg	1	0.000186324	pom_e-40.bg	0	0
GO:0045134	0.931476	0.86173	uridine-diphosphatase activity	F	sgd_e-40.bg	1	0.000186324	pom_e-40.bg	0	0
GO:0045140	0.931476	0.86173	inositol phosphoceramide synthase activity	F	sgd_e-40.bg	1	0.000186324	pom_e-40.bg	0	0
GO:0045142	0.931476	0.86173	triplex DNA binding	F	sgd_e-40.bg	1	0.000186324	pom_e-40.bg	0	0
GO:0045153	0.931476	0.86173	electron transporter, transferring electrons within CoQH2-cytochrome c reductase complex activity	F	sgd_e-40.bg	1	0.000186324	pom_e-40.bg	0	0
GO:0045159	0.931476	0.86173	myosin II binding	F	sgd_e-40.bg	1	0.000186324	pom_e-40.bg	0	0
GO:0045290	0.931476	0.86173	D-arabinose 1-dehydrogenase [NAD(P)+] activity	F	sgd_e-40.bg	1	0.000186324	pom_e-40.bg	0	0
GO:0045437	0.931476	0.86173	uridine nucleosidase activity	F	sgd_e-40.bg	1	0.000186324	pom_e-40.bg	0	0
GO:0045462	0.931476	0.86173	trichothecene 3-O-acetyltransferase activity	F	sgd_e-40.bg	1	0.000186324	pom_e-40.bg	0	0
GO:0045703	0.931476	0.86173	ketoreductase activity	F	sgd_e-40.bg	1	0.000186324	pom_e-40.bg	0	0
GO:0046316	0.931476	0.86173	gluconokinase activity	F	sgd_e-40.bg	0	0	pom_e-40.bg	1	0.000263505
GO:0046421	0.931476	0.86173	methylisocitrate lyase activity	F	sgd_e-40.bg	1	0.000186324	pom_e-40.bg	0	0
GO:0046526	0.931476	0.86173	D-xylulose reductase activity	F	sgd_e-40.bg	1	0.000186324	pom_e-40.bg	0	0
GO:0046547	0.931476	0.86173	trans-aconitate 3-methyltransferase activity	F	sgd_e-40.bg	1	0.000186324	pom_e-40.bg	0	0
GO:0046592	0.931476	0.86173	polyamine oxidase activity	F	sgd_e-40.bg	1	0.000186324	pom_e-40.bg	0	0
GO:0046624	0.931476	0.86173	sphingolipid transporter activity	F	sgd_e-40.bg	1	0.000186324	pom_e-40.bg	0	0
GO:0046714	0.931476	0.86173	boron binding	F	sgd_e-40.bg	1	0.000186324	pom_e-40.bg	0	0
GO:0046715	0.931476	0.86173	boron transporter activity	F	sgd_e-40.bg	1	0.000186324	pom_e-40.bg	0	0
GO:0046923	0.931476	0.86173	ER retention sequence binding	F	sgd_e-40.bg	1	0.000186324	pom_e-40.bg	0	0
GO:0046974	0.931476	0.86173	histone lysine N-methyltransferase activity (H3-K9 specific)	F	sgd_e-40.bg	0	0	pom_e-40.bg	1	0.000263505
GO:0046975	0.931476	0.86173	histone lysine N-methyltransferase activity (H3-K36 specific)	F	sgd_e-40.bg	0	0	pom_e-40.bg	1	0.000263505
GO:0046992	0.931476	0.86173	oxidoreductase activity, acting on X-H and Y-H to form an X-Y bond	F	sgd_e-40.bg	0	0	pom_e-40.bg	1	0.000263505
GO:0046993	0.931476	0.86173	oxidoreductase activity, acting on X-H and Y-H to form an X-Y bond, with oxygen as acceptor	F	sgd_e-40.bg	0	0	pom_e-40.bg	1	0.000263505
GO:0047012	0.931476	0.86173	sterol-4-alpha-carboxylate 3-dehydrogenase (decarboxylating) activity	F	sgd_e-40.bg	1	0.000186324	pom_e-40.bg	0	0
GO:0047046	0.931476	0.86173	homoisocitrate dehydrogenase activity	F	sgd_e-40.bg	1	0.000186324	pom_e-40.bg	0	0
GO:0047472	0.931476	0.86173	3-carboxy-cis,cis-muconate cycloisomerase activity	F	sgd_e-40.bg	0	0	pom_e-40.bg	1	0.000263505
GO:0047631	0.931476	0.86173	ADP-ribose diphosphatase activity	F	sgd_e-40.bg	1	0.000186324	pom_e-40.bg	0	0
GO:0050133	0.931476	0.86173	N6-hydroxylysine O-acetyltransferase activity	F	sgd_e-40.bg	0	0	pom_e-40.bg	1	0.000263505
GO:0050177	0.931476	0.86173	phenylpyruvate decarboxylase activity	F	sgd_e-40.bg	1	0.000186324	pom_e-40.bg	0	0
GO:0050236	0.931476	0.86173	pyridoxine 4-dehydrogenase activity	F	sgd_e-40.bg	0	0	pom_e-40.bg	1	0.000263505
GO:0050311	0.931476	0.86173	sulfite reductase (ferredoxin) activity	F	sgd_e-40.bg	0	0	pom_e-40.bg	1	0.000263505
GO:0050516	0.931476	0.86173	inositol-polyphosphate multikinase activity	F	sgd_e-40.bg	1	0.000186324	pom_e-40.bg	0	0
GO:0050576	0.931476	0.86173	3-keto-steroid reductase activity	F	sgd_e-40.bg	1	0.000186324	pom_e-40.bg	0	0
GO:0050833	0.931476	0.86173	pyruvate transporter activity	F	sgd_e-40.bg	1	0.000186324	pom_e-40.bg	0	0
GO:0051139	0.931476	0.86173	metal ion:hydrogen antiporter activity	F	sgd_e-40.bg	1	0.000186324	pom_e-40.bg	0	0
GO:0051185	0.931476	0.86173	coenzyme transporter activity	F	sgd_e-40.bg	1	0.000186324	pom_e-40.bg	0	0
GO:0051266	0.931476	0.86173	sirohydrochlorin ferrochelatase activity	F	sgd_e-40.bg	1	0.000186324	pom_e-40.bg	0	0
GO:0051268	0.931476	0.86173	alpha-keto amide reductase activity	F	sgd_e-40.bg	1	0.000186324	pom_e-40.bg	0	0
GO:0051269	0.931476	0.86173	alpha-keto ester reductase activity	F	sgd_e-40.bg	1	0.000186324	pom_e-40.bg	0	0
GO:0004428	0.931476	0.86304	inositol or phosphatidylinositol kinase activity	F	sgd_e-40.bg	11	0.00204956	pom_e-40.bg	8	0.00210804
GO:0005507	0.931476	0.86304	copper ion binding	F	sgd_e-40.bg	11	0.00204956	pom_e-40.bg	8	0.00210804
GO:0016278	0.931476	0.86304	lysine N-methyltransferase activity	F	sgd_e-40.bg	11	0.00204956	pom_e-40.bg	8	0.00210804
GO:0016279	0.931476	0.86304	protein-lysine N-methyltransferase activity	F	sgd_e-40.bg	11	0.00204956	pom_e-40.bg	8	0.00210804
GO:0016646	0.931476	0.86304	oxidoreductase activity, acting on the CH-NH group of donors, NAD or NADP as acceptor	F	sgd_e-40.bg	12	0.00223589	pom_e-40.bg	7	0.00184453
GO:0042054	0.931476	0.86304	histone methyltransferase activity	F	sgd_e-40.bg	11	0.00204956	pom_e-40.bg	8	0.00210804
GO:0051287	0.931476	0.86304	NAD binding	F	sgd_e-40.bg	11	0.00204956	pom_e-40.bg	8	0.00210804
GO:0016765	0.931476	0.86484	transferase activity, transferring alkyl or aryl (other than methyl) groups	F	sgd_e-40.bg	34	0.00633501	pom_e-40.bg	26	0.00685112
GO:0019239	0.931476	0.86669	deaminase activity	F	sgd_e-40.bg	13	0.00242221	pom_e-40.bg	9	0.00237154
GO:0004497	0.931476	0.87105	monooxygenase activity	F	sgd_e-40.bg	8	0.00149059	pom_e-40.bg	6	0.00158103
GO:0004576	0.931476	0.87105	oligosaccharyl transferase activity	F	sgd_e-40.bg	9	0.00167691	pom_e-40.bg	5	0.00131752
GO:0016616	0.931476	0.87131	oxidoreductase activity, acting on the CH-OH group of donors, NAD or NADP as acceptor	F	sgd_e-40.bg	64	0.0119247	pom_e-40.bg	43	0.0113307
GO:0000339	0.931476	0.87348	RNA cap binding	F	sgd_e-40.bg	2	0.000372648	pom_e-40.bg	2	0.000527009
GO:0000702	0.931476	0.87348	oxidized base lesion DNA N-glycosylase activity	F	sgd_e-40.bg	3	0.000558971	pom_e-40.bg	1	0.000263505
GO:0003720	0.931476	0.87348	telomerase activity	F	sgd_e-40.bg	2	0.000372648	pom_e-40.bg	2	0.000527009
GO:0003725	0.931476	0.87348	double-stranded RNA binding	F	sgd_e-40.bg	2	0.000372648	pom_e-40.bg	2	0.000527009
GO:0003849	0.931476	0.87348	3-deoxy-7-phosphoheptulonate synthase activity	F	sgd_e-40.bg	2	0.000372648	pom_e-40.bg	2	0.000527009
GO:0003896	0.931476	0.87348	DNA primase activity	F	sgd_e-40.bg	2	0.000372648	pom_e-40.bg	2	0.000527009
GO:0003905	0.931476	0.87348	alkylbase DNA N-glycosylase activity	F	sgd_e-40.bg	2	0.000372648	pom_e-40.bg	2	0.000527009
GO:0003918	0.931476	0.87348	DNA topoisomerase (ATP-hydrolyzing) activity	F	sgd_e-40.bg	2	0.000372648	pom_e-40.bg	2	0.000527009
GO:0003959	0.931476	0.87348	NADPH dehydrogenase activity	F	sgd_e-40.bg	2	0.000372648	pom_e-40.bg	2	0.000527009
GO:0003962	0.931476	0.87348	cystathionine gamma-synthase activity	F	sgd_e-40.bg	3	0.000558971	pom_e-40.bg	1	0.000263505
GO:0003983	0.931476	0.87348	UTP-glucose-1-phosphate uridylyltransferase activity	F	sgd_e-40.bg	2	0.000372648	pom_e-40.bg	2	0.000527009
GO:0003984	0.931476	0.87348	acetolactate synthase activity	F	sgd_e-40.bg	2	0.000372648	pom_e-40.bg	2	0.000527009
GO:0003991	0.931476	0.87348	acetylglutamate kinase activity	F	sgd_e-40.bg	2	0.000372648	pom_e-40.bg	2	0.000527009
GO:0003994	0.931476	0.87348	aconitate hydratase activity	F	sgd_e-40.bg	2	0.000372648	pom_e-40.bg	2	0.000527009
GO:0004043	0.931476	0.87348	L-aminoadipate-semialdehyde dehydrogenase activity	F	sgd_e-40.bg	2	0.000372648	pom_e-40.bg	2	0.000527009
GO:0004045	0.931476	0.87348	aminoacyl-tRNA hydrolase activity	F	sgd_e-40.bg	2	0.000372648	pom_e-40.bg	2	0.000527009
GO:0004047	0.931476	0.87348	aminomethyltransferase activity	F	sgd_e-40.bg	2	0.000372648	pom_e-40.bg	2	0.000527009
GO:0004069	0.931476	0.87348	aspartate transaminase activity	F	sgd_e-40.bg	2	0.000372648	pom_e-40.bg	2	0.000527009
GO:0004070	0.931476	0.87348	aspartate carbamoyltransferase activity	F	sgd_e-40.bg	2	0.000372648	pom_e-40.bg	2	0.000527009
GO:0004108	0.931476	0.87348	citrate (Si)-synthase activity	F	sgd_e-40.bg	3	0.000558971	pom_e-40.bg	1	0.000263505
GO:0004112	0.931476	0.87348	cyclic-nucleotide phosphodiesterase activity	F	sgd_e-40.bg	3	0.000558971	pom_e-40.bg	1	0.000263505
GO:0004124	0.931476	0.87348	cysteine synthase activity	F	sgd_e-40.bg	2	0.000372648	pom_e-40.bg	2	0.000527009
GO:0004240	0.931476	0.87348	mitochondrial processing peptidase activity	F	sgd_e-40.bg	2	0.000372648	pom_e-40.bg	2	0.000527009
GO:0004274	0.931476	0.87348	dipeptidyl-peptidase IV activity	F	sgd_e-40.bg	2	0.000372648	pom_e-40.bg	2	0.000527009
GO:0004314	0.931476	0.87348	[acyl-carrier protein] S-malonyltransferase activity	F	sgd_e-40.bg	2	0.000372648	pom_e-40.bg	2	0.000527009
GO:0004321	0.931476	0.87348	fatty-acyl-CoA synthase activity	F	sgd_e-40.bg	2	0.000372648	pom_e-40.bg	2	0.000527009
GO:0004329	0.931476	0.87348	formate-tetrahydrofolate ligase activity	F	sgd_e-40.bg	2	0.000372648	pom_e-40.bg	2	0.000527009
GO:0004367	0.931476	0.87348	glycerol-3-phosphate dehydrogenase (NAD+) activity	F	sgd_e-40.bg	2	0.000372648	pom_e-40.bg	2	0.000527009
GO:0004371	0.931476	0.87348	glycerone kinase activity	F	sgd_e-40.bg	2	0.000372648	pom_e-40.bg	2	0.000527009
GO:0004408	0.931476	0.87348	holocytochrome-c synthase activity	F	sgd_e-40.bg	2	0.000372648	pom_e-40.bg	2	0.000527009
GO:0004427	0.931476	0.87348	inorganic diphosphatase activity	F	sgd_e-40.bg	2	0.000372648	pom_e-40.bg	2	0.000527009
GO:0004449	0.931476	0.87348	isocitrate dehydrogenase (NAD+) activity	F	sgd_e-40.bg	2	0.000372648	pom_e-40.bg	2	0.000527009
GO:0004450	0.931476	0.87348	isocitrate dehydrogenase (NADP+) activity	F	sgd_e-40.bg	3	0.000558971	pom_e-40.bg	1	0.000263505
GO:0004452	0.931476	0.87348	isopentenyl-diphosphate delta-isomerase activity	F	sgd_e-40.bg	2	0.000372648	pom_e-40.bg	2	0.000527009
GO:0004489	0.931476	0.87348	methylenetetrahydrofolate reductase (NADPH) activity	F	sgd_e-40.bg	2	0.000372648	pom_e-40.bg	2	0.000527009
GO:0004551	0.931476	0.87348	nucleotide diphosphatase activity	F	sgd_e-40.bg	3	0.000558971	pom_e-40.bg	1	0.000263505
GO:0004555	0.931476	0.87348	alpha,alpha-trehalase activity	F	sgd_e-40.bg	3	0.000558971	pom_e-40.bg	1	0.000263505
GO:0004652	0.931476	0.87348	polynucleotide adenylyltransferase activity	F	sgd_e-40.bg	2	0.000372648	pom_e-40.bg	2	0.000527009
GO:0004663	0.931476	0.87348	Rab-protein geranylgeranyltransferase activity	F	sgd_e-40.bg	2	0.000372648	pom_e-40.bg	2	0.000527009
GO:0004683	0.931476	0.87348	calmodulin regulated protein kinase activity	F	sgd_e-40.bg	2	0.000372648	pom_e-40.bg	2	0.000527009
GO:0004685	0.931476	0.87348	calcium- and calmodulin-dependent protein kinase activity	F	sgd_e-40.bg	2	0.000372648	pom_e-40.bg	2	0.000527009
GO:0004690	0.931476	0.87348	cyclic nucleotide-dependent protein kinase activity	F	sgd_e-40.bg	3	0.000558971	pom_e-40.bg	1	0.000263505
GO:0004691	0.931476	0.87348	cAMP-dependent protein kinase activity	F	sgd_e-40.bg	3	0.000558971	pom_e-40.bg	1	0.000263505
GO:0004708	0.931476	0.87348	MAP kinase kinase activity	F	sgd_e-40.bg	2	0.000372648	pom_e-40.bg	2	0.000527009
GO:0004714	0.931476	0.87348	transmembrane receptor protein tyrosine kinase activity	F	sgd_e-40.bg	2	0.000372648	pom_e-40.bg	2	0.000527009
GO:0004738	0.931476	0.87348	pyruvate dehydrogenase activity	F	sgd_e-40.bg	2	0.000372648	pom_e-40.bg	2	0.000527009
GO:0004739	0.931476	0.87348	pyruvate dehydrogenase (acetyl-transferring) activity	F	sgd_e-40.bg	2	0.000372648	pom_e-40.bg	2	0.000527009
GO:0004743	0.931476	0.87348	pyruvate kinase activity	F	sgd_e-40.bg	3	0.000558971	pom_e-40.bg	1	0.000263505
GO:0004746	0.931476	0.87348	riboflavin synthase activity	F	sgd_e-40.bg	2	0.000372648	pom_e-40.bg	2	0.000527009
GO:0004753	0.931476	0.87348	saccharopine dehydrogenase activity	F	sgd_e-40.bg	2	0.000372648	pom_e-40.bg	2	0.000527009
GO:0004758	0.931476	0.87348	serine C-palmitoyltransferase activity	F	sgd_e-40.bg	2	0.000372648	pom_e-40.bg	2	0.000527009
GO:0004774	0.931476	0.87348	succinate-CoA ligase activity	F	sgd_e-40.bg	2	0.000372648	pom_e-40.bg	2	0.000527009
GO:0004776	0.931476	0.87348	succinate-CoA ligase (GDP-forming) activity	F	sgd_e-40.bg	2	0.000372648	pom_e-40.bg	2	0.000527009
GO:0004816	0.931476	0.87348	asparagine-tRNA ligase activity	F	sgd_e-40.bg	2	0.000372648	pom_e-40.bg	2	0.000527009
GO:0004822	0.931476	0.87348	isoleucine-tRNA ligase activity	F	sgd_e-40.bg	2	0.000372648	pom_e-40.bg	2	0.000527009
GO:0004823	0.931476	0.87348	leucine-tRNA ligase activity	F	sgd_e-40.bg	2	0.000372648	pom_e-40.bg	2	0.000527009
GO:0004824	0.931476	0.87348	lysine-tRNA ligase activity	F	sgd_e-40.bg	2	0.000372648	pom_e-40.bg	2	0.000527009
GO:0004825	0.931476	0.87348	methionine-tRNA ligase activity	F	sgd_e-40.bg	2	0.000372648	pom_e-40.bg	2	0.000527009
GO:0004827	0.931476	0.87348	proline-tRNA ligase activity	F	sgd_e-40.bg	2	0.000372648	pom_e-40.bg	2	0.000527009
GO:0004828	0.931476	0.87348	serine-tRNA ligase activity	F	sgd_e-40.bg	2	0.000372648	pom_e-40.bg	2	0.000527009
GO:0004829	0.931476	0.87348	threonine-tRNA ligase activity	F	sgd_e-40.bg	2	0.000372648	pom_e-40.bg	2	0.000527009
GO:0004830	0.931476	0.87348	tryptophan-tRNA ligase activity	F	sgd_e-40.bg	2	0.000372648	pom_e-40.bg	2	0.000527009
GO:0004831	0.931476	0.87348	tyrosine-tRNA ligase activity	F	sgd_e-40.bg	2	0.000372648	pom_e-40.bg	2	0.000527009
GO:0004932	0.931476	0.87348	mating-type factor pheromone receptor activity	F	sgd_e-40.bg	2	0.000372648	pom_e-40.bg	2	0.000527009
GO:0005006	0.931476	0.87348	epidermal growth factor receptor activity	F	sgd_e-40.bg	2	0.000372648	pom_e-40.bg	2	0.000527009
GO:0005092	0.931476	0.87348	GDP-dissociation inhibitor activity	F	sgd_e-40.bg	2	0.000372648	pom_e-40.bg	2	0.000527009
GO:0005125	0.931476	0.87348	cytokine activity	F	sgd_e-40.bg	2	0.000372648	pom_e-40.bg	2	0.000527009
GO:0005254	0.931476	0.87348	chloride channel activity	F	sgd_e-40.bg	2	0.000372648	pom_e-40.bg	2	0.000527009
GO:0005262	0.931476	0.87348	calcium channel activity	F	sgd_e-40.bg	2	0.000372648	pom_e-40.bg	2	0.000527009
GO:0005451	0.931476	0.87348	monovalent cation:proton antiporter activity	F	sgd_e-40.bg	3	0.000558971	pom_e-40.bg	1	0.000263505
GO:0005487	0.931476	0.87348	nucleocytoplasmic transporter activity	F	sgd_e-40.bg	3	0.000558971	pom_e-40.bg	1	0.000263505
GO:0008440	0.931476	0.87348	inositol-trisphosphate 3-kinase activity	F	sgd_e-40.bg	2	0.000372648	pom_e-40.bg	2	0.000527009
GO:0008450	0.931476	0.87348	O-sialoglycoprotein endopeptidase activity	F	sgd_e-40.bg	2	0.000372648	pom_e-40.bg	2	0.000527009
GO:0008478	0.931476	0.87348	pyridoxal kinase activity	F	sgd_e-40.bg	2	0.000372648	pom_e-40.bg	2	0.000527009
GO:0008640	0.931476	0.87348	ubiquitin-like conjugating enzyme activity	F	sgd_e-40.bg	3	0.000558971	pom_e-40.bg	1	0.000263505
GO:0008722	0.931476	0.87348	DNA helicase IV activity	F	sgd_e-40.bg	2	0.000372648	pom_e-40.bg	2	0.000527009
GO:0008889	0.931476	0.87348	glycerophosphodiester phosphodiesterase activity	F	sgd_e-40.bg	2	0.000372648	pom_e-40.bg	2	0.000527009
GO:0008898	0.931476	0.87348	homocysteine S-methyltransferase activity	F	sgd_e-40.bg	3	0.000558971	pom_e-40.bg	1	0.000263505
GO:0008967	0.931476	0.87348	phosphoglycolate phosphatase activity	F	sgd_e-40.bg	2	0.000372648	pom_e-40.bg	2	0.000527009
GO:0009975	0.931476	0.87348	cyclase activity	F	sgd_e-40.bg	2	0.000372648	pom_e-40.bg	2	0.000527009
GO:0015288	0.931476	0.87348	porin activity	F	sgd_e-40.bg	2	0.000372648	pom_e-40.bg	2	0.000527009
GO:0015927	0.931476	0.87348	trehalase activity	F	sgd_e-40.bg	3	0.000558971	pom_e-40.bg	1	0.000263505
GO:0016273	0.931476	0.87348	arginine N-methyltransferase activity	F	sgd_e-40.bg	3	0.000558971	pom_e-40.bg	1	0.000263505
GO:0016274	0.931476	0.87348	protein-arginine N-methyltransferase activity	F	sgd_e-40.bg	3	0.000558971	pom_e-40.bg	1	0.000263505
GO:0016289	0.931476	0.87348	CoA hydrolase activity	F	sgd_e-40.bg	3	0.000558971	pom_e-40.bg	1	0.000263505
GO:0016307	0.931476	0.87348	phosphatidylinositol phosphate kinase activity	F	sgd_e-40.bg	2	0.000372648	pom_e-40.bg	2	0.000527009
GO:0016308	0.931476	0.87348	1-phosphatidylinositol-4-phosphate 5-kinase activity	F	sgd_e-40.bg	2	0.000372648	pom_e-40.bg	2	0.000527009
GO:0016411	0.931476	0.87348	acylglycerol O-acyltransferase activity	F	sgd_e-40.bg	2	0.000372648	pom_e-40.bg	2	0.000527009
GO:0016418	0.931476	0.87348	S-acetyltransferase activity	F	sgd_e-40.bg	2	0.000372648	pom_e-40.bg	2	0.000527009
GO:0016419	0.931476	0.87348	S-malonyltransferase activity	F	sgd_e-40.bg	2	0.000372648	pom_e-40.bg	2	0.000527009
GO:0016420	0.931476	0.87348	malonyltransferase activity	F	sgd_e-40.bg	2	0.000372648	pom_e-40.bg	2	0.000527009
GO:0016454	0.931476	0.87348	C-palmitoyltransferase activity	F	sgd_e-40.bg	2	0.000372648	pom_e-40.bg	2	0.000527009
GO:0016503	0.931476	0.87348	pheromone receptor activity	F	sgd_e-40.bg	2	0.000372648	pom_e-40.bg	2	0.000527009
GO:0016655	0.931476	0.87348	oxidoreductase activity, acting on NADH or NADPH, quinone or similar compound as acceptor	F	sgd_e-40.bg	2	0.000372648	pom_e-40.bg	2	0.000527009
GO:0016671	0.931476	0.87348	oxidoreductase activity, acting on sulfur group of donors, disulfide as acceptor	F	sgd_e-40.bg	2	0.000372648	pom_e-40.bg	2	0.000527009
GO:0016743	0.931476	0.87348	carboxyl- and carbamoyltransferase activity	F	sgd_e-40.bg	2	0.000372648	pom_e-40.bg	2	0.000527009
GO:0016748	0.931476	0.87348	succinyltransferase activity	F	sgd_e-40.bg	2	0.000372648	pom_e-40.bg	2	0.000527009
GO:0016801	0.931476	0.87348	hydrolase activity, acting on ether bonds	F	sgd_e-40.bg	2	0.000372648	pom_e-40.bg	2	0.000527009
GO:0016812	0.931476	0.87348	hydrolase activity, acting on carbon-nitrogen (but not peptide) bonds, in cyclic amides	F	sgd_e-40.bg	2	0.000372648	pom_e-40.bg	2	0.000527009
GO:0019199	0.931476	0.87348	transmembrane receptor protein kinase activity	F	sgd_e-40.bg	2	0.000372648	pom_e-40.bg	2	0.000527009
GO:0019787	0.931476	0.87348	ubiquitin-like-protein ligase activity	F	sgd_e-40.bg	3	0.000558971	pom_e-40.bg	1	0.000263505
GO:0019789	0.931476	0.87348	SUMO ligase activity	F	sgd_e-40.bg	3	0.000558971	pom_e-40.bg	1	0.000263505
GO:0030060	0.931476	0.87348	L-malate dehydrogenase activity	F	sgd_e-40.bg	3	0.000558971	pom_e-40.bg	1	0.000263505
GO:0030189	0.931476	0.87348	chaperone activator activity	F	sgd_e-40.bg	2	0.000372648	pom_e-40.bg	2	0.000527009
GO:0042577	0.931476	0.87348	lipid phosphatase activity	F	sgd_e-40.bg	2	0.000372648	pom_e-40.bg	2	0.000527009
GO:0050661	0.931476	0.87348	NADP binding	F	sgd_e-40.bg	2	0.000372648	pom_e-40.bg	2	0.000527009
GO:0003747	0.931476	0.87738	translation release factor activity	F	sgd_e-40.bg	5	0.000931619	pom_e-40.bg	4	0.00105402
GO:0004012	0.931476	0.87738	phospholipid-translocating ATPase activity	F	sgd_e-40.bg	6	0.00111794	pom_e-40.bg	3	0.000790514
GO:0004028	0.931476	0.87738	aldehyde dehydrogenase activity	F	sgd_e-40.bg	6	0.00111794	pom_e-40.bg	3	0.000790514
GO:0005253	0.931476	0.87738	anion channel activity	F	sgd_e-40.bg	5	0.000931619	pom_e-40.bg	4	0.00105402
GO:0008079	0.931476	0.87738	translation termination factor activity	F	sgd_e-40.bg	5	0.000931619	pom_e-40.bg	4	0.00105402
GO:0008138	0.931476	0.87738	protein tyrosine/serine/threonine phosphatase activity	F	sgd_e-40.bg	6	0.00111794	pom_e-40.bg	3	0.000790514
GO:0008318	0.931476	0.87738	protein prenyltransferase activity	F	sgd_e-40.bg	5	0.000931619	pom_e-40.bg	4	0.00105402
GO:0008422	0.931476	0.87738	beta-glucosidase activity	F	sgd_e-40.bg	5	0.000931619	pom_e-40.bg	4	0.00105402
GO:0009374	0.931476	0.87738	biotin binding	F	sgd_e-40.bg	6	0.00111794	pom_e-40.bg	3	0.000790514
GO:0015247	0.931476	0.87738	aminophospholipid transporter activity	F	sgd_e-40.bg	6	0.00111794	pom_e-40.bg	3	0.000790514
GO:0016742	0.931476	0.87738	hydroxymethyl-, formyl- and related transferase activity	F	sgd_e-40.bg	5	0.000931619	pom_e-40.bg	4	0.00105402
GO:0016833	0.931476	0.87738	oxo-acid-lyase activity	F	sgd_e-40.bg	5	0.000931619	pom_e-40.bg	4	0.00105402
GO:0016863	0.931476	0.87738	intramolecular oxidoreductase activity, transposing C=C bonds	F	sgd_e-40.bg	5	0.000931619	pom_e-40.bg	4	0.00105402
GO:0019209	0.931476	0.87738	kinase activator activity	F	sgd_e-40.bg	6	0.00111794	pom_e-40.bg	3	0.000790514
GO:0003684	0.931476	0.87811	damaged DNA binding	F	sgd_e-40.bg	24	0.00447177	pom_e-40.bg	17	0.00447958
GO:0016903	0.931476	0.87811	oxidoreductase activity, acting on the aldehyde or oxo group of donors	F	sgd_e-40.bg	24	0.00447177	pom_e-40.bg	17	0.00447958
GO:0004377	0.932139	0.88039	glycolipid 2-alpha-mannosyltransferase activity	F	sgd_e-40.bg	9	0.00167691	pom_e-40.bg	6	0.00158103
GO:0016705	0.932139	0.88039	oxidoreductase activity, acting on paired donors, with incorporation or reduction of molecular oxygen	F	sgd_e-40.bg	9	0.00167691	pom_e-40.bg	6	0.00158103
GO:0016868	0.932139	0.88039	intramolecular transferase activity, phosphotransferases	F	sgd_e-40.bg	8	0.00149059	pom_e-40.bg	7	0.00184453
GO:0030976	0.932139	0.88039	thiamin pyrophosphate binding	F	sgd_e-40.bg	8	0.00149059	pom_e-40.bg	7	0.00184453
[truncated: 132 more rows]

## Sheet: Sheet3
GO id	qvalue	pvalue	GO term	aspect	genome1	count1	percent1	genome2	count2	percent2
[truncated: 522 more rows]
