# Supplementary material for: Genome comparison using Gene Ontology (GO) with statistical testing
Source: BMC Bioinformatics. 2006 Aug 11;7:374. doi: 10.1186/1471-2105-7-374 (PMC1569881; doi:10.1186/1471-2105-7-374)
Supplement: Additional File 1 — Supplementary materials and related programs. The compressed file contains supplementary materials and related programs for the paper, including the source codes and documents, the genome comparison results between PCC6803_PCC7120, Cerevisiae_Pombe and Human_Mouse, the figures for the effect of using different subsets of the input genes and the statistical analysis about the BLAST HSP (High scoring Segment Pair) length. Please unzip the file and read the "index.htm" for detail. Also, you can visit the website for the information (). [file 1471-2105-7-374-S1.zip › GO/Human_Mouse_GOview.xls]

## Sheet: Sheet1
Biological Process GOtree (qvalue cutoff 1e-6)
GO:0008150	0	0	biological_process	P	humanid.bg	29846	0.755767	mouseid.bg	24170	0.714117
GO:0007610	0	0	behavior	P	humanid.bg	291	0.00736877	mouseid.bg	559	0.016516
GO:0007611	5.01766e-07	2.8487e-08	learning and/or memory	P	humanid.bg	19	0.000481122	mouseid.bg	64	0.00189092
GO:0007626	0	0	locomotory behavior	P	humanid.bg	224	0.00567218	mouseid.bg	438	0.012941
GO:0040011	0	0	locomotion	P	humanid.bg	218	0.00552025	mouseid.bg	398	0.0117591
GO:0006928	0	0	cell motility	P	humanid.bg	218	0.00552025	mouseid.bg	390	0.0115228
GO:0016477	0	0	cell migration	P	humanid.bg	82	0.00207642	mouseid.bg	341	0.010075
GO:0007411	1.71187e-12	5.1e-14	axon guidance	P	humanid.bg	26	0.000658378	mouseid.bg	102	0.00301365
GO:0001764	1.25977e-12	3.7e-14	neuron migration	P	humanid.bg	2	5.06445e-05	mouseid.bg	56	0.00165455
GO:0030334	4.58801e-09	1.902e-10	regulation of cell migration	P	humanid.bg	22	0.000557089	mouseid.bg	79	0.0023341
GO:0030336	7.39861e-07	4.3772e-08	negative regulation of cell migration	P	humanid.bg	1	2.53222e-05	mouseid.bg	30	0.000886368
GO:0051270	4.58801e-09	1.902e-10	regulation of cell motility	P	humanid.bg	22	0.000557089	mouseid.bg	79	0.0023341
GO:0051271	7.39861e-07	4.3772e-08	negative regulation of cell motility	P	humanid.bg	1	2.53222e-05	mouseid.bg	30	0.000886368
GO:0030336	7.39861e-07	4.3772e-08	negative regulation of cell migration	P	humanid.bg	1	2.53222e-05	mouseid.bg	30	0.000886368
GO:0030334	4.58801e-09	1.902e-10	regulation of cell migration	P	humanid.bg	22	0.000557089	mouseid.bg	79	0.0023341
GO:0030336	7.39861e-07	4.3772e-08	negative regulation of cell migration	P	humanid.bg	1	2.53222e-05	mouseid.bg	30	0.000886368
GO:0040012	4.17356e-10	1.5601e-11	regulation of locomotion	P	humanid.bg	22	0.000557089	mouseid.bg	84	0.00248183
GO:0040013	7.39861e-07	4.3772e-08	negative regulation of locomotion	P	humanid.bg	1	2.53222e-05	mouseid.bg	30	0.000886368
GO:0051271	7.39861e-07	4.3772e-08	negative regulation of cell motility	P	humanid.bg	1	2.53222e-05	mouseid.bg	30	0.000886368
GO:0030336	7.39861e-07	4.3772e-08	negative regulation of cell migration	P	humanid.bg	1	2.53222e-05	mouseid.bg	30	0.000886368
GO:0051270	4.58801e-09	1.902e-10	regulation of cell motility	P	humanid.bg	22	0.000557089	mouseid.bg	79	0.0023341
GO:0051271	7.39861e-07	4.3772e-08	negative regulation of cell motility	P	humanid.bg	1	2.53222e-05	mouseid.bg	30	0.000886368
GO:0030336	7.39861e-07	4.3772e-08	negative regulation of cell migration	P	humanid.bg	1	2.53222e-05	mouseid.bg	30	0.000886368
GO:0030334	4.58801e-09	1.902e-10	regulation of cell migration	P	humanid.bg	22	0.000557089	mouseid.bg	79	0.0023341
GO:0030336	7.39861e-07	4.3772e-08	negative regulation of cell migration	P	humanid.bg	1	2.53222e-05	mouseid.bg	30	0.000886368
GO:0050795	9.71761e-11	3.414e-12	regulation of behavior	P	humanid.bg	22	0.000557089	mouseid.bg	87	0.00257047
GO:0048521	1.42398e-07	7.304e-09	negative regulation of behavior	P	humanid.bg	1	2.53222e-05	mouseid.bg	33	0.000975004
GO:0040013	7.39861e-07	4.3772e-08	negative regulation of locomotion	P	humanid.bg	1	2.53222e-05	mouseid.bg	30	0.000886368
GO:0051271	7.39861e-07	4.3772e-08	negative regulation of cell motility	P	humanid.bg	1	2.53222e-05	mouseid.bg	30	0.000886368
GO:0030336	7.39861e-07	4.3772e-08	negative regulation of cell migration	P	humanid.bg	1	2.53222e-05	mouseid.bg	30	0.000886368
GO:0040012	4.17356e-10	1.5601e-11	regulation of locomotion	P	humanid.bg	22	0.000557089	mouseid.bg	84	0.00248183
GO:0040013	7.39861e-07	4.3772e-08	negative regulation of locomotion	P	humanid.bg	1	2.53222e-05	mouseid.bg	30	0.000886368
GO:0051271	7.39861e-07	4.3772e-08	negative regulation of cell motility	P	humanid.bg	1	2.53222e-05	mouseid.bg	30	0.000886368
GO:0030336	7.39861e-07	4.3772e-08	negative regulation of cell migration	P	humanid.bg	1	2.53222e-05	mouseid.bg	30	0.000886368
GO:0051270	4.58801e-09	1.902e-10	regulation of cell motility	P	humanid.bg	22	0.000557089	mouseid.bg	79	0.0023341
GO:0051271	7.39861e-07	4.3772e-08	negative regulation of cell motility	P	humanid.bg	1	2.53222e-05	mouseid.bg	30	0.000886368
GO:0030336	7.39861e-07	4.3772e-08	negative regulation of cell migration	P	humanid.bg	1	2.53222e-05	mouseid.bg	30	0.000886368
GO:0030334	4.58801e-09	1.902e-10	regulation of cell migration	P	humanid.bg	22	0.000557089	mouseid.bg	79	0.0023341
GO:0030336	7.39861e-07	4.3772e-08	negative regulation of cell migration	P	humanid.bg	1	2.53222e-05	mouseid.bg	30	0.000886368
GO:0000004	0	0	biological process unknown	P	humanid.bg	967	0.0244866	mouseid.bg	42	0.00124091
GO:0009987	0	0	cellular process	P	humanid.bg	23613	0.597934	mouseid.bg	21750	0.642617
GO:0007154	0	0	cell communication	P	humanid.bg	6331	0.160315	mouseid.bg	6772	0.200083
GO:0007267	0.000161918	1.3971e-05	cell-cell signaling	P	humanid.bg	651	0.0164848	mouseid.bg	426	0.0125864
GO:0045168	1.84672e-07	9.7838e-09	cell-cell signaling involved in cell fate commitment	P	humanid.bg	0	0	mouseid.bg	30	0.000886368
GO:0031128	1.84672e-07	9.7838e-09	induction	P	humanid.bg	0	0	mouseid.bg	30	0.000886368
GO:0001759	1.84672e-07	9.7838e-09	induction of an organ	P	humanid.bg	0	0	mouseid.bg	30	0.000886368
GO:0007165	0	0	signal transduction	P	humanid.bg	5018	0.127067	mouseid.bg	5533	0.163476
GO:0007166	0	0	cell surface receptor linked signal transduction	P	humanid.bg	2552	0.0646223	mouseid.bg	3715	0.109762
GO:0007186	0	0	G-protein coupled receptor protein signaling pathway	P	humanid.bg	1905	0.0482388	mouseid.bg	2914	0.0860958
GO:0007187	0.694582	0.31508	G-protein signaling, coupled to cyclic nucleotide second messenger	P	humanid.bg	97	0.00245626	mouseid.bg	97	0.00286592
GO:0007188	0.00718004	0.00091819	G-protein signaling, coupled to cAMP nucleotide second messenger	P	humanid.bg	61	0.00154466	mouseid.bg	91	0.00268865
GO:0007189	6.98241e-09	3.1203e-10	G-protein signaling, adenylate cyclase activating pathway	P	humanid.bg	22	0.000557089	mouseid.bg	78	0.00230456
GO:0007167	1.11643e-10	3.985e-12	enzyme linked receptor protein signaling pathway	P	humanid.bg	213	0.00539363	mouseid.bg	333	0.00983868
GO:0007178	4.99852e-09	2.1354e-10	transmembrane receptor protein serine/threonine kinase signaling pathway	P	humanid.bg	44	0.00111418	mouseid.bg	112	0.00330911
GO:0007242	0.0671641	0.013497	intracellular signaling cascade	P	humanid.bg	1756	0.0444658	mouseid.bg	1636	0.0483366
GO:0007243	0.0182118	0.0027333	protein kinase cascade	P	humanid.bg	306	0.0077486	mouseid.bg	333	0.00983868
GO:0007249	0.00521926	0.00064544	I-kappaB kinase/NF-kappaB cascade	P	humanid.bg	137	0.00346914	mouseid.bg	71	0.00209774
GO:0043122	5.58118e-13	1.6e-14	regulation of I-kappaB kinase/NF-kappaB cascade	P	humanid.bg	107	0.00270948	mouseid.bg	13	0.000384093
GO:0043123	1.25977e-12	3.7e-14	positive regulation of I-kappaB kinase/NF-kappaB cascade	P	humanid.bg	100	0.00253222	mouseid.bg	11	0.000325001
GO:0000165	1.58165e-08	7.3348e-10	MAPKKK cascade	P	humanid.bg	99	0.0025069	mouseid.bg	181	0.00534775
GO:0019932	0.964407	0.82043	second-messenger-mediated signaling	P	humanid.bg	249	0.00630523	mouseid.bg	208	0.00614548
GO:0019935	0.559111	0.22267	cyclic-nucleotide-mediated signaling	P	humanid.bg	110	0.00278544	mouseid.bg	112	0.00330911
GO:0007187	0.694582	0.31508	G-protein signaling, coupled to cyclic nucleotide second messenger	P	humanid.bg	97	0.00245626	mouseid.bg	97	0.00286592
GO:0007188	0.00718004	0.00091819	G-protein signaling, coupled to cAMP nucleotide second messenger	P	humanid.bg	61	0.00154466	mouseid.bg	91	0.00268865
GO:0007189	6.98241e-09	3.1203e-10	G-protein signaling, adenylate cyclase activating pathway	P	humanid.bg	22	0.000557089	mouseid.bg	78	0.00230456
GO:0019933	0.00128662	0.00013452	cAMP-mediated signaling	P	humanid.bg	63	0.0015953	mouseid.bg	100	0.00295456
GO:0007188	0.00718004	0.00091819	G-protein signaling, coupled to cAMP nucleotide second messenger	P	humanid.bg	61	0.00154466	mouseid.bg	91	0.00268865
GO:0007189	6.98241e-09	3.1203e-10	G-protein signaling, adenylate cyclase activating pathway	P	humanid.bg	22	0.000557089	mouseid.bg	78	0.00230456
GO:0009966	0.902958	0.60654	regulation of signal transduction	P	humanid.bg	230	0.00582411	mouseid.bg	208	0.00614548
GO:0009967	0.000212294	1.8616e-05	positive regulation of signal transduction	P	humanid.bg	113	0.00286141	mouseid.bg	46	0.0013591
GO:0043123	1.25977e-12	3.7e-14	positive regulation of I-kappaB kinase/NF-kappaB cascade	P	humanid.bg	100	0.00253222	mouseid.bg	11	0.000325001
GO:0043122	5.58118e-13	1.6e-14	regulation of I-kappaB kinase/NF-kappaB cascade	P	humanid.bg	107	0.00270948	mouseid.bg	13	0.000384093
GO:0043123	1.25977e-12	3.7e-14	positive regulation of I-kappaB kinase/NF-kappaB cascade	P	humanid.bg	100	0.00253222	mouseid.bg	11	0.000325001
GO:0030154	0	0	cell differentiation	P	humanid.bg	439	0.0111165	mouseid.bg	939	0.0277433
GO:0048468	0	0	cell development	P	humanid.bg	25	0.000633056	mouseid.bg	113	0.00333865
GO:0000904	2.03482e-09	8.0066e-11	cellular morphogenesis during differentiation	P	humanid.bg	2	5.06445e-05	mouseid.bg	43	0.00127046
GO:0045165	0	0	cell fate commitment	P	humanid.bg	17	0.000430478	mouseid.bg	114	0.0033682
GO:0045168	1.84672e-07	9.7838e-09	cell-cell signaling involved in cell fate commitment	P	humanid.bg	0	0	mouseid.bg	30	0.000886368
GO:0031128	1.84672e-07	9.7838e-09	induction	P	humanid.bg	0	0	mouseid.bg	30	0.000886368
GO:0001759	1.84672e-07	9.7838e-09	induction of an organ	P	humanid.bg	0	0	mouseid.bg	30	0.000886368
GO:0030098	0	0	lymphocyte differentiation	P	humanid.bg	44	0.00111418	mouseid.bg	143	0.00422502
GO:0030217	3.7669e-08	1.8104e-09	T cell differentiation	P	humanid.bg	23	0.000582411	mouseid.bg	76	0.00224546
GO:0045580	2.42558e-08	1.1453e-09	regulation of T cell differentiation	P	humanid.bg	9	0.0002279	mouseid.bg	53	0.00156592
GO:0045582	7.65819e-08	3.7882e-09	positive regulation of T cell differentiation	P	humanid.bg	5	0.000126611	mouseid.bg	43	0.00127046
GO:0045058	3.74551e-07	2.1054e-08	T cell selection	P	humanid.bg	5	0.000126611	mouseid.bg	40	0.00118182
GO:0045061	9.96916e-08	5.0154e-09	thymic T cell selection	P	humanid.bg	2	5.06445e-05	mouseid.bg	36	0.00106364
GO:0045619	1.0253e-08	4.6395e-10	regulation of lymphocyte differentiation	P	humanid.bg	13	0.000329189	mouseid.bg	62	0.00183183
GO:0045621	2.9781e-09	1.2053e-10	positive regulation of lymphocyte differentiation	P	humanid.bg	5	0.000126611	mouseid.bg	49	0.00144773
GO:0045582	7.65819e-08	3.7882e-09	positive regulation of T cell differentiation	P	humanid.bg	5	0.000126611	mouseid.bg	43	0.00127046
GO:0045580	2.42558e-08	1.1453e-09	regulation of T cell differentiation	P	humanid.bg	9	0.0002279	mouseid.bg	53	0.00156592
GO:0045582	7.65819e-08	3.7882e-09	positive regulation of T cell differentiation	P	humanid.bg	5	0.000126611	mouseid.bg	43	0.00127046
GO:0030099	8.46227e-12	2.64e-13	myeloid cell differentiation	P	humanid.bg	22	0.000557089	mouseid.bg	92	0.00271819
GO:0030182	2.85425e-07	1.5643e-08	neuron differentiation	P	humanid.bg	17	0.000430478	mouseid.bg	62	0.00183183
GO:0045595	0	0	regulation of cell differentiation	P	humanid.bg	53	0.00134208	mouseid.bg	191	0.00564321
GO:0045596	9.85225e-07	6.0642e-08	negative regulation of cell differentiation	P	humanid.bg	12	0.000303867	mouseid.bg	51	0.00150683
GO:0045597	1.11187e-13	3e-15	positive regulation of cell differentiation	P	humanid.bg	13	0.000329189	mouseid.bg	84	0.00248183
GO:0045621	2.9781e-09	1.2053e-10	positive regulation of lymphocyte differentiation	P	humanid.bg	5	0.000126611	mouseid.bg	49	0.00144773
GO:0045582	7.65819e-08	3.7882e-09	positive regulation of T cell differentiation	P	humanid.bg	5	0.000126611	mouseid.bg	43	0.00127046
GO:0045619	1.0253e-08	4.6395e-10	regulation of lymphocyte differentiation	P	humanid.bg	13	0.000329189	mouseid.bg	62	0.00183183
GO:0045621	2.9781e-09	1.2053e-10	positive regulation of lymphocyte differentiation	P	humanid.bg	5	0.000126611	mouseid.bg	49	0.00144773
GO:0045582	7.65819e-08	3.7882e-09	positive regulation of T cell differentiation	P	humanid.bg	5	0.000126611	mouseid.bg	43	0.00127046
GO:0045580	2.42558e-08	1.1453e-09	regulation of T cell differentiation	P	humanid.bg	9	0.0002279	mouseid.bg	53	0.00156592
GO:0045582	7.65819e-08	3.7882e-09	positive regulation of T cell differentiation	P	humanid.bg	5	0.000126611	mouseid.bg	43	0.00127046
GO:0050875	0.183751	0.049527	cellular physiological process	P	humanid.bg	19498	0.493733	mouseid.bg	16958	0.501034
GO:0008219	5.37381e-08	2.628e-09	cell death	P	humanid.bg	704	0.0178268	mouseid.bg	817	0.0241387
GO:0001906	8.79948e-06	6.4302e-07	cell killing	P	humanid.bg	4	0.000101289	mouseid.bg	32	0.000945459
GO:0001909	8.83294e-07	5.3375e-08	immune cell mediated cytotoxicity	P	humanid.bg	2	5.06445e-05	mouseid.bg	32	0.000945459
GO:0006928	0	0	cell motility	P	humanid.bg	218	0.00552025	mouseid.bg	390	0.0115228
GO:0016477	0	0	cell migration	P	humanid.bg	82	0.00207642	mouseid.bg	341	0.010075
GO:0007411	1.71187e-12	5.1e-14	axon guidance	P	humanid.bg	26	0.000658378	mouseid.bg	102	0.00301365
GO:0001764	1.25977e-12	3.7e-14	neuron migration	P	humanid.bg	2	5.06445e-05	mouseid.bg	56	0.00165455
GO:0030334	4.58801e-09	1.902e-10	regulation of cell migration	P	humanid.bg	22	0.000557089	mouseid.bg	79	0.0023341
GO:0030336	7.39861e-07	4.3772e-08	negative regulation of cell migration	P	humanid.bg	1	2.53222e-05	mouseid.bg	30	0.000886368
GO:0051270	4.58801e-09	1.902e-10	regulation of cell motility	P	humanid.bg	22	0.000557089	mouseid.bg	79	0.0023341
GO:0051271	7.39861e-07	4.3772e-08	negative regulation of cell motility	P	humanid.bg	1	2.53222e-05	mouseid.bg	30	0.000886368
GO:0030336	7.39861e-07	4.3772e-08	negative regulation of cell migration	P	humanid.bg	1	2.53222e-05	mouseid.bg	30	0.000886368
GO:0030334	4.58801e-09	1.902e-10	regulation of cell migration	P	humanid.bg	22	0.000557089	mouseid.bg	79	0.0023341
GO:0030336	7.39861e-07	4.3772e-08	negative regulation of cell migration	P	humanid.bg	1	2.53222e-05	mouseid.bg	30	0.000886368
GO:0016043	1.45224e-13	4e-15	cell organization and biogenesis	P	humanid.bg	1555	0.0393761	mouseid.bg	1742	0.0514684
GO:0000902	6.76988e-09	3.0063e-10	cellular morphogenesis	P	humanid.bg	266	0.00673571	mouseid.bg	376	0.0111091
GO:0030030	0	0	cell projection organization and biogenesis	P	humanid.bg	8	0.000202578	mouseid.bg	82	0.00242274
GO:0030031	0	0	cell projection biogenesis	P	humanid.bg	8	0.000202578	mouseid.bg	81	0.00239319
GO:0030032	1.15107e-10	4.141e-12	lamellipodium biogenesis	P	humanid.bg	0	0	mouseid.bg	43	0.00127046
GO:0000904	2.03482e-09	8.0066e-11	cellular morphogenesis during differentiation	P	humanid.bg	2	5.06445e-05	mouseid.bg	43	0.00127046
GO:0016044	2.91611e-07	1.6064e-08	membrane organization and biogenesis	P	humanid.bg	26	0.000658378	mouseid.bg	76	0.00224546
GO:0006996	1.09329e-07	5.531e-09	organelle organization and biogenesis	P	humanid.bg	1297	0.0328429	mouseid.bg	1387	0.0409797
GO:0007010	1.16099e-07	5.9061e-09	cytoskeleton organization and biogenesis	P	humanid.bg	549	0.0139019	mouseid.bg	657	0.0194115
GO:0008283	0.964407	0.89637	cell proliferation	P	humanid.bg	568	0.014383	mouseid.bg	482	0.014241
GO:0046651	2.96284e-10	1.0992e-11	lymphocyte proliferation	P	humanid.bg	24	0.000607733	mouseid.bg	88	0.00260001
GO:0042100	1.69661e-06	1.0729e-07	B cell proliferation	P	humanid.bg	7	0.000177256	mouseid.bg	41	0.00121137
GO:0030888	1.42398e-07	7.304e-09	regulation of B cell proliferation	P	humanid.bg	1	2.53222e-05	mouseid.bg	33	0.000975004
GO:0042098	9.94574e-07	6.1497e-08	T cell proliferation	P	humanid.bg	15	0.000379833	mouseid.bg	56	0.00165455
GO:0050670	2.39068e-07	1.2968e-08	regulation of lymphocyte proliferation	P	humanid.bg	18	0.0004558	mouseid.bg	64	0.00189092
GO:0030888	1.42398e-07	7.304e-09	regulation of B cell proliferation	P	humanid.bg	1	2.53222e-05	mouseid.bg	33	0.000975004
GO:0042127	0.0700148	0.014306	regulation of cell proliferation	P	humanid.bg	300	0.00759667	mouseid.bg	314	0.00927731
GO:0050670	2.39068e-07	1.2968e-08	regulation of lymphocyte proliferation	P	humanid.bg	18	0.0004558	mouseid.bg	64	0.00189092
GO:0030888	1.42398e-07	7.304e-09	regulation of B cell proliferation	P	humanid.bg	1	2.53222e-05	mouseid.bg	33	0.000975004
GO:0044237	0.217423	0.060497	cellular metabolism	P	humanid.bg	14240	0.360588	mouseid.bg	11978	0.353897
GO:0044249	0.397018	0.13377	cellular biosynthesis	P	humanid.bg	1881	0.0476311	mouseid.bg	1694	0.0500502
GO:0009059	0.159247	0.040237	macromolecule biosynthesis	P	humanid.bg	1157	0.0292978	mouseid.bg	1081	0.0319388
GO:0006412	0.237229	0.068475	protein biosynthesis	P	humanid.bg	1038	0.0262845	mouseid.bg	965	0.0285115
GO:0042089	2.13971e-08	1.0013e-09	cytokine biosynthesis	P	humanid.bg	34	0.000860956	mouseid.bg	94	0.00277729
GO:0042035	1.51809e-07	7.8507e-09	regulation of cytokine biosynthesis	P	humanid.bg	31	0.000784989	mouseid.bg	85	0.00251138
GO:0006417	0.037542	0.0062781	regulation of protein biosynthesis	P	humanid.bg	149	0.00377301	mouseid.bg	174	0.00514093
GO:0042035	1.51809e-07	7.8507e-09	regulation of cytokine biosynthesis	P	humanid.bg	31	0.000784989	mouseid.bg	85	0.00251138
GO:0031326	0.0374638	0.0062545	regulation of cellular biosynthesis	P	humanid.bg	154	0.00389962	mouseid.bg	179	0.00528866
GO:0006417	0.037542	0.0062781	regulation of protein biosynthesis	P	humanid.bg	149	0.00377301	mouseid.bg	174	0.00514093
GO:0042035	1.51809e-07	7.8507e-09	regulation of cytokine biosynthesis	P	humanid.bg	31	0.000784989	mouseid.bg	85	0.00251138
GO:0044260	0.198701	0.054897	cellular macromolecule metabolism	P	humanid.bg	6616	0.167532	mouseid.bg	5852	0.172901
GO:0044267	0.193549	0.05324	cellular protein metabolism	P	humanid.bg	6193	0.156821	mouseid.bg	5486	0.162087
GO:0042107	2.13971e-08	1.0013e-09	cytokine metabolism	P	humanid.bg	34	0.000860956	mouseid.bg	94	0.00277729
GO:0042089	2.13971e-08	1.0013e-09	cytokine biosynthesis	P	humanid.bg	34	0.000860956	mouseid.bg	94	0.00277729
GO:0042035	1.51809e-07	7.8507e-09	regulation of cytokine biosynthesis	P	humanid.bg	31	0.000784989	mouseid.bg	85	0.00251138
GO:0006412	0.237229	0.068475	protein biosynthesis	P	humanid.bg	1038	0.0262845	mouseid.bg	965	0.0285115
GO:0042089	2.13971e-08	1.0013e-09	cytokine biosynthesis	P	humanid.bg	34	0.000860956	mouseid.bg	94	0.00277729
GO:0042035	1.51809e-07	7.8507e-09	regulation of cytokine biosynthesis	P	humanid.bg	31	0.000784989	mouseid.bg	85	0.00251138
GO:0006417	0.037542	0.0062781	regulation of protein biosynthesis	P	humanid.bg	149	0.00377301	mouseid.bg	174	0.00514093
GO:0042035	1.51809e-07	7.8507e-09	regulation of cytokine biosynthesis	P	humanid.bg	31	0.000784989	mouseid.bg	85	0.00251138
GO:0006464	0.868486	0.56311	protein modification	P	humanid.bg	3456	0.0875136	mouseid.bg	3004	0.0887549
GO:0018193	2.43376e-08	1.156e-09	peptidyl-amino acid modification	P	humanid.bg	49	0.00124079	mouseid.bg	115	0.00339774
GO:0018212	1.99514e-12	6e-14	peptidyl-tyrosine modification	P	humanid.bg	17	0.000430478	mouseid.bg	86	0.00254092
GO:0018108	2.8464e-13	8e-15	peptidyl-tyrosine phosphorylation	P	humanid.bg	15	0.000379833	mouseid.bg	86	0.00254092
GO:0006468	0.18902	0.051172	protein amino acid phosphorylation	P	humanid.bg	1335	0.0338052	mouseid.bg	1235	0.0364888
GO:0018108	2.8464e-13	8e-15	peptidyl-tyrosine phosphorylation	P	humanid.bg	15	0.000379833	mouseid.bg	86	0.00254092
GO:0046777	9.35869e-07	5.6815e-08	autophosphorylation	P	humanid.bg	18	0.0004558	mouseid.bg	61	0.00180228
GO:0016485	0.482259	0.16997	protein processing	P	humanid.bg	45	0.0011395	mouseid.bg	52	0.00153637
GO:0016540	0.964407	0.89362	protein autoprocessing	P	humanid.bg	1	2.53222e-05	mouseid.bg	2	5.90912e-05
GO:0046777	9.35869e-07	5.6815e-08	autophosphorylation	P	humanid.bg	18	0.0004558	mouseid.bg	61	0.00180228
GO:0006091	0	0	generation of precursor metabolites and energy	P	humanid.bg	1866	0.0472513	mouseid.bg	1096	0.032382
GO:0006118	0	0	electron transport	P	humanid.bg	1437	0.036388	mouseid.bg	755	0.0223069
GO:0042773	0	0	ATP synthesis coupled electron transport	P	humanid.bg	306	0.0077486	mouseid.bg	30	0.000886368
GO:0042775	0	0	ATP synthesis coupled electron transport (sensu Eukaryota)	P	humanid.bg	191	0.00483655	mouseid.bg	26	0.000768185
GO:0006120	0	0	mitochondrial electron transport, NADH to ubiquinone	P	humanid.bg	182	0.00460865	mouseid.bg	20	0.000590912
GO:0006119	0	0	oxidative phosphorylation	P	humanid.bg	425	0.0107619	mouseid.bg	122	0.00360456
GO:0042773	0	0	ATP synthesis coupled electron transport	P	humanid.bg	306	0.0077486	mouseid.bg	30	0.000886368
GO:0042775	0	0	ATP synthesis coupled electron transport (sensu Eukaryota)	P	humanid.bg	191	0.00483655	mouseid.bg	26	0.000768185
GO:0006120	0	0	mitochondrial electron transport, NADH to ubiquinone	P	humanid.bg	182	0.00460865	mouseid.bg	20	0.000590912
GO:0006139	0.964407	0.74336	nucleobase, nucleoside, nucleotide and nucleic acid metabolism	P	humanid.bg	5757	0.14578	mouseid.bg	4964	0.146664
GO:0006259	0.231614	0.065943	DNA metabolism	P	humanid.bg	1193	0.0302094	mouseid.bg	944	0.027891
GO:0006310	0.000606869	5.7992e-05	DNA recombination	P	humanid.bg	208	0.00526702	mouseid.bg	111	0.00327956
GO:0006313	0	0	DNA transposition	P	humanid.bg	96	0.00243093	mouseid.bg	5	0.000147728
GO:0019219	0.756628	0.35237	regulation of nucleobase, nucleoside, nucleotide and nucleic acid metabolism	P	humanid.bg	3613	0.0914892	mouseid.bg	3165	0.0935118
GO:0045934	7.70076e-08	3.8309e-09	negative regulation of nucleobase, nucleoside, nucleotide and nucleic acid metabolism	P	humanid.bg	183	0.00463397	mouseid.bg	274	0.00809549
GO:0016481	6.18142e-07	3.5789e-08	negative regulation of transcription	P	humanid.bg	170	0.00430478	mouseid.bg	251	0.00741594
GO:0045935	3.78511e-14	1e-15	positive regulation of nucleobase, nucleoside, nucleotide and nucleic acid metabolism	P	humanid.bg	112	0.00283609	mouseid.bg	235	0.00694321
GO:0045941	0	0	positive regulation of transcription	P	humanid.bg	107	0.00270948	mouseid.bg	234	0.00691367
GO:0045893	1.85944e-11	6.01e-13	positive regulation of transcription, DNA-dependent	P	humanid.bg	69	0.00174723	mouseid.bg	161	0.00475684
GO:0045944	0	0	positive regulation of transcription from RNA polymerase II promoter	P	humanid.bg	24	0.000607733	mouseid.bg	127	0.00375229
GO:0045449	0.681285	0.29729	regulation of transcription	P	humanid.bg	3577	0.0905776	mouseid.bg	3142	0.0928322
GO:0016481	6.18142e-07	3.5789e-08	negative regulation of transcription	P	humanid.bg	170	0.00430478	mouseid.bg	251	0.00741594
GO:0045941	0	0	positive regulation of transcription	P	humanid.bg	107	0.00270948	mouseid.bg	234	0.00691367
GO:0045893	1.85944e-11	6.01e-13	positive regulation of transcription, DNA-dependent	P	humanid.bg	69	0.00174723	mouseid.bg	161	0.00475684
GO:0045944	0	0	positive regulation of transcription from RNA polymerase II promoter	P	humanid.bg	24	0.000607733	mouseid.bg	127	0.00375229
GO:0006355	0.872429	0.58211	regulation of transcription, DNA-dependent	P	humanid.bg	3369	0.0853106	mouseid.bg	2927	0.0864799
GO:0045893	1.85944e-11	6.01e-13	positive regulation of transcription, DNA-dependent	P	humanid.bg	69	0.00174723	mouseid.bg	161	0.00475684
GO:0045944	0	0	positive regulation of transcription from RNA polymerase II promoter	P	humanid.bg	24	0.000607733	mouseid.bg	127	0.00375229
GO:0006357	5.16874e-05	4.1838e-06	regulation of transcription from RNA polymerase II promoter	P	humanid.bg	275	0.00696361	mouseid.bg	342	0.0101046
GO:0045944	0	0	positive regulation of transcription from RNA polymerase II promoter	P	humanid.bg	24	0.000607733	mouseid.bg	127	0.00375229
GO:0006350	0.590476	0.24097	transcription	P	humanid.bg	3724	0.0943	mouseid.bg	3279	0.09688
GO:0045449	0.681285	0.29729	regulation of transcription	P	humanid.bg	3577	0.0905776	mouseid.bg	3142	0.0928322
GO:0016481	6.18142e-07	3.5789e-08	negative regulation of transcription	P	humanid.bg	170	0.00430478	mouseid.bg	251	0.00741594
GO:0045941	0	0	positive regulation of transcription	P	humanid.bg	107	0.00270948	mouseid.bg	234	0.00691367
GO:0045893	1.85944e-11	6.01e-13	positive regulation of transcription, DNA-dependent	P	humanid.bg	69	0.00174723	mouseid.bg	161	0.00475684
GO:0045944	0	0	positive regulation of transcription from RNA polymerase II promoter	P	humanid.bg	24	0.000607733	mouseid.bg	127	0.00375229
GO:0006355	0.872429	0.58211	regulation of transcription, DNA-dependent	P	humanid.bg	3369	0.0853106	mouseid.bg	2927	0.0864799
GO:0045893	1.85944e-11	6.01e-13	positive regulation of transcription, DNA-dependent	P	humanid.bg	69	0.00174723	mouseid.bg	161	0.00475684
GO:0045944	0	0	positive regulation of transcription from RNA polymerase II promoter	P	humanid.bg	24	0.000607733	mouseid.bg	127	0.00375229
GO:0006357	5.16874e-05	4.1838e-06	regulation of transcription from RNA polymerase II promoter	P	humanid.bg	275	0.00696361	mouseid.bg	342	0.0101046
GO:0045944	0	0	positive regulation of transcription from RNA polymerase II promoter	P	humanid.bg	24	0.000607733	mouseid.bg	127	0.00375229
GO:0006351	0.853734	0.51724	transcription, DNA-dependent	P	humanid.bg	3441	0.0871338	mouseid.bg	2996	0.0885186
GO:0006355	0.872429	0.58211	regulation of transcription, DNA-dependent	P	humanid.bg	3369	0.0853106	mouseid.bg	2927	0.0864799
GO:0045893	1.85944e-11	6.01e-13	positive regulation of transcription, DNA-dependent	P	humanid.bg	69	0.00174723	mouseid.bg	161	0.00475684
GO:0045944	0	0	positive regulation of transcription from RNA polymerase II promoter	P	humanid.bg	24	0.000607733	mouseid.bg	127	0.00375229
GO:0006357	5.16874e-05	4.1838e-06	regulation of transcription from RNA polymerase II promoter	P	humanid.bg	275	0.00696361	mouseid.bg	342	0.0101046
GO:0045944	0	0	positive regulation of transcription from RNA polymerase II promoter	P	humanid.bg	24	0.000607733	mouseid.bg	127	0.00375229
GO:0006366	0.964407	0.70359	transcription from RNA polymerase II promoter	P	humanid.bg	500	0.0126611	mouseid.bg	417	0.0123205
GO:0006357	5.16874e-05	4.1838e-06	regulation of transcription from RNA polymerase II promoter	P	humanid.bg	275	0.00696361	mouseid.bg	342	0.0101046
GO:0045944	0	0	positive regulation of transcription from RNA polymerase II promoter	P	humanid.bg	24	0.000607733	mouseid.bg	127	0.00375229
GO:0006793	0.0133206	0.0018738	phosphorus metabolism	P	humanid.bg	2153	0.0545188	mouseid.bg	1671	0.0493707
GO:0006796	0.0133206	0.0018738	phosphate metabolism	P	humanid.bg	2153	0.0545188	mouseid.bg	1671	0.0493707
GO:0016310	0.0312952	0.0051543	phosphorylation	P	humanid.bg	1792	0.0453774	mouseid.bg	1392	0.0411275
GO:0006119	0	0	oxidative phosphorylation	P	humanid.bg	425	0.0107619	mouseid.bg	122	0.00360456
GO:0042773	0	0	ATP synthesis coupled electron transport	P	humanid.bg	306	0.0077486	mouseid.bg	30	0.000886368
GO:0042775	0	0	ATP synthesis coupled electron transport (sensu Eukaryota)	P	humanid.bg	191	0.00483655	mouseid.bg	26	0.000768185
GO:0006120	0	0	mitochondrial electron transport, NADH to ubiquinone	P	humanid.bg	182	0.00460865	mouseid.bg	20	0.000590912
GO:0006468	0.18902	0.051172	protein amino acid phosphorylation	P	humanid.bg	1335	0.0338052	mouseid.bg	1235	0.0364888
GO:0018108	2.8464e-13	8e-15	peptidyl-tyrosine phosphorylation	P	humanid.bg	15	0.000379833	mouseid.bg	86	0.00254092
GO:0046777	9.35869e-07	5.6815e-08	autophosphorylation	P	humanid.bg	18	0.0004558	mouseid.bg	61	0.00180228
GO:0031323	0.113524	0.026674	regulation of cellular metabolism	P	humanid.bg	3754	0.0950596	mouseid.bg	3383	0.0999527
GO:0031324	1.0582e-08	4.8181e-10	negative regulation of cellular metabolism	P	humanid.bg	209	0.00529235	mouseid.bg	311	0.00918868
GO:0045934	7.70076e-08	3.8309e-09	negative regulation of nucleobase, nucleoside, nucleotide and nucleic acid metabolism	P	humanid.bg	183	0.00463397	mouseid.bg	274	0.00809549
GO:0016481	6.18142e-07	3.5789e-08	negative regulation of transcription	P	humanid.bg	170	0.00430478	mouseid.bg	251	0.00741594
GO:0031325	0	0	positive regulation of cellular metabolism	P	humanid.bg	133	0.00336786	mouseid.bg	304	0.00898186
GO:0045935	3.78511e-14	1e-15	positive regulation of nucleobase, nucleoside, nucleotide and nucleic acid metabolism	P	humanid.bg	112	0.00283609	mouseid.bg	235	0.00694321
GO:0045941	0	0	positive regulation of transcription	P	humanid.bg	107	0.00270948	mouseid.bg	234	0.00691367
GO:0045893	1.85944e-11	6.01e-13	positive regulation of transcription, DNA-dependent	P	humanid.bg	69	0.00174723	mouseid.bg	161	0.00475684
GO:0045944	0	0	positive regulation of transcription from RNA polymerase II promoter	P	humanid.bg	24	0.000607733	mouseid.bg	127	0.00375229
GO:0031326	0.0374638	0.0062545	regulation of cellular biosynthesis	P	humanid.bg	154	0.00389962	mouseid.bg	179	0.00528866
GO:0006417	0.037542	0.0062781	regulation of protein biosynthesis	P	humanid.bg	149	0.00377301	mouseid.bg	174	0.00514093
GO:0042035	1.51809e-07	7.8507e-09	regulation of cytokine biosynthesis	P	humanid.bg	31	0.000784989	mouseid.bg	85	0.00251138
GO:0019219	0.756628	0.35237	regulation of nucleobase, nucleoside, nucleotide and nucleic acid metabolism	P	humanid.bg	3613	0.0914892	mouseid.bg	3165	0.0935118
GO:0045934	7.70076e-08	3.8309e-09	negative regulation of nucleobase, nucleoside, nucleotide and nucleic acid metabolism	P	humanid.bg	183	0.00463397	mouseid.bg	274	0.00809549
GO:0016481	6.18142e-07	3.5789e-08	negative regulation of transcription	P	humanid.bg	170	0.00430478	mouseid.bg	251	0.00741594
GO:0045935	3.78511e-14	1e-15	positive regulation of nucleobase, nucleoside, nucleotide and nucleic acid metabolism	P	humanid.bg	112	0.00283609	mouseid.bg	235	0.00694321
GO:0045941	0	0	positive regulation of transcription	P	humanid.bg	107	0.00270948	mouseid.bg	234	0.00691367
GO:0045893	1.85944e-11	6.01e-13	positive regulation of transcription, DNA-dependent	P	humanid.bg	69	0.00174723	mouseid.bg	161	0.00475684
GO:0045944	0	0	positive regulation of transcription from RNA polymerase II promoter	P	humanid.bg	24	0.000607733	mouseid.bg	127	0.00375229
GO:0045449	0.681285	0.29729	regulation of transcription	P	humanid.bg	3577	0.0905776	mouseid.bg	3142	0.0928322
GO:0016481	6.18142e-07	3.5789e-08	negative regulation of transcription	P	humanid.bg	170	0.00430478	mouseid.bg	251	0.00741594
GO:0045941	0	0	positive regulation of transcription	P	humanid.bg	107	0.00270948	mouseid.bg	234	0.00691367
GO:0045893	1.85944e-11	6.01e-13	positive regulation of transcription, DNA-dependent	P	humanid.bg	69	0.00174723	mouseid.bg	161	0.00475684
GO:0045944	0	0	positive regulation of transcription from RNA polymerase II promoter	P	humanid.bg	24	0.000607733	mouseid.bg	127	0.00375229
GO:0006355	0.872429	0.58211	regulation of transcription, DNA-dependent	P	humanid.bg	3369	0.0853106	mouseid.bg	2927	0.0864799
GO:0045893	1.85944e-11	6.01e-13	positive regulation of transcription, DNA-dependent	P	humanid.bg	69	0.00174723	mouseid.bg	161	0.00475684
GO:0045944	0	0	positive regulation of transcription from RNA polymerase II promoter	P	humanid.bg	24	0.000607733	mouseid.bg	127	0.00375229
GO:0006357	5.16874e-05	4.1838e-06	regulation of transcription from RNA polymerase II promoter	P	humanid.bg	275	0.00696361	mouseid.bg	342	0.0101046
GO:0045944	0	0	positive regulation of transcription from RNA polymerase II promoter	P	humanid.bg	24	0.000607733	mouseid.bg	127	0.00375229
GO:0030198	5.72297e-09	2.4851e-10	extracellular matrix organization and biogenesis	P	humanid.bg	55	0.00139272	mouseid.bg	127	0.00375229
GO:0051244	0.00123792	0.00012908	regulation of cellular physiological process	P	humanid.bg	4845	0.122686	mouseid.bg	4473	0.132157
GO:0051243	2.07586e-09	8.3431e-11	negative regulation of cellular physiological process	P	humanid.bg	621	0.0157251	mouseid.bg	754	0.0222774
GO:0051271	7.39861e-07	4.3772e-08	negative regulation of cell motility	P	humanid.bg	1	2.53222e-05	mouseid.bg	30	0.000886368
GO:0030336	7.39861e-07	4.3772e-08	negative regulation of cell migration	P	humanid.bg	1	2.53222e-05	mouseid.bg	30	0.000886368
GO:0031324	1.0582e-08	4.8181e-10	negative regulation of cellular metabolism	P	humanid.bg	209	0.00529235	mouseid.bg	311	0.00918868
GO:0045934	7.70076e-08	3.8309e-09	negative regulation of nucleobase, nucleoside, nucleotide and nucleic acid metabolism	P	humanid.bg	183	0.00463397	mouseid.bg	274	0.00809549
GO:0016481	6.18142e-07	3.5789e-08	negative regulation of transcription	P	humanid.bg	170	0.00430478	mouseid.bg	251	0.00741594
GO:0051242	0	0	positive regulation of cellular physiological process	P	humanid.bg	448	0.0113444	mouseid.bg	656	0.0193819
GO:0050867	0	0	positive regulation of cell activation	P	humanid.bg	18	0.0004558	mouseid.bg	100	0.00295456
GO:0051251	0	0	positive regulation of lymphocyte activation	P	humanid.bg	17	0.000430478	mouseid.bg	100	0.00295456
GO:0050871	5.9544e-09	2.6107e-10	positive regulation of B cell activation	P	humanid.bg	2	5.06445e-05	mouseid.bg	41	0.00121137
GO:0050870	1.21097e-11	3.88e-13	positive regulation of T cell activation	P	humanid.bg	14	0.000354511	mouseid.bg	77	0.00227501
GO:0045582	7.65819e-08	3.7882e-09	positive regulation of T cell differentiation	P	humanid.bg	5	0.000126611	mouseid.bg	43	0.00127046
GO:0045621	2.9781e-09	1.2053e-10	positive regulation of lymphocyte differentiation	P	humanid.bg	5	0.000126611	mouseid.bg	49	0.00144773
GO:0045582	7.65819e-08	3.7882e-09	positive regulation of T cell differentiation	P	humanid.bg	5	0.000126611	mouseid.bg	43	0.00127046
GO:0031325	0	0	positive regulation of cellular metabolism	P	humanid.bg	133	0.00336786	mouseid.bg	304	0.00898186
GO:0045935	3.78511e-14	1e-15	positive regulation of nucleobase, nucleoside, nucleotide and nucleic acid metabolism	P	humanid.bg	112	0.00283609	mouseid.bg	235	0.00694321
GO:0045941	0	0	positive regulation of transcription	P	humanid.bg	107	0.00270948	mouseid.bg	234	0.00691367
GO:0045893	1.85944e-11	6.01e-13	positive regulation of transcription, DNA-dependent	P	humanid.bg	69	0.00174723	mouseid.bg	161	0.00475684
GO:0045944	0	0	positive regulation of transcription from RNA polymerase II promoter	P	humanid.bg	24	0.000607733	mouseid.bg	127	0.00375229
GO:0051050	3.14539e-11	1.052e-12	positive regulation of transport	P	humanid.bg	15	0.000379833	mouseid.bg	77	0.00227501
GO:0045807	1.9059e-07	1.0258e-08	positive regulation of endocytosis	P	humanid.bg	9	0.0002279	mouseid.bg	49	0.00144773
GO:0050766	3.74551e-07	2.1e-08	positive regulation of phagocytosis	P	humanid.bg	6	0.000151933	mouseid.bg	42	0.00124091
GO:0050865	3.78511e-14	1e-15	regulation of cell activation	P	humanid.bg	39	0.000987567	mouseid.bg	131	0.00387047
GO:0050867	0	0	positive regulation of cell activation	P	humanid.bg	18	0.0004558	mouseid.bg	100	0.00295456
GO:0051251	0	0	positive regulation of lymphocyte activation	P	humanid.bg	17	0.000430478	mouseid.bg	100	0.00295456
GO:0050871	5.9544e-09	2.6107e-10	positive regulation of B cell activation	P	humanid.bg	2	5.06445e-05	mouseid.bg	41	0.00121137
GO:0050870	1.21097e-11	3.88e-13	positive regulation of T cell activation	P	humanid.bg	14	0.000354511	mouseid.bg	77	0.00227501
GO:0045582	7.65819e-08	3.7882e-09	positive regulation of T cell differentiation	P	humanid.bg	5	0.000126611	mouseid.bg	43	0.00127046
GO:0045621	2.9781e-09	1.2053e-10	positive regulation of lymphocyte differentiation	P	humanid.bg	5	0.000126611	mouseid.bg	49	0.00144773
GO:0045582	7.65819e-08	3.7882e-09	positive regulation of T cell differentiation	P	humanid.bg	5	0.000126611	mouseid.bg	43	0.00127046
GO:0051249	0	0	regulation of lymphocyte activation	P	humanid.bg	36	0.0009116	mouseid.bg	131	0.00387047
GO:0051251	0	0	positive regulation of lymphocyte activation	P	humanid.bg	17	0.000430478	mouseid.bg	100	0.00295456
GO:0050871	5.9544e-09	2.6107e-10	positive regulation of B cell activation	P	humanid.bg	2	5.06445e-05	mouseid.bg	41	0.00121137
GO:0050870	1.21097e-11	3.88e-13	positive regulation of T cell activation	P	humanid.bg	14	0.000354511	mouseid.bg	77	0.00227501
GO:0045582	7.65819e-08	3.7882e-09	positive regulation of T cell differentiation	P	humanid.bg	5	0.000126611	mouseid.bg	43	0.00127046
GO:0045621	2.9781e-09	1.2053e-10	positive regulation of lymphocyte differentiation	P	humanid.bg	5	0.000126611	mouseid.bg	49	0.00144773
GO:0045582	7.65819e-08	3.7882e-09	positive regulation of T cell differentiation	P	humanid.bg	5	0.000126611	mouseid.bg	43	0.00127046
GO:0050864	8.44691e-09	3.7985e-10	regulation of B cell activation	P	humanid.bg	9	0.0002279	mouseid.bg	55	0.00162501
GO:0050871	5.9544e-09	2.6107e-10	positive regulation of B cell activation	P	humanid.bg	2	5.06445e-05	mouseid.bg	41	0.00121137
GO:0030888	1.42398e-07	7.304e-09	regulation of B cell proliferation	P	humanid.bg	1	2.53222e-05	mouseid.bg	33	0.000975004
GO:0050863	1.21097e-11	3.85e-13	regulation of T cell activation	P	humanid.bg	26	0.000658378	mouseid.bg	98	0.00289547
GO:0050870	1.21097e-11	3.88e-13	positive regulation of T cell activation	P	humanid.bg	14	0.000354511	mouseid.bg	77	0.00227501
GO:0045582	7.65819e-08	3.7882e-09	positive regulation of T cell differentiation	P	humanid.bg	5	0.000126611	mouseid.bg	43	0.00127046
GO:0045580	2.42558e-08	1.1453e-09	regulation of T cell differentiation	P	humanid.bg	9	0.0002279	mouseid.bg	53	0.00156592
GO:0045582	7.65819e-08	3.7882e-09	positive regulation of T cell differentiation	P	humanid.bg	5	0.000126611	mouseid.bg	43	0.00127046
GO:0045619	1.0253e-08	4.6395e-10	regulation of lymphocyte differentiation	P	humanid.bg	13	0.000329189	mouseid.bg	62	0.00183183
GO:0045621	2.9781e-09	1.2053e-10	positive regulation of lymphocyte differentiation	P	humanid.bg	5	0.000126611	mouseid.bg	49	0.00144773
GO:0045582	7.65819e-08	3.7882e-09	positive regulation of T cell differentiation	P	humanid.bg	5	0.000126611	mouseid.bg	43	0.00127046
GO:0045580	2.42558e-08	1.1453e-09	regulation of T cell differentiation	P	humanid.bg	9	0.0002279	mouseid.bg	53	0.00156592
GO:0045582	7.65819e-08	3.7882e-09	positive regulation of T cell differentiation	P	humanid.bg	5	0.000126611	mouseid.bg	43	0.00127046
GO:0050670	2.39068e-07	1.2968e-08	regulation of lymphocyte proliferation	P	humanid.bg	18	0.0004558	mouseid.bg	64	0.00189092
GO:0030888	1.42398e-07	7.304e-09	regulation of B cell proliferation	P	humanid.bg	1	2.53222e-05	mouseid.bg	33	0.000975004
GO:0051270	4.58801e-09	1.902e-10	regulation of cell motility	P	humanid.bg	22	0.000557089	mouseid.bg	79	0.0023341
GO:0051271	7.39861e-07	4.3772e-08	negative regulation of cell motility	P	humanid.bg	1	2.53222e-05	mouseid.bg	30	0.000886368
GO:0030336	7.39861e-07	4.3772e-08	negative regulation of cell migration	P	humanid.bg	1	2.53222e-05	mouseid.bg	30	0.000886368
GO:0030334	4.58801e-09	1.902e-10	regulation of cell migration	P	humanid.bg	22	0.000557089	mouseid.bg	79	0.0023341
GO:0030336	7.39861e-07	4.3772e-08	negative regulation of cell migration	P	humanid.bg	1	2.53222e-05	mouseid.bg	30	0.000886368
GO:0042127	0.0700148	0.014306	regulation of cell proliferation	P	humanid.bg	300	0.00759667	mouseid.bg	314	0.00927731
GO:0050670	2.39068e-07	1.2968e-08	regulation of lymphocyte proliferation	P	humanid.bg	18	0.0004558	mouseid.bg	64	0.00189092
GO:0030888	1.42398e-07	7.304e-09	regulation of B cell proliferation	P	humanid.bg	1	2.53222e-05	mouseid.bg	33	0.000975004
GO:0031323	0.113524	0.026674	regulation of cellular metabolism	P	humanid.bg	3754	0.0950596	mouseid.bg	3383	0.0999527
GO:0031324	1.0582e-08	4.8181e-10	negative regulation of cellular metabolism	P	humanid.bg	209	0.00529235	mouseid.bg	311	0.00918868
GO:0045934	7.70076e-08	3.8309e-09	negative regulation of nucleobase, nucleoside, nucleotide and nucleic acid metabolism	P	humanid.bg	183	0.00463397	mouseid.bg	274	0.00809549
GO:0016481	6.18142e-07	3.5789e-08	negative regulation of transcription	P	humanid.bg	170	0.00430478	mouseid.bg	251	0.00741594
GO:0031325	0	0	positive regulation of cellular metabolism	P	humanid.bg	133	0.00336786	mouseid.bg	304	0.00898186
GO:0045935	3.78511e-14	1e-15	positive regulation of nucleobase, nucleoside, nucleotide and nucleic acid metabolism	P	humanid.bg	112	0.00283609	mouseid.bg	235	0.00694321
GO:0045941	0	0	positive regulation of transcription	P	humanid.bg	107	0.00270948	mouseid.bg	234	0.00691367
GO:0045893	1.85944e-11	6.01e-13	positive regulation of transcription, DNA-dependent	P	humanid.bg	69	0.00174723	mouseid.bg	161	0.00475684
GO:0045944	0	0	positive regulation of transcription from RNA polymerase II promoter	P	humanid.bg	24	0.000607733	mouseid.bg	127	0.00375229
GO:0031326	0.0374638	0.0062545	regulation of cellular biosynthesis	P	humanid.bg	154	0.00389962	mouseid.bg	179	0.00528866
GO:0006417	0.037542	0.0062781	regulation of protein biosynthesis	P	humanid.bg	149	0.00377301	mouseid.bg	174	0.00514093
GO:0042035	1.51809e-07	7.8507e-09	regulation of cytokine biosynthesis	P	humanid.bg	31	0.000784989	mouseid.bg	85	0.00251138
GO:0019219	0.756628	0.35237	regulation of nucleobase, nucleoside, nucleotide and nucleic acid metabolism	P	humanid.bg	3613	0.0914892	mouseid.bg	3165	0.0935118
GO:0045934	7.70076e-08	3.8309e-09	negative regulation of nucleobase, nucleoside, nucleotide and nucleic acid metabolism	P	humanid.bg	183	0.00463397	mouseid.bg	274	0.00809549
GO:0016481	6.18142e-07	3.5789e-08	negative regulation of transcription	P	humanid.bg	170	0.00430478	mouseid.bg	251	0.00741594
GO:0045935	3.78511e-14	1e-15	positive regulation of nucleobase, nucleoside, nucleotide and nucleic acid metabolism	P	humanid.bg	112	0.00283609	mouseid.bg	235	0.00694321
GO:0045941	0	0	positive regulation of transcription	P	humanid.bg	107	0.00270948	mouseid.bg	234	0.00691367
GO:0045893	1.85944e-11	6.01e-13	positive regulation of transcription, DNA-dependent	P	humanid.bg	69	0.00174723	mouseid.bg	161	0.00475684
GO:0045944	0	0	positive regulation of transcription from RNA polymerase II promoter	P	humanid.bg	24	0.000607733	mouseid.bg	127	0.00375229
GO:0045449	0.681285	0.29729	regulation of transcription	P	humanid.bg	3577	0.0905776	mouseid.bg	3142	0.0928322
GO:0016481	6.18142e-07	3.5789e-08	negative regulation of transcription	P	humanid.bg	170	0.00430478	mouseid.bg	251	0.00741594
GO:0045941	0	0	positive regulation of transcription	P	humanid.bg	107	0.00270948	mouseid.bg	234	0.00691367
GO:0045893	1.85944e-11	6.01e-13	positive regulation of transcription, DNA-dependent	P	humanid.bg	69	0.00174723	mouseid.bg	161	0.00475684
GO:0045944	0	0	positive regulation of transcription from RNA polymerase II promoter	P	humanid.bg	24	0.000607733	mouseid.bg	127	0.00375229
GO:0006355	0.872429	0.58211	regulation of transcription, DNA-dependent	P	humanid.bg	3369	0.0853106	mouseid.bg	2927	0.0864799
GO:0045893	1.85944e-11	6.01e-13	positive regulation of transcription, DNA-dependent	P	humanid.bg	69	0.00174723	mouseid.bg	161	0.00475684
GO:0045944	0	0	positive regulation of transcription from RNA polymerase II promoter	P	humanid.bg	24	0.000607733	mouseid.bg	127	0.00375229
GO:0006357	5.16874e-05	4.1838e-06	regulation of transcription from RNA polymerase II promoter	P	humanid.bg	275	0.00696361	mouseid.bg	342	0.0101046
GO:0045944	0	0	positive regulation of transcription from RNA polymerase II promoter	P	humanid.bg	24	0.000607733	mouseid.bg	127	0.00375229
GO:0051049	2.23602e-11	7.29e-13	regulation of transport	P	humanid.bg	60	0.00151933	mouseid.bg	148	0.00437275
GO:0051050	3.14539e-11	1.052e-12	positive regulation of transport	P	humanid.bg	15	0.000379833	mouseid.bg	77	0.00227501
GO:0045807	1.9059e-07	1.0258e-08	positive regulation of endocytosis	P	humanid.bg	9	0.0002279	mouseid.bg	49	0.00144773
GO:0050766	3.74551e-07	2.1e-08	positive regulation of phagocytosis	P	humanid.bg	6	0.000151933	mouseid.bg	42	0.00124091
GO:0030100	3.92038e-09	1.6087e-10	regulation of endocytosis	P	humanid.bg	17	0.000430478	mouseid.bg	71	0.00209774
GO:0045807	1.9059e-07	1.0258e-08	positive regulation of endocytosis	P	humanid.bg	9	0.0002279	mouseid.bg	49	0.00144773
GO:0050766	3.74551e-07	2.1e-08	positive regulation of phagocytosis	P	humanid.bg	6	0.000151933	mouseid.bg	42	0.00124091
GO:0050764	3.74551e-07	2.1e-08	regulation of phagocytosis	P	humanid.bg	6	0.000151933	mouseid.bg	42	0.00124091
GO:0050766	3.74551e-07	2.1e-08	positive regulation of phagocytosis	P	humanid.bg	6	0.000151933	mouseid.bg	42	0.00124091
GO:0006810	0.868486	0.56703	transport	P	humanid.bg	4575	0.115849	mouseid.bg	3968	0.117237
GO:0006118	0	0	electron transport	P	humanid.bg	1437	0.036388	mouseid.bg	755	0.0223069
GO:0042773	0	0	ATP synthesis coupled electron transport	P	humanid.bg	306	0.0077486	mouseid.bg	30	0.000886368
GO:0042775	0	0	ATP synthesis coupled electron transport (sensu Eukaryota)	P	humanid.bg	191	0.00483655	mouseid.bg	26	0.000768185
GO:0006120	0	0	mitochondrial electron transport, NADH to ubiquinone	P	humanid.bg	182	0.00460865	mouseid.bg	20	0.000590912
GO:0051049	2.23602e-11	7.29e-13	regulation of transport	P	humanid.bg	60	0.00151933	mouseid.bg	148	0.00437275
GO:0051050	3.14539e-11	1.052e-12	positive regulation of transport	P	humanid.bg	15	0.000379833	mouseid.bg	77	0.00227501
GO:0045807	1.9059e-07	1.0258e-08	positive regulation of endocytosis	P	humanid.bg	9	0.0002279	mouseid.bg	49	0.00144773
GO:0050766	3.74551e-07	2.1e-08	positive regulation of phagocytosis	P	humanid.bg	6	0.000151933	mouseid.bg	42	0.00124091
GO:0030100	3.92038e-09	1.6087e-10	regulation of endocytosis	P	humanid.bg	17	0.000430478	mouseid.bg	71	0.00209774
GO:0045807	1.9059e-07	1.0258e-08	positive regulation of endocytosis	P	humanid.bg	9	0.0002279	mouseid.bg	49	0.00144773
GO:0050766	3.74551e-07	2.1e-08	positive regulation of phagocytosis	P	humanid.bg	6	0.000151933	mouseid.bg	42	0.00124091
GO:0050764	3.74551e-07	2.1e-08	regulation of phagocytosis	P	humanid.bg	6	0.000151933	mouseid.bg	42	0.00124091
GO:0050766	3.74551e-07	2.1e-08	positive regulation of phagocytosis	P	humanid.bg	6	0.000151933	mouseid.bg	42	0.00124091
GO:0016192	6.43491e-05	5.267e-06	vesicle-mediated transport	P	humanid.bg	431	0.0109139	mouseid.bg	498	0.0147137
GO:0006897	0.000794871	7.9085e-05	endocytosis	P	humanid.bg	183	0.00463397	mouseid.bg	232	0.00685458
GO:0006909	0.0378784	0.006345	phagocytosis	P	humanid.bg	44	0.00111418	mouseid.bg	65	0.00192046
GO:0050764	3.74551e-07	2.1e-08	regulation of phagocytosis	P	humanid.bg	6	0.000151933	mouseid.bg	42	0.00124091
GO:0050766	3.74551e-07	2.1e-08	positive regulation of phagocytosis	P	humanid.bg	6	0.000151933	mouseid.bg	42	0.00124091
GO:0030100	3.92038e-09	1.6087e-10	regulation of endocytosis	P	humanid.bg	17	0.000430478	mouseid.bg	71	0.00209774
GO:0045807	1.9059e-07	1.0258e-08	positive regulation of endocytosis	P	humanid.bg	9	0.0002279	mouseid.bg	49	0.00144773
GO:0050766	3.74551e-07	2.1e-08	positive regulation of phagocytosis	P	humanid.bg	6	0.000151933	mouseid.bg	42	0.00124091
GO:0050764	3.74551e-07	2.1e-08	regulation of phagocytosis	P	humanid.bg	6	0.000151933	mouseid.bg	42	0.00124091
GO:0050766	3.74551e-07	2.1e-08	positive regulation of phagocytosis	P	humanid.bg	6	0.000151933	mouseid.bg	42	0.00124091
GO:0050794	0.000254704	2.2836e-05	regulation of cellular process	P	humanid.bg	5027	0.127295	mouseid.bg	4669	0.137948
GO:0048523	3.87505e-13	1.1e-14	negative regulation of cellular process	P	humanid.bg	662	0.0167633	mouseid.bg	843	0.0249069
GO:0045596	9.85225e-07	6.0642e-08	negative regulation of cell differentiation	P	humanid.bg	12	0.000303867	mouseid.bg	51	0.00150683
GO:0051243	2.07586e-09	8.3431e-11	negative regulation of cellular physiological process	P	humanid.bg	621	0.0157251	mouseid.bg	754	0.0222774
GO:0051271	7.39861e-07	4.3772e-08	negative regulation of cell motility	P	humanid.bg	1	2.53222e-05	mouseid.bg	30	0.000886368
GO:0030336	7.39861e-07	4.3772e-08	negative regulation of cell migration	P	humanid.bg	1	2.53222e-05	mouseid.bg	30	0.000886368
GO:0031324	1.0582e-08	4.8181e-10	negative regulation of cellular metabolism	P	humanid.bg	209	0.00529235	mouseid.bg	311	0.00918868
GO:0045934	7.70076e-08	3.8309e-09	negative regulation of nucleobase, nucleoside, nucleotide and nucleic acid metabolism	P	humanid.bg	183	0.00463397	mouseid.bg	274	0.00809549
GO:0016481	6.18142e-07	3.5789e-08	negative regulation of transcription	P	humanid.bg	170	0.00430478	mouseid.bg	251	0.00741594
GO:0048522	1.20083e-11	3.78e-13	positive regulation of cellular process	P	humanid.bg	554	0.0140285	mouseid.bg	713	0.021066
GO:0045597	1.11187e-13	3e-15	positive regulation of cell differentiation	P	humanid.bg	13	0.000329189	mouseid.bg	84	0.00248183
GO:0045621	2.9781e-09	1.2053e-10	positive regulation of lymphocyte differentiation	P	humanid.bg	5	0.000126611	mouseid.bg	49	0.00144773
GO:0045582	7.65819e-08	3.7882e-09	positive regulation of T cell differentiation	P	humanid.bg	5	0.000126611	mouseid.bg	43	0.00127046
GO:0051242	0	0	positive regulation of cellular physiological process	P	humanid.bg	448	0.0113444	mouseid.bg	656	0.0193819
GO:0050867	0	0	positive regulation of cell activation	P	humanid.bg	18	0.0004558	mouseid.bg	100	0.00295456
GO:0051251	0	0	positive regulation of lymphocyte activation	P	humanid.bg	17	0.000430478	mouseid.bg	100	0.00295456
GO:0050871	5.9544e-09	2.6107e-10	positive regulation of B cell activation	P	humanid.bg	2	5.06445e-05	mouseid.bg	41	0.00121137
GO:0050870	1.21097e-11	3.88e-13	positive regulation of T cell activation	P	humanid.bg	14	0.000354511	mouseid.bg	77	0.00227501
GO:0045582	7.65819e-08	3.7882e-09	positive regulation of T cell differentiation	P	humanid.bg	5	0.000126611	mouseid.bg	43	0.00127046
GO:0045621	2.9781e-09	1.2053e-10	positive regulation of lymphocyte differentiation	P	humanid.bg	5	0.000126611	mouseid.bg	49	0.00144773
GO:0045582	7.65819e-08	3.7882e-09	positive regulation of T cell differentiation	P	humanid.bg	5	0.000126611	mouseid.bg	43	0.00127046
GO:0031325	0	0	positive regulation of cellular metabolism	P	humanid.bg	133	0.00336786	mouseid.bg	304	0.00898186
GO:0045935	3.78511e-14	1e-15	positive regulation of nucleobase, nucleoside, nucleotide and nucleic acid metabolism	P	humanid.bg	112	0.00283609	mouseid.bg	235	0.00694321
GO:0045941	0	0	positive regulation of transcription	P	humanid.bg	107	0.00270948	mouseid.bg	234	0.00691367
GO:0045893	1.85944e-11	6.01e-13	positive regulation of transcription, DNA-dependent	P	humanid.bg	69	0.00174723	mouseid.bg	161	0.00475684
GO:0045944	0	0	positive regulation of transcription from RNA polymerase II promoter	P	humanid.bg	24	0.000607733	mouseid.bg	127	0.00375229
GO:0051050	3.14539e-11	1.052e-12	positive regulation of transport	P	humanid.bg	15	0.000379833	mouseid.bg	77	0.00227501
GO:0045807	1.9059e-07	1.0258e-08	positive regulation of endocytosis	P	humanid.bg	9	0.0002279	mouseid.bg	49	0.00144773
GO:0050766	3.74551e-07	2.1e-08	positive regulation of phagocytosis	P	humanid.bg	6	0.000151933	mouseid.bg	42	0.00124091
GO:0009967	0.000212294	1.8616e-05	positive regulation of signal transduction	P	humanid.bg	113	0.00286141	mouseid.bg	46	0.0013591
GO:0043123	1.25977e-12	3.7e-14	positive regulation of I-kappaB kinase/NF-kappaB cascade	P	humanid.bg	100	0.00253222	mouseid.bg	11	0.000325001
GO:0045595	0	0	regulation of cell differentiation	P	humanid.bg	53	0.00134208	mouseid.bg	191	0.00564321
GO:0045596	9.85225e-07	6.0642e-08	negative regulation of cell differentiation	P	humanid.bg	12	0.000303867	mouseid.bg	51	0.00150683
GO:0045597	1.11187e-13	3e-15	positive regulation of cell differentiation	P	humanid.bg	13	0.000329189	mouseid.bg	84	0.00248183
GO:0045621	2.9781e-09	1.2053e-10	positive regulation of lymphocyte differentiation	P	humanid.bg	5	0.000126611	mouseid.bg	49	0.00144773
GO:0045582	7.65819e-08	3.7882e-09	positive regulation of T cell differentiation	P	humanid.bg	5	0.000126611	mouseid.bg	43	0.00127046
GO:0045619	1.0253e-08	4.6395e-10	regulation of lymphocyte differentiation	P	humanid.bg	13	0.000329189	mouseid.bg	62	0.00183183
GO:0045621	2.9781e-09	1.2053e-10	positive regulation of lymphocyte differentiation	P	humanid.bg	5	0.000126611	mouseid.bg	49	0.00144773
GO:0045582	7.65819e-08	3.7882e-09	positive regulation of T cell differentiation	P	humanid.bg	5	0.000126611	mouseid.bg	43	0.00127046
GO:0045580	2.42558e-08	1.1453e-09	regulation of T cell differentiation	P	humanid.bg	9	0.0002279	mouseid.bg	53	0.00156592
GO:0045582	7.65819e-08	3.7882e-09	positive regulation of T cell differentiation	P	humanid.bg	5	0.000126611	mouseid.bg	43	0.00127046
GO:0051244	0.00123792	0.00012908	regulation of cellular physiological process	P	humanid.bg	4845	0.122686	mouseid.bg	4473	0.132157
GO:0051243	2.07586e-09	8.3431e-11	negative regulation of cellular physiological process	P	humanid.bg	621	0.0157251	mouseid.bg	754	0.0222774
GO:0051271	7.39861e-07	4.3772e-08	negative regulation of cell motility	P	humanid.bg	1	2.53222e-05	mouseid.bg	30	0.000886368
GO:0030336	7.39861e-07	4.3772e-08	negative regulation of cell migration	P	humanid.bg	1	2.53222e-05	mouseid.bg	30	0.000886368
GO:0031324	1.0582e-08	4.8181e-10	negative regulation of cellular metabolism	P	humanid.bg	209	0.00529235	mouseid.bg	311	0.00918868
GO:0045934	7.70076e-08	3.8309e-09	negative regulation of nucleobase, nucleoside, nucleotide and nucleic acid metabolism	P	humanid.bg	183	0.00463397	mouseid.bg	274	0.00809549
GO:0016481	6.18142e-07	3.5789e-08	negative regulation of transcription	P	humanid.bg	170	0.00430478	mouseid.bg	251	0.00741594
GO:0051242	0	0	positive regulation of cellular physiological process	P	humanid.bg	448	0.0113444	mouseid.bg	656	0.0193819
GO:0050867	0	0	positive regulation of cell activation	P	humanid.bg	18	0.0004558	mouseid.bg	100	0.00295456
GO:0051251	0	0	positive regulation of lymphocyte activation	P	humanid.bg	17	0.000430478	mouseid.bg	100	0.00295456
GO:0050871	5.9544e-09	2.6107e-10	positive regulation of B cell activation	P	humanid.bg	2	5.06445e-05	mouseid.bg	41	0.00121137
GO:0050870	1.21097e-11	3.88e-13	positive regulation of T cell activation	P	humanid.bg	14	0.000354511	mouseid.bg	77	0.00227501
GO:0045582	7.65819e-08	3.7882e-09	positive regulation of T cell differentiation	P	humanid.bg	5	0.000126611	mouseid.bg	43	0.00127046
GO:0045621	2.9781e-09	1.2053e-10	positive regulation of lymphocyte differentiation	P	humanid.bg	5	0.000126611	mouseid.bg	49	0.00144773
GO:0045582	7.65819e-08	3.7882e-09	positive regulation of T cell differentiation	P	humanid.bg	5	0.000126611	mouseid.bg	43	0.00127046
GO:0031325	0	0	positive regulation of cellular metabolism	P	humanid.bg	133	0.00336786	mouseid.bg	304	0.00898186
GO:0045935	3.78511e-14	1e-15	positive regulation of nucleobase, nucleoside, nucleotide and nucleic acid metabolism	P	humanid.bg	112	0.00283609	mouseid.bg	235	0.00694321
GO:0045941	0	0	positive regulation of transcription	P	humanid.bg	107	0.00270948	mouseid.bg	234	0.00691367
GO:0045893	1.85944e-11	6.01e-13	positive regulation of transcription, DNA-dependent	P	humanid.bg	69	0.00174723	mouseid.bg	161	0.00475684
GO:0045944	0	0	positive regulation of transcription from RNA polymerase II promoter	P	humanid.bg	24	0.000607733	mouseid.bg	127	0.00375229
GO:0051050	3.14539e-11	1.052e-12	positive regulation of transport	P	humanid.bg	15	0.000379833	mouseid.bg	77	0.00227501
GO:0045807	1.9059e-07	1.0258e-08	positive regulation of endocytosis	P	humanid.bg	9	0.0002279	mouseid.bg	49	0.00144773
GO:0050766	3.74551e-07	2.1e-08	positive regulation of phagocytosis	P	humanid.bg	6	0.000151933	mouseid.bg	42	0.00124091
GO:0050865	3.78511e-14	1e-15	regulation of cell activation	P	humanid.bg	39	0.000987567	mouseid.bg	131	0.00387047
GO:0050867	0	0	positive regulation of cell activation	P	humanid.bg	18	0.0004558	mouseid.bg	100	0.00295456
GO:0051251	0	0	positive regulation of lymphocyte activation	P	humanid.bg	17	0.000430478	mouseid.bg	100	0.00295456
GO:0050871	5.9544e-09	2.6107e-10	positive regulation of B cell activation	P	humanid.bg	2	5.06445e-05	mouseid.bg	41	0.00121137
GO:0050870	1.21097e-11	3.88e-13	positive regulation of T cell activation	P	humanid.bg	14	0.000354511	mouseid.bg	77	0.00227501
GO:0045582	7.65819e-08	3.7882e-09	positive regulation of T cell differentiation	P	humanid.bg	5	0.000126611	mouseid.bg	43	0.00127046
GO:0045621	2.9781e-09	1.2053e-10	positive regulation of lymphocyte differentiation	P	humanid.bg	5	0.000126611	mouseid.bg	49	0.00144773
GO:0045582	7.65819e-08	3.7882e-09	positive regulation of T cell differentiation	P	humanid.bg	5	0.000126611	mouseid.bg	43	0.00127046
GO:0051249	0	0	regulation of lymphocyte activation	P	humanid.bg	36	0.0009116	mouseid.bg	131	0.00387047
GO:0051251	0	0	positive regulation of lymphocyte activation	P	humanid.bg	17	0.000430478	mouseid.bg	100	0.00295456
GO:0050871	5.9544e-09	2.6107e-10	positive regulation of B cell activation	P	humanid.bg	2	5.06445e-05	mouseid.bg	41	0.00121137
GO:0050870	1.21097e-11	3.88e-13	positive regulation of T cell activation	P	humanid.bg	14	0.000354511	mouseid.bg	77	0.00227501
GO:0045582	7.65819e-08	3.7882e-09	positive regulation of T cell differentiation	P	humanid.bg	5	0.000126611	mouseid.bg	43	0.00127046
GO:0045621	2.9781e-09	1.2053e-10	positive regulation of lymphocyte differentiation	P	humanid.bg	5	0.000126611	mouseid.bg	49	0.00144773
GO:0045582	7.65819e-08	3.7882e-09	positive regulation of T cell differentiation	P	humanid.bg	5	0.000126611	mouseid.bg	43	0.00127046
GO:0050864	8.44691e-09	3.7985e-10	regulation of B cell activation	P	humanid.bg	9	0.0002279	mouseid.bg	55	0.00162501
GO:0050871	5.9544e-09	2.6107e-10	positive regulation of B cell activation	P	humanid.bg	2	5.06445e-05	mouseid.bg	41	0.00121137
GO:0030888	1.42398e-07	7.304e-09	regulation of B cell proliferation	P	humanid.bg	1	2.53222e-05	mouseid.bg	33	0.000975004
GO:0050863	1.21097e-11	3.85e-13	regulation of T cell activation	P	humanid.bg	26	0.000658378	mouseid.bg	98	0.00289547
GO:0050870	1.21097e-11	3.88e-13	positive regulation of T cell activation	P	humanid.bg	14	0.000354511	mouseid.bg	77	0.00227501
GO:0045582	7.65819e-08	3.7882e-09	positive regulation of T cell differentiation	P	humanid.bg	5	0.000126611	mouseid.bg	43	0.00127046
GO:0045580	2.42558e-08	1.1453e-09	regulation of T cell differentiation	P	humanid.bg	9	0.0002279	mouseid.bg	53	0.00156592
GO:0045582	7.65819e-08	3.7882e-09	positive regulation of T cell differentiation	P	humanid.bg	5	0.000126611	mouseid.bg	43	0.00127046
GO:0045619	1.0253e-08	4.6395e-10	regulation of lymphocyte differentiation	P	humanid.bg	13	0.000329189	mouseid.bg	62	0.00183183
GO:0045621	2.9781e-09	1.2053e-10	positive regulation of lymphocyte differentiation	P	humanid.bg	5	0.000126611	mouseid.bg	49	0.00144773
GO:0045582	7.65819e-08	3.7882e-09	positive regulation of T cell differentiation	P	humanid.bg	5	0.000126611	mouseid.bg	43	0.00127046
GO:0045580	2.42558e-08	1.1453e-09	regulation of T cell differentiation	P	humanid.bg	9	0.0002279	mouseid.bg	53	0.00156592
GO:0045582	7.65819e-08	3.7882e-09	positive regulation of T cell differentiation	P	humanid.bg	5	0.000126611	mouseid.bg	43	0.00127046
GO:0050670	2.39068e-07	1.2968e-08	regulation of lymphocyte proliferation	P	humanid.bg	18	0.0004558	mouseid.bg	64	0.00189092
GO:0030888	1.42398e-07	7.304e-09	regulation of B cell proliferation	P	humanid.bg	1	2.53222e-05	mouseid.bg	33	0.000975004
GO:0051270	4.58801e-09	1.902e-10	regulation of cell motility	P	humanid.bg	22	0.000557089	mouseid.bg	79	0.0023341
GO:0051271	7.39861e-07	4.3772e-08	negative regulation of cell motility	P	humanid.bg	1	2.53222e-05	mouseid.bg	30	0.000886368
GO:0030336	7.39861e-07	4.3772e-08	negative regulation of cell migration	P	humanid.bg	1	2.53222e-05	mouseid.bg	30	0.000886368
GO:0030334	4.58801e-09	1.902e-10	regulation of cell migration	P	humanid.bg	22	0.000557089	mouseid.bg	79	0.0023341
GO:0030336	7.39861e-07	4.3772e-08	negative regulation of cell migration	P	humanid.bg	1	2.53222e-05	mouseid.bg	30	0.000886368
GO:0042127	0.0700148	0.014306	regulation of cell proliferation	P	humanid.bg	300	0.00759667	mouseid.bg	314	0.00927731
GO:0050670	2.39068e-07	1.2968e-08	regulation of lymphocyte proliferation	P	humanid.bg	18	0.0004558	mouseid.bg	64	0.00189092
GO:0030888	1.42398e-07	7.304e-09	regulation of B cell proliferation	P	humanid.bg	1	2.53222e-05	mouseid.bg	33	0.000975004
GO:0031323	0.113524	0.026674	regulation of cellular metabolism	P	humanid.bg	3754	0.0950596	mouseid.bg	3383	0.0999527
GO:0031324	1.0582e-08	4.8181e-10	negative regulation of cellular metabolism	P	humanid.bg	209	0.00529235	mouseid.bg	311	0.00918868
GO:0045934	7.70076e-08	3.8309e-09	negative regulation of nucleobase, nucleoside, nucleotide and nucleic acid metabolism	P	humanid.bg	183	0.00463397	mouseid.bg	274	0.00809549
GO:0016481	6.18142e-07	3.5789e-08	negative regulation of transcription	P	humanid.bg	170	0.00430478	mouseid.bg	251	0.00741594
GO:0031325	0	0	positive regulation of cellular metabolism	P	humanid.bg	133	0.00336786	mouseid.bg	304	0.00898186
GO:0045935	3.78511e-14	1e-15	positive regulation of nucleobase, nucleoside, nucleotide and nucleic acid metabolism	P	humanid.bg	112	0.00283609	mouseid.bg	235	0.00694321
GO:0045941	0	0	positive regulation of transcription	P	humanid.bg	107	0.00270948	mouseid.bg	234	0.00691367
GO:0045893	1.85944e-11	6.01e-13	positive regulation of transcription, DNA-dependent	P	humanid.bg	69	0.00174723	mouseid.bg	161	0.00475684
GO:0045944	0	0	positive regulation of transcription from RNA polymerase II promoter	P	humanid.bg	24	0.000607733	mouseid.bg	127	0.00375229
GO:0031326	0.0374638	0.0062545	regulation of cellular biosynthesis	P	humanid.bg	154	0.00389962	mouseid.bg	179	0.00528866
GO:0006417	0.037542	0.0062781	regulation of protein biosynthesis	P	humanid.bg	149	0.00377301	mouseid.bg	174	0.00514093
GO:0042035	1.51809e-07	7.8507e-09	regulation of cytokine biosynthesis	P	humanid.bg	31	0.000784989	mouseid.bg	85	0.00251138
GO:0019219	0.756628	0.35237	regulation of nucleobase, nucleoside, nucleotide and nucleic acid metabolism	P	humanid.bg	3613	0.0914892	mouseid.bg	3165	0.0935118
GO:0045934	7.70076e-08	3.8309e-09	negative regulation of nucleobase, nucleoside, nucleotide and nucleic acid metabolism	P	humanid.bg	183	0.00463397	mouseid.bg	274	0.00809549
GO:0016481	6.18142e-07	3.5789e-08	negative regulation of transcription	P	humanid.bg	170	0.00430478	mouseid.bg	251	0.00741594
GO:0045935	3.78511e-14	1e-15	positive regulation of nucleobase, nucleoside, nucleotide and nucleic acid metabolism	P	humanid.bg	112	0.00283609	mouseid.bg	235	0.00694321
GO:0045941	0	0	positive regulation of transcription	P	humanid.bg	107	0.00270948	mouseid.bg	234	0.00691367
GO:0045893	1.85944e-11	6.01e-13	positive regulation of transcription, DNA-dependent	P	humanid.bg	69	0.00174723	mouseid.bg	161	0.00475684
GO:0045944	0	0	positive regulation of transcription from RNA polymerase II promoter	P	humanid.bg	24	0.000607733	mouseid.bg	127	0.00375229
GO:0045449	0.681285	0.29729	regulation of transcription	P	humanid.bg	3577	0.0905776	mouseid.bg	3142	0.0928322
GO:0016481	6.18142e-07	3.5789e-08	negative regulation of transcription	P	humanid.bg	170	0.00430478	mouseid.bg	251	0.00741594
GO:0045941	0	0	positive regulation of transcription	P	humanid.bg	107	0.00270948	mouseid.bg	234	0.00691367
GO:0045893	1.85944e-11	6.01e-13	positive regulation of transcription, DNA-dependent	P	humanid.bg	69	0.00174723	mouseid.bg	161	0.00475684
GO:0045944	0	0	positive regulation of transcription from RNA polymerase II promoter	P	humanid.bg	24	0.000607733	mouseid.bg	127	0.00375229
GO:0006355	0.872429	0.58211	regulation of transcription, DNA-dependent	P	humanid.bg	3369	0.0853106	mouseid.bg	2927	0.0864799
GO:0045893	1.85944e-11	6.01e-13	positive regulation of transcription, DNA-dependent	P	humanid.bg	69	0.00174723	mouseid.bg	161	0.00475684
GO:0045944	0	0	positive regulation of transcription from RNA polymerase II promoter	P	humanid.bg	24	0.000607733	mouseid.bg	127	0.00375229
GO:0006357	5.16874e-05	4.1838e-06	regulation of transcription from RNA polymerase II promoter	P	humanid.bg	275	0.00696361	mouseid.bg	342	0.0101046
GO:0045944	0	0	positive regulation of transcription from RNA polymerase II promoter	P	humanid.bg	24	0.000607733	mouseid.bg	127	0.00375229
GO:0051049	2.23602e-11	7.29e-13	regulation of transport	P	humanid.bg	60	0.00151933	mouseid.bg	148	0.00437275
GO:0051050	3.14539e-11	1.052e-12	positive regulation of transport	P	humanid.bg	15	0.000379833	mouseid.bg	77	0.00227501
GO:0045807	1.9059e-07	1.0258e-08	positive regulation of endocytosis	P	humanid.bg	9	0.0002279	mouseid.bg	49	0.00144773
GO:0050766	3.74551e-07	2.1e-08	positive regulation of phagocytosis	P	humanid.bg	6	0.000151933	mouseid.bg	42	0.00124091
GO:0030100	3.92038e-09	1.6087e-10	regulation of endocytosis	P	humanid.bg	17	0.000430478	mouseid.bg	71	0.00209774
GO:0045807	1.9059e-07	1.0258e-08	positive regulation of endocytosis	P	humanid.bg	9	0.0002279	mouseid.bg	49	0.00144773
GO:0050766	3.74551e-07	2.1e-08	positive regulation of phagocytosis	P	humanid.bg	6	0.000151933	mouseid.bg	42	0.00124091
GO:0050764	3.74551e-07	2.1e-08	regulation of phagocytosis	P	humanid.bg	6	0.000151933	mouseid.bg	42	0.00124091
GO:0050766	3.74551e-07	2.1e-08	positive regulation of phagocytosis	P	humanid.bg	6	0.000151933	mouseid.bg	42	0.00124091
GO:0009966	0.902958	0.60654	regulation of signal transduction	P	humanid.bg	230	0.00582411	mouseid.bg	208	0.00614548
GO:0009967	0.000212294	1.8616e-05	positive regulation of signal transduction	P	humanid.bg	113	0.00286141	mouseid.bg	46	0.0013591
GO:0043123	1.25977e-12	3.7e-14	positive regulation of I-kappaB kinase/NF-kappaB cascade	P	humanid.bg	100	0.00253222	mouseid.bg	11	0.000325001
GO:0043122	5.58118e-13	1.6e-14	regulation of I-kappaB kinase/NF-kappaB cascade	P	humanid.bg	107	0.00270948	mouseid.bg	13	0.000384093
GO:0043123	1.25977e-12	3.7e-14	positive regulation of I-kappaB kinase/NF-kappaB cascade	P	humanid.bg	100	0.00253222	mouseid.bg	11	0.000325001
GO:0007275	0	0	development	P	humanid.bg	2420	0.0612798	mouseid.bg	3200	0.0945459
GO:0007568	7.78753e-07	4.6839e-08	aging	P	humanid.bg	10	0.000253222	mouseid.bg	48	0.00141819
GO:0030154	0	0	cell differentiation	P	humanid.bg	439	0.0111165	mouseid.bg	939	0.0277433
GO:0048468	0	0	cell development	P	humanid.bg	25	0.000633056	mouseid.bg	113	0.00333865
GO:0000904	2.03482e-09	8.0066e-11	cellular morphogenesis during differentiation	P	humanid.bg	2	5.06445e-05	mouseid.bg	43	0.00127046
GO:0045165	0	0	cell fate commitment	P	humanid.bg	17	0.000430478	mouseid.bg	114	0.0033682
GO:0045168	1.84672e-07	9.7838e-09	cell-cell signaling involved in cell fate commitment	P	humanid.bg	0	0	mouseid.bg	30	0.000886368
GO:0031128	1.84672e-07	9.7838e-09	induction	P	humanid.bg	0	0	mouseid.bg	30	0.000886368
GO:0001759	1.84672e-07	9.7838e-09	induction of an organ	P	humanid.bg	0	0	mouseid.bg	30	0.000886368
GO:0030098	0	0	lymphocyte differentiation	P	humanid.bg	44	0.00111418	mouseid.bg	143	0.00422502
GO:0030217	3.7669e-08	1.8104e-09	T cell differentiation	P	humanid.bg	23	0.000582411	mouseid.bg	76	0.00224546
GO:0045580	2.42558e-08	1.1453e-09	regulation of T cell differentiation	P	humanid.bg	9	0.0002279	mouseid.bg	53	0.00156592
GO:0045582	7.65819e-08	3.7882e-09	positive regulation of T cell differentiation	P	humanid.bg	5	0.000126611	mouseid.bg	43	0.00127046
GO:0045058	3.74551e-07	2.1054e-08	T cell selection	P	humanid.bg	5	0.000126611	mouseid.bg	40	0.00118182
GO:0045061	9.96916e-08	5.0154e-09	thymic T cell selection	P	humanid.bg	2	5.06445e-05	mouseid.bg	36	0.00106364
GO:0045619	1.0253e-08	4.6395e-10	regulation of lymphocyte differentiation	P	humanid.bg	13	0.000329189	mouseid.bg	62	0.00183183
GO:0045621	2.9781e-09	1.2053e-10	positive regulation of lymphocyte differentiation	P	humanid.bg	5	0.000126611	mouseid.bg	49	0.00144773
GO:0045582	7.65819e-08	3.7882e-09	positive regulation of T cell differentiation	P	humanid.bg	5	0.000126611	mouseid.bg	43	0.00127046
GO:0045580	2.42558e-08	1.1453e-09	regulation of T cell differentiation	P	humanid.bg	9	0.0002279	mouseid.bg	53	0.00156592
GO:0045582	7.65819e-08	3.7882e-09	positive regulation of T cell differentiation	P	humanid.bg	5	0.000126611	mouseid.bg	43	0.00127046
GO:0030099	8.46227e-12	2.64e-13	myeloid cell differentiation	P	humanid.bg	22	0.000557089	mouseid.bg	92	0.00271819
GO:0030182	2.85425e-07	1.5643e-08	neuron differentiation	P	humanid.bg	17	0.000430478	mouseid.bg	62	0.00183183
GO:0045595	0	0	regulation of cell differentiation	P	humanid.bg	53	0.00134208	mouseid.bg	191	0.00564321
GO:0045596	9.85225e-07	6.0642e-08	negative regulation of cell differentiation	P	humanid.bg	12	0.000303867	mouseid.bg	51	0.00150683
GO:0045597	1.11187e-13	3e-15	positive regulation of cell differentiation	P	humanid.bg	13	0.000329189	mouseid.bg	84	0.00248183
GO:0045621	2.9781e-09	1.2053e-10	positive regulation of lymphocyte differentiation	P	humanid.bg	5	0.000126611	mouseid.bg	49	0.00144773
GO:0045582	7.65819e-08	3.7882e-09	positive regulation of T cell differentiation	P	humanid.bg	5	0.000126611	mouseid.bg	43	0.00127046
GO:0045619	1.0253e-08	4.6395e-10	regulation of lymphocyte differentiation	P	humanid.bg	13	0.000329189	mouseid.bg	62	0.00183183
GO:0045621	2.9781e-09	1.2053e-10	positive regulation of lymphocyte differentiation	P	humanid.bg	5	0.000126611	mouseid.bg	49	0.00144773
GO:0045582	7.65819e-08	3.7882e-09	positive regulation of T cell differentiation	P	humanid.bg	5	0.000126611	mouseid.bg	43	0.00127046
GO:0045580	2.42558e-08	1.1453e-09	regulation of T cell differentiation	P	humanid.bg	9	0.0002279	mouseid.bg	53	0.00156592
GO:0045582	7.65819e-08	3.7882e-09	positive regulation of T cell differentiation	P	humanid.bg	5	0.000126611	mouseid.bg	43	0.00127046
GO:0009790	0	0	embryonic development	P	humanid.bg	84	0.00212707	mouseid.bg	411	0.0121432
GO:0009792	0	0	embryonic development (sensu Metazoa)	P	humanid.bg	26	0.000658378	mouseid.bg	214	0.00632276
GO:0043009	0	0	embryonic development (sensu Vertebrata)	P	humanid.bg	16	0.000405156	mouseid.bg	137	0.00404775
GO:0001701	0	0	embryonic development (sensu Mammalia)	P	humanid.bg	16	0.000405156	mouseid.bg	111	0.00327956
GO:0001756	9.72574e-07	5.9351e-08	somitogenesis	P	humanid.bg	0	0	mouseid.bg	27	0.000797731
GO:0007369	5.7882e-07	3.3187e-08	gastrulation	P	humanid.bg	8	0.000202578	mouseid.bg	45	0.00132955
GO:0009880	1.9059e-07	1.0258e-08	embryonic pattern specification	P	humanid.bg	9	0.0002279	mouseid.bg	49	0.00144773
GO:0009653	0	0	morphogenesis	P	humanid.bg	1381	0.03497	mouseid.bg	1970	0.0582048
GO:0035107	7.22836e-11	2.509e-12	appendage morphogenesis	P	humanid.bg	8	0.000202578	mouseid.bg	62	0.00183183
GO:0035113	7.13943e-11	2.438e-12	embryonic appendage morphogenesis	P	humanid.bg	7	0.000177256	mouseid.bg	60	0.00177274
GO:0030326	7.13943e-11	2.438e-12	embryonic limb morphogenesis	P	humanid.bg	7	0.000177256	mouseid.bg	60	0.00177274
GO:0035108	7.22836e-11	2.509e-12	limb morphogenesis	P	humanid.bg	8	0.000202578	mouseid.bg	62	0.00183183
GO:0030326	7.13943e-11	2.438e-12	embryonic limb morphogenesis	P	humanid.bg	7	0.000177256	mouseid.bg	60	0.00177274
GO:0000902	6.76988e-09	3.0063e-10	cellular morphogenesis	P	humanid.bg	266	0.00673571	mouseid.bg	376	0.0111091
GO:0030030	0	0	cell projection organization and biogenesis	P	humanid.bg	8	0.000202578	mouseid.bg	82	0.00242274
GO:0030031	0	0	cell projection biogenesis	P	humanid.bg	8	0.000202578	mouseid.bg	81	0.00239319
GO:0030032	1.15107e-10	4.141e-12	lamellipodium biogenesis	P	humanid.bg	0	0	mouseid.bg	43	0.00127046
GO:0000904	2.03482e-09	8.0066e-11	cellular morphogenesis during differentiation	P	humanid.bg	2	5.06445e-05	mouseid.bg	43	0.00127046
GO:0002009	0	0	morphogenesis of an epithelium	P	humanid.bg	17	0.000430478	mouseid.bg	105	0.00310229
GO:0016331	3.73294e-11	1.259e-12	morphogenesis of embryonic epithelium	P	humanid.bg	0	0	mouseid.bg	45	0.00132955
GO:0001838	2.04427e-09	8.1587e-11	embryonic epithelial tube formation	P	humanid.bg	0	0	mouseid.bg	38	0.00112273
GO:0001841	1.06566e-08	4.897e-10	neural tube formation	P	humanid.bg	0	0	mouseid.bg	35	0.0010341
GO:0001843	1.06566e-08	4.897e-10	neural tube closure	P	humanid.bg	0	0	mouseid.bg	35	0.0010341
GO:0001839	6.10435e-09	2.6936e-10	neural plate morphogenesis	P	humanid.bg	0	0	mouseid.bg	36	0.00106364
GO:0001841	1.06566e-08	4.897e-10	neural tube formation	P	humanid.bg	0	0	mouseid.bg	35	0.0010341
GO:0001843	1.06566e-08	4.897e-10	neural tube closure	P	humanid.bg	0	0	mouseid.bg	35	0.0010341
GO:0001843	1.06566e-08	4.897e-10	neural tube closure	P	humanid.bg	0	0	mouseid.bg	35	0.0010341
GO:0009887	0	0	organogenesis	P	humanid.bg	1028	0.0260312	mouseid.bg	1633	0.0482479
GO:0048514	0	0	blood vessel morphogenesis	P	humanid.bg	58	0.00146869	mouseid.bg	200	0.00590912
GO:0001525	0	0	angiogenesis	P	humanid.bg	56	0.00141804	mouseid.bg	166	0.00490457
GO:0042471	1.74217e-07	9.0585e-09	ear morphogenesis	P	humanid.bg	2	5.06445e-05	mouseid.bg	35	0.0010341
GO:0042472	2.95495e-07	1.6361e-08	inner ear morphogenesis	P	humanid.bg	2	5.06445e-05	mouseid.bg	34	0.00100455
GO:0048562	1.06458e-10	3.77e-12	embryonic organogenesis	P	humanid.bg	5	0.000126611	mouseid.bg	55	0.00162501
GO:0048048	9.91496e-10	3.8038e-11	embryonic eye morphogenesis	P	humanid.bg	5	0.000126611	mouseid.bg	51	0.00150683
GO:0007507	0	0	heart development	P	humanid.bg	28	0.000709022	mouseid.bg	172	0.00508184
GO:0042476	3.21414e-05	2.5294e-06	odontogenesis	P	humanid.bg	8	0.000202578	mouseid.bg	37	0.00109319
GO:0042475	5.17943e-07	2.9551e-08	odontogenesis (sensu Vertebrata)	P	humanid.bg	2	5.06445e-05	mouseid.bg	33	0.000975004
GO:0030323	0	0	respiratory tube development	P	humanid.bg	5	0.000126611	mouseid.bg	71	0.00209774
GO:0030324	0	0	lung development	P	humanid.bg	4	0.000101289	mouseid.bg	69	0.00203865
GO:0010092	1.84672e-07	9.7838e-09	specification of organ identity	P	humanid.bg	0	0	mouseid.bg	30	0.000886368
GO:0001759	1.84672e-07	9.7838e-09	induction of an organ	P	humanid.bg	0	0	mouseid.bg	30	0.000886368
GO:0035239	0	0	tube morphogenesis	P	humanid.bg	3	7.59667e-05	mouseid.bg	91	0.00268865
GO:0001763	7.116e-12	2.18e-13	branching morphogenesis	P	humanid.bg	2	5.06445e-05	mouseid.bg	53	0.00156592
GO:0001838	2.04427e-09	8.1587e-11	embryonic epithelial tube formation	P	humanid.bg	0	0	mouseid.bg	38	0.00112273
GO:0001841	1.06566e-08	4.897e-10	neural tube formation	P	humanid.bg	0	0	mouseid.bg	35	0.0010341
GO:0001843	1.06566e-08	4.897e-10	neural tube closure	P	humanid.bg	0	0	mouseid.bg	35	0.0010341
GO:0048513	0	0	organ development	P	humanid.bg	1096	0.0277532	mouseid.bg	1902	0.0561957
GO:0007420	0	0	brain development	P	humanid.bg	38	0.000962245	mouseid.bg	148	0.00437275
GO:0030900	0	0	forebrain development	P	humanid.bg	0	0	mouseid.bg	59	0.00174319
GO:0001654	0	0	eye morphogenesis	P	humanid.bg	10	0.000253222	mouseid.bg	92	0.00271819
GO:0043010	5.67023e-10	2.1355e-11	eye morphogenesis (sensu Vertebrata)	P	humanid.bg	5	0.000126611	mouseid.bg	52	0.00153637
GO:0001747	9.91496e-10	3.8038e-11	eye morphogenesis (sensu Mammalia)	P	humanid.bg	5	0.000126611	mouseid.bg	51	0.00150683
GO:0048534	0	0	hemopoietic or lymphoid organ development	P	humanid.bg	90	0.002279	mouseid.bg	299	0.00883413
GO:0030097	0	0	hemopoiesis	P	humanid.bg	90	0.002279	mouseid.bg	299	0.00883413
GO:0030098	0	0	lymphocyte differentiation	P	humanid.bg	44	0.00111418	mouseid.bg	143	0.00422502
GO:0030217	3.7669e-08	1.8104e-09	T cell differentiation	P	humanid.bg	23	0.000582411	mouseid.bg	76	0.00224546
GO:0045580	2.42558e-08	1.1453e-09	regulation of T cell differentiation	P	humanid.bg	9	0.0002279	mouseid.bg	53	0.00156592
GO:0045582	7.65819e-08	3.7882e-09	positive regulation of T cell differentiation	P	humanid.bg	5	0.000126611	mouseid.bg	43	0.00127046
GO:0045058	3.74551e-07	2.1054e-08	T cell selection	P	humanid.bg	5	0.000126611	mouseid.bg	40	0.00118182
GO:0045061	9.96916e-08	5.0154e-09	thymic T cell selection	P	humanid.bg	2	5.06445e-05	mouseid.bg	36	0.00106364
GO:0045619	1.0253e-08	4.6395e-10	regulation of lymphocyte differentiation	P	humanid.bg	13	0.000329189	mouseid.bg	62	0.00183183
GO:0045621	2.9781e-09	1.2053e-10	positive regulation of lymphocyte differentiation	P	humanid.bg	5	0.000126611	mouseid.bg	49	0.00144773
GO:0045582	7.65819e-08	3.7882e-09	positive regulation of T cell differentiation	P	humanid.bg	5	0.000126611	mouseid.bg	43	0.00127046
GO:0045580	2.42558e-08	1.1453e-09	regulation of T cell differentiation	P	humanid.bg	9	0.0002279	mouseid.bg	53	0.00156592
GO:0045582	7.65819e-08	3.7882e-09	positive regulation of T cell differentiation	P	humanid.bg	5	0.000126611	mouseid.bg	43	0.00127046
GO:0030099	8.46227e-12	2.64e-13	myeloid cell differentiation	P	humanid.bg	22	0.000557089	mouseid.bg	92	0.00271819
GO:0001822	1.15125e-10	4.174e-12	kidney development	P	humanid.bg	2	5.06445e-05	mouseid.bg	48	0.00141819
GO:0001656	3.54745e-09	1.4457e-10	metanephros development	P	humanid.bg	2	5.06445e-05	mouseid.bg	42	0.00124091
GO:0009887	0	0	organogenesis	P	humanid.bg	1028	0.0260312	mouseid.bg	1633	0.0482479
GO:0048514	0	0	blood vessel morphogenesis	P	humanid.bg	58	0.00146869	mouseid.bg	200	0.00590912
GO:0001525	0	0	angiogenesis	P	humanid.bg	56	0.00141804	mouseid.bg	166	0.00490457
GO:0042471	1.74217e-07	9.0585e-09	ear morphogenesis	P	humanid.bg	2	5.06445e-05	mouseid.bg	35	0.0010341
GO:0042472	2.95495e-07	1.6361e-08	inner ear morphogenesis	P	humanid.bg	2	5.06445e-05	mouseid.bg	34	0.00100455
GO:0048562	1.06458e-10	3.77e-12	embryonic organogenesis	P	humanid.bg	5	0.000126611	mouseid.bg	55	0.00162501
GO:0048048	9.91496e-10	3.8038e-11	embryonic eye morphogenesis	P	humanid.bg	5	0.000126611	mouseid.bg	51	0.00150683
GO:0007507	0	0	heart development	P	humanid.bg	28	0.000709022	mouseid.bg	172	0.00508184
GO:0042476	3.21414e-05	2.5294e-06	odontogenesis	P	humanid.bg	8	0.000202578	mouseid.bg	37	0.00109319
GO:0042475	5.17943e-07	2.9551e-08	odontogenesis (sensu Vertebrata)	P	humanid.bg	2	5.06445e-05	mouseid.bg	33	0.000975004
GO:0030323	0	0	respiratory tube development	P	humanid.bg	5	0.000126611	mouseid.bg	71	0.00209774
GO:0030324	0	0	lung development	P	humanid.bg	4	0.000101289	mouseid.bg	69	0.00203865
GO:0010092	1.84672e-07	9.7838e-09	specification of organ identity	P	humanid.bg	0	0	mouseid.bg	30	0.000886368
GO:0001759	1.84672e-07	9.7838e-09	induction of an organ	P	humanid.bg	0	0	mouseid.bg	30	0.000886368
GO:0001501	0.00710221	0.00090624	skeletal development	P	humanid.bg	130	0.00329189	mouseid.bg	165	0.00487502
GO:0001503	6.52323e-07	3.8043e-08	ossification	P	humanid.bg	30	0.000759667	mouseid.bg	80	0.00236365
GO:0001944	0	0	vasculature development	P	humanid.bg	58	0.00146869	mouseid.bg	239	0.0070614
GO:0001568	0	0	blood vessel development	P	humanid.bg	58	0.00146869	mouseid.bg	238	0.00703185
GO:0048514	0	0	blood vessel morphogenesis	P	humanid.bg	58	0.00146869	mouseid.bg	200	0.00590912
GO:0001525	0	0	angiogenesis	P	humanid.bg	56	0.00141804	mouseid.bg	166	0.00490457
GO:0007389	0	0	pattern specification	P	humanid.bg	24	0.000607733	mouseid.bg	204	0.0060273
GO:0009952	0	0	anterior/posterior pattern formation	P	humanid.bg	4	0.000101289	mouseid.bg	84	0.00248183
GO:0001756	9.72574e-07	5.9351e-08	somitogenesis	P	humanid.bg	0	0	mouseid.bg	27	0.000797731
GO:0009799	4.67474e-09	1.9708e-10	determination of symmetry	P	humanid.bg	4	0.000101289	mouseid.bg	46	0.0013591
GO:0009855	4.67474e-09	1.9708e-10	determination of bilateral symmetry	P	humanid.bg	4	0.000101289	mouseid.bg	46	0.0013591
GO:0007368	4.67474e-09	1.9708e-10	determination of left/right symmetry	P	humanid.bg	4	0.000101289	mouseid.bg	46	0.0013591
GO:0009953	9.07237e-10	3.4423e-11	dorsal/ventral pattern formation	P	humanid.bg	1	2.53222e-05	mouseid.bg	42	0.00124091
GO:0009880	1.9059e-07	1.0258e-08	embryonic pattern specification	P	humanid.bg	9	0.0002279	mouseid.bg	49	0.00144773
GO:0009791	5.31165e-09	2.2841e-10	post-embryonic development	P	humanid.bg	7	0.000177256	mouseid.bg	52	0.00153637
GO:0050793	0	0	regulation of development	P	humanid.bg	232	0.00587476	mouseid.bg	389	0.0114932
GO:0051093	4.77701e-06	3.2894e-07	negative regulation of development	P	humanid.bg	50	0.00126611	mouseid.bg	102	0.00301365
GO:0045596	9.85225e-07	6.0642e-08	negative regulation of cell differentiation	P	humanid.bg	12	0.000303867	mouseid.bg	51	0.00150683
GO:0051094	6.5633e-13	1.9e-14	positive regulation of development	P	humanid.bg	29	0.000734345	mouseid.bg	109	0.00322047
GO:0045597	1.11187e-13	3e-15	positive regulation of cell differentiation	P	humanid.bg	13	0.000329189	mouseid.bg	84	0.00248183
GO:0045621	2.9781e-09	1.2053e-10	positive regulation of lymphocyte differentiation	P	humanid.bg	5	0.000126611	mouseid.bg	49	0.00144773
GO:0045582	7.65819e-08	3.7882e-09	positive regulation of T cell differentiation	P	humanid.bg	5	0.000126611	mouseid.bg	43	0.00127046
GO:0045595	0	0	regulation of cell differentiation	P	humanid.bg	53	0.00134208	mouseid.bg	191	0.00564321
GO:0045596	9.85225e-07	6.0642e-08	negative regulation of cell differentiation	P	humanid.bg	12	0.000303867	mouseid.bg	51	0.00150683
GO:0045597	1.11187e-13	3e-15	positive regulation of cell differentiation	P	humanid.bg	13	0.000329189	mouseid.bg	84	0.00248183
GO:0045621	2.9781e-09	1.2053e-10	positive regulation of lymphocyte differentiation	P	humanid.bg	5	0.000126611	mouseid.bg	49	0.00144773
GO:0045582	7.65819e-08	3.7882e-09	positive regulation of T cell differentiation	P	humanid.bg	5	0.000126611	mouseid.bg	43	0.00127046
GO:0045619	1.0253e-08	4.6395e-10	regulation of lymphocyte differentiation	P	humanid.bg	13	0.000329189	mouseid.bg	62	0.00183183
GO:0045621	2.9781e-09	1.2053e-10	positive regulation of lymphocyte differentiation	P	humanid.bg	5	0.000126611	mouseid.bg	49	0.00144773
GO:0045582	7.65819e-08	3.7882e-09	positive regulation of T cell differentiation	P	humanid.bg	5	0.000126611	mouseid.bg	43	0.00127046
GO:0045580	2.42558e-08	1.1453e-09	regulation of T cell differentiation	P	humanid.bg	9	0.0002279	mouseid.bg	53	0.00156592
GO:0045582	7.65819e-08	3.7882e-09	positive regulation of T cell differentiation	P	humanid.bg	5	0.000126611	mouseid.bg	43	0.00127046
GO:0035282	2.51823e-08	1.2032e-09	segmentation	P	humanid.bg	5	0.000126611	mouseid.bg	45	0.00132955
GO:0001756	9.72574e-07	5.9351e-08	somitogenesis	P	humanid.bg	0	0	mouseid.bg	27	0.000797731
GO:0009888	9.72574e-07	5.959e-08	histogenesis	P	humanid.bg	153	0.0038743	mouseid.bg	230	0.00679549
GO:0031214	6.52323e-07	3.8043e-08	biomineral formation	P	humanid.bg	30	0.000759667	mouseid.bg	80	0.00236365
GO:0001503	6.52323e-07	3.8043e-08	ossification	P	humanid.bg	30	0.000759667	mouseid.bg	80	0.00236365
GO:0035295	0	0	tube development	P	humanid.bg	11	0.000278544	mouseid.bg	171	0.0050523
GO:0030323	0	0	respiratory tube development	P	humanid.bg	5	0.000126611	mouseid.bg	71	0.00209774
GO:0030324	0	0	lung development	P	humanid.bg	4	0.000101289	mouseid.bg	69	0.00203865
GO:0035239	0	0	tube morphogenesis	P	humanid.bg	3	7.59667e-05	mouseid.bg	91	0.00268865
GO:0001763	7.116e-12	2.18e-13	branching morphogenesis	P	humanid.bg	2	5.06445e-05	mouseid.bg	53	0.00156592
GO:0001838	2.04427e-09	8.1587e-11	embryonic epithelial tube formation	P	humanid.bg	0	0	mouseid.bg	38	0.00112273
GO:0001841	1.06566e-08	4.897e-10	neural tube formation	P	humanid.bg	0	0	mouseid.bg	35	0.0010341
GO:0001843	1.06566e-08	4.897e-10	neural tube closure	P	humanid.bg	0	0	mouseid.bg	35	0.0010341
GO:0008371	2.03482e-09	8.0066e-11	obsolete biological process	P	humanid.bg	2	5.06445e-05	mouseid.bg	43	0.00127046
GO:0007515	2.03482e-09	8.0066e-11	lymph gland development	P	humanid.bg	2	5.06445e-05	mouseid.bg	43	0.00127046
GO:0007582	0	0	physiological process	P	humanid.bg	25882	0.65539	mouseid.bg	20943	0.618773
GO:0050875	0.183751	0.049527	cellular physiological process	P	humanid.bg	19498	0.493733	mouseid.bg	16958	0.501034
GO:0008219	5.37381e-08	2.628e-09	cell death	P	humanid.bg	704	0.0178268	mouseid.bg	817	0.0241387
GO:0001906	8.79948e-06	6.4302e-07	cell killing	P	humanid.bg	4	0.000101289	mouseid.bg	32	0.000945459
GO:0001909	8.83294e-07	5.3375e-08	immune cell mediated cytotoxicity	P	humanid.bg	2	5.06445e-05	mouseid.bg	32	0.000945459
GO:0006928	0	0	cell motility	P	humanid.bg	218	0.00552025	mouseid.bg	390	0.0115228
GO:0016477	0	0	cell migration	P	humanid.bg	82	0.00207642	mouseid.bg	341	0.010075
GO:0007411	1.71187e-12	5.1e-14	axon guidance	P	humanid.bg	26	0.000658378	mouseid.bg	102	0.00301365
GO:0001764	1.25977e-12	3.7e-14	neuron migration	P	humanid.bg	2	5.06445e-05	mouseid.bg	56	0.00165455
GO:0030334	4.58801e-09	1.902e-10	regulation of cell migration	P	humanid.bg	22	0.000557089	mouseid.bg	79	0.0023341
GO:0030336	7.39861e-07	4.3772e-08	negative regulation of cell migration	P	humanid.bg	1	2.53222e-05	mouseid.bg	30	0.000886368
GO:0051270	4.58801e-09	1.902e-10	regulation of cell motility	P	humanid.bg	22	0.000557089	mouseid.bg	79	0.0023341
GO:0051271	7.39861e-07	4.3772e-08	negative regulation of cell motility	P	humanid.bg	1	2.53222e-05	mouseid.bg	30	0.000886368
GO:0030336	7.39861e-07	4.3772e-08	negative regulation of cell migration	P	humanid.bg	1	2.53222e-05	mouseid.bg	30	0.000886368
GO:0030334	4.58801e-09	1.902e-10	regulation of cell migration	P	humanid.bg	22	0.000557089	mouseid.bg	79	0.0023341
GO:0030336	7.39861e-07	4.3772e-08	negative regulation of cell migration	P	humanid.bg	1	2.53222e-05	mouseid.bg	30	0.000886368
GO:0016043	1.45224e-13	4e-15	cell organization and biogenesis	P	humanid.bg	1555	0.0393761	mouseid.bg	1742	0.0514684
GO:0000902	6.76988e-09	3.0063e-10	cellular morphogenesis	P	humanid.bg	266	0.00673571	mouseid.bg	376	0.0111091
GO:0030030	0	0	cell projection organization and biogenesis	P	humanid.bg	8	0.000202578	mouseid.bg	82	0.00242274
GO:0030031	0	0	cell projection biogenesis	P	humanid.bg	8	0.000202578	mouseid.bg	81	0.00239319
GO:0030032	1.15107e-10	4.141e-12	lamellipodium biogenesis	P	humanid.bg	0	0	mouseid.bg	43	0.00127046
GO:0000904	2.03482e-09	8.0066e-11	cellular morphogenesis during differentiation	P	humanid.bg	2	5.06445e-05	mouseid.bg	43	0.00127046
GO:0016044	2.91611e-07	1.6064e-08	membrane organization and biogenesis	P	humanid.bg	26	0.000658378	mouseid.bg	76	0.00224546
GO:0006996	1.09329e-07	5.531e-09	organelle organization and biogenesis	P	humanid.bg	1297	0.0328429	mouseid.bg	1387	0.0409797
GO:0007010	1.16099e-07	5.9061e-09	cytoskeleton organization and biogenesis	P	humanid.bg	549	0.0139019	mouseid.bg	657	0.0194115
GO:0008283	0.964407	0.89637	cell proliferation	P	humanid.bg	568	0.014383	mouseid.bg	482	0.014241
GO:0046651	2.96284e-10	1.0992e-11	lymphocyte proliferation	P	humanid.bg	24	0.000607733	mouseid.bg	88	0.00260001
GO:0042100	1.69661e-06	1.0729e-07	B cell proliferation	P	humanid.bg	7	0.000177256	mouseid.bg	41	0.00121137
GO:0030888	1.42398e-07	7.304e-09	regulation of B cell proliferation	P	humanid.bg	1	2.53222e-05	mouseid.bg	33	0.000975004
GO:0042098	9.94574e-07	6.1497e-08	T cell proliferation	P	humanid.bg	15	0.000379833	mouseid.bg	56	0.00165455
GO:0050670	2.39068e-07	1.2968e-08	regulation of lymphocyte proliferation	P	humanid.bg	18	0.0004558	mouseid.bg	64	0.00189092
GO:0030888	1.42398e-07	7.304e-09	regulation of B cell proliferation	P	humanid.bg	1	2.53222e-05	mouseid.bg	33	0.000975004
GO:0042127	0.0700148	0.014306	regulation of cell proliferation	P	humanid.bg	300	0.00759667	mouseid.bg	314	0.00927731
GO:0050670	2.39068e-07	1.2968e-08	regulation of lymphocyte proliferation	P	humanid.bg	18	0.0004558	mouseid.bg	64	0.00189092
GO:0030888	1.42398e-07	7.304e-09	regulation of B cell proliferation	P	humanid.bg	1	2.53222e-05	mouseid.bg	33	0.000975004
GO:0044237	0.217423	0.060497	cellular metabolism	P	humanid.bg	14240	0.360588	mouseid.bg	11978	0.353897
GO:0044249	0.397018	0.13377	cellular biosynthesis	P	humanid.bg	1881	0.0476311	mouseid.bg	1694	0.0500502
GO:0009059	0.159247	0.040237	macromolecule biosynthesis	P	humanid.bg	1157	0.0292978	mouseid.bg	1081	0.0319388
GO:0006412	0.237229	0.068475	protein biosynthesis	P	humanid.bg	1038	0.0262845	mouseid.bg	965	0.0285115
GO:0042089	2.13971e-08	1.0013e-09	cytokine biosynthesis	P	humanid.bg	34	0.000860956	mouseid.bg	94	0.00277729
GO:0042035	1.51809e-07	7.8507e-09	regulation of cytokine biosynthesis	P	humanid.bg	31	0.000784989	mouseid.bg	85	0.00251138
GO:0006417	0.037542	0.0062781	regulation of protein biosynthesis	P	humanid.bg	149	0.00377301	mouseid.bg	174	0.00514093
GO:0042035	1.51809e-07	7.8507e-09	regulation of cytokine biosynthesis	P	humanid.bg	31	0.000784989	mouseid.bg	85	0.00251138
GO:0031326	0.0374638	0.0062545	regulation of cellular biosynthesis	P	humanid.bg	154	0.00389962	mouseid.bg	179	0.00528866
GO:0006417	0.037542	0.0062781	regulation of protein biosynthesis	P	humanid.bg	149	0.00377301	mouseid.bg	174	0.00514093
GO:0042035	1.51809e-07	7.8507e-09	regulation of cytokine biosynthesis	P	humanid.bg	31	0.000784989	mouseid.bg	85	0.00251138
GO:0044260	0.198701	0.054897	cellular macromolecule metabolism	P	humanid.bg	6616	0.167532	mouseid.bg	5852	0.172901
GO:0044267	0.193549	0.05324	cellular protein metabolism	P	humanid.bg	6193	0.156821	mouseid.bg	5486	0.162087
GO:0042107	2.13971e-08	1.0013e-09	cytokine metabolism	P	humanid.bg	34	0.000860956	mouseid.bg	94	0.00277729
GO:0042089	2.13971e-08	1.0013e-09	cytokine biosynthesis	P	humanid.bg	34	0.000860956	mouseid.bg	94	0.00277729
GO:0042035	1.51809e-07	7.8507e-09	regulation of cytokine biosynthesis	P	humanid.bg	31	0.000784989	mouseid.bg	85	0.00251138
GO:0006412	0.237229	0.068475	protein biosynthesis	P	humanid.bg	1038	0.0262845	mouseid.bg	965	0.0285115
GO:0042089	2.13971e-08	1.0013e-09	cytokine biosynthesis	P	humanid.bg	34	0.000860956	mouseid.bg	94	0.00277729
GO:0042035	1.51809e-07	7.8507e-09	regulation of cytokine biosynthesis	P	humanid.bg	31	0.000784989	mouseid.bg	85	0.00251138
GO:0006417	0.037542	0.0062781	regulation of protein biosynthesis	P	humanid.bg	149	0.00377301	mouseid.bg	174	0.00514093
GO:0042035	1.51809e-07	7.8507e-09	regulation of cytokine biosynthesis	P	humanid.bg	31	0.000784989	mouseid.bg	85	0.00251138
GO:0006464	0.868486	0.56311	protein modification	P	humanid.bg	3456	0.0875136	mouseid.bg	3004	0.0887549
GO:0018193	2.43376e-08	1.156e-09	peptidyl-amino acid modification	P	humanid.bg	49	0.00124079	mouseid.bg	115	0.00339774
GO:0018212	1.99514e-12	6e-14	peptidyl-tyrosine modification	P	humanid.bg	17	0.000430478	mouseid.bg	86	0.00254092
GO:0018108	2.8464e-13	8e-15	peptidyl-tyrosine phosphorylation	P	humanid.bg	15	0.000379833	mouseid.bg	86	0.00254092
GO:0006468	0.18902	0.051172	protein amino acid phosphorylation	P	humanid.bg	1335	0.0338052	mouseid.bg	1235	0.0364888
GO:0018108	2.8464e-13	8e-15	peptidyl-tyrosine phosphorylation	P	humanid.bg	15	0.000379833	mouseid.bg	86	0.00254092
GO:0046777	9.35869e-07	5.6815e-08	autophosphorylation	P	humanid.bg	18	0.0004558	mouseid.bg	61	0.00180228
GO:0016485	0.482259	0.16997	protein processing	P	humanid.bg	45	0.0011395	mouseid.bg	52	0.00153637
GO:0016540	0.964407	0.89362	protein autoprocessing	P	humanid.bg	1	2.53222e-05	mouseid.bg	2	5.90912e-05
GO:0046777	9.35869e-07	5.6815e-08	autophosphorylation	P	humanid.bg	18	0.0004558	mouseid.bg	61	0.00180228
GO:0006091	0	0	generation of precursor metabolites and energy	P	humanid.bg	1866	0.0472513	mouseid.bg	1096	0.032382
GO:0006118	0	0	electron transport	P	humanid.bg	1437	0.036388	mouseid.bg	755	0.0223069
GO:0042773	0	0	ATP synthesis coupled electron transport	P	humanid.bg	306	0.0077486	mouseid.bg	30	0.000886368
GO:0042775	0	0	ATP synthesis coupled electron transport (sensu Eukaryota)	P	humanid.bg	191	0.00483655	mouseid.bg	26	0.000768185
GO:0006120	0	0	mitochondrial electron transport, NADH to ubiquinone	P	humanid.bg	182	0.00460865	mouseid.bg	20	0.000590912
GO:0006119	0	0	oxidative phosphorylation	P	humanid.bg	425	0.0107619	mouseid.bg	122	0.00360456
GO:0042773	0	0	ATP synthesis coupled electron transport	P	humanid.bg	306	0.0077486	mouseid.bg	30	0.000886368
GO:0042775	0	0	ATP synthesis coupled electron transport (sensu Eukaryota)	P	humanid.bg	191	0.00483655	mouseid.bg	26	0.000768185
GO:0006120	0	0	mitochondrial electron transport, NADH to ubiquinone	P	humanid.bg	182	0.00460865	mouseid.bg	20	0.000590912
GO:0006139	0.964407	0.74336	nucleobase, nucleoside, nucleotide and nucleic acid metabolism	P	humanid.bg	5757	0.14578	mouseid.bg	4964	0.146664
GO:0006259	0.231614	0.065943	DNA metabolism	P	humanid.bg	1193	0.0302094	mouseid.bg	944	0.027891
GO:0006310	0.000606869	5.7992e-05	DNA recombination	P	humanid.bg	208	0.00526702	mouseid.bg	111	0.00327956
GO:0006313	0	0	DNA transposition	P	humanid.bg	96	0.00243093	mouseid.bg	5	0.000147728
GO:0019219	0.756628	0.35237	regulation of nucleobase, nucleoside, nucleotide and nucleic acid metabolism	P	humanid.bg	3613	0.0914892	mouseid.bg	3165	0.0935118
GO:0045934	7.70076e-08	3.8309e-09	negative regulation of nucleobase, nucleoside, nucleotide and nucleic acid metabolism	P	humanid.bg	183	0.00463397	mouseid.bg	274	0.00809549
GO:0016481	6.18142e-07	3.5789e-08	negative regulation of transcription	P	humanid.bg	170	0.00430478	mouseid.bg	251	0.00741594
GO:0045935	3.78511e-14	1e-15	positive regulation of nucleobase, nucleoside, nucleotide and nucleic acid metabolism	P	humanid.bg	112	0.00283609	mouseid.bg	235	0.00694321
GO:0045941	0	0	positive regulation of transcription	P	humanid.bg	107	0.00270948	mouseid.bg	234	0.00691367
GO:0045893	1.85944e-11	6.01e-13	positive regulation of transcription, DNA-dependent	P	humanid.bg	69	0.00174723	mouseid.bg	161	0.00475684
GO:0045944	0	0	positive regulation of transcription from RNA polymerase II promoter	P	humanid.bg	24	0.000607733	mouseid.bg	127	0.00375229
GO:0045449	0.681285	0.29729	regulation of transcription	P	humanid.bg	3577	0.0905776	mouseid.bg	3142	0.0928322
GO:0016481	6.18142e-07	3.5789e-08	negative regulation of transcription	P	humanid.bg	170	0.00430478	mouseid.bg	251	0.00741594
GO:0045941	0	0	positive regulation of transcription	P	humanid.bg	107	0.00270948	mouseid.bg	234	0.00691367
GO:0045893	1.85944e-11	6.01e-13	positive regulation of transcription, DNA-dependent	P	humanid.bg	69	0.00174723	mouseid.bg	161	0.00475684
GO:0045944	0	0	positive regulation of transcription from RNA polymerase II promoter	P	humanid.bg	24	0.000607733	mouseid.bg	127	0.00375229
GO:0006355	0.872429	0.58211	regulation of transcription, DNA-dependent	P	humanid.bg	3369	0.0853106	mouseid.bg	2927	0.0864799
GO:0045893	1.85944e-11	6.01e-13	positive regulation of transcription, DNA-dependent	P	humanid.bg	69	0.00174723	mouseid.bg	161	0.00475684
GO:0045944	0	0	positive regulation of transcription from RNA polymerase II promoter	P	humanid.bg	24	0.000607733	mouseid.bg	127	0.00375229
GO:0006357	5.16874e-05	4.1838e-06	regulation of transcription from RNA polymerase II promoter	P	humanid.bg	275	0.00696361	mouseid.bg	342	0.0101046
GO:0045944	0	0	positive regulation of transcription from RNA polymerase II promoter	P	humanid.bg	24	0.000607733	mouseid.bg	127	0.00375229
GO:0006350	0.590476	0.24097	transcription	P	humanid.bg	3724	0.0943	mouseid.bg	3279	0.09688
GO:0045449	0.681285	0.29729	regulation of transcription	P	humanid.bg	3577	0.0905776	mouseid.bg	3142	0.0928322
GO:0016481	6.18142e-07	3.5789e-08	negative regulation of transcription	P	humanid.bg	170	0.00430478	mouseid.bg	251	0.00741594
GO:0045941	0	0	positive regulation of transcription	P	humanid.bg	107	0.00270948	mouseid.bg	234	0.00691367
GO:0045893	1.85944e-11	6.01e-13	positive regulation of transcription, DNA-dependent	P	humanid.bg	69	0.00174723	mouseid.bg	161	0.00475684
GO:0045944	0	0	positive regulation of transcription from RNA polymerase II promoter	P	humanid.bg	24	0.000607733	mouseid.bg	127	0.00375229
GO:0006355	0.872429	0.58211	regulation of transcription, DNA-dependent	P	humanid.bg	3369	0.0853106	mouseid.bg	2927	0.0864799
GO:0045893	1.85944e-11	6.01e-13	positive regulation of transcription, DNA-dependent	P	humanid.bg	69	0.00174723	mouseid.bg	161	0.00475684
GO:0045944	0	0	positive regulation of transcription from RNA polymerase II promoter	P	humanid.bg	24	0.000607733	mouseid.bg	127	0.00375229
GO:0006357	5.16874e-05	4.1838e-06	regulation of transcription from RNA polymerase II promoter	P	humanid.bg	275	0.00696361	mouseid.bg	342	0.0101046
GO:0045944	0	0	positive regulation of transcription from RNA polymerase II promoter	P	humanid.bg	24	0.000607733	mouseid.bg	127	0.00375229
GO:0006351	0.853734	0.51724	transcription, DNA-dependent	P	humanid.bg	3441	0.0871338	mouseid.bg	2996	0.0885186
GO:0006355	0.872429	0.58211	regulation of transcription, DNA-dependent	P	humanid.bg	3369	0.0853106	mouseid.bg	2927	0.0864799
GO:0045893	1.85944e-11	6.01e-13	positive regulation of transcription, DNA-dependent	P	humanid.bg	69	0.00174723	mouseid.bg	161	0.00475684
GO:0045944	0	0	positive regulation of transcription from RNA polymerase II promoter	P	humanid.bg	24	0.000607733	mouseid.bg	127	0.00375229
GO:0006357	5.16874e-05	4.1838e-06	regulation of transcription from RNA polymerase II promoter	P	humanid.bg	275	0.00696361	mouseid.bg	342	0.0101046
GO:0045944	0	0	positive regulation of transcription from RNA polymerase II promoter	P	humanid.bg	24	0.000607733	mouseid.bg	127	0.00375229
GO:0006366	0.964407	0.70359	transcription from RNA polymerase II promoter	P	humanid.bg	500	0.0126611	mouseid.bg	417	0.0123205
GO:0006357	5.16874e-05	4.1838e-06	regulation of transcription from RNA polymerase II promoter	P	humanid.bg	275	0.00696361	mouseid.bg	342	0.0101046
GO:0045944	0	0	positive regulation of transcription from RNA polymerase II promoter	P	humanid.bg	24	0.000607733	mouseid.bg	127	0.00375229
GO:0006793	0.0133206	0.0018738	phosphorus metabolism	P	humanid.bg	2153	0.0545188	mouseid.bg	1671	0.0493707
GO:0006796	0.0133206	0.0018738	phosphate metabolism	P	humanid.bg	2153	0.0545188	mouseid.bg	1671	0.0493707
GO:0016310	0.0312952	0.0051543	phosphorylation	P	humanid.bg	1792	0.0453774	mouseid.bg	1392	0.0411275
GO:0006119	0	0	oxidative phosphorylation	P	humanid.bg	425	0.0107619	mouseid.bg	122	0.00360456
GO:0042773	0	0	ATP synthesis coupled electron transport	P	humanid.bg	306	0.0077486	mouseid.bg	30	0.000886368
GO:0042775	0	0	ATP synthesis coupled electron transport (sensu Eukaryota)	P	humanid.bg	191	0.00483655	mouseid.bg	26	0.000768185
GO:0006120	0	0	mitochondrial electron transport, NADH to ubiquinone	P	humanid.bg	182	0.00460865	mouseid.bg	20	0.000590912
GO:0006468	0.18902	0.051172	protein amino acid phosphorylation	P	humanid.bg	1335	0.0338052	mouseid.bg	1235	0.0364888
GO:0018108	2.8464e-13	8e-15	peptidyl-tyrosine phosphorylation	P	humanid.bg	15	0.000379833	mouseid.bg	86	0.00254092
GO:0046777	9.35869e-07	5.6815e-08	autophosphorylation	P	humanid.bg	18	0.0004558	mouseid.bg	61	0.00180228
GO:0031323	0.113524	0.026674	regulation of cellular metabolism	P	humanid.bg	3754	0.0950596	mouseid.bg	3383	0.0999527
GO:0031324	1.0582e-08	4.8181e-10	negative regulation of cellular metabolism	P	humanid.bg	209	0.00529235	mouseid.bg	311	0.00918868
GO:0045934	7.70076e-08	3.8309e-09	negative regulation of nucleobase, nucleoside, nucleotide and nucleic acid metabolism	P	humanid.bg	183	0.00463397	mouseid.bg	274	0.00809549
GO:0016481	6.18142e-07	3.5789e-08	negative regulation of transcription	P	humanid.bg	170	0.00430478	mouseid.bg	251	0.00741594
GO:0031325	0	0	positive regulation of cellular metabolism	P	humanid.bg	133	0.00336786	mouseid.bg	304	0.00898186
GO:0045935	3.78511e-14	1e-15	positive regulation of nucleobase, nucleoside, nucleotide and nucleic acid metabolism	P	humanid.bg	112	0.00283609	mouseid.bg	235	0.00694321
GO:0045941	0	0	positive regulation of transcription	P	humanid.bg	107	0.00270948	mouseid.bg	234	0.00691367
GO:0045893	1.85944e-11	6.01e-13	positive regulation of transcription, DNA-dependent	P	humanid.bg	69	0.00174723	mouseid.bg	161	0.00475684
GO:0045944	0	0	positive regulation of transcription from RNA polymerase II promoter	P	humanid.bg	24	0.000607733	mouseid.bg	127	0.00375229
GO:0031326	0.0374638	0.0062545	regulation of cellular biosynthesis	P	humanid.bg	154	0.00389962	mouseid.bg	179	0.00528866
GO:0006417	0.037542	0.0062781	regulation of protein biosynthesis	P	humanid.bg	149	0.00377301	mouseid.bg	174	0.00514093
GO:0042035	1.51809e-07	7.8507e-09	regulation of cytokine biosynthesis	P	humanid.bg	31	0.000784989	mouseid.bg	85	0.00251138
GO:0019219	0.756628	0.35237	regulation of nucleobase, nucleoside, nucleotide and nucleic acid metabolism	P	humanid.bg	3613	0.0914892	mouseid.bg	3165	0.0935118
GO:0045934	7.70076e-08	3.8309e-09	negative regulation of nucleobase, nucleoside, nucleotide and nucleic acid metabolism	P	humanid.bg	183	0.00463397	mouseid.bg	274	0.00809549
GO:0016481	6.18142e-07	3.5789e-08	negative regulation of transcription	P	humanid.bg	170	0.00430478	mouseid.bg	251	0.00741594
GO:0045935	3.78511e-14	1e-15	positive regulation of nucleobase, nucleoside, nucleotide and nucleic acid metabolism	P	humanid.bg	112	0.00283609	mouseid.bg	235	0.00694321
GO:0045941	0	0	positive regulation of transcription	P	humanid.bg	107	0.00270948	mouseid.bg	234	0.00691367
GO:0045893	1.85944e-11	6.01e-13	positive regulation of transcription, DNA-dependent	P	humanid.bg	69	0.00174723	mouseid.bg	161	0.00475684
GO:0045944	0	0	positive regulation of transcription from RNA polymerase II promoter	P	humanid.bg	24	0.000607733	mouseid.bg	127	0.00375229
GO:0045449	0.681285	0.29729	regulation of transcription	P	humanid.bg	3577	0.0905776	mouseid.bg	3142	0.0928322
GO:0016481	6.18142e-07	3.5789e-08	negative regulation of transcription	P	humanid.bg	170	0.00430478	mouseid.bg	251	0.00741594
GO:0045941	0	0	positive regulation of transcription	P	humanid.bg	107	0.00270948	mouseid.bg	234	0.00691367
GO:0045893	1.85944e-11	6.01e-13	positive regulation of transcription, DNA-dependent	P	humanid.bg	69	0.00174723	mouseid.bg	161	0.00475684
GO:0045944	0	0	positive regulation of transcription from RNA polymerase II promoter	P	humanid.bg	24	0.000607733	mouseid.bg	127	0.00375229
GO:0006355	0.872429	0.58211	regulation of transcription, DNA-dependent	P	humanid.bg	3369	0.0853106	mouseid.bg	2927	0.0864799
GO:0045893	1.85944e-11	6.01e-13	positive regulation of transcription, DNA-dependent	P	humanid.bg	69	0.00174723	mouseid.bg	161	0.00475684
GO:0045944	0	0	positive regulation of transcription from RNA polymerase II promoter	P	humanid.bg	24	0.000607733	mouseid.bg	127	0.00375229
GO:0006357	5.16874e-05	4.1838e-06	regulation of transcription from RNA polymerase II promoter	P	humanid.bg	275	0.00696361	mouseid.bg	342	0.0101046
GO:0045944	0	0	positive regulation of transcription from RNA polymerase II promoter	P	humanid.bg	24	0.000607733	mouseid.bg	127	0.00375229
GO:0030198	5.72297e-09	2.4851e-10	extracellular matrix organization and biogenesis	P	humanid.bg	55	0.00139272	mouseid.bg	127	0.00375229
GO:0051244	0.00123792	0.00012908	regulation of cellular physiological process	P	humanid.bg	4845	0.122686	mouseid.bg	4473	0.132157
GO:0051243	2.07586e-09	8.3431e-11	negative regulation of cellular physiological process	P	humanid.bg	621	0.0157251	mouseid.bg	754	0.0222774
GO:0051271	7.39861e-07	4.3772e-08	negative regulation of cell motility	P	humanid.bg	1	2.53222e-05	mouseid.bg	30	0.000886368
GO:0030336	7.39861e-07	4.3772e-08	negative regulation of cell migration	P	humanid.bg	1	2.53222e-05	mouseid.bg	30	0.000886368
GO:0031324	1.0582e-08	4.8181e-10	negative regulation of cellular metabolism	P	humanid.bg	209	0.00529235	mouseid.bg	311	0.00918868
GO:0045934	7.70076e-08	3.8309e-09	negative regulation of nucleobase, nucleoside, nucleotide and nucleic acid metabolism	P	humanid.bg	183	0.00463397	mouseid.bg	274	0.00809549
GO:0016481	6.18142e-07	3.5789e-08	negative regulation of transcription	P	humanid.bg	170	0.00430478	mouseid.bg	251	0.00741594
GO:0051242	0	0	positive regulation of cellular physiological process	P	humanid.bg	448	0.0113444	mouseid.bg	656	0.0193819
GO:0050867	0	0	positive regulation of cell activation	P	humanid.bg	18	0.0004558	mouseid.bg	100	0.00295456
GO:0051251	0	0	positive regulation of lymphocyte activation	P	humanid.bg	17	0.000430478	mouseid.bg	100	0.00295456
GO:0050871	5.9544e-09	2.6107e-10	positive regulation of B cell activation	P	humanid.bg	2	5.06445e-05	mouseid.bg	41	0.00121137
GO:0050870	1.21097e-11	3.88e-13	positive regulation of T cell activation	P	humanid.bg	14	0.000354511	mouseid.bg	77	0.00227501
GO:0045582	7.65819e-08	3.7882e-09	positive regulation of T cell differentiation	P	humanid.bg	5	0.000126611	mouseid.bg	43	0.00127046
GO:0045621	2.9781e-09	1.2053e-10	positive regulation of lymphocyte differentiation	P	humanid.bg	5	0.000126611	mouseid.bg	49	0.00144773
GO:0045582	7.65819e-08	3.7882e-09	positive regulation of T cell differentiation	P	humanid.bg	5	0.000126611	mouseid.bg	43	0.00127046
GO:0031325	0	0	positive regulation of cellular metabolism	P	humanid.bg	133	0.00336786	mouseid.bg	304	0.00898186
GO:0045935	3.78511e-14	1e-15	positive regulation of nucleobase, nucleoside, nucleotide and nucleic acid metabolism	P	humanid.bg	112	0.00283609	mouseid.bg	235	0.00694321
GO:0045941	0	0	positive regulation of transcription	P	humanid.bg	107	0.00270948	mouseid.bg	234	0.00691367
GO:0045893	1.85944e-11	6.01e-13	positive regulation of transcription, DNA-dependent	P	humanid.bg	69	0.00174723	mouseid.bg	161	0.00475684
GO:0045944	0	0	positive regulation of transcription from RNA polymerase II promoter	P	humanid.bg	24	0.000607733	mouseid.bg	127	0.00375229
GO:0051050	3.14539e-11	1.052e-12	positive regulation of transport	P	humanid.bg	15	0.000379833	mouseid.bg	77	0.00227501
GO:0045807	1.9059e-07	1.0258e-08	positive regulation of endocytosis	P	humanid.bg	9	0.0002279	mouseid.bg	49	0.00144773
GO:0050766	3.74551e-07	2.1e-08	positive regulation of phagocytosis	P	humanid.bg	6	0.000151933	mouseid.bg	42	0.00124091
GO:0050865	3.78511e-14	1e-15	regulation of cell activation	P	humanid.bg	39	0.000987567	mouseid.bg	131	0.00387047
GO:0050867	0	0	positive regulation of cell activation	P	humanid.bg	18	0.0004558	mouseid.bg	100	0.00295456
GO:0051251	0	0	positive regulation of lymphocyte activation	P	humanid.bg	17	0.000430478	mouseid.bg	100	0.00295456
GO:0050871	5.9544e-09	2.6107e-10	positive regulation of B cell activation	P	humanid.bg	2	5.06445e-05	mouseid.bg	41	0.00121137
GO:0050870	1.21097e-11	3.88e-13	positive regulation of T cell activation	P	humanid.bg	14	0.000354511	mouseid.bg	77	0.00227501
GO:0045582	7.65819e-08	3.7882e-09	positive regulation of T cell differentiation	P	humanid.bg	5	0.000126611	mouseid.bg	43	0.00127046
GO:0045621	2.9781e-09	1.2053e-10	positive regulation of lymphocyte differentiation	P	humanid.bg	5	0.000126611	mouseid.bg	49	0.00144773
GO:0045582	7.65819e-08	3.7882e-09	positive regulation of T cell differentiation	P	humanid.bg	5	0.000126611	mouseid.bg	43	0.00127046
GO:0051249	0	0	regulation of lymphocyte activation	P	humanid.bg	36	0.0009116	mouseid.bg	131	0.00387047
GO:0051251	0	0	positive regulation of lymphocyte activation	P	humanid.bg	17	0.000430478	mouseid.bg	100	0.00295456
GO:0050871	5.9544e-09	2.6107e-10	positive regulation of B cell activation	P	humanid.bg	2	5.06445e-05	mouseid.bg	41	0.00121137
GO:0050870	1.21097e-11	3.88e-13	positive regulation of T cell activation	P	humanid.bg	14	0.000354511	mouseid.bg	77	0.00227501
GO:0045582	7.65819e-08	3.7882e-09	positive regulation of T cell differentiation	P	humanid.bg	5	0.000126611	mouseid.bg	43	0.00127046
GO:0045621	2.9781e-09	1.2053e-10	positive regulation of lymphocyte differentiation	P	humanid.bg	5	0.000126611	mouseid.bg	49	0.00144773
GO:0045582	7.65819e-08	3.7882e-09	positive regulation of T cell differentiation	P	humanid.bg	5	0.000126611	mouseid.bg	43	0.00127046
GO:0050864	8.44691e-09	3.7985e-10	regulation of B cell activation	P	humanid.bg	9	0.0002279	mouseid.bg	55	0.00162501
GO:0050871	5.9544e-09	2.6107e-10	positive regulation of B cell activation	P	humanid.bg	2	5.06445e-05	mouseid.bg	41	0.00121137
GO:0030888	1.42398e-07	7.304e-09	regulation of B cell proliferation	P	humanid.bg	1	2.53222e-05	mouseid.bg	33	0.000975004
GO:0050863	1.21097e-11	3.85e-13	regulation of T cell activation	P	humanid.bg	26	0.000658378	mouseid.bg	98	0.00289547
GO:0050870	1.21097e-11	3.88e-13	positive regulation of T cell activation	P	humanid.bg	14	0.000354511	mouseid.bg	77	0.00227501
GO:0045582	7.65819e-08	3.7882e-09	positive regulation of T cell differentiation	P	humanid.bg	5	0.000126611	mouseid.bg	43	0.00127046
GO:0045580	2.42558e-08	1.1453e-09	regulation of T cell differentiation	P	humanid.bg	9	0.0002279	mouseid.bg	53	0.00156592
GO:0045582	7.65819e-08	3.7882e-09	positive regulation of T cell differentiation	P	humanid.bg	5	0.000126611	mouseid.bg	43	0.00127046
GO:0045619	1.0253e-08	4.6395e-10	regulation of lymphocyte differentiation	P	humanid.bg	13	0.000329189	mouseid.bg	62	0.00183183
GO:0045621	2.9781e-09	1.2053e-10	positive regulation of lymphocyte differentiation	P	humanid.bg	5	0.000126611	mouseid.bg	49	0.00144773
GO:0045582	7.65819e-08	3.7882e-09	positive regulation of T cell differentiation	P	humanid.bg	5	0.000126611	mouseid.bg	43	0.00127046
GO:0045580	2.42558e-08	1.1453e-09	regulation of T cell differentiation	P	humanid.bg	9	0.0002279	mouseid.bg	53	0.00156592
GO:0045582	7.65819e-08	3.7882e-09	positive regulation of T cell differentiation	P	humanid.bg	5	0.000126611	mouseid.bg	43	0.00127046
GO:0050670	2.39068e-07	1.2968e-08	regulation of lymphocyte proliferation	P	humanid.bg	18	0.0004558	mouseid.bg	64	0.00189092
GO:0030888	1.42398e-07	7.304e-09	regulation of B cell proliferation	P	humanid.bg	1	2.53222e-05	mouseid.bg	33	0.000975004
GO:0051270	4.58801e-09	1.902e-10	regulation of cell motility	P	humanid.bg	22	0.000557089	mouseid.bg	79	0.0023341
GO:0051271	7.39861e-07	4.3772e-08	negative regulation of cell motility	P	humanid.bg	1	2.53222e-05	mouseid.bg	30	0.000886368
GO:0030336	7.39861e-07	4.3772e-08	negative regulation of cell migration	P	humanid.bg	1	2.53222e-05	mouseid.bg	30	0.000886368
GO:0030334	4.58801e-09	1.902e-10	regulation of cell migration	P	humanid.bg	22	0.000557089	mouseid.bg	79	0.0023341
GO:0030336	7.39861e-07	4.3772e-08	negative regulation of cell migration	P	humanid.bg	1	2.53222e-05	mouseid.bg	30	0.000886368
GO:0042127	0.0700148	0.014306	regulation of cell proliferation	P	humanid.bg	300	0.00759667	mouseid.bg	314	0.00927731
GO:0050670	2.39068e-07	1.2968e-08	regulation of lymphocyte proliferation	P	humanid.bg	18	0.0004558	mouseid.bg	64	0.00189092
GO:0030888	1.42398e-07	7.304e-09	regulation of B cell proliferation	P	humanid.bg	1	2.53222e-05	mouseid.bg	33	0.000975004
GO:0031323	0.113524	0.026674	regulation of cellular metabolism	P	humanid.bg	3754	0.0950596	mouseid.bg	3383	0.0999527
GO:0031324	1.0582e-08	4.8181e-10	negative regulation of cellular metabolism	P	humanid.bg	209	0.00529235	mouseid.bg	311	0.00918868
GO:0045934	7.70076e-08	3.8309e-09	negative regulation of nucleobase, nucleoside, nucleotide and nucleic acid metabolism	P	humanid.bg	183	0.00463397	mouseid.bg	274	0.00809549
GO:0016481	6.18142e-07	3.5789e-08	negative regulation of transcription	P	humanid.bg	170	0.00430478	mouseid.bg	251	0.00741594
GO:0031325	0	0	positive regulation of cellular metabolism	P	humanid.bg	133	0.00336786	mouseid.bg	304	0.00898186
GO:0045935	3.78511e-14	1e-15	positive regulation of nucleobase, nucleoside, nucleotide and nucleic acid metabolism	P	humanid.bg	112	0.00283609	mouseid.bg	235	0.00694321
GO:0045941	0	0	positive regulation of transcription	P	humanid.bg	107	0.00270948	mouseid.bg	234	0.00691367
GO:0045893	1.85944e-11	6.01e-13	positive regulation of transcription, DNA-dependent	P	humanid.bg	69	0.00174723	mouseid.bg	161	0.00475684
GO:0045944	0	0	positive regulation of transcription from RNA polymerase II promoter	P	humanid.bg	24	0.000607733	mouseid.bg	127	0.00375229
GO:0031326	0.0374638	0.0062545	regulation of cellular biosynthesis	P	humanid.bg	154	0.00389962	mouseid.bg	179	0.00528866
GO:0006417	0.037542	0.0062781	regulation of protein biosynthesis	P	humanid.bg	149	0.00377301	mouseid.bg	174	0.00514093
GO:0042035	1.51809e-07	7.8507e-09	regulation of cytokine biosynthesis	P	humanid.bg	31	0.000784989	mouseid.bg	85	0.00251138
GO:0019219	0.756628	0.35237	regulation of nucleobase, nucleoside, nucleotide and nucleic acid metabolism	P	humanid.bg	3613	0.0914892	mouseid.bg	3165	0.0935118
GO:0045934	7.70076e-08	3.8309e-09	negative regulation of nucleobase, nucleoside, nucleotide and nucleic acid metabolism	P	humanid.bg	183	0.00463397	mouseid.bg	274	0.00809549
GO:0016481	6.18142e-07	3.5789e-08	negative regulation of transcription	P	humanid.bg	170	0.00430478	mouseid.bg	251	0.00741594
GO:0045935	3.78511e-14	1e-15	positive regulation of nucleobase, nucleoside, nucleotide and nucleic acid metabolism	P	humanid.bg	112	0.00283609	mouseid.bg	235	0.00694321
GO:0045941	0	0	positive regulation of transcription	P	humanid.bg	107	0.00270948	mouseid.bg	234	0.00691367
GO:0045893	1.85944e-11	6.01e-13	positive regulation of transcription, DNA-dependent	P	humanid.bg	69	0.00174723	mouseid.bg	161	0.00475684
GO:0045944	0	0	positive regulation of transcription from RNA polymerase II promoter	P	humanid.bg	24	0.000607733	mouseid.bg	127	0.00375229
GO:0045449	0.681285	0.29729	regulation of transcription	P	humanid.bg	3577	0.0905776	mouseid.bg	3142	0.0928322
GO:0016481	6.18142e-07	3.5789e-08	negative regulation of transcription	P	humanid.bg	170	0.00430478	mouseid.bg	251	0.00741594
GO:0045941	0	0	positive regulation of transcription	P	humanid.bg	107	0.00270948	mouseid.bg	234	0.00691367
GO:0045893	1.85944e-11	6.01e-13	positive regulation of transcription, DNA-dependent	P	humanid.bg	69	0.00174723	mouseid.bg	161	0.00475684
GO:0045944	0	0	positive regulation of transcription from RNA polymerase II promoter	P	humanid.bg	24	0.000607733	mouseid.bg	127	0.00375229
GO:0006355	0.872429	0.58211	regulation of transcription, DNA-dependent	P	humanid.bg	3369	0.0853106	mouseid.bg	2927	0.0864799
GO:0045893	1.85944e-11	6.01e-13	positive regulation of transcription, DNA-dependent	P	humanid.bg	69	0.00174723	mouseid.bg	161	0.00475684
GO:0045944	0	0	positive regulation of transcription from RNA polymerase II promoter	P	humanid.bg	24	0.000607733	mouseid.bg	127	0.00375229
GO:0006357	5.16874e-05	4.1838e-06	regulation of transcription from RNA polymerase II promoter	P	humanid.bg	275	0.00696361	mouseid.bg	342	0.0101046
GO:0045944	0	0	positive regulation of transcription from RNA polymerase II promoter	P	humanid.bg	24	0.000607733	mouseid.bg	127	0.00375229
GO:0051049	2.23602e-11	7.29e-13	regulation of transport	P	humanid.bg	60	0.00151933	mouseid.bg	148	0.00437275
GO:0051050	3.14539e-11	1.052e-12	positive regulation of transport	P	humanid.bg	15	0.000379833	mouseid.bg	77	0.00227501
GO:0045807	1.9059e-07	1.0258e-08	positive regulation of endocytosis	P	humanid.bg	9	0.0002279	mouseid.bg	49	0.00144773
GO:0050766	3.74551e-07	2.1e-08	positive regulation of phagocytosis	P	humanid.bg	6	0.000151933	mouseid.bg	42	0.00124091
GO:0030100	3.92038e-09	1.6087e-10	regulation of endocytosis	P	humanid.bg	17	0.000430478	mouseid.bg	71	0.00209774
GO:0045807	1.9059e-07	1.0258e-08	positive regulation of endocytosis	P	humanid.bg	9	0.0002279	mouseid.bg	49	0.00144773
GO:0050766	3.74551e-07	2.1e-08	positive regulation of phagocytosis	P	humanid.bg	6	0.000151933	mouseid.bg	42	0.00124091
GO:0050764	3.74551e-07	2.1e-08	regulation of phagocytosis	P	humanid.bg	6	0.000151933	mouseid.bg	42	0.00124091
GO:0050766	3.74551e-07	2.1e-08	positive regulation of phagocytosis	P	humanid.bg	6	0.000151933	mouseid.bg	42	0.00124091
GO:0006810	0.868486	0.56703	transport	P	humanid.bg	4575	0.115849	mouseid.bg	3968	0.117237
GO:0006118	0	0	electron transport	P	humanid.bg	1437	0.036388	mouseid.bg	755	0.0223069
GO:0042773	0	0	ATP synthesis coupled electron transport	P	humanid.bg	306	0.0077486	mouseid.bg	30	0.000886368
GO:0042775	0	0	ATP synthesis coupled electron transport (sensu Eukaryota)	P	humanid.bg	191	0.00483655	mouseid.bg	26	0.000768185
GO:0006120	0	0	mitochondrial electron transport, NADH to ubiquinone	P	humanid.bg	182	0.00460865	mouseid.bg	20	0.000590912
GO:0051049	2.23602e-11	7.29e-13	regulation of transport	P	humanid.bg	60	0.00151933	mouseid.bg	148	0.00437275
GO:0051050	3.14539e-11	1.052e-12	positive regulation of transport	P	humanid.bg	15	0.000379833	mouseid.bg	77	0.00227501
GO:0045807	1.9059e-07	1.0258e-08	positive regulation of endocytosis	P	humanid.bg	9	0.0002279	mouseid.bg	49	0.00144773
GO:0050766	3.74551e-07	2.1e-08	positive regulation of phagocytosis	P	humanid.bg	6	0.000151933	mouseid.bg	42	0.00124091
GO:0030100	3.92038e-09	1.6087e-10	regulation of endocytosis	P	humanid.bg	17	0.000430478	mouseid.bg	71	0.00209774
GO:0045807	1.9059e-07	1.0258e-08	positive regulation of endocytosis	P	humanid.bg	9	0.0002279	mouseid.bg	49	0.00144773
GO:0050766	3.74551e-07	2.1e-08	positive regulation of phagocytosis	P	humanid.bg	6	0.000151933	mouseid.bg	42	0.00124091
GO:0050764	3.74551e-07	2.1e-08	regulation of phagocytosis	P	humanid.bg	6	0.000151933	mouseid.bg	42	0.00124091
GO:0050766	3.74551e-07	2.1e-08	positive regulation of phagocytosis	P	humanid.bg	6	0.000151933	mouseid.bg	42	0.00124091
GO:0016192	6.43491e-05	5.267e-06	vesicle-mediated transport	P	humanid.bg	431	0.0109139	mouseid.bg	498	0.0147137
GO:0006897	0.000794871	7.9085e-05	endocytosis	P	humanid.bg	183	0.00463397	mouseid.bg	232	0.00685458
GO:0006909	0.0378784	0.006345	phagocytosis	P	humanid.bg	44	0.00111418	mouseid.bg	65	0.00192046
GO:0050764	3.74551e-07	2.1e-08	regulation of phagocytosis	P	humanid.bg	6	0.000151933	mouseid.bg	42	0.00124091
GO:0050766	3.74551e-07	2.1e-08	positive regulation of phagocytosis	P	humanid.bg	6	0.000151933	mouseid.bg	42	0.00124091
GO:0030100	3.92038e-09	1.6087e-10	regulation of endocytosis	P	humanid.bg	17	0.000430478	mouseid.bg	71	0.00209774
GO:0045807	1.9059e-07	1.0258e-08	positive regulation of endocytosis	P	humanid.bg	9	0.0002279	mouseid.bg	49	0.00144773
GO:0050766	3.74551e-07	2.1e-08	positive regulation of phagocytosis	P	humanid.bg	6	0.000151933	mouseid.bg	42	0.00124091
GO:0050764	3.74551e-07	2.1e-08	regulation of phagocytosis	P	humanid.bg	6	0.000151933	mouseid.bg	42	0.00124091
GO:0050766	3.74551e-07	2.1e-08	positive regulation of phagocytosis	P	humanid.bg	6	0.000151933	mouseid.bg	42	0.00124091
GO:0016265	3.93387e-08	1.9017e-09	death	P	humanid.bg	708	0.0179281	mouseid.bg	823	0.024316
GO:0007568	7.78753e-07	4.6839e-08	aging	P	humanid.bg	10	0.000253222	mouseid.bg	48	0.00141819
GO:0008219	5.37381e-08	2.628e-09	cell death	P	humanid.bg	704	0.0178268	mouseid.bg	817	0.0241387
GO:0001906	8.79948e-06	6.4302e-07	cell killing	P	humanid.bg	4	0.000101289	mouseid.bg	32	0.000945459
GO:0001909	8.83294e-07	5.3375e-08	immune cell mediated cytotoxicity	P	humanid.bg	2	5.06445e-05	mouseid.bg	32	0.000945459
GO:0043062	5.72297e-09	2.4851e-10	extracellular structure organization and biogenesis	P	humanid.bg	55	0.00139272	mouseid.bg	127	0.00375229
GO:0030198	5.72297e-09	2.4851e-10	extracellular matrix organization and biogenesis	P	humanid.bg	55	0.00139272	mouseid.bg	127	0.00375229
GO:0042592	1.1539e-06	7.1673e-08	homeostasis	P	humanid.bg	176	0.00445671	mouseid.bg	255	0.00753413
GO:0001894	6.59694e-08	3.2447e-09	tissue homeostasis	P	humanid.bg	3	7.59667e-05	mouseid.bg	39	0.00115228
GO:0001776	7.39861e-07	4.3772e-08	immune cell homeostasis	P	humanid.bg	1	2.53222e-05	mouseid.bg	30	0.000886368
GO:0051179	0.651346	0.27533	localization	P	humanid.bg	4589	0.116204	mouseid.bg	4022	0.118832
GO:0051234	0.853734	0.53167	establishment of localization	P	humanid.bg	4577	0.1159	mouseid.bg	3974	0.117414
GO:0006928	0	0	cell motility	P	humanid.bg	218	0.00552025	mouseid.bg	390	0.0115228
GO:0016477	0	0	cell migration	P	humanid.bg	82	0.00207642	mouseid.bg	341	0.010075
GO:0007411	1.71187e-12	5.1e-14	axon guidance	P	humanid.bg	26	0.000658378	mouseid.bg	102	0.00301365
GO:0001764	1.25977e-12	3.7e-14	neuron migration	P	humanid.bg	2	5.06445e-05	mouseid.bg	56	0.00165455
GO:0030334	4.58801e-09	1.902e-10	regulation of cell migration	P	humanid.bg	22	0.000557089	mouseid.bg	79	0.0023341
GO:0030336	7.39861e-07	4.3772e-08	negative regulation of cell migration	P	humanid.bg	1	2.53222e-05	mouseid.bg	30	0.000886368
GO:0051270	4.58801e-09	1.902e-10	regulation of cell motility	P	humanid.bg	22	0.000557089	mouseid.bg	79	0.0023341
GO:0051271	7.39861e-07	4.3772e-08	negative regulation of cell motility	P	humanid.bg	1	2.53222e-05	mouseid.bg	30	0.000886368
GO:0030336	7.39861e-07	4.3772e-08	negative regulation of cell migration	P	humanid.bg	1	2.53222e-05	mouseid.bg	30	0.000886368
GO:0030334	4.58801e-09	1.902e-10	regulation of cell migration	P	humanid.bg	22	0.000557089	mouseid.bg	79	0.0023341
GO:0030336	7.39861e-07	4.3772e-08	negative regulation of cell migration	P	humanid.bg	1	2.53222e-05	mouseid.bg	30	0.000886368
GO:0006810	0.868486	0.56703	transport	P	humanid.bg	4575	0.115849	mouseid.bg	3968	0.117237
GO:0006118	0	0	electron transport	P	humanid.bg	1437	0.036388	mouseid.bg	755	0.0223069
GO:0042773	0	0	ATP synthesis coupled electron transport	P	humanid.bg	306	0.0077486	mouseid.bg	30	0.000886368
GO:0042775	0	0	ATP synthesis coupled electron transport (sensu Eukaryota)	P	humanid.bg	191	0.00483655	mouseid.bg	26	0.000768185
GO:0006120	0	0	mitochondrial electron transport, NADH to ubiquinone	P	humanid.bg	182	0.00460865	mouseid.bg	20	0.000590912
GO:0051049	2.23602e-11	7.29e-13	regulation of transport	P	humanid.bg	60	0.00151933	mouseid.bg	148	0.00437275
GO:0051050	3.14539e-11	1.052e-12	positive regulation of transport	P	humanid.bg	15	0.000379833	mouseid.bg	77	0.00227501
GO:0045807	1.9059e-07	1.0258e-08	positive regulation of endocytosis	P	humanid.bg	9	0.0002279	mouseid.bg	49	0.00144773
GO:0050766	3.74551e-07	2.1e-08	positive regulation of phagocytosis	P	humanid.bg	6	0.000151933	mouseid.bg	42	0.00124091
GO:0030100	3.92038e-09	1.6087e-10	regulation of endocytosis	P	humanid.bg	17	0.000430478	mouseid.bg	71	0.00209774
GO:0045807	1.9059e-07	1.0258e-08	positive regulation of endocytosis	P	humanid.bg	9	0.0002279	mouseid.bg	49	0.00144773
GO:0050766	3.74551e-07	2.1e-08	positive regulation of phagocytosis	P	humanid.bg	6	0.000151933	mouseid.bg	42	0.00124091
GO:0050764	3.74551e-07	2.1e-08	regulation of phagocytosis	P	humanid.bg	6	0.000151933	mouseid.bg	42	0.00124091
GO:0050766	3.74551e-07	2.1e-08	positive regulation of phagocytosis	P	humanid.bg	6	0.000151933	mouseid.bg	42	0.00124091
GO:0016192	6.43491e-05	5.267e-06	vesicle-mediated transport	P	humanid.bg	431	0.0109139	mouseid.bg	498	0.0147137
GO:0006897	0.000794871	7.9085e-05	endocytosis	P	humanid.bg	183	0.00463397	mouseid.bg	232	0.00685458
GO:0006909	0.0378784	0.006345	phagocytosis	P	humanid.bg	44	0.00111418	mouseid.bg	65	0.00192046
GO:0050764	3.74551e-07	2.1e-08	regulation of phagocytosis	P	humanid.bg	6	0.000151933	mouseid.bg	42	0.00124091
GO:0050766	3.74551e-07	2.1e-08	positive regulation of phagocytosis	P	humanid.bg	6	0.000151933	mouseid.bg	42	0.00124091
GO:0030100	3.92038e-09	1.6087e-10	regulation of endocytosis	P	humanid.bg	17	0.000430478	mouseid.bg	71	0.00209774
GO:0045807	1.9059e-07	1.0258e-08	positive regulation of endocytosis	P	humanid.bg	9	0.0002279	mouseid.bg	49	0.00144773
GO:0050766	3.74551e-07	2.1e-08	positive regulation of phagocytosis	P	humanid.bg	6	0.000151933	mouseid.bg	42	0.00124091
GO:0050764	3.74551e-07	2.1e-08	regulation of phagocytosis	P	humanid.bg	6	0.000151933	mouseid.bg	42	0.00124091
GO:0050766	3.74551e-07	2.1e-08	positive regulation of phagocytosis	P	humanid.bg	6	0.000151933	mouseid.bg	42	0.00124091
GO:0008152	0.0151493	0.0022308	metabolism	P	humanid.bg	15500	0.392494	mouseid.bg	12910	0.381434
GO:0009058	0.423827	0.14473	biosynthesis	P	humanid.bg	2129	0.053911	mouseid.bg	1909	0.0564025
GO:0044249	0.397018	0.13377	cellular biosynthesis	P	humanid.bg	1881	0.0476311	mouseid.bg	1694	0.0500502
GO:0009059	0.159247	0.040237	macromolecule biosynthesis	P	humanid.bg	1157	0.0292978	mouseid.bg	1081	0.0319388
GO:0006412	0.237229	0.068475	protein biosynthesis	P	humanid.bg	1038	0.0262845	mouseid.bg	965	0.0285115
GO:0042089	2.13971e-08	1.0013e-09	cytokine biosynthesis	P	humanid.bg	34	0.000860956	mouseid.bg	94	0.00277729
GO:0042035	1.51809e-07	7.8507e-09	regulation of cytokine biosynthesis	P	humanid.bg	31	0.000784989	mouseid.bg	85	0.00251138
GO:0006417	0.037542	0.0062781	regulation of protein biosynthesis	P	humanid.bg	149	0.00377301	mouseid.bg	174	0.00514093
GO:0042035	1.51809e-07	7.8507e-09	regulation of cytokine biosynthesis	P	humanid.bg	31	0.000784989	mouseid.bg	85	0.00251138
GO:0031326	0.0374638	0.0062545	regulation of cellular biosynthesis	P	humanid.bg	154	0.00389962	mouseid.bg	179	0.00528866
GO:0006417	0.037542	0.0062781	regulation of protein biosynthesis	P	humanid.bg	149	0.00377301	mouseid.bg	174	0.00514093
GO:0042035	1.51809e-07	7.8507e-09	regulation of cytokine biosynthesis	P	humanid.bg	31	0.000784989	mouseid.bg	85	0.00251138
GO:0009889	0.0415344	0.0073193	regulation of biosynthesis	P	humanid.bg	160	0.00405156	mouseid.bg	184	0.00543639
GO:0031326	0.0374638	0.0062545	regulation of cellular biosynthesis	P	humanid.bg	154	0.00389962	mouseid.bg	179	0.00528866
GO:0006417	0.037542	0.0062781	regulation of protein biosynthesis	P	humanid.bg	149	0.00377301	mouseid.bg	174	0.00514093
GO:0042035	1.51809e-07	7.8507e-09	regulation of cytokine biosynthesis	P	humanid.bg	31	0.000784989	mouseid.bg	85	0.00251138
GO:0044237	0.217423	0.060497	cellular metabolism	P	humanid.bg	14240	0.360588	mouseid.bg	11978	0.353897
GO:0044249	0.397018	0.13377	cellular biosynthesis	P	humanid.bg	1881	0.0476311	mouseid.bg	1694	0.0500502
GO:0009059	0.159247	0.040237	macromolecule biosynthesis	P	humanid.bg	1157	0.0292978	mouseid.bg	1081	0.0319388
GO:0006412	0.237229	0.068475	protein biosynthesis	P	humanid.bg	1038	0.0262845	mouseid.bg	965	0.0285115
GO:0042089	2.13971e-08	1.0013e-09	cytokine biosynthesis	P	humanid.bg	34	0.000860956	mouseid.bg	94	0.00277729
GO:0042035	1.51809e-07	7.8507e-09	regulation of cytokine biosynthesis	P	humanid.bg	31	0.000784989	mouseid.bg	85	0.00251138
GO:0006417	0.037542	0.0062781	regulation of protein biosynthesis	P	humanid.bg	149	0.00377301	mouseid.bg	174	0.00514093
GO:0042035	1.51809e-07	7.8507e-09	regulation of cytokine biosynthesis	P	humanid.bg	31	0.000784989	mouseid.bg	85	0.00251138
GO:0031326	0.0374638	0.0062545	regulation of cellular biosynthesis	P	humanid.bg	154	0.00389962	mouseid.bg	179	0.00528866
GO:0006417	0.037542	0.0062781	regulation of protein biosynthesis	P	humanid.bg	149	0.00377301	mouseid.bg	174	0.00514093
GO:0042035	1.51809e-07	7.8507e-09	regulation of cytokine biosynthesis	P	humanid.bg	31	0.000784989	mouseid.bg	85	0.00251138
GO:0044260	0.198701	0.054897	cellular macromolecule metabolism	P	humanid.bg	6616	0.167532	mouseid.bg	5852	0.172901
GO:0044267	0.193549	0.05324	cellular protein metabolism	P	humanid.bg	6193	0.156821	mouseid.bg	5486	0.162087
GO:0042107	2.13971e-08	1.0013e-09	cytokine metabolism	P	humanid.bg	34	0.000860956	mouseid.bg	94	0.00277729
GO:0042089	2.13971e-08	1.0013e-09	cytokine biosynthesis	P	humanid.bg	34	0.000860956	mouseid.bg	94	0.00277729
GO:0042035	1.51809e-07	7.8507e-09	regulation of cytokine biosynthesis	P	humanid.bg	31	0.000784989	mouseid.bg	85	0.00251138
GO:0006412	0.237229	0.068475	protein biosynthesis	P	humanid.bg	1038	0.0262845	mouseid.bg	965	0.0285115
GO:0042089	2.13971e-08	1.0013e-09	cytokine biosynthesis	P	humanid.bg	34	0.000860956	mouseid.bg	94	0.00277729
GO:0042035	1.51809e-07	7.8507e-09	regulation of cytokine biosynthesis	P	humanid.bg	31	0.000784989	mouseid.bg	85	0.00251138
GO:0006417	0.037542	0.0062781	regulation of protein biosynthesis	P	humanid.bg	149	0.00377301	mouseid.bg	174	0.00514093
GO:0042035	1.51809e-07	7.8507e-09	regulation of cytokine biosynthesis	P	humanid.bg	31	0.000784989	mouseid.bg	85	0.00251138
GO:0006464	0.868486	0.56311	protein modification	P	humanid.bg	3456	0.0875136	mouseid.bg	3004	0.0887549
GO:0018193	2.43376e-08	1.156e-09	peptidyl-amino acid modification	P	humanid.bg	49	0.00124079	mouseid.bg	115	0.00339774
GO:0018212	1.99514e-12	6e-14	peptidyl-tyrosine modification	P	humanid.bg	17	0.000430478	mouseid.bg	86	0.00254092
GO:0018108	2.8464e-13	8e-15	peptidyl-tyrosine phosphorylation	P	humanid.bg	15	0.000379833	mouseid.bg	86	0.00254092
GO:0006468	0.18902	0.051172	protein amino acid phosphorylation	P	humanid.bg	1335	0.0338052	mouseid.bg	1235	0.0364888
GO:0018108	2.8464e-13	8e-15	peptidyl-tyrosine phosphorylation	P	humanid.bg	15	0.000379833	mouseid.bg	86	0.00254092
GO:0046777	9.35869e-07	5.6815e-08	autophosphorylation	P	humanid.bg	18	0.0004558	mouseid.bg	61	0.00180228
GO:0016485	0.482259	0.16997	protein processing	P	humanid.bg	45	0.0011395	mouseid.bg	52	0.00153637
GO:0016540	0.964407	0.89362	protein autoprocessing	P	humanid.bg	1	2.53222e-05	mouseid.bg	2	5.90912e-05
GO:0046777	9.35869e-07	5.6815e-08	autophosphorylation	P	humanid.bg	18	0.0004558	mouseid.bg	61	0.00180228
GO:0006091	0	0	generation of precursor metabolites and energy	P	humanid.bg	1866	0.0472513	mouseid.bg	1096	0.032382
GO:0006118	0	0	electron transport	P	humanid.bg	1437	0.036388	mouseid.bg	755	0.0223069
GO:0042773	0	0	ATP synthesis coupled electron transport	P	humanid.bg	306	0.0077486	mouseid.bg	30	0.000886368
GO:0042775	0	0	ATP synthesis coupled electron transport (sensu Eukaryota)	P	humanid.bg	191	0.00483655	mouseid.bg	26	0.000768185
GO:0006120	0	0	mitochondrial electron transport, NADH to ubiquinone	P	humanid.bg	182	0.00460865	mouseid.bg	20	0.000590912
GO:0006119	0	0	oxidative phosphorylation	P	humanid.bg	425	0.0107619	mouseid.bg	122	0.00360456
GO:0042773	0	0	ATP synthesis coupled electron transport	P	humanid.bg	306	0.0077486	mouseid.bg	30	0.000886368
GO:0042775	0	0	ATP synthesis coupled electron transport (sensu Eukaryota)	P	humanid.bg	191	0.00483655	mouseid.bg	26	0.000768185
GO:0006120	0	0	mitochondrial electron transport, NADH to ubiquinone	P	humanid.bg	182	0.00460865	mouseid.bg	20	0.000590912
GO:0006139	0.964407	0.74336	nucleobase, nucleoside, nucleotide and nucleic acid metabolism	P	humanid.bg	5757	0.14578	mouseid.bg	4964	0.146664
GO:0006259	0.231614	0.065943	DNA metabolism	P	humanid.bg	1193	0.0302094	mouseid.bg	944	0.027891
GO:0006310	0.000606869	5.7992e-05	DNA recombination	P	humanid.bg	208	0.00526702	mouseid.bg	111	0.00327956
GO:0006313	0	0	DNA transposition	P	humanid.bg	96	0.00243093	mouseid.bg	5	0.000147728
GO:0019219	0.756628	0.35237	regulation of nucleobase, nucleoside, nucleotide and nucleic acid metabolism	P	humanid.bg	3613	0.0914892	mouseid.bg	3165	0.0935118
GO:0045934	7.70076e-08	3.8309e-09	negative regulation of nucleobase, nucleoside, nucleotide and nucleic acid metabolism	P	humanid.bg	183	0.00463397	mouseid.bg	274	0.00809549
GO:0016481	6.18142e-07	3.5789e-08	negative regulation of transcription	P	humanid.bg	170	0.00430478	mouseid.bg	251	0.00741594
GO:0045935	3.78511e-14	1e-15	positive regulation of nucleobase, nucleoside, nucleotide and nucleic acid metabolism	P	humanid.bg	112	0.00283609	mouseid.bg	235	0.00694321
GO:0045941	0	0	positive regulation of transcription	P	humanid.bg	107	0.00270948	mouseid.bg	234	0.00691367
GO:0045893	1.85944e-11	6.01e-13	positive regulation of transcription, DNA-dependent	P	humanid.bg	69	0.00174723	mouseid.bg	161	0.00475684
GO:0045944	0	0	positive regulation of transcription from RNA polymerase II promoter	P	humanid.bg	24	0.000607733	mouseid.bg	127	0.00375229
GO:0045449	0.681285	0.29729	regulation of transcription	P	humanid.bg	3577	0.0905776	mouseid.bg	3142	0.0928322
GO:0016481	6.18142e-07	3.5789e-08	negative regulation of transcription	P	humanid.bg	170	0.00430478	mouseid.bg	251	0.00741594
GO:0045941	0	0	positive regulation of transcription	P	humanid.bg	107	0.00270948	mouseid.bg	234	0.00691367
GO:0045893	1.85944e-11	6.01e-13	positive regulation of transcription, DNA-dependent	P	humanid.bg	69	0.00174723	mouseid.bg	161	0.00475684
GO:0045944	0	0	positive regulation of transcription from RNA polymerase II promoter	P	humanid.bg	24	0.000607733	mouseid.bg	127	0.00375229
GO:0006355	0.872429	0.58211	regulation of transcription, DNA-dependent	P	humanid.bg	3369	0.0853106	mouseid.bg	2927	0.0864799
GO:0045893	1.85944e-11	6.01e-13	positive regulation of transcription, DNA-dependent	P	humanid.bg	69	0.00174723	mouseid.bg	161	0.00475684
GO:0045944	0	0	positive regulation of transcription from RNA polymerase II promoter	P	humanid.bg	24	0.000607733	mouseid.bg	127	0.00375229
GO:0006357	5.16874e-05	4.1838e-06	regulation of transcription from RNA polymerase II promoter	P	humanid.bg	275	0.00696361	mouseid.bg	342	0.0101046
GO:0045944	0	0	positive regulation of transcription from RNA polymerase II promoter	P	humanid.bg	24	0.000607733	mouseid.bg	127	0.00375229
GO:0006350	0.590476	0.24097	transcription	P	humanid.bg	3724	0.0943	mouseid.bg	3279	0.09688
GO:0045449	0.681285	0.29729	regulation of transcription	P	humanid.bg	3577	0.0905776	mouseid.bg	3142	0.0928322
GO:0016481	6.18142e-07	3.5789e-08	negative regulation of transcription	P	humanid.bg	170	0.00430478	mouseid.bg	251	0.00741594
GO:0045941	0	0	positive regulation of transcription	P	humanid.bg	107	0.00270948	mouseid.bg	234	0.00691367
GO:0045893	1.85944e-11	6.01e-13	positive regulation of transcription, DNA-dependent	P	humanid.bg	69	0.00174723	mouseid.bg	161	0.00475684
GO:0045944	0	0	positive regulation of transcription from RNA polymerase II promoter	P	humanid.bg	24	0.000607733	mouseid.bg	127	0.00375229
GO:0006355	0.872429	0.58211	regulation of transcription, DNA-dependent	P	humanid.bg	3369	0.0853106	mouseid.bg	2927	0.0864799
GO:0045893	1.85944e-11	6.01e-13	positive regulation of transcription, DNA-dependent	P	humanid.bg	69	0.00174723	mouseid.bg	161	0.00475684
GO:0045944	0	0	positive regulation of transcription from RNA polymerase II promoter	P	humanid.bg	24	0.000607733	mouseid.bg	127	0.00375229
GO:0006357	5.16874e-05	4.1838e-06	regulation of transcription from RNA polymerase II promoter	P	humanid.bg	275	0.00696361	mouseid.bg	342	0.0101046
GO:0045944	0	0	positive regulation of transcription from RNA polymerase II promoter	P	humanid.bg	24	0.000607733	mouseid.bg	127	0.00375229
GO:0006351	0.853734	0.51724	transcription, DNA-dependent	P	humanid.bg	3441	0.0871338	mouseid.bg	2996	0.0885186
GO:0006355	0.872429	0.58211	regulation of transcription, DNA-dependent	P	humanid.bg	3369	0.0853106	mouseid.bg	2927	0.0864799
GO:0045893	1.85944e-11	6.01e-13	positive regulation of transcription, DNA-dependent	P	humanid.bg	69	0.00174723	mouseid.bg	161	0.00475684
GO:0045944	0	0	positive regulation of transcription from RNA polymerase II promoter	P	humanid.bg	24	0.000607733	mouseid.bg	127	0.00375229
GO:0006357	5.16874e-05	4.1838e-06	regulation of transcription from RNA polymerase II promoter	P	humanid.bg	275	0.00696361	mouseid.bg	342	0.0101046
GO:0045944	0	0	positive regulation of transcription from RNA polymerase II promoter	P	humanid.bg	24	0.000607733	mouseid.bg	127	0.00375229
GO:0006366	0.964407	0.70359	transcription from RNA polymerase II promoter	P	humanid.bg	500	0.0126611	mouseid.bg	417	0.0123205
GO:0006357	5.16874e-05	4.1838e-06	regulation of transcription from RNA polymerase II promoter	P	humanid.bg	275	0.00696361	mouseid.bg	342	0.0101046
GO:0045944	0	0	positive regulation of transcription from RNA polymerase II promoter	P	humanid.bg	24	0.000607733	mouseid.bg	127	0.00375229
GO:0006793	0.0133206	0.0018738	phosphorus metabolism	P	humanid.bg	2153	0.0545188	mouseid.bg	1671	0.0493707
GO:0006796	0.0133206	0.0018738	phosphate metabolism	P	humanid.bg	2153	0.0545188	mouseid.bg	1671	0.0493707
GO:0016310	0.0312952	0.0051543	phosphorylation	P	humanid.bg	1792	0.0453774	mouseid.bg	1392	0.0411275
GO:0006119	0	0	oxidative phosphorylation	P	humanid.bg	425	0.0107619	mouseid.bg	122	0.00360456
GO:0042773	0	0	ATP synthesis coupled electron transport	P	humanid.bg	306	0.0077486	mouseid.bg	30	0.000886368
GO:0042775	0	0	ATP synthesis coupled electron transport (sensu Eukaryota)	P	humanid.bg	191	0.00483655	mouseid.bg	26	0.000768185
GO:0006120	0	0	mitochondrial electron transport, NADH to ubiquinone	P	humanid.bg	182	0.00460865	mouseid.bg	20	0.000590912
GO:0006468	0.18902	0.051172	protein amino acid phosphorylation	P	humanid.bg	1335	0.0338052	mouseid.bg	1235	0.0364888
GO:0018108	2.8464e-13	8e-15	peptidyl-tyrosine phosphorylation	P	humanid.bg	15	0.000379833	mouseid.bg	86	0.00254092
GO:0046777	9.35869e-07	5.6815e-08	autophosphorylation	P	humanid.bg	18	0.0004558	mouseid.bg	61	0.00180228
GO:0031323	0.113524	0.026674	regulation of cellular metabolism	P	humanid.bg	3754	0.0950596	mouseid.bg	3383	0.0999527
GO:0031324	1.0582e-08	4.8181e-10	negative regulation of cellular metabolism	P	humanid.bg	209	0.00529235	mouseid.bg	311	0.00918868
GO:0045934	7.70076e-08	3.8309e-09	negative regulation of nucleobase, nucleoside, nucleotide and nucleic acid metabolism	P	humanid.bg	183	0.00463397	mouseid.bg	274	0.00809549
GO:0016481	6.18142e-07	3.5789e-08	negative regulation of transcription	P	humanid.bg	170	0.00430478	mouseid.bg	251	0.00741594
GO:0031325	0	0	positive regulation of cellular metabolism	P	humanid.bg	133	0.00336786	mouseid.bg	304	0.00898186
GO:0045935	3.78511e-14	1e-15	positive regulation of nucleobase, nucleoside, nucleotide and nucleic acid metabolism	P	humanid.bg	112	0.00283609	mouseid.bg	235	0.00694321
GO:0045941	0	0	positive regulation of transcription	P	humanid.bg	107	0.00270948	mouseid.bg	234	0.00691367
GO:0045893	1.85944e-11	6.01e-13	positive regulation of transcription, DNA-dependent	P	humanid.bg	69	0.00174723	mouseid.bg	161	0.00475684
GO:0045944	0	0	positive regulation of transcription from RNA polymerase II promoter	P	humanid.bg	24	0.000607733	mouseid.bg	127	0.00375229
GO:0031326	0.0374638	0.0062545	regulation of cellular biosynthesis	P	humanid.bg	154	0.00389962	mouseid.bg	179	0.00528866
GO:0006417	0.037542	0.0062781	regulation of protein biosynthesis	P	humanid.bg	149	0.00377301	mouseid.bg	174	0.00514093
GO:0042035	1.51809e-07	7.8507e-09	regulation of cytokine biosynthesis	P	humanid.bg	31	0.000784989	mouseid.bg	85	0.00251138
GO:0019219	0.756628	0.35237	regulation of nucleobase, nucleoside, nucleotide and nucleic acid metabolism	P	humanid.bg	3613	0.0914892	mouseid.bg	3165	0.0935118
GO:0045934	7.70076e-08	3.8309e-09	negative regulation of nucleobase, nucleoside, nucleotide and nucleic acid metabolism	P	humanid.bg	183	0.00463397	mouseid.bg	274	0.00809549
GO:0016481	6.18142e-07	3.5789e-08	negative regulation of transcription	P	humanid.bg	170	0.00430478	mouseid.bg	251	0.00741594
GO:0045935	3.78511e-14	1e-15	positive regulation of nucleobase, nucleoside, nucleotide and nucleic acid metabolism	P	humanid.bg	112	0.00283609	mouseid.bg	235	0.00694321
GO:0045941	0	0	positive regulation of transcription	P	humanid.bg	107	0.00270948	mouseid.bg	234	0.00691367
GO:0045893	1.85944e-11	6.01e-13	positive regulation of transcription, DNA-dependent	P	humanid.bg	69	0.00174723	mouseid.bg	161	0.00475684
GO:0045944	0	0	positive regulation of transcription from RNA polymerase II promoter	P	humanid.bg	24	0.000607733	mouseid.bg	127	0.00375229
GO:0045449	0.681285	0.29729	regulation of transcription	P	humanid.bg	3577	0.0905776	mouseid.bg	3142	0.0928322
GO:0016481	6.18142e-07	3.5789e-08	negative regulation of transcription	P	humanid.bg	170	0.00430478	mouseid.bg	251	0.00741594
GO:0045941	0	0	positive regulation of transcription	P	humanid.bg	107	0.00270948	mouseid.bg	234	0.00691367
GO:0045893	1.85944e-11	6.01e-13	positive regulation of transcription, DNA-dependent	P	humanid.bg	69	0.00174723	mouseid.bg	161	0.00475684
GO:0045944	0	0	positive regulation of transcription from RNA polymerase II promoter	P	humanid.bg	24	0.000607733	mouseid.bg	127	0.00375229
GO:0006355	0.872429	0.58211	regulation of transcription, DNA-dependent	P	humanid.bg	3369	0.0853106	mouseid.bg	2927	0.0864799
GO:0045893	1.85944e-11	6.01e-13	positive regulation of transcription, DNA-dependent	P	humanid.bg	69	0.00174723	mouseid.bg	161	0.00475684
GO:0045944	0	0	positive regulation of transcription from RNA polymerase II promoter	P	humanid.bg	24	0.000607733	mouseid.bg	127	0.00375229
GO:0006357	5.16874e-05	4.1838e-06	regulation of transcription from RNA polymerase II promoter	P	humanid.bg	275	0.00696361	mouseid.bg	342	0.0101046
GO:0045944	0	0	positive regulation of transcription from RNA polymerase II promoter	P	humanid.bg	24	0.000607733	mouseid.bg	127	0.00375229
GO:0043170	0.503422	0.19443	macromolecule metabolism	P	humanid.bg	7081	0.179307	mouseid.bg	6195	0.183035
GO:0043283	0.964407	0.8772	biopolymer metabolism	P	humanid.bg	3256	0.0824492	mouseid.bg	2779	0.0821072
GO:0006259	0.231614	0.065943	DNA metabolism	P	humanid.bg	1193	0.0302094	mouseid.bg	944	0.027891
GO:0006310	0.000606869	5.7992e-05	DNA recombination	P	humanid.bg	208	0.00526702	mouseid.bg	111	0.00327956
GO:0006313	0	0	DNA transposition	P	humanid.bg	96	0.00243093	mouseid.bg	5	0.000147728
GO:0044260	0.198701	0.054897	cellular macromolecule metabolism	P	humanid.bg	6616	0.167532	mouseid.bg	5852	0.172901
GO:0044267	0.193549	0.05324	cellular protein metabolism	P	humanid.bg	6193	0.156821	mouseid.bg	5486	0.162087
GO:0042107	2.13971e-08	1.0013e-09	cytokine metabolism	P	humanid.bg	34	0.000860956	mouseid.bg	94	0.00277729
GO:0042089	2.13971e-08	1.0013e-09	cytokine biosynthesis	P	humanid.bg	34	0.000860956	mouseid.bg	94	0.00277729
GO:0042035	1.51809e-07	7.8507e-09	regulation of cytokine biosynthesis	P	humanid.bg	31	0.000784989	mouseid.bg	85	0.00251138
GO:0006412	0.237229	0.068475	protein biosynthesis	P	humanid.bg	1038	0.0262845	mouseid.bg	965	0.0285115
GO:0042089	2.13971e-08	1.0013e-09	cytokine biosynthesis	P	humanid.bg	34	0.000860956	mouseid.bg	94	0.00277729
GO:0042035	1.51809e-07	7.8507e-09	regulation of cytokine biosynthesis	P	humanid.bg	31	0.000784989	mouseid.bg	85	0.00251138
GO:0006417	0.037542	0.0062781	regulation of protein biosynthesis	P	humanid.bg	149	0.00377301	mouseid.bg	174	0.00514093
GO:0042035	1.51809e-07	7.8507e-09	regulation of cytokine biosynthesis	P	humanid.bg	31	0.000784989	mouseid.bg	85	0.00251138
GO:0006464	0.868486	0.56311	protein modification	P	humanid.bg	3456	0.0875136	mouseid.bg	3004	0.0887549
GO:0018193	2.43376e-08	1.156e-09	peptidyl-amino acid modification	P	humanid.bg	49	0.00124079	mouseid.bg	115	0.00339774
GO:0018212	1.99514e-12	6e-14	peptidyl-tyrosine modification	P	humanid.bg	17	0.000430478	mouseid.bg	86	0.00254092
GO:0018108	2.8464e-13	8e-15	peptidyl-tyrosine phosphorylation	P	humanid.bg	15	0.000379833	mouseid.bg	86	0.00254092
GO:0006468	0.18902	0.051172	protein amino acid phosphorylation	P	humanid.bg	1335	0.0338052	mouseid.bg	1235	0.0364888
GO:0018108	2.8464e-13	8e-15	peptidyl-tyrosine phosphorylation	P	humanid.bg	15	0.000379833	mouseid.bg	86	0.00254092
GO:0046777	9.35869e-07	5.6815e-08	autophosphorylation	P	humanid.bg	18	0.0004558	mouseid.bg	61	0.00180228
GO:0016485	0.482259	0.16997	protein processing	P	humanid.bg	45	0.0011395	mouseid.bg	52	0.00153637
GO:0016540	0.964407	0.89362	protein autoprocessing	P	humanid.bg	1	2.53222e-05	mouseid.bg	2	5.90912e-05
GO:0046777	9.35869e-07	5.6815e-08	autophosphorylation	P	humanid.bg	18	0.0004558	mouseid.bg	61	0.00180228
GO:0009059	0.159247	0.040237	macromolecule biosynthesis	P	humanid.bg	1157	0.0292978	mouseid.bg	1081	0.0319388
GO:0006412	0.237229	0.068475	protein biosynthesis	P	humanid.bg	1038	0.0262845	mouseid.bg	965	0.0285115
GO:0042089	2.13971e-08	1.0013e-09	cytokine biosynthesis	P	humanid.bg	34	0.000860956	mouseid.bg	94	0.00277729
GO:0042035	1.51809e-07	7.8507e-09	regulation of cytokine biosynthesis	P	humanid.bg	31	0.000784989	mouseid.bg	85	0.00251138
GO:0006417	0.037542	0.0062781	regulation of protein biosynthesis	P	humanid.bg	149	0.00377301	mouseid.bg	174	0.00514093
GO:0042035	1.51809e-07	7.8507e-09	regulation of cytokine biosynthesis	P	humanid.bg	31	0.000784989	mouseid.bg	85	0.00251138
GO:0019538	0.165851	0.042092	protein metabolism	P	humanid.bg	6248	0.158213	mouseid.bg	5543	0.163771
GO:0044267	0.193549	0.05324	cellular protein metabolism	P	humanid.bg	6193	0.156821	mouseid.bg	5486	0.162087
GO:0042107	2.13971e-08	1.0013e-09	cytokine metabolism	P	humanid.bg	34	0.000860956	mouseid.bg	94	0.00277729
GO:0042089	2.13971e-08	1.0013e-09	cytokine biosynthesis	P	humanid.bg	34	0.000860956	mouseid.bg	94	0.00277729
GO:0042035	1.51809e-07	7.8507e-09	regulation of cytokine biosynthesis	P	humanid.bg	31	0.000784989	mouseid.bg	85	0.00251138
GO:0006412	0.237229	0.068475	protein biosynthesis	P	humanid.bg	1038	0.0262845	mouseid.bg	965	0.0285115
GO:0042089	2.13971e-08	1.0013e-09	cytokine biosynthesis	P	humanid.bg	34	0.000860956	mouseid.bg	94	0.00277729
GO:0042035	1.51809e-07	7.8507e-09	regulation of cytokine biosynthesis	P	humanid.bg	31	0.000784989	mouseid.bg	85	0.00251138
GO:0006417	0.037542	0.0062781	regulation of protein biosynthesis	P	humanid.bg	149	0.00377301	mouseid.bg	174	0.00514093
GO:0042035	1.51809e-07	7.8507e-09	regulation of cytokine biosynthesis	P	humanid.bg	31	0.000784989	mouseid.bg	85	0.00251138
GO:0006464	0.868486	0.56311	protein modification	P	humanid.bg	3456	0.0875136	mouseid.bg	3004	0.0887549
GO:0018193	2.43376e-08	1.156e-09	peptidyl-amino acid modification	P	humanid.bg	49	0.00124079	mouseid.bg	115	0.00339774
GO:0018212	1.99514e-12	6e-14	peptidyl-tyrosine modification	P	humanid.bg	17	0.000430478	mouseid.bg	86	0.00254092
GO:0018108	2.8464e-13	8e-15	peptidyl-tyrosine phosphorylation	P	humanid.bg	15	0.000379833	mouseid.bg	86	0.00254092
GO:0006468	0.18902	0.051172	protein amino acid phosphorylation	P	humanid.bg	1335	0.0338052	mouseid.bg	1235	0.0364888
GO:0018108	2.8464e-13	8e-15	peptidyl-tyrosine phosphorylation	P	humanid.bg	15	0.000379833	mouseid.bg	86	0.00254092
GO:0046777	9.35869e-07	5.6815e-08	autophosphorylation	P	humanid.bg	18	0.0004558	mouseid.bg	61	0.00180228
GO:0016485	0.482259	0.16997	protein processing	P	humanid.bg	45	0.0011395	mouseid.bg	52	0.00153637
GO:0016540	0.964407	0.89362	protein autoprocessing	P	humanid.bg	1	2.53222e-05	mouseid.bg	2	5.90912e-05
GO:0046777	9.35869e-07	5.6815e-08	autophosphorylation	P	humanid.bg	18	0.0004558	mouseid.bg	61	0.00180228
GO:0051246	7.77732e-07	4.6559e-08	regulation of protein metabolism	P	humanid.bg	209	0.00529235	mouseid.bg	293	0.00865686
GO:0051247	2.85425e-07	1.5608e-08	positive regulation of protein metabolism	P	humanid.bg	30	0.000759667	mouseid.bg	82	0.00242274
GO:0006417	0.037542	0.0062781	regulation of protein biosynthesis	P	humanid.bg	149	0.00377301	mouseid.bg	174	0.00514093
GO:0042035	1.51809e-07	7.8507e-09	regulation of cytokine biosynthesis	P	humanid.bg	31	0.000784989	mouseid.bg	85	0.00251138
GO:0044238	0.242282	0.070206	primary metabolism	P	humanid.bg	13104	0.331822	mouseid.bg	11446	0.338179
GO:0006139	0.964407	0.74336	nucleobase, nucleoside, nucleotide and nucleic acid metabolism	P	humanid.bg	5757	0.14578	mouseid.bg	4964	0.146664
GO:0006259	0.231614	0.065943	DNA metabolism	P	humanid.bg	1193	0.0302094	mouseid.bg	944	0.027891
GO:0006310	0.000606869	5.7992e-05	DNA recombination	P	humanid.bg	208	0.00526702	mouseid.bg	111	0.00327956
GO:0006313	0	0	DNA transposition	P	humanid.bg	96	0.00243093	mouseid.bg	5	0.000147728
GO:0019219	0.756628	0.35237	regulation of nucleobase, nucleoside, nucleotide and nucleic acid metabolism	P	humanid.bg	3613	0.0914892	mouseid.bg	3165	0.0935118
GO:0045934	7.70076e-08	3.8309e-09	negative regulation of nucleobase, nucleoside, nucleotide and nucleic acid metabolism	P	humanid.bg	183	0.00463397	mouseid.bg	274	0.00809549
GO:0016481	6.18142e-07	3.5789e-08	negative regulation of transcription	P	humanid.bg	170	0.00430478	mouseid.bg	251	0.00741594
GO:0045935	3.78511e-14	1e-15	positive regulation of nucleobase, nucleoside, nucleotide and nucleic acid metabolism	P	humanid.bg	112	0.00283609	mouseid.bg	235	0.00694321
GO:0045941	0	0	positive regulation of transcription	P	humanid.bg	107	0.00270948	mouseid.bg	234	0.00691367
GO:0045893	1.85944e-11	6.01e-13	positive regulation of transcription, DNA-dependent	P	humanid.bg	69	0.00174723	mouseid.bg	161	0.00475684
GO:0045944	0	0	positive regulation of transcription from RNA polymerase II promoter	P	humanid.bg	24	0.000607733	mouseid.bg	127	0.00375229
GO:0045449	0.681285	0.29729	regulation of transcription	P	humanid.bg	3577	0.0905776	mouseid.bg	3142	0.0928322
GO:0016481	6.18142e-07	3.5789e-08	negative regulation of transcription	P	humanid.bg	170	0.00430478	mouseid.bg	251	0.00741594
GO:0045941	0	0	positive regulation of transcription	P	humanid.bg	107	0.00270948	mouseid.bg	234	0.00691367
GO:0045893	1.85944e-11	6.01e-13	positive regulation of transcription, DNA-dependent	P	humanid.bg	69	0.00174723	mouseid.bg	161	0.00475684
GO:0045944	0	0	positive regulation of transcription from RNA polymerase II promoter	P	humanid.bg	24	0.000607733	mouseid.bg	127	0.00375229
GO:0006355	0.872429	0.58211	regulation of transcription, DNA-dependent	P	humanid.bg	3369	0.0853106	mouseid.bg	2927	0.0864799
GO:0045893	1.85944e-11	6.01e-13	positive regulation of transcription, DNA-dependent	P	humanid.bg	69	0.00174723	mouseid.bg	161	0.00475684
GO:0045944	0	0	positive regulation of transcription from RNA polymerase II promoter	P	humanid.bg	24	0.000607733	mouseid.bg	127	0.00375229
GO:0006357	5.16874e-05	4.1838e-06	regulation of transcription from RNA polymerase II promoter	P	humanid.bg	275	0.00696361	mouseid.bg	342	0.0101046
GO:0045944	0	0	positive regulation of transcription from RNA polymerase II promoter	P	humanid.bg	24	0.000607733	mouseid.bg	127	0.00375229
GO:0006350	0.590476	0.24097	transcription	P	humanid.bg	3724	0.0943	mouseid.bg	3279	0.09688
GO:0045449	0.681285	0.29729	regulation of transcription	P	humanid.bg	3577	0.0905776	mouseid.bg	3142	0.0928322
GO:0016481	6.18142e-07	3.5789e-08	negative regulation of transcription	P	humanid.bg	170	0.00430478	mouseid.bg	251	0.00741594
GO:0045941	0	0	positive regulation of transcription	P	humanid.bg	107	0.00270948	mouseid.bg	234	0.00691367
GO:0045893	1.85944e-11	6.01e-13	positive regulation of transcription, DNA-dependent	P	humanid.bg	69	0.00174723	mouseid.bg	161	0.00475684
GO:0045944	0	0	positive regulation of transcription from RNA polymerase II promoter	P	humanid.bg	24	0.000607733	mouseid.bg	127	0.00375229
GO:0006355	0.872429	0.58211	regulation of transcription, DNA-dependent	P	humanid.bg	3369	0.0853106	mouseid.bg	2927	0.0864799
GO:0045893	1.85944e-11	6.01e-13	positive regulation of transcription, DNA-dependent	P	humanid.bg	69	0.00174723	mouseid.bg	161	0.00475684
GO:0045944	0	0	positive regulation of transcription from RNA polymerase II promoter	P	humanid.bg	24	0.000607733	mouseid.bg	127	0.00375229
GO:0006357	5.16874e-05	4.1838e-06	regulation of transcription from RNA polymerase II promoter	P	humanid.bg	275	0.00696361	mouseid.bg	342	0.0101046
GO:0045944	0	0	positive regulation of transcription from RNA polymerase II promoter	P	humanid.bg	24	0.000607733	mouseid.bg	127	0.00375229
GO:0006351	0.853734	0.51724	transcription, DNA-dependent	P	humanid.bg	3441	0.0871338	mouseid.bg	2996	0.0885186
GO:0006355	0.872429	0.58211	regulation of transcription, DNA-dependent	P	humanid.bg	3369	0.0853106	mouseid.bg	2927	0.0864799
GO:0045893	1.85944e-11	6.01e-13	positive regulation of transcription, DNA-dependent	P	humanid.bg	69	0.00174723	mouseid.bg	161	0.00475684
GO:0045944	0	0	positive regulation of transcription from RNA polymerase II promoter	P	humanid.bg	24	0.000607733	mouseid.bg	127	0.00375229
GO:0006357	5.16874e-05	4.1838e-06	regulation of transcription from RNA polymerase II promoter	P	humanid.bg	275	0.00696361	mouseid.bg	342	0.0101046
GO:0045944	0	0	positive regulation of transcription from RNA polymerase II promoter	P	humanid.bg	24	0.000607733	mouseid.bg	127	0.00375229
GO:0006366	0.964407	0.70359	transcription from RNA polymerase II promoter	P	humanid.bg	500	0.0126611	mouseid.bg	417	0.0123205
GO:0006357	5.16874e-05	4.1838e-06	regulation of transcription from RNA polymerase II promoter	P	humanid.bg	275	0.00696361	mouseid.bg	342	0.0101046
GO:0045944	0	0	positive regulation of transcription from RNA polymerase II promoter	P	humanid.bg	24	0.000607733	mouseid.bg	127	0.00375229
GO:0019538	0.165851	0.042092	protein metabolism	P	humanid.bg	6248	0.158213	mouseid.bg	5543	0.163771
GO:0044267	0.193549	0.05324	cellular protein metabolism	P	humanid.bg	6193	0.156821	mouseid.bg	5486	0.162087
GO:0042107	2.13971e-08	1.0013e-09	cytokine metabolism	P	humanid.bg	34	0.000860956	mouseid.bg	94	0.00277729
GO:0042089	2.13971e-08	1.0013e-09	cytokine biosynthesis	P	humanid.bg	34	0.000860956	mouseid.bg	94	0.00277729
GO:0042035	1.51809e-07	7.8507e-09	regulation of cytokine biosynthesis	P	humanid.bg	31	0.000784989	mouseid.bg	85	0.00251138
GO:0006412	0.237229	0.068475	protein biosynthesis	P	humanid.bg	1038	0.0262845	mouseid.bg	965	0.0285115
GO:0042089	2.13971e-08	1.0013e-09	cytokine biosynthesis	P	humanid.bg	34	0.000860956	mouseid.bg	94	0.00277729
GO:0042035	1.51809e-07	7.8507e-09	regulation of cytokine biosynthesis	P	humanid.bg	31	0.000784989	mouseid.bg	85	0.00251138
GO:0006417	0.037542	0.0062781	regulation of protein biosynthesis	P	humanid.bg	149	0.00377301	mouseid.bg	174	0.00514093
GO:0042035	1.51809e-07	7.8507e-09	regulation of cytokine biosynthesis	P	humanid.bg	31	0.000784989	mouseid.bg	85	0.00251138
GO:0006464	0.868486	0.56311	protein modification	P	humanid.bg	3456	0.0875136	mouseid.bg	3004	0.0887549
GO:0018193	2.43376e-08	1.156e-09	peptidyl-amino acid modification	P	humanid.bg	49	0.00124079	mouseid.bg	115	0.00339774
GO:0018212	1.99514e-12	6e-14	peptidyl-tyrosine modification	P	humanid.bg	17	0.000430478	mouseid.bg	86	0.00254092
GO:0018108	2.8464e-13	8e-15	peptidyl-tyrosine phosphorylation	P	humanid.bg	15	0.000379833	mouseid.bg	86	0.00254092
GO:0006468	0.18902	0.051172	protein amino acid phosphorylation	P	humanid.bg	1335	0.0338052	mouseid.bg	1235	0.0364888
GO:0018108	2.8464e-13	8e-15	peptidyl-tyrosine phosphorylation	P	humanid.bg	15	0.000379833	mouseid.bg	86	0.00254092
GO:0046777	9.35869e-07	5.6815e-08	autophosphorylation	P	humanid.bg	18	0.0004558	mouseid.bg	61	0.00180228
GO:0016485	0.482259	0.16997	protein processing	P	humanid.bg	45	0.0011395	mouseid.bg	52	0.00153637
GO:0016540	0.964407	0.89362	protein autoprocessing	P	humanid.bg	1	2.53222e-05	mouseid.bg	2	5.90912e-05
GO:0046777	9.35869e-07	5.6815e-08	autophosphorylation	P	humanid.bg	18	0.0004558	mouseid.bg	61	0.00180228
GO:0051246	7.77732e-07	4.6559e-08	regulation of protein metabolism	P	humanid.bg	209	0.00529235	mouseid.bg	293	0.00865686
GO:0051247	2.85425e-07	1.5608e-08	positive regulation of protein metabolism	P	humanid.bg	30	0.000759667	mouseid.bg	82	0.00242274
GO:0006417	0.037542	0.0062781	regulation of protein biosynthesis	P	humanid.bg	149	0.00377301	mouseid.bg	174	0.00514093
GO:0042035	1.51809e-07	7.8507e-09	regulation of cytokine biosynthesis	P	humanid.bg	31	0.000784989	mouseid.bg	85	0.00251138
GO:0019222	0.0428174	0.0076898	regulation of metabolism	P	humanid.bg	3819	0.0967056	mouseid.bg	3474	0.102641
GO:0009892	1.48286e-10	5.418e-12	negative regulation of metabolism	P	humanid.bg	235	0.00595072	mouseid.bg	357	0.0105478
GO:0031324	1.0582e-08	4.8181e-10	negative regulation of cellular metabolism	P	humanid.bg	209	0.00529235	mouseid.bg	311	0.00918868
GO:0045934	7.70076e-08	3.8309e-09	negative regulation of nucleobase, nucleoside, nucleotide and nucleic acid metabolism	P	humanid.bg	183	0.00463397	mouseid.bg	274	0.00809549
GO:0016481	6.18142e-07	3.5789e-08	negative regulation of transcription	P	humanid.bg	170	0.00430478	mouseid.bg	251	0.00741594
GO:0009893	0	0	positive regulation of metabolism	P	humanid.bg	140	0.00354511	mouseid.bg	318	0.0093955
GO:0031325	0	0	positive regulation of cellular metabolism	P	humanid.bg	133	0.00336786	mouseid.bg	304	0.00898186
GO:0045935	3.78511e-14	1e-15	positive regulation of nucleobase, nucleoside, nucleotide and nucleic acid metabolism	P	humanid.bg	112	0.00283609	mouseid.bg	235	0.00694321
GO:0045941	0	0	positive regulation of transcription	P	humanid.bg	107	0.00270948	mouseid.bg	234	0.00691367
GO:0045893	1.85944e-11	6.01e-13	positive regulation of transcription, DNA-dependent	P	humanid.bg	69	0.00174723	mouseid.bg	161	0.00475684
GO:0045944	0	0	positive regulation of transcription from RNA polymerase II promoter	P	humanid.bg	24	0.000607733	mouseid.bg	127	0.00375229
GO:0051247	2.85425e-07	1.5608e-08	positive regulation of protein metabolism	P	humanid.bg	30	0.000759667	mouseid.bg	82	0.00242274
GO:0009889	0.0415344	0.0073193	regulation of biosynthesis	P	humanid.bg	160	0.00405156	mouseid.bg	184	0.00543639
GO:0031326	0.0374638	0.0062545	regulation of cellular biosynthesis	P	humanid.bg	154	0.00389962	mouseid.bg	179	0.00528866
GO:0006417	0.037542	0.0062781	regulation of protein biosynthesis	P	humanid.bg	149	0.00377301	mouseid.bg	174	0.00514093
GO:0042035	1.51809e-07	7.8507e-09	regulation of cytokine biosynthesis	P	humanid.bg	31	0.000784989	mouseid.bg	85	0.00251138
GO:0031323	0.113524	0.026674	regulation of cellular metabolism	P	humanid.bg	3754	0.0950596	mouseid.bg	3383	0.0999527
GO:0031324	1.0582e-08	4.8181e-10	negative regulation of cellular metabolism	P	humanid.bg	209	0.00529235	mouseid.bg	311	0.00918868
GO:0045934	7.70076e-08	3.8309e-09	negative regulation of nucleobase, nucleoside, nucleotide and nucleic acid metabolism	P	humanid.bg	183	0.00463397	mouseid.bg	274	0.00809549
GO:0016481	6.18142e-07	3.5789e-08	negative regulation of transcription	P	humanid.bg	170	0.00430478	mouseid.bg	251	0.00741594
GO:0031325	0	0	positive regulation of cellular metabolism	P	humanid.bg	133	0.00336786	mouseid.bg	304	0.00898186
GO:0045935	3.78511e-14	1e-15	positive regulation of nucleobase, nucleoside, nucleotide and nucleic acid metabolism	P	humanid.bg	112	0.00283609	mouseid.bg	235	0.00694321
GO:0045941	0	0	positive regulation of transcription	P	humanid.bg	107	0.00270948	mouseid.bg	234	0.00691367
GO:0045893	1.85944e-11	6.01e-13	positive regulation of transcription, DNA-dependent	P	humanid.bg	69	0.00174723	mouseid.bg	161	0.00475684
GO:0045944	0	0	positive regulation of transcription from RNA polymerase II promoter	P	humanid.bg	24	0.000607733	mouseid.bg	127	0.00375229
GO:0031326	0.0374638	0.0062545	regulation of cellular biosynthesis	P	humanid.bg	154	0.00389962	mouseid.bg	179	0.00528866
GO:0006417	0.037542	0.0062781	regulation of protein biosynthesis	P	humanid.bg	149	0.00377301	mouseid.bg	174	0.00514093
GO:0042035	1.51809e-07	7.8507e-09	regulation of cytokine biosynthesis	P	humanid.bg	31	0.000784989	mouseid.bg	85	0.00251138
GO:0019219	0.756628	0.35237	regulation of nucleobase, nucleoside, nucleotide and nucleic acid metabolism	P	humanid.bg	3613	0.0914892	mouseid.bg	3165	0.0935118
GO:0045934	7.70076e-08	3.8309e-09	negative regulation of nucleobase, nucleoside, nucleotide and nucleic acid metabolism	P	humanid.bg	183	0.00463397	mouseid.bg	274	0.00809549
GO:0016481	6.18142e-07	3.5789e-08	negative regulation of transcription	P	humanid.bg	170	0.00430478	mouseid.bg	251	0.00741594
GO:0045935	3.78511e-14	1e-15	positive regulation of nucleobase, nucleoside, nucleotide and nucleic acid metabolism	P	humanid.bg	112	0.00283609	mouseid.bg	235	0.00694321
GO:0045941	0	0	positive regulation of transcription	P	humanid.bg	107	0.00270948	mouseid.bg	234	0.00691367
GO:0045893	1.85944e-11	6.01e-13	positive regulation of transcription, DNA-dependent	P	humanid.bg	69	0.00174723	mouseid.bg	161	0.00475684
GO:0045944	0	0	positive regulation of transcription from RNA polymerase II promoter	P	humanid.bg	24	0.000607733	mouseid.bg	127	0.00375229
GO:0045449	0.681285	0.29729	regulation of transcription	P	humanid.bg	3577	0.0905776	mouseid.bg	3142	0.0928322
GO:0016481	6.18142e-07	3.5789e-08	negative regulation of transcription	P	humanid.bg	170	0.00430478	mouseid.bg	251	0.00741594
GO:0045941	0	0	positive regulation of transcription	P	humanid.bg	107	0.00270948	mouseid.bg	234	0.00691367
GO:0045893	1.85944e-11	6.01e-13	positive regulation of transcription, DNA-dependent	P	humanid.bg	69	0.00174723	mouseid.bg	161	0.00475684
GO:0045944	0	0	positive regulation of transcription from RNA polymerase II promoter	P	humanid.bg	24	0.000607733	mouseid.bg	127	0.00375229
GO:0006355	0.872429	0.58211	regulation of transcription, DNA-dependent	P	humanid.bg	3369	0.0853106	mouseid.bg	2927	0.0864799
GO:0045893	1.85944e-11	6.01e-13	positive regulation of transcription, DNA-dependent	P	humanid.bg	69	0.00174723	mouseid.bg	161	0.00475684
GO:0045944	0	0	positive regulation of transcription from RNA polymerase II promoter	P	humanid.bg	24	0.000607733	mouseid.bg	127	0.00375229
GO:0006357	5.16874e-05	4.1838e-06	regulation of transcription from RNA polymerase II promoter	P	humanid.bg	275	0.00696361	mouseid.bg	342	0.0101046
GO:0045944	0	0	positive regulation of transcription from RNA polymerase II promoter	P	humanid.bg	24	0.000607733	mouseid.bg	127	0.00375229
GO:0051246	7.77732e-07	4.6559e-08	regulation of protein metabolism	P	humanid.bg	209	0.00529235	mouseid.bg	293	0.00865686
GO:0051247	2.85425e-07	1.5608e-08	positive regulation of protein metabolism	P	humanid.bg	30	0.000759667	mouseid.bg	82	0.00242274
GO:0006417	0.037542	0.0062781	regulation of protein biosynthesis	P	humanid.bg	149	0.00377301	mouseid.bg	174	0.00514093
GO:0042035	1.51809e-07	7.8507e-09	regulation of cytokine biosynthesis	P	humanid.bg	31	0.000784989	mouseid.bg	85	0.00251138
GO:0050874	0	0	organismal physiological process	P	humanid.bg	6287	0.159201	mouseid.bg	3977	0.117503
GO:0046849	1.6482e-09	6.3927e-11	bone remodeling	P	humanid.bg	32	0.000810311	mouseid.bg	97	0.00286592
GO:0001503	6.52323e-07	3.8043e-08	ossification	P	humanid.bg	30	0.000759667	mouseid.bg	80	0.00236365
GO:0001775	0	0	cell activation	P	humanid.bg	125	0.00316528	mouseid.bg	283	0.0083614
GO:0045321	0	0	immune cell activation	P	humanid.bg	124	0.00313996	mouseid.bg	281	0.00830231
GO:0046649	0	0	lymphocyte activation	P	humanid.bg	105	0.00265883	mouseid.bg	256	0.00756367
GO:0042113	2.70955e-11	8.91e-13	B cell activation	P	humanid.bg	32	0.000810311	mouseid.bg	106	0.00313183
GO:0042100	1.69661e-06	1.0729e-07	B cell proliferation	P	humanid.bg	7	0.000177256	mouseid.bg	41	0.00121137
GO:0030888	1.42398e-07	7.304e-09	regulation of B cell proliferation	P	humanid.bg	1	2.53222e-05	mouseid.bg	33	0.000975004
GO:0050864	8.44691e-09	3.7985e-10	regulation of B cell activation	P	humanid.bg	9	0.0002279	mouseid.bg	55	0.00162501
GO:0050871	5.9544e-09	2.6107e-10	positive regulation of B cell activation	P	humanid.bg	2	5.06445e-05	mouseid.bg	41	0.00121137
GO:0030888	1.42398e-07	7.304e-09	regulation of B cell proliferation	P	humanid.bg	1	2.53222e-05	mouseid.bg	33	0.000975004
GO:0042110	4.64517e-12	1.41e-13	T cell activation	P	humanid.bg	58	0.00146869	mouseid.bg	149	0.00440229
GO:0030217	3.7669e-08	1.8104e-09	T cell differentiation	P	humanid.bg	23	0.000582411	mouseid.bg	76	0.00224546
GO:0045580	2.42558e-08	1.1453e-09	regulation of T cell differentiation	P	humanid.bg	9	0.0002279	mouseid.bg	53	0.00156592
GO:0045582	7.65819e-08	3.7882e-09	positive regulation of T cell differentiation	P	humanid.bg	5	0.000126611	mouseid.bg	43	0.00127046
GO:0042098	9.94574e-07	6.1497e-08	T cell proliferation	P	humanid.bg	15	0.000379833	mouseid.bg	56	0.00165455
GO:0050863	1.21097e-11	3.85e-13	regulation of T cell activation	P	humanid.bg	26	0.000658378	mouseid.bg	98	0.00289547
GO:0050870	1.21097e-11	3.88e-13	positive regulation of T cell activation	P	humanid.bg	14	0.000354511	mouseid.bg	77	0.00227501
GO:0045582	7.65819e-08	3.7882e-09	positive regulation of T cell differentiation	P	humanid.bg	5	0.000126611	mouseid.bg	43	0.00127046
GO:0045580	2.42558e-08	1.1453e-09	regulation of T cell differentiation	P	humanid.bg	9	0.0002279	mouseid.bg	53	0.00156592
GO:0045582	7.65819e-08	3.7882e-09	positive regulation of T cell differentiation	P	humanid.bg	5	0.000126611	mouseid.bg	43	0.00127046
GO:0030098	0	0	lymphocyte differentiation	P	humanid.bg	44	0.00111418	mouseid.bg	143	0.00422502
GO:0030217	3.7669e-08	1.8104e-09	T cell differentiation	P	humanid.bg	23	0.000582411	mouseid.bg	76	0.00224546
GO:0045580	2.42558e-08	1.1453e-09	regulation of T cell differentiation	P	humanid.bg	9	0.0002279	mouseid.bg	53	0.00156592
GO:0045582	7.65819e-08	3.7882e-09	positive regulation of T cell differentiation	P	humanid.bg	5	0.000126611	mouseid.bg	43	0.00127046
GO:0045058	3.74551e-07	2.1054e-08	T cell selection	P	humanid.bg	5	0.000126611	mouseid.bg	40	0.00118182
GO:0045061	9.96916e-08	5.0154e-09	thymic T cell selection	P	humanid.bg	2	5.06445e-05	mouseid.bg	36	0.00106364
GO:0045619	1.0253e-08	4.6395e-10	regulation of lymphocyte differentiation	P	humanid.bg	13	0.000329189	mouseid.bg	62	0.00183183
GO:0045621	2.9781e-09	1.2053e-10	positive regulation of lymphocyte differentiation	P	humanid.bg	5	0.000126611	mouseid.bg	49	0.00144773
GO:0045582	7.65819e-08	3.7882e-09	positive regulation of T cell differentiation	P	humanid.bg	5	0.000126611	mouseid.bg	43	0.00127046
GO:0045580	2.42558e-08	1.1453e-09	regulation of T cell differentiation	P	humanid.bg	9	0.0002279	mouseid.bg	53	0.00156592
GO:0045582	7.65819e-08	3.7882e-09	positive regulation of T cell differentiation	P	humanid.bg	5	0.000126611	mouseid.bg	43	0.00127046
GO:0046651	2.96284e-10	1.0992e-11	lymphocyte proliferation	P	humanid.bg	24	0.000607733	mouseid.bg	88	0.00260001
GO:0042100	1.69661e-06	1.0729e-07	B cell proliferation	P	humanid.bg	7	0.000177256	mouseid.bg	41	0.00121137
GO:0030888	1.42398e-07	7.304e-09	regulation of B cell proliferation	P	humanid.bg	1	2.53222e-05	mouseid.bg	33	0.000975004
GO:0042098	9.94574e-07	6.1497e-08	T cell proliferation	P	humanid.bg	15	0.000379833	mouseid.bg	56	0.00165455
GO:0050670	2.39068e-07	1.2968e-08	regulation of lymphocyte proliferation	P	humanid.bg	18	0.0004558	mouseid.bg	64	0.00189092
GO:0030888	1.42398e-07	7.304e-09	regulation of B cell proliferation	P	humanid.bg	1	2.53222e-05	mouseid.bg	33	0.000975004
GO:0051249	0	0	regulation of lymphocyte activation	P	humanid.bg	36	0.0009116	mouseid.bg	131	0.00387047
GO:0051251	0	0	positive regulation of lymphocyte activation	P	humanid.bg	17	0.000430478	mouseid.bg	100	0.00295456
GO:0050871	5.9544e-09	2.6107e-10	positive regulation of B cell activation	P	humanid.bg	2	5.06445e-05	mouseid.bg	41	0.00121137
GO:0050870	1.21097e-11	3.88e-13	positive regulation of T cell activation	P	humanid.bg	14	0.000354511	mouseid.bg	77	0.00227501
GO:0045582	7.65819e-08	3.7882e-09	positive regulation of T cell differentiation	P	humanid.bg	5	0.000126611	mouseid.bg	43	0.00127046
GO:0045621	2.9781e-09	1.2053e-10	positive regulation of lymphocyte differentiation	P	humanid.bg	5	0.000126611	mouseid.bg	49	0.00144773
GO:0045582	7.65819e-08	3.7882e-09	positive regulation of T cell differentiation	P	humanid.bg	5	0.000126611	mouseid.bg	43	0.00127046
GO:0050864	8.44691e-09	3.7985e-10	regulation of B cell activation	P	humanid.bg	9	0.0002279	mouseid.bg	55	0.00162501
GO:0050871	5.9544e-09	2.6107e-10	positive regulation of B cell activation	P	humanid.bg	2	5.06445e-05	mouseid.bg	41	0.00121137
GO:0030888	1.42398e-07	7.304e-09	regulation of B cell proliferation	P	humanid.bg	1	2.53222e-05	mouseid.bg	33	0.000975004
GO:0050863	1.21097e-11	3.85e-13	regulation of T cell activation	P	humanid.bg	26	0.000658378	mouseid.bg	98	0.00289547
GO:0050870	1.21097e-11	3.88e-13	positive regulation of T cell activation	P	humanid.bg	14	0.000354511	mouseid.bg	77	0.00227501
GO:0045582	7.65819e-08	3.7882e-09	positive regulation of T cell differentiation	P	humanid.bg	5	0.000126611	mouseid.bg	43	0.00127046
GO:0045580	2.42558e-08	1.1453e-09	regulation of T cell differentiation	P	humanid.bg	9	0.0002279	mouseid.bg	53	0.00156592
GO:0045582	7.65819e-08	3.7882e-09	positive regulation of T cell differentiation	P	humanid.bg	5	0.000126611	mouseid.bg	43	0.00127046
GO:0045619	1.0253e-08	4.6395e-10	regulation of lymphocyte differentiation	P	humanid.bg	13	0.000329189	mouseid.bg	62	0.00183183
GO:0045621	2.9781e-09	1.2053e-10	positive regulation of lymphocyte differentiation	P	humanid.bg	5	0.000126611	mouseid.bg	49	0.00144773
GO:0045582	7.65819e-08	3.7882e-09	positive regulation of T cell differentiation	P	humanid.bg	5	0.000126611	mouseid.bg	43	0.00127046
GO:0045580	2.42558e-08	1.1453e-09	regulation of T cell differentiation	P	humanid.bg	9	0.0002279	mouseid.bg	53	0.00156592
GO:0045582	7.65819e-08	3.7882e-09	positive regulation of T cell differentiation	P	humanid.bg	5	0.000126611	mouseid.bg	43	0.00127046
GO:0050670	2.39068e-07	1.2968e-08	regulation of lymphocyte proliferation	P	humanid.bg	18	0.0004558	mouseid.bg	64	0.00189092
GO:0030888	1.42398e-07	7.304e-09	regulation of B cell proliferation	P	humanid.bg	1	2.53222e-05	mouseid.bg	33	0.000975004
GO:0050865	3.78511e-14	1e-15	regulation of cell activation	P	humanid.bg	39	0.000987567	mouseid.bg	131	0.00387047
GO:0050867	0	0	positive regulation of cell activation	P	humanid.bg	18	0.0004558	mouseid.bg	100	0.00295456
GO:0051251	0	0	positive regulation of lymphocyte activation	P	humanid.bg	17	0.000430478	mouseid.bg	100	0.00295456
GO:0050871	5.9544e-09	2.6107e-10	positive regulation of B cell activation	P	humanid.bg	2	5.06445e-05	mouseid.bg	41	0.00121137
GO:0050870	1.21097e-11	3.88e-13	positive regulation of T cell activation	P	humanid.bg	14	0.000354511	mouseid.bg	77	0.00227501
GO:0045582	7.65819e-08	3.7882e-09	positive regulation of T cell differentiation	P	humanid.bg	5	0.000126611	mouseid.bg	43	0.00127046
GO:0045621	2.9781e-09	1.2053e-10	positive regulation of lymphocyte differentiation	P	humanid.bg	5	0.000126611	mouseid.bg	49	0.00144773
GO:0045582	7.65819e-08	3.7882e-09	positive regulation of T cell differentiation	P	humanid.bg	5	0.000126611	mouseid.bg	43	0.00127046
GO:0051249	0	0	regulation of lymphocyte activation	P	humanid.bg	36	0.0009116	mouseid.bg	131	0.00387047
GO:0051251	0	0	positive regulation of lymphocyte activation	P	humanid.bg	17	0.000430478	mouseid.bg	100	0.00295456
GO:0050871	5.9544e-09	2.6107e-10	positive regulation of B cell activation	P	humanid.bg	2	5.06445e-05	mouseid.bg	41	0.00121137
GO:0050870	1.21097e-11	3.88e-13	positive regulation of T cell activation	P	humanid.bg	14	0.000354511	mouseid.bg	77	0.00227501
GO:0045582	7.65819e-08	3.7882e-09	positive regulation of T cell differentiation	P	humanid.bg	5	0.000126611	mouseid.bg	43	0.00127046
GO:0045621	2.9781e-09	1.2053e-10	positive regulation of lymphocyte differentiation	P	humanid.bg	5	0.000126611	mouseid.bg	49	0.00144773
GO:0045582	7.65819e-08	3.7882e-09	positive regulation of T cell differentiation	P	humanid.bg	5	0.000126611	mouseid.bg	43	0.00127046
GO:0050864	8.44691e-09	3.7985e-10	regulation of B cell activation	P	humanid.bg	9	0.0002279	mouseid.bg	55	0.00162501
GO:0050871	5.9544e-09	2.6107e-10	positive regulation of B cell activation	P	humanid.bg	2	5.06445e-05	mouseid.bg	41	0.00121137
GO:0030888	1.42398e-07	7.304e-09	regulation of B cell proliferation	P	humanid.bg	1	2.53222e-05	mouseid.bg	33	0.000975004
GO:0050863	1.21097e-11	3.85e-13	regulation of T cell activation	P	humanid.bg	26	0.000658378	mouseid.bg	98	0.00289547
GO:0050870	1.21097e-11	3.88e-13	positive regulation of T cell activation	P	humanid.bg	14	0.000354511	mouseid.bg	77	0.00227501
GO:0045582	7.65819e-08	3.7882e-09	positive regulation of T cell differentiation	P	humanid.bg	5	0.000126611	mouseid.bg	43	0.00127046
GO:0045580	2.42558e-08	1.1453e-09	regulation of T cell differentiation	P	humanid.bg	9	0.0002279	mouseid.bg	53	0.00156592
GO:0045582	7.65819e-08	3.7882e-09	positive regulation of T cell differentiation	P	humanid.bg	5	0.000126611	mouseid.bg	43	0.00127046
GO:0045619	1.0253e-08	4.6395e-10	regulation of lymphocyte differentiation	P	humanid.bg	13	0.000329189	mouseid.bg	62	0.00183183
GO:0045621	2.9781e-09	1.2053e-10	positive regulation of lymphocyte differentiation	P	humanid.bg	5	0.000126611	mouseid.bg	49	0.00144773
GO:0045582	7.65819e-08	3.7882e-09	positive regulation of T cell differentiation	P	humanid.bg	5	0.000126611	mouseid.bg	43	0.00127046
GO:0045580	2.42558e-08	1.1453e-09	regulation of T cell differentiation	P	humanid.bg	9	0.0002279	mouseid.bg	53	0.00156592
GO:0045582	7.65819e-08	3.7882e-09	positive regulation of T cell differentiation	P	humanid.bg	5	0.000126611	mouseid.bg	43	0.00127046
GO:0050670	2.39068e-07	1.2968e-08	regulation of lymphocyte proliferation	P	humanid.bg	18	0.0004558	mouseid.bg	64	0.00189092
GO:0030888	1.42398e-07	7.304e-09	regulation of B cell proliferation	P	humanid.bg	1	2.53222e-05	mouseid.bg	33	0.000975004
GO:0006955	0	0	immune response	P	humanid.bg	4353	0.110228	mouseid.bg	1289	0.0380843
GO:0019882	0	0	antigen presentation	P	humanid.bg	3119	0.07898	mouseid.bg	410	0.0121137
GO:0019883	0	0	antigen presentation, endogenous antigen	P	humanid.bg	386	0.00977438	mouseid.bg	107	0.00316138
GO:0019884	0	0	antigen presentation, exogenous antigen	P	humanid.bg	1190	0.0301334	mouseid.bg	201	0.00593866
GO:0042591	0	0	antigen presentation, exogenous antigen via MHC class II	P	humanid.bg	0	0	mouseid.bg	96	0.00283638
GO:0048005	3.78511e-14	1e-15	antigen presentation, exogenous peptide antigen	P	humanid.bg	0	0	mouseid.bg	57	0.0016841
GO:0048002	1.45224e-13	4e-15	antigen presentation, peptide antigen	P	humanid.bg	6	0.000151933	mouseid.bg	69	0.00203865
GO:0048005	3.78511e-14	1e-15	antigen presentation, exogenous peptide antigen	P	humanid.bg	0	0	mouseid.bg	57	0.0016841
GO:0030333	0	0	antigen processing	P	humanid.bg	1583	0.0400851	mouseid.bg	294	0.0086864
GO:0019885	0	0	antigen processing, endogenous antigen via MHC class I	P	humanid.bg	390	0.00987567	mouseid.bg	113	0.00333865
GO:0019886	0	0	antigen processing, exogenous antigen via MHC class II	P	humanid.bg	1191	0.0301588	mouseid.bg	172	0.00508184
GO:0042107	2.13971e-08	1.0013e-09	cytokine metabolism	P	humanid.bg	34	0.000860956	mouseid.bg	94	0.00277729
GO:0042089	2.13971e-08	1.0013e-09	cytokine biosynthesis	P	humanid.bg	34	0.000860956	mouseid.bg	94	0.00277729
GO:0042035	1.51809e-07	7.8507e-09	regulation of cytokine biosynthesis	P	humanid.bg	31	0.000784989	mouseid.bg	85	0.00251138
GO:0001816	1.81343e-07	9.48e-09	cytokine production	P	humanid.bg	44	0.00111418	mouseid.bg	103	0.0030432
GO:0042089	2.13971e-08	1.0013e-09	cytokine biosynthesis	P	humanid.bg	34	0.000860956	mouseid.bg	94	0.00277729
GO:0042035	1.51809e-07	7.8507e-09	regulation of cytokine biosynthesis	P	humanid.bg	31	0.000784989	mouseid.bg	85	0.00251138
GO:0001817	9.71534e-08	4.8604e-09	regulation of cytokine production	P	humanid.bg	33	0.000835633	mouseid.bg	89	0.00262956
GO:0042035	1.51809e-07	7.8507e-09	regulation of cytokine biosynthesis	P	humanid.bg	31	0.000784989	mouseid.bg	85	0.00251138
GO:0006959	0.266317	0.078967	humoral immune response	P	humanid.bg	207	0.0052417	mouseid.bg	146	0.00431366
GO:0019730	1.45224e-13	4e-15	antimicrobial humoral response	P	humanid.bg	113	0.00286141	mouseid.bg	14	0.000413638
GO:0019735	7.40711e-12	2.29e-13	antimicrobial humoral response (sensu Vertebrata)	P	humanid.bg	103	0.00260819	mouseid.bg	14	0.000413638
GO:0016064	0.699285	0.31741	humoral defense mechanism (sensu Vertebrata)	P	humanid.bg	138	0.00349447	mouseid.bg	103	0.0030432
GO:0019735	7.40711e-12	2.29e-13	antimicrobial humoral response (sensu Vertebrata)	P	humanid.bg	103	0.00260819	mouseid.bg	14	0.000413638
GO:0045321	0	0	immune cell activation	P	humanid.bg	124	0.00313996	mouseid.bg	281	0.00830231
GO:0046649	0	0	lymphocyte activation	P	humanid.bg	105	0.00265883	mouseid.bg	256	0.00756367
GO:0042113	2.70955e-11	8.91e-13	B cell activation	P	humanid.bg	32	0.000810311	mouseid.bg	106	0.00313183
GO:0042100	1.69661e-06	1.0729e-07	B cell proliferation	P	humanid.bg	7	0.000177256	mouseid.bg	41	0.00121137
GO:0030888	1.42398e-07	7.304e-09	regulation of B cell proliferation	P	humanid.bg	1	2.53222e-05	mouseid.bg	33	0.000975004
GO:0050864	8.44691e-09	3.7985e-10	regulation of B cell activation	P	humanid.bg	9	0.0002279	mouseid.bg	55	0.00162501
GO:0050871	5.9544e-09	2.6107e-10	positive regulation of B cell activation	P	humanid.bg	2	5.06445e-05	mouseid.bg	41	0.00121137
GO:0030888	1.42398e-07	7.304e-09	regulation of B cell proliferation	P	humanid.bg	1	2.53222e-05	mouseid.bg	33	0.000975004
GO:0042110	4.64517e-12	1.41e-13	T cell activation	P	humanid.bg	58	0.00146869	mouseid.bg	149	0.00440229
GO:0030217	3.7669e-08	1.8104e-09	T cell differentiation	P	humanid.bg	23	0.000582411	mouseid.bg	76	0.00224546
GO:0045580	2.42558e-08	1.1453e-09	regulation of T cell differentiation	P	humanid.bg	9	0.0002279	mouseid.bg	53	0.00156592
GO:0045582	7.65819e-08	3.7882e-09	positive regulation of T cell differentiation	P	humanid.bg	5	0.000126611	mouseid.bg	43	0.00127046
GO:0042098	9.94574e-07	6.1497e-08	T cell proliferation	P	humanid.bg	15	0.000379833	mouseid.bg	56	0.00165455
GO:0050863	1.21097e-11	3.85e-13	regulation of T cell activation	P	humanid.bg	26	0.000658378	mouseid.bg	98	0.00289547
GO:0050870	1.21097e-11	3.88e-13	positive regulation of T cell activation	P	humanid.bg	14	0.000354511	mouseid.bg	77	0.00227501
GO:0045582	7.65819e-08	3.7882e-09	positive regulation of T cell differentiation	P	humanid.bg	5	0.000126611	mouseid.bg	43	0.00127046
GO:0045580	2.42558e-08	1.1453e-09	regulation of T cell differentiation	P	humanid.bg	9	0.0002279	mouseid.bg	53	0.00156592
GO:0045582	7.65819e-08	3.7882e-09	positive regulation of T cell differentiation	P	humanid.bg	5	0.000126611	mouseid.bg	43	0.00127046
GO:0030098	0	0	lymphocyte differentiation	P	humanid.bg	44	0.00111418	mouseid.bg	143	0.00422502
GO:0030217	3.7669e-08	1.8104e-09	T cell differentiation	P	humanid.bg	23	0.000582411	mouseid.bg	76	0.00224546
GO:0045580	2.42558e-08	1.1453e-09	regulation of T cell differentiation	P	humanid.bg	9	0.0002279	mouseid.bg	53	0.00156592
GO:0045582	7.65819e-08	3.7882e-09	positive regulation of T cell differentiation	P	humanid.bg	5	0.000126611	mouseid.bg	43	0.00127046
GO:0045058	3.74551e-07	2.1054e-08	T cell selection	P	humanid.bg	5	0.000126611	mouseid.bg	40	0.00118182
GO:0045061	9.96916e-08	5.0154e-09	thymic T cell selection	P	humanid.bg	2	5.06445e-05	mouseid.bg	36	0.00106364
GO:0045619	1.0253e-08	4.6395e-10	regulation of lymphocyte differentiation	P	humanid.bg	13	0.000329189	mouseid.bg	62	0.00183183
GO:0045621	2.9781e-09	1.2053e-10	positive regulation of lymphocyte differentiation	P	humanid.bg	5	0.000126611	mouseid.bg	49	0.00144773
GO:0045582	7.65819e-08	3.7882e-09	positive regulation of T cell differentiation	P	humanid.bg	5	0.000126611	mouseid.bg	43	0.00127046
GO:0045580	2.42558e-08	1.1453e-09	regulation of T cell differentiation	P	humanid.bg	9	0.0002279	mouseid.bg	53	0.00156592
GO:0045582	7.65819e-08	3.7882e-09	positive regulation of T cell differentiation	P	humanid.bg	5	0.000126611	mouseid.bg	43	0.00127046
GO:0046651	2.96284e-10	1.0992e-11	lymphocyte proliferation	P	humanid.bg	24	0.000607733	mouseid.bg	88	0.00260001
GO:0042100	1.69661e-06	1.0729e-07	B cell proliferation	P	humanid.bg	7	0.000177256	mouseid.bg	41	0.00121137
GO:0030888	1.42398e-07	7.304e-09	regulation of B cell proliferation	P	humanid.bg	1	2.53222e-05	mouseid.bg	33	0.000975004
GO:0042098	9.94574e-07	6.1497e-08	T cell proliferation	P	humanid.bg	15	0.000379833	mouseid.bg	56	0.00165455
GO:0050670	2.39068e-07	1.2968e-08	regulation of lymphocyte proliferation	P	humanid.bg	18	0.0004558	mouseid.bg	64	0.00189092
GO:0030888	1.42398e-07	7.304e-09	regulation of B cell proliferation	P	humanid.bg	1	2.53222e-05	mouseid.bg	33	0.000975004
GO:0051249	0	0	regulation of lymphocyte activation	P	humanid.bg	36	0.0009116	mouseid.bg	131	0.00387047
GO:0051251	0	0	positive regulation of lymphocyte activation	P	humanid.bg	17	0.000430478	mouseid.bg	100	0.00295456
GO:0050871	5.9544e-09	2.6107e-10	positive regulation of B cell activation	P	humanid.bg	2	5.06445e-05	mouseid.bg	41	0.00121137
GO:0050870	1.21097e-11	3.88e-13	positive regulation of T cell activation	P	humanid.bg	14	0.000354511	mouseid.bg	77	0.00227501
GO:0045582	7.65819e-08	3.7882e-09	positive regulation of T cell differentiation	P	humanid.bg	5	0.000126611	mouseid.bg	43	0.00127046
GO:0045621	2.9781e-09	1.2053e-10	positive regulation of lymphocyte differentiation	P	humanid.bg	5	0.000126611	mouseid.bg	49	0.00144773
GO:0045582	7.65819e-08	3.7882e-09	positive regulation of T cell differentiation	P	humanid.bg	5	0.000126611	mouseid.bg	43	0.00127046
GO:0050864	8.44691e-09	3.7985e-10	regulation of B cell activation	P	humanid.bg	9	0.0002279	mouseid.bg	55	0.00162501
GO:0050871	5.9544e-09	2.6107e-10	positive regulation of B cell activation	P	humanid.bg	2	5.06445e-05	mouseid.bg	41	0.00121137
GO:0030888	1.42398e-07	7.304e-09	regulation of B cell proliferation	P	humanid.bg	1	2.53222e-05	mouseid.bg	33	0.000975004
GO:0050863	1.21097e-11	3.85e-13	regulation of T cell activation	P	humanid.bg	26	0.000658378	mouseid.bg	98	0.00289547
GO:0050870	1.21097e-11	3.88e-13	positive regulation of T cell activation	P	humanid.bg	14	0.000354511	mouseid.bg	77	0.00227501
GO:0045582	7.65819e-08	3.7882e-09	positive regulation of T cell differentiation	P	humanid.bg	5	0.000126611	mouseid.bg	43	0.00127046
GO:0045580	2.42558e-08	1.1453e-09	regulation of T cell differentiation	P	humanid.bg	9	0.0002279	mouseid.bg	53	0.00156592
GO:0045582	7.65819e-08	3.7882e-09	positive regulation of T cell differentiation	P	humanid.bg	5	0.000126611	mouseid.bg	43	0.00127046
GO:0045619	1.0253e-08	4.6395e-10	regulation of lymphocyte differentiation	P	humanid.bg	13	0.000329189	mouseid.bg	62	0.00183183
GO:0045621	2.9781e-09	1.2053e-10	positive regulation of lymphocyte differentiation	P	humanid.bg	5	0.000126611	mouseid.bg	49	0.00144773
GO:0045582	7.65819e-08	3.7882e-09	positive regulation of T cell differentiation	P	humanid.bg	5	0.000126611	mouseid.bg	43	0.00127046
GO:0045580	2.42558e-08	1.1453e-09	regulation of T cell differentiation	P	humanid.bg	9	0.0002279	mouseid.bg	53	0.00156592
GO:0045582	7.65819e-08	3.7882e-09	positive regulation of T cell differentiation	P	humanid.bg	5	0.000126611	mouseid.bg	43	0.00127046
GO:0050670	2.39068e-07	1.2968e-08	regulation of lymphocyte proliferation	P	humanid.bg	18	0.0004558	mouseid.bg	64	0.00189092
GO:0030888	1.42398e-07	7.304e-09	regulation of B cell proliferation	P	humanid.bg	1	2.53222e-05	mouseid.bg	33	0.000975004
GO:0050776	0	0	regulation of immune response	P	humanid.bg	66	0.00167127	mouseid.bg	213	0.00629321
GO:0050778	0	0	positive regulation of immune response	P	humanid.bg	38	0.000962245	mouseid.bg	150	0.00443184
GO:0051251	0	0	positive regulation of lymphocyte activation	P	humanid.bg	17	0.000430478	mouseid.bg	100	0.00295456
GO:0050871	5.9544e-09	2.6107e-10	positive regulation of B cell activation	P	humanid.bg	2	5.06445e-05	mouseid.bg	41	0.00121137
GO:0050870	1.21097e-11	3.88e-13	positive regulation of T cell activation	P	humanid.bg	14	0.000354511	mouseid.bg	77	0.00227501
GO:0045582	7.65819e-08	3.7882e-09	positive regulation of T cell differentiation	P	humanid.bg	5	0.000126611	mouseid.bg	43	0.00127046
GO:0045621	2.9781e-09	1.2053e-10	positive regulation of lymphocyte differentiation	P	humanid.bg	5	0.000126611	mouseid.bg	49	0.00144773
GO:0045582	7.65819e-08	3.7882e-09	positive regulation of T cell differentiation	P	humanid.bg	5	0.000126611	mouseid.bg	43	0.00127046
GO:0001817	9.71534e-08	4.8604e-09	regulation of cytokine production	P	humanid.bg	33	0.000835633	mouseid.bg	89	0.00262956
GO:0042035	1.51809e-07	7.8507e-09	regulation of cytokine biosynthesis	P	humanid.bg	31	0.000784989	mouseid.bg	85	0.00251138
GO:0051249	0	0	regulation of lymphocyte activation	P	humanid.bg	36	0.0009116	mouseid.bg	131	0.00387047
GO:0051251	0	0	positive regulation of lymphocyte activation	P	humanid.bg	17	0.000430478	mouseid.bg	100	0.00295456
GO:0050871	5.9544e-09	2.6107e-10	positive regulation of B cell activation	P	humanid.bg	2	5.06445e-05	mouseid.bg	41	0.00121137
GO:0050870	1.21097e-11	3.88e-13	positive regulation of T cell activation	P	humanid.bg	14	0.000354511	mouseid.bg	77	0.00227501
GO:0045582	7.65819e-08	3.7882e-09	positive regulation of T cell differentiation	P	humanid.bg	5	0.000126611	mouseid.bg	43	0.00127046
GO:0045621	2.9781e-09	1.2053e-10	positive regulation of lymphocyte differentiation	P	humanid.bg	5	0.000126611	mouseid.bg	49	0.00144773
GO:0045582	7.65819e-08	3.7882e-09	positive regulation of T cell differentiation	P	humanid.bg	5	0.000126611	mouseid.bg	43	0.00127046
GO:0050864	8.44691e-09	3.7985e-10	regulation of B cell activation	P	humanid.bg	9	0.0002279	mouseid.bg	55	0.00162501
GO:0050871	5.9544e-09	2.6107e-10	positive regulation of B cell activation	P	humanid.bg	2	5.06445e-05	mouseid.bg	41	0.00121137
GO:0030888	1.42398e-07	7.304e-09	regulation of B cell proliferation	P	humanid.bg	1	2.53222e-05	mouseid.bg	33	0.000975004
GO:0050863	1.21097e-11	3.85e-13	regulation of T cell activation	P	humanid.bg	26	0.000658378	mouseid.bg	98	0.00289547
GO:0050870	1.21097e-11	3.88e-13	positive regulation of T cell activation	P	humanid.bg	14	0.000354511	mouseid.bg	77	0.00227501
GO:0045582	7.65819e-08	3.7882e-09	positive regulation of T cell differentiation	P	humanid.bg	5	0.000126611	mouseid.bg	43	0.00127046
GO:0045580	2.42558e-08	1.1453e-09	regulation of T cell differentiation	P	humanid.bg	9	0.0002279	mouseid.bg	53	0.00156592
GO:0045582	7.65819e-08	3.7882e-09	positive regulation of T cell differentiation	P	humanid.bg	5	0.000126611	mouseid.bg	43	0.00127046
GO:0045619	1.0253e-08	4.6395e-10	regulation of lymphocyte differentiation	P	humanid.bg	13	0.000329189	mouseid.bg	62	0.00183183
GO:0045621	2.9781e-09	1.2053e-10	positive regulation of lymphocyte differentiation	P	humanid.bg	5	0.000126611	mouseid.bg	49	0.00144773
GO:0045582	7.65819e-08	3.7882e-09	positive regulation of T cell differentiation	P	humanid.bg	5	0.000126611	mouseid.bg	43	0.00127046
GO:0045580	2.42558e-08	1.1453e-09	regulation of T cell differentiation	P	humanid.bg	9	0.0002279	mouseid.bg	53	0.00156592
GO:0045582	7.65819e-08	3.7882e-09	positive regulation of T cell differentiation	P	humanid.bg	5	0.000126611	mouseid.bg	43	0.00127046
GO:0050670	2.39068e-07	1.2968e-08	regulation of lymphocyte proliferation	P	humanid.bg	18	0.0004558	mouseid.bg	64	0.00189092
GO:0030888	1.42398e-07	7.304e-09	regulation of B cell proliferation	P	humanid.bg	1	2.53222e-05	mouseid.bg	33	0.000975004
GO:0050877	0	0	neurophysiological process	P	humanid.bg	1414	0.0358056	mouseid.bg	2260	0.066773
GO:0007600	0	0	sensory perception	P	humanid.bg	1088	0.0275506	mouseid.bg	1971	0.0582344
GO:0007606	0	0	sensory perception of chemical stimulus	P	humanid.bg	724	0.0183333	mouseid.bg	1735	0.0512616
GO:0007608	0	0	perception of smell	P	humanid.bg	689	0.017447	mouseid.bg	1658	0.0489866
GO:0051239	0	0	regulation of organismal physiological process	P	humanid.bg	142	0.00359576	mouseid.bg	303	0.00895231
GO:0051240	0	0	positive regulation of organismal physiological process	P	humanid.bg	43	0.00108886	mouseid.bg	156	0.00460911
GO:0050778	0	0	positive regulation of immune response	P	humanid.bg	38	0.000962245	mouseid.bg	150	0.00443184
GO:0051251	0	0	positive regulation of lymphocyte activation	P	humanid.bg	17	0.000430478	mouseid.bg	100	0.00295456
GO:0050871	5.9544e-09	2.6107e-10	positive regulation of B cell activation	P	humanid.bg	2	5.06445e-05	mouseid.bg	41	0.00121137
GO:0050870	1.21097e-11	3.88e-13	positive regulation of T cell activation	P	humanid.bg	14	0.000354511	mouseid.bg	77	0.00227501
GO:0045582	7.65819e-08	3.7882e-09	positive regulation of T cell differentiation	P	humanid.bg	5	0.000126611	mouseid.bg	43	0.00127046
GO:0045621	2.9781e-09	1.2053e-10	positive regulation of lymphocyte differentiation	P	humanid.bg	5	0.000126611	mouseid.bg	49	0.00144773
GO:0045582	7.65819e-08	3.7882e-09	positive regulation of T cell differentiation	P	humanid.bg	5	0.000126611	mouseid.bg	43	0.00127046
GO:0050776	0	0	regulation of immune response	P	humanid.bg	66	0.00167127	mouseid.bg	213	0.00629321
GO:0050778	0	0	positive regulation of immune response	P	humanid.bg	38	0.000962245	mouseid.bg	150	0.00443184
GO:0051251	0	0	positive regulation of lymphocyte activation	P	humanid.bg	17	0.000430478	mouseid.bg	100	0.00295456
GO:0050871	5.9544e-09	2.6107e-10	positive regulation of B cell activation	P	humanid.bg	2	5.06445e-05	mouseid.bg	41	0.00121137
GO:0050870	1.21097e-11	3.88e-13	positive regulation of T cell activation	P	humanid.bg	14	0.000354511	mouseid.bg	77	0.00227501
GO:0045582	7.65819e-08	3.7882e-09	positive regulation of T cell differentiation	P	humanid.bg	5	0.000126611	mouseid.bg	43	0.00127046
GO:0045621	2.9781e-09	1.2053e-10	positive regulation of lymphocyte differentiation	P	humanid.bg	5	0.000126611	mouseid.bg	49	0.00144773
GO:0045582	7.65819e-08	3.7882e-09	positive regulation of T cell differentiation	P	humanid.bg	5	0.000126611	mouseid.bg	43	0.00127046
GO:0001817	9.71534e-08	4.8604e-09	regulation of cytokine production	P	humanid.bg	33	0.000835633	mouseid.bg	89	0.00262956
GO:0042035	1.51809e-07	7.8507e-09	regulation of cytokine biosynthesis	P	humanid.bg	31	0.000784989	mouseid.bg	85	0.00251138
GO:0051249	0	0	regulation of lymphocyte activation	P	humanid.bg	36	0.0009116	mouseid.bg	131	0.00387047
GO:0051251	0	0	positive regulation of lymphocyte activation	P	humanid.bg	17	0.000430478	mouseid.bg	100	0.00295456
GO:0050871	5.9544e-09	2.6107e-10	positive regulation of B cell activation	P	humanid.bg	2	5.06445e-05	mouseid.bg	41	0.00121137
GO:0050870	1.21097e-11	3.88e-13	positive regulation of T cell activation	P	humanid.bg	14	0.000354511	mouseid.bg	77	0.00227501
GO:0045582	7.65819e-08	3.7882e-09	positive regulation of T cell differentiation	P	humanid.bg	5	0.000126611	mouseid.bg	43	0.00127046
GO:0045621	2.9781e-09	1.2053e-10	positive regulation of lymphocyte differentiation	P	humanid.bg	5	0.000126611	mouseid.bg	49	0.00144773
GO:0045582	7.65819e-08	3.7882e-09	positive regulation of T cell differentiation	P	humanid.bg	5	0.000126611	mouseid.bg	43	0.00127046
GO:0050864	8.44691e-09	3.7985e-10	regulation of B cell activation	P	humanid.bg	9	0.0002279	mouseid.bg	55	0.00162501
GO:0050871	5.9544e-09	2.6107e-10	positive regulation of B cell activation	P	humanid.bg	2	5.06445e-05	mouseid.bg	41	0.00121137
GO:0030888	1.42398e-07	7.304e-09	regulation of B cell proliferation	P	humanid.bg	1	2.53222e-05	mouseid.bg	33	0.000975004
GO:0050863	1.21097e-11	3.85e-13	regulation of T cell activation	P	humanid.bg	26	0.000658378	mouseid.bg	98	0.00289547
GO:0050870	1.21097e-11	3.88e-13	positive regulation of T cell activation	P	humanid.bg	14	0.000354511	mouseid.bg	77	0.00227501
GO:0045582	7.65819e-08	3.7882e-09	positive regulation of T cell differentiation	P	humanid.bg	5	0.000126611	mouseid.bg	43	0.00127046
GO:0045580	2.42558e-08	1.1453e-09	regulation of T cell differentiation	P	humanid.bg	9	0.0002279	mouseid.bg	53	0.00156592
GO:0045582	7.65819e-08	3.7882e-09	positive regulation of T cell differentiation	P	humanid.bg	5	0.000126611	mouseid.bg	43	0.00127046
GO:0045619	1.0253e-08	4.6395e-10	regulation of lymphocyte differentiation	P	humanid.bg	13	0.000329189	mouseid.bg	62	0.00183183
GO:0045621	2.9781e-09	1.2053e-10	positive regulation of lymphocyte differentiation	P	humanid.bg	5	0.000126611	mouseid.bg	49	0.00144773
GO:0045582	7.65819e-08	3.7882e-09	positive regulation of T cell differentiation	P	humanid.bg	5	0.000126611	mouseid.bg	43	0.00127046
GO:0045580	2.42558e-08	1.1453e-09	regulation of T cell differentiation	P	humanid.bg	9	0.0002279	mouseid.bg	53	0.00156592
GO:0045582	7.65819e-08	3.7882e-09	positive regulation of T cell differentiation	P	humanid.bg	5	0.000126611	mouseid.bg	43	0.00127046
GO:0050670	2.39068e-07	1.2968e-08	regulation of lymphocyte proliferation	P	humanid.bg	18	0.0004558	mouseid.bg	64	0.00189092
GO:0030888	1.42398e-07	7.304e-09	regulation of B cell proliferation	P	humanid.bg	1	2.53222e-05	mouseid.bg	33	0.000975004
GO:0001894	6.59694e-08	3.2447e-09	tissue homeostasis	P	humanid.bg	3	7.59667e-05	mouseid.bg	39	0.00115228
GO:0001776	7.39861e-07	4.3772e-08	immune cell homeostasis	P	humanid.bg	1	2.53222e-05	mouseid.bg	30	0.000886368
GO:0050791	0.000676744	6.6381e-05	regulation of physiological process	P	humanid.bg	5025	0.127244	mouseid.bg	4646	0.137269
GO:0043118	4.687e-07	2.6478e-08	negative regulation of physiological process	P	humanid.bg	711	0.0180041	mouseid.bg	809	0.0239024
GO:0051243	2.07586e-09	8.3431e-11	negative regulation of cellular physiological process	P	humanid.bg	621	0.0157251	mouseid.bg	754	0.0222774
GO:0051271	7.39861e-07	4.3772e-08	negative regulation of cell motility	P	humanid.bg	1	2.53222e-05	mouseid.bg	30	0.000886368
GO:0030336	7.39861e-07	4.3772e-08	negative regulation of cell migration	P	humanid.bg	1	2.53222e-05	mouseid.bg	30	0.000886368
GO:0031324	1.0582e-08	4.8181e-10	negative regulation of cellular metabolism	P	humanid.bg	209	0.00529235	mouseid.bg	311	0.00918868
GO:0045934	7.70076e-08	3.8309e-09	negative regulation of nucleobase, nucleoside, nucleotide and nucleic acid metabolism	P	humanid.bg	183	0.00463397	mouseid.bg	274	0.00809549
GO:0016481	6.18142e-07	3.5789e-08	negative regulation of transcription	P	humanid.bg	170	0.00430478	mouseid.bg	251	0.00741594
GO:0009892	1.48286e-10	5.418e-12	negative regulation of metabolism	P	humanid.bg	235	0.00595072	mouseid.bg	357	0.0105478
GO:0031324	1.0582e-08	4.8181e-10	negative regulation of cellular metabolism	P	humanid.bg	209	0.00529235	mouseid.bg	311	0.00918868
GO:0045934	7.70076e-08	3.8309e-09	negative regulation of nucleobase, nucleoside, nucleotide and nucleic acid metabolism	P	humanid.bg	183	0.00463397	mouseid.bg	274	0.00809549
GO:0016481	6.18142e-07	3.5789e-08	negative regulation of transcription	P	humanid.bg	170	0.00430478	mouseid.bg	251	0.00741594
GO:0043119	0	0	positive regulation of physiological process	P	humanid.bg	464	0.0117495	mouseid.bg	687	0.0202978
GO:0051242	0	0	positive regulation of cellular physiological process	P	humanid.bg	448	0.0113444	mouseid.bg	656	0.0193819
GO:0050867	0	0	positive regulation of cell activation	P	humanid.bg	18	0.0004558	mouseid.bg	100	0.00295456
GO:0051251	0	0	positive regulation of lymphocyte activation	P	humanid.bg	17	0.000430478	mouseid.bg	100	0.00295456
GO:0050871	5.9544e-09	2.6107e-10	positive regulation of B cell activation	P	humanid.bg	2	5.06445e-05	mouseid.bg	41	0.00121137
GO:0050870	1.21097e-11	3.88e-13	positive regulation of T cell activation	P	humanid.bg	14	0.000354511	mouseid.bg	77	0.00227501
GO:0045582	7.65819e-08	3.7882e-09	positive regulation of T cell differentiation	P	humanid.bg	5	0.000126611	mouseid.bg	43	0.00127046
GO:0045621	2.9781e-09	1.2053e-10	positive regulation of lymphocyte differentiation	P	humanid.bg	5	0.000126611	mouseid.bg	49	0.00144773
GO:0045582	7.65819e-08	3.7882e-09	positive regulation of T cell differentiation	P	humanid.bg	5	0.000126611	mouseid.bg	43	0.00127046
GO:0031325	0	0	positive regulation of cellular metabolism	P	humanid.bg	133	0.00336786	mouseid.bg	304	0.00898186
GO:0045935	3.78511e-14	1e-15	positive regulation of nucleobase, nucleoside, nucleotide and nucleic acid metabolism	P	humanid.bg	112	0.00283609	mouseid.bg	235	0.00694321
GO:0045941	0	0	positive regulation of transcription	P	humanid.bg	107	0.00270948	mouseid.bg	234	0.00691367
GO:0045893	1.85944e-11	6.01e-13	positive regulation of transcription, DNA-dependent	P	humanid.bg	69	0.00174723	mouseid.bg	161	0.00475684
GO:0045944	0	0	positive regulation of transcription from RNA polymerase II promoter	P	humanid.bg	24	0.000607733	mouseid.bg	127	0.00375229
GO:0051050	3.14539e-11	1.052e-12	positive regulation of transport	P	humanid.bg	15	0.000379833	mouseid.bg	77	0.00227501
GO:0045807	1.9059e-07	1.0258e-08	positive regulation of endocytosis	P	humanid.bg	9	0.0002279	mouseid.bg	49	0.00144773
GO:0050766	3.74551e-07	2.1e-08	positive regulation of phagocytosis	P	humanid.bg	6	0.000151933	mouseid.bg	42	0.00124091
GO:0009893	0	0	positive regulation of metabolism	P	humanid.bg	140	0.00354511	mouseid.bg	318	0.0093955
GO:0031325	0	0	positive regulation of cellular metabolism	P	humanid.bg	133	0.00336786	mouseid.bg	304	0.00898186
GO:0045935	3.78511e-14	1e-15	positive regulation of nucleobase, nucleoside, nucleotide and nucleic acid metabolism	P	humanid.bg	112	0.00283609	mouseid.bg	235	0.00694321
GO:0045941	0	0	positive regulation of transcription	P	humanid.bg	107	0.00270948	mouseid.bg	234	0.00691367
GO:0045893	1.85944e-11	6.01e-13	positive regulation of transcription, DNA-dependent	P	humanid.bg	69	0.00174723	mouseid.bg	161	0.00475684
GO:0045944	0	0	positive regulation of transcription from RNA polymerase II promoter	P	humanid.bg	24	0.000607733	mouseid.bg	127	0.00375229
GO:0051247	2.85425e-07	1.5608e-08	positive regulation of protein metabolism	P	humanid.bg	30	0.000759667	mouseid.bg	82	0.00242274
GO:0051240	0	0	positive regulation of organismal physiological process	P	humanid.bg	43	0.00108886	mouseid.bg	156	0.00460911
GO:0050778	0	0	positive regulation of immune response	P	humanid.bg	38	0.000962245	mouseid.bg	150	0.00443184
GO:0051251	0	0	positive regulation of lymphocyte activation	P	humanid.bg	17	0.000430478	mouseid.bg	100	0.00295456
GO:0050871	5.9544e-09	2.6107e-10	positive regulation of B cell activation	P	humanid.bg	2	5.06445e-05	mouseid.bg	41	0.00121137
GO:0050870	1.21097e-11	3.88e-13	positive regulation of T cell activation	P	humanid.bg	14	0.000354511	mouseid.bg	77	0.00227501
GO:0045582	7.65819e-08	3.7882e-09	positive regulation of T cell differentiation	P	humanid.bg	5	0.000126611	mouseid.bg	43	0.00127046
GO:0045621	2.9781e-09	1.2053e-10	positive regulation of lymphocyte differentiation	P	humanid.bg	5	0.000126611	mouseid.bg	49	0.00144773
GO:0045582	7.65819e-08	3.7882e-09	positive regulation of T cell differentiation	P	humanid.bg	5	0.000126611	mouseid.bg	43	0.00127046
GO:0051244	0.00123792	0.00012908	regulation of cellular physiological process	P	humanid.bg	4845	0.122686	mouseid.bg	4473	0.132157
GO:0051243	2.07586e-09	8.3431e-11	negative regulation of cellular physiological process	P	humanid.bg	621	0.0157251	mouseid.bg	754	0.0222774
GO:0051271	7.39861e-07	4.3772e-08	negative regulation of cell motility	P	humanid.bg	1	2.53222e-05	mouseid.bg	30	0.000886368
GO:0030336	7.39861e-07	4.3772e-08	negative regulation of cell migration	P	humanid.bg	1	2.53222e-05	mouseid.bg	30	0.000886368
GO:0031324	1.0582e-08	4.8181e-10	negative regulation of cellular metabolism	P	humanid.bg	209	0.00529235	mouseid.bg	311	0.00918868
GO:0045934	7.70076e-08	3.8309e-09	negative regulation of nucleobase, nucleoside, nucleotide and nucleic acid metabolism	P	humanid.bg	183	0.00463397	mouseid.bg	274	0.00809549
GO:0016481	6.18142e-07	3.5789e-08	negative regulation of transcription	P	humanid.bg	170	0.00430478	mouseid.bg	251	0.00741594
GO:0051242	0	0	positive regulation of cellular physiological process	P	humanid.bg	448	0.0113444	mouseid.bg	656	0.0193819
GO:0050867	0	0	positive regulation of cell activation	P	humanid.bg	18	0.0004558	mouseid.bg	100	0.00295456
GO:0051251	0	0	positive regulation of lymphocyte activation	P	humanid.bg	17	0.000430478	mouseid.bg	100	0.00295456
GO:0050871	5.9544e-09	2.6107e-10	positive regulation of B cell activation	P	humanid.bg	2	5.06445e-05	mouseid.bg	41	0.00121137
GO:0050870	1.21097e-11	3.88e-13	positive regulation of T cell activation	P	humanid.bg	14	0.000354511	mouseid.bg	77	0.00227501
GO:0045582	7.65819e-08	3.7882e-09	positive regulation of T cell differentiation	P	humanid.bg	5	0.000126611	mouseid.bg	43	0.00127046
GO:0045621	2.9781e-09	1.2053e-10	positive regulation of lymphocyte differentiation	P	humanid.bg	5	0.000126611	mouseid.bg	49	0.00144773
GO:0045582	7.65819e-08	3.7882e-09	positive regulation of T cell differentiation	P	humanid.bg	5	0.000126611	mouseid.bg	43	0.00127046
GO:0031325	0	0	positive regulation of cellular metabolism	P	humanid.bg	133	0.00336786	mouseid.bg	304	0.00898186
GO:0045935	3.78511e-14	1e-15	positive regulation of nucleobase, nucleoside, nucleotide and nucleic acid metabolism	P	humanid.bg	112	0.00283609	mouseid.bg	235	0.00694321
GO:0045941	0	0	positive regulation of transcription	P	humanid.bg	107	0.00270948	mouseid.bg	234	0.00691367
GO:0045893	1.85944e-11	6.01e-13	positive regulation of transcription, DNA-dependent	P	humanid.bg	69	0.00174723	mouseid.bg	161	0.00475684
GO:0045944	0	0	positive regulation of transcription from RNA polymerase II promoter	P	humanid.bg	24	0.000607733	mouseid.bg	127	0.00375229
GO:0051050	3.14539e-11	1.052e-12	positive regulation of transport	P	humanid.bg	15	0.000379833	mouseid.bg	77	0.00227501
GO:0045807	1.9059e-07	1.0258e-08	positive regulation of endocytosis	P	humanid.bg	9	0.0002279	mouseid.bg	49	0.00144773
GO:0050766	3.74551e-07	2.1e-08	positive regulation of phagocytosis	P	humanid.bg	6	0.000151933	mouseid.bg	42	0.00124091
GO:0050865	3.78511e-14	1e-15	regulation of cell activation	P	humanid.bg	39	0.000987567	mouseid.bg	131	0.00387047
GO:0050867	0	0	positive regulation of cell activation	P	humanid.bg	18	0.0004558	mouseid.bg	100	0.00295456
GO:0051251	0	0	positive regulation of lymphocyte activation	P	humanid.bg	17	0.000430478	mouseid.bg	100	0.00295456
GO:0050871	5.9544e-09	2.6107e-10	positive regulation of B cell activation	P	humanid.bg	2	5.06445e-05	mouseid.bg	41	0.00121137
GO:0050870	1.21097e-11	3.88e-13	positive regulation of T cell activation	P	humanid.bg	14	0.000354511	mouseid.bg	77	0.00227501
GO:0045582	7.65819e-08	3.7882e-09	positive regulation of T cell differentiation	P	humanid.bg	5	0.000126611	mouseid.bg	43	0.00127046
GO:0045621	2.9781e-09	1.2053e-10	positive regulation of lymphocyte differentiation	P	humanid.bg	5	0.000126611	mouseid.bg	49	0.00144773
GO:0045582	7.65819e-08	3.7882e-09	positive regulation of T cell differentiation	P	humanid.bg	5	0.000126611	mouseid.bg	43	0.00127046
GO:0051249	0	0	regulation of lymphocyte activation	P	humanid.bg	36	0.0009116	mouseid.bg	131	0.00387047
GO:0051251	0	0	positive regulation of lymphocyte activation	P	humanid.bg	17	0.000430478	mouseid.bg	100	0.00295456
GO:0050871	5.9544e-09	2.6107e-10	positive regulation of B cell activation	P	humanid.bg	2	5.06445e-05	mouseid.bg	41	0.00121137
GO:0050870	1.21097e-11	3.88e-13	positive regulation of T cell activation	P	humanid.bg	14	0.000354511	mouseid.bg	77	0.00227501
GO:0045582	7.65819e-08	3.7882e-09	positive regulation of T cell differentiation	P	humanid.bg	5	0.000126611	mouseid.bg	43	0.00127046
GO:0045621	2.9781e-09	1.2053e-10	positive regulation of lymphocyte differentiation	P	humanid.bg	5	0.000126611	mouseid.bg	49	0.00144773
GO:0045582	7.65819e-08	3.7882e-09	positive regulation of T cell differentiation	P	humanid.bg	5	0.000126611	mouseid.bg	43	0.00127046
GO:0050864	8.44691e-09	3.7985e-10	regulation of B cell activation	P	humanid.bg	9	0.0002279	mouseid.bg	55	0.00162501
GO:0050871	5.9544e-09	2.6107e-10	positive regulation of B cell activation	P	humanid.bg	2	5.06445e-05	mouseid.bg	41	0.00121137
GO:0030888	1.42398e-07	7.304e-09	regulation of B cell proliferation	P	humanid.bg	1	2.53222e-05	mouseid.bg	33	0.000975004
GO:0050863	1.21097e-11	3.85e-13	regulation of T cell activation	P	humanid.bg	26	0.000658378	mouseid.bg	98	0.00289547
GO:0050870	1.21097e-11	3.88e-13	positive regulation of T cell activation	P	humanid.bg	14	0.000354511	mouseid.bg	77	0.00227501
GO:0045582	7.65819e-08	3.7882e-09	positive regulation of T cell differentiation	P	humanid.bg	5	0.000126611	mouseid.bg	43	0.00127046
GO:0045580	2.42558e-08	1.1453e-09	regulation of T cell differentiation	P	humanid.bg	9	0.0002279	mouseid.bg	53	0.00156592
GO:0045582	7.65819e-08	3.7882e-09	positive regulation of T cell differentiation	P	humanid.bg	5	0.000126611	mouseid.bg	43	0.00127046
GO:0045619	1.0253e-08	4.6395e-10	regulation of lymphocyte differentiation	P	humanid.bg	13	0.000329189	mouseid.bg	62	0.00183183
GO:0045621	2.9781e-09	1.2053e-10	positive regulation of lymphocyte differentiation	P	humanid.bg	5	0.000126611	mouseid.bg	49	0.00144773
GO:0045582	7.65819e-08	3.7882e-09	positive regulation of T cell differentiation	P	humanid.bg	5	0.000126611	mouseid.bg	43	0.00127046
GO:0045580	2.42558e-08	1.1453e-09	regulation of T cell differentiation	P	humanid.bg	9	0.0002279	mouseid.bg	53	0.00156592
GO:0045582	7.65819e-08	3.7882e-09	positive regulation of T cell differentiation	P	humanid.bg	5	0.000126611	mouseid.bg	43	0.00127046
GO:0050670	2.39068e-07	1.2968e-08	regulation of lymphocyte proliferation	P	humanid.bg	18	0.0004558	mouseid.bg	64	0.00189092
GO:0030888	1.42398e-07	7.304e-09	regulation of B cell proliferation	P	humanid.bg	1	2.53222e-05	mouseid.bg	33	0.000975004
GO:0051270	4.58801e-09	1.902e-10	regulation of cell motility	P	humanid.bg	22	0.000557089	mouseid.bg	79	0.0023341
GO:0051271	7.39861e-07	4.3772e-08	negative regulation of cell motility	P	humanid.bg	1	2.53222e-05	mouseid.bg	30	0.000886368
GO:0030336	7.39861e-07	4.3772e-08	negative regulation of cell migration	P	humanid.bg	1	2.53222e-05	mouseid.bg	30	0.000886368
GO:0030334	4.58801e-09	1.902e-10	regulation of cell migration	P	humanid.bg	22	0.000557089	mouseid.bg	79	0.0023341
GO:0030336	7.39861e-07	4.3772e-08	negative regulation of cell migration	P	humanid.bg	1	2.53222e-05	mouseid.bg	30	0.000886368
GO:0042127	0.0700148	0.014306	regulation of cell proliferation	P	humanid.bg	300	0.00759667	mouseid.bg	314	0.00927731
GO:0050670	2.39068e-07	1.2968e-08	regulation of lymphocyte proliferation	P	humanid.bg	18	0.0004558	mouseid.bg	64	0.00189092
GO:0030888	1.42398e-07	7.304e-09	regulation of B cell proliferation	P	humanid.bg	1	2.53222e-05	mouseid.bg	33	0.000975004
GO:0031323	0.113524	0.026674	regulation of cellular metabolism	P	humanid.bg	3754	0.0950596	mouseid.bg	3383	0.0999527
GO:0031324	1.0582e-08	4.8181e-10	negative regulation of cellular metabolism	P	humanid.bg	209	0.00529235	mouseid.bg	311	0.00918868
GO:0045934	7.70076e-08	3.8309e-09	negative regulation of nucleobase, nucleoside, nucleotide and nucleic acid metabolism	P	humanid.bg	183	0.00463397	mouseid.bg	274	0.00809549
GO:0016481	6.18142e-07	3.5789e-08	negative regulation of transcription	P	humanid.bg	170	0.00430478	mouseid.bg	251	0.00741594
GO:0031325	0	0	positive regulation of cellular metabolism	P	humanid.bg	133	0.00336786	mouseid.bg	304	0.00898186
GO:0045935	3.78511e-14	1e-15	positive regulation of nucleobase, nucleoside, nucleotide and nucleic acid metabolism	P	humanid.bg	112	0.00283609	mouseid.bg	235	0.00694321
GO:0045941	0	0	positive regulation of transcription	P	humanid.bg	107	0.00270948	mouseid.bg	234	0.00691367
GO:0045893	1.85944e-11	6.01e-13	positive regulation of transcription, DNA-dependent	P	humanid.bg	69	0.00174723	mouseid.bg	161	0.00475684
GO:0045944	0	0	positive regulation of transcription from RNA polymerase II promoter	P	humanid.bg	24	0.000607733	mouseid.bg	127	0.00375229
GO:0031326	0.0374638	0.0062545	regulation of cellular biosynthesis	P	humanid.bg	154	0.00389962	mouseid.bg	179	0.00528866
GO:0006417	0.037542	0.0062781	regulation of protein biosynthesis	P	humanid.bg	149	0.00377301	mouseid.bg	174	0.00514093
GO:0042035	1.51809e-07	7.8507e-09	regulation of cytokine biosynthesis	P	humanid.bg	31	0.000784989	mouseid.bg	85	0.00251138
GO:0019219	0.756628	0.35237	regulation of nucleobase, nucleoside, nucleotide and nucleic acid metabolism	P	humanid.bg	3613	0.0914892	mouseid.bg	3165	0.0935118
GO:0045934	7.70076e-08	3.8309e-09	negative regulation of nucleobase, nucleoside, nucleotide and nucleic acid metabolism	P	humanid.bg	183	0.00463397	mouseid.bg	274	0.00809549
GO:0016481	6.18142e-07	3.5789e-08	negative regulation of transcription	P	humanid.bg	170	0.00430478	mouseid.bg	251	0.00741594
GO:0045935	3.78511e-14	1e-15	positive regulation of nucleobase, nucleoside, nucleotide and nucleic acid metabolism	P	humanid.bg	112	0.00283609	mouseid.bg	235	0.00694321
GO:0045941	0	0	positive regulation of transcription	P	humanid.bg	107	0.00270948	mouseid.bg	234	0.00691367
GO:0045893	1.85944e-11	6.01e-13	positive regulation of transcription, DNA-dependent	P	humanid.bg	69	0.00174723	mouseid.bg	161	0.00475684
GO:0045944	0	0	positive regulation of transcription from RNA polymerase II promoter	P	humanid.bg	24	0.000607733	mouseid.bg	127	0.00375229
GO:0045449	0.681285	0.29729	regulation of transcription	P	humanid.bg	3577	0.0905776	mouseid.bg	3142	0.0928322
GO:0016481	6.18142e-07	3.5789e-08	negative regulation of transcription	P	humanid.bg	170	0.00430478	mouseid.bg	251	0.00741594
GO:0045941	0	0	positive regulation of transcription	P	humanid.bg	107	0.00270948	mouseid.bg	234	0.00691367
GO:0045893	1.85944e-11	6.01e-13	positive regulation of transcription, DNA-dependent	P	humanid.bg	69	0.00174723	mouseid.bg	161	0.00475684
GO:0045944	0	0	positive regulation of transcription from RNA polymerase II promoter	P	humanid.bg	24	0.000607733	mouseid.bg	127	0.00375229
GO:0006355	0.872429	0.58211	regulation of transcription, DNA-dependent	P	humanid.bg	3369	0.0853106	mouseid.bg	2927	0.0864799
GO:0045893	1.85944e-11	6.01e-13	positive regulation of transcription, DNA-dependent	P	humanid.bg	69	0.00174723	mouseid.bg	161	0.00475684
GO:0045944	0	0	positive regulation of transcription from RNA polymerase II promoter	P	humanid.bg	24	0.000607733	mouseid.bg	127	0.00375229
GO:0006357	5.16874e-05	4.1838e-06	regulation of transcription from RNA polymerase II promoter	P	humanid.bg	275	0.00696361	mouseid.bg	342	0.0101046
GO:0045944	0	0	positive regulation of transcription from RNA polymerase II promoter	P	humanid.bg	24	0.000607733	mouseid.bg	127	0.00375229
GO:0051049	2.23602e-11	7.29e-13	regulation of transport	P	humanid.bg	60	0.00151933	mouseid.bg	148	0.00437275
GO:0051050	3.14539e-11	1.052e-12	positive regulation of transport	P	humanid.bg	15	0.000379833	mouseid.bg	77	0.00227501
GO:0045807	1.9059e-07	1.0258e-08	positive regulation of endocytosis	P	humanid.bg	9	0.0002279	mouseid.bg	49	0.00144773
GO:0050766	3.74551e-07	2.1e-08	positive regulation of phagocytosis	P	humanid.bg	6	0.000151933	mouseid.bg	42	0.00124091
GO:0030100	3.92038e-09	1.6087e-10	regulation of endocytosis	P	humanid.bg	17	0.000430478	mouseid.bg	71	0.00209774
GO:0045807	1.9059e-07	1.0258e-08	positive regulation of endocytosis	P	humanid.bg	9	0.0002279	mouseid.bg	49	0.00144773
GO:0050766	3.74551e-07	2.1e-08	positive regulation of phagocytosis	P	humanid.bg	6	0.000151933	mouseid.bg	42	0.00124091
GO:0050764	3.74551e-07	2.1e-08	regulation of phagocytosis	P	humanid.bg	6	0.000151933	mouseid.bg	42	0.00124091
GO:0050766	3.74551e-07	2.1e-08	positive regulation of phagocytosis	P	humanid.bg	6	0.000151933	mouseid.bg	42	0.00124091
GO:0019222	0.0428174	0.0076898	regulation of metabolism	P	humanid.bg	3819	0.0967056	mouseid.bg	3474	0.102641
GO:0009892	1.48286e-10	5.418e-12	negative regulation of metabolism	P	humanid.bg	235	0.00595072	mouseid.bg	357	0.0105478
GO:0031324	1.0582e-08	4.8181e-10	negative regulation of cellular metabolism	P	humanid.bg	209	0.00529235	mouseid.bg	311	0.00918868
GO:0045934	7.70076e-08	3.8309e-09	negative regulation of nucleobase, nucleoside, nucleotide and nucleic acid metabolism	P	humanid.bg	183	0.00463397	mouseid.bg	274	0.00809549
GO:0016481	6.18142e-07	3.5789e-08	negative regulation of transcription	P	humanid.bg	170	0.00430478	mouseid.bg	251	0.00741594
GO:0009893	0	0	positive regulation of metabolism	P	humanid.bg	140	0.00354511	mouseid.bg	318	0.0093955
GO:0031325	0	0	positive regulation of cellular metabolism	P	humanid.bg	133	0.00336786	mouseid.bg	304	0.00898186
GO:0045935	3.78511e-14	1e-15	positive regulation of nucleobase, nucleoside, nucleotide and nucleic acid metabolism	P	humanid.bg	112	0.00283609	mouseid.bg	235	0.00694321
GO:0045941	0	0	positive regulation of transcription	P	humanid.bg	107	0.00270948	mouseid.bg	234	0.00691367
GO:0045893	1.85944e-11	6.01e-13	positive regulation of transcription, DNA-dependent	P	humanid.bg	69	0.00174723	mouseid.bg	161	0.00475684
GO:0045944	0	0	positive regulation of transcription from RNA polymerase II promoter	P	humanid.bg	24	0.000607733	mouseid.bg	127	0.00375229
GO:0051247	2.85425e-07	1.5608e-08	positive regulation of protein metabolism	P	humanid.bg	30	0.000759667	mouseid.bg	82	0.00242274
GO:0009889	0.0415344	0.0073193	regulation of biosynthesis	P	humanid.bg	160	0.00405156	mouseid.bg	184	0.00543639
GO:0031326	0.0374638	0.0062545	regulation of cellular biosynthesis	P	humanid.bg	154	0.00389962	mouseid.bg	179	0.00528866
GO:0006417	0.037542	0.0062781	regulation of protein biosynthesis	P	humanid.bg	149	0.00377301	mouseid.bg	174	0.00514093
GO:0042035	1.51809e-07	7.8507e-09	regulation of cytokine biosynthesis	P	humanid.bg	31	0.000784989	mouseid.bg	85	0.00251138
GO:0031323	0.113524	0.026674	regulation of cellular metabolism	P	humanid.bg	3754	0.0950596	mouseid.bg	3383	0.0999527
GO:0031324	1.0582e-08	4.8181e-10	negative regulation of cellular metabolism	P	humanid.bg	209	0.00529235	mouseid.bg	311	0.00918868
GO:0045934	7.70076e-08	3.8309e-09	negative regulation of nucleobase, nucleoside, nucleotide and nucleic acid metabolism	P	humanid.bg	183	0.00463397	mouseid.bg	274	0.00809549
GO:0016481	6.18142e-07	3.5789e-08	negative regulation of transcription	P	humanid.bg	170	0.00430478	mouseid.bg	251	0.00741594
GO:0031325	0	0	positive regulation of cellular metabolism	P	humanid.bg	133	0.00336786	mouseid.bg	304	0.00898186
GO:0045935	3.78511e-14	1e-15	positive regulation of nucleobase, nucleoside, nucleotide and nucleic acid metabolism	P	humanid.bg	112	0.00283609	mouseid.bg	235	0.00694321
GO:0045941	0	0	positive regulation of transcription	P	humanid.bg	107	0.00270948	mouseid.bg	234	0.00691367
GO:0045893	1.85944e-11	6.01e-13	positive regulation of transcription, DNA-dependent	P	humanid.bg	69	0.00174723	mouseid.bg	161	0.00475684
GO:0045944	0	0	positive regulation of transcription from RNA polymerase II promoter	P	humanid.bg	24	0.000607733	mouseid.bg	127	0.00375229
GO:0031326	0.0374638	0.0062545	regulation of cellular biosynthesis	P	humanid.bg	154	0.00389962	mouseid.bg	179	0.00528866
GO:0006417	0.037542	0.0062781	regulation of protein biosynthesis	P	humanid.bg	149	0.00377301	mouseid.bg	174	0.00514093
GO:0042035	1.51809e-07	7.8507e-09	regulation of cytokine biosynthesis	P	humanid.bg	31	0.000784989	mouseid.bg	85	0.00251138
GO:0019219	0.756628	0.35237	regulation of nucleobase, nucleoside, nucleotide and nucleic acid metabolism	P	humanid.bg	3613	0.0914892	mouseid.bg	3165	0.0935118
GO:0045934	7.70076e-08	3.8309e-09	negative regulation of nucleobase, nucleoside, nucleotide and nucleic acid metabolism	P	humanid.bg	183	0.00463397	mouseid.bg	274	0.00809549
GO:0016481	6.18142e-07	3.5789e-08	negative regulation of transcription	P	humanid.bg	170	0.00430478	mouseid.bg	251	0.00741594
GO:0045935	3.78511e-14	1e-15	positive regulation of nucleobase, nucleoside, nucleotide and nucleic acid metabolism	P	humanid.bg	112	0.00283609	mouseid.bg	235	0.00694321
GO:0045941	0	0	positive regulation of transcription	P	humanid.bg	107	0.00270948	mouseid.bg	234	0.00691367
GO:0045893	1.85944e-11	6.01e-13	positive regulation of transcription, DNA-dependent	P	humanid.bg	69	0.00174723	mouseid.bg	161	0.00475684
GO:0045944	0	0	positive regulation of transcription from RNA polymerase II promoter	P	humanid.bg	24	0.000607733	mouseid.bg	127	0.00375229
GO:0045449	0.681285	0.29729	regulation of transcription	P	humanid.bg	3577	0.0905776	mouseid.bg	3142	0.0928322
GO:0016481	6.18142e-07	3.5789e-08	negative regulation of transcription	P	humanid.bg	170	0.00430478	mouseid.bg	251	0.00741594
GO:0045941	0	0	positive regulation of transcription	P	humanid.bg	107	0.00270948	mouseid.bg	234	0.00691367
GO:0045893	1.85944e-11	6.01e-13	positive regulation of transcription, DNA-dependent	P	humanid.bg	69	0.00174723	mouseid.bg	161	0.00475684
GO:0045944	0	0	positive regulation of transcription from RNA polymerase II promoter	P	humanid.bg	24	0.000607733	mouseid.bg	127	0.00375229
GO:0006355	0.872429	0.58211	regulation of transcription, DNA-dependent	P	humanid.bg	3369	0.0853106	mouseid.bg	2927	0.0864799
GO:0045893	1.85944e-11	6.01e-13	positive regulation of transcription, DNA-dependent	P	humanid.bg	69	0.00174723	mouseid.bg	161	0.00475684
GO:0045944	0	0	positive regulation of transcription from RNA polymerase II promoter	P	humanid.bg	24	0.000607733	mouseid.bg	127	0.00375229
GO:0006357	5.16874e-05	4.1838e-06	regulation of transcription from RNA polymerase II promoter	P	humanid.bg	275	0.00696361	mouseid.bg	342	0.0101046
GO:0045944	0	0	positive regulation of transcription from RNA polymerase II promoter	P	humanid.bg	24	0.000607733	mouseid.bg	127	0.00375229
GO:0051246	7.77732e-07	4.6559e-08	regulation of protein metabolism	P	humanid.bg	209	0.00529235	mouseid.bg	293	0.00865686
GO:0051247	2.85425e-07	1.5608e-08	positive regulation of protein metabolism	P	humanid.bg	30	0.000759667	mouseid.bg	82	0.00242274
GO:0006417	0.037542	0.0062781	regulation of protein biosynthesis	P	humanid.bg	149	0.00377301	mouseid.bg	174	0.00514093
GO:0042035	1.51809e-07	7.8507e-09	regulation of cytokine biosynthesis	P	humanid.bg	31	0.000784989	mouseid.bg	85	0.00251138
GO:0051239	0	0	regulation of organismal physiological process	P	humanid.bg	142	0.00359576	mouseid.bg	303	0.00895231
GO:0051240	0	0	positive regulation of organismal physiological process	P	humanid.bg	43	0.00108886	mouseid.bg	156	0.00460911
GO:0050778	0	0	positive regulation of immune response	P	humanid.bg	38	0.000962245	mouseid.bg	150	0.00443184
GO:0051251	0	0	positive regulation of lymphocyte activation	P	humanid.bg	17	0.000430478	mouseid.bg	100	0.00295456
GO:0050871	5.9544e-09	2.6107e-10	positive regulation of B cell activation	P	humanid.bg	2	5.06445e-05	mouseid.bg	41	0.00121137
GO:0050870	1.21097e-11	3.88e-13	positive regulation of T cell activation	P	humanid.bg	14	0.000354511	mouseid.bg	77	0.00227501
GO:0045582	7.65819e-08	3.7882e-09	positive regulation of T cell differentiation	P	humanid.bg	5	0.000126611	mouseid.bg	43	0.00127046
GO:0045621	2.9781e-09	1.2053e-10	positive regulation of lymphocyte differentiation	P	humanid.bg	5	0.000126611	mouseid.bg	49	0.00144773
GO:0045582	7.65819e-08	3.7882e-09	positive regulation of T cell differentiation	P	humanid.bg	5	0.000126611	mouseid.bg	43	0.00127046
GO:0050776	0	0	regulation of immune response	P	humanid.bg	66	0.00167127	mouseid.bg	213	0.00629321
GO:0050778	0	0	positive regulation of immune response	P	humanid.bg	38	0.000962245	mouseid.bg	150	0.00443184
GO:0051251	0	0	positive regulation of lymphocyte activation	P	humanid.bg	17	0.000430478	mouseid.bg	100	0.00295456
GO:0050871	5.9544e-09	2.6107e-10	positive regulation of B cell activation	P	humanid.bg	2	5.06445e-05	mouseid.bg	41	0.00121137
GO:0050870	1.21097e-11	3.88e-13	positive regulation of T cell activation	P	humanid.bg	14	0.000354511	mouseid.bg	77	0.00227501
GO:0045582	7.65819e-08	3.7882e-09	positive regulation of T cell differentiation	P	humanid.bg	5	0.000126611	mouseid.bg	43	0.00127046
GO:0045621	2.9781e-09	1.2053e-10	positive regulation of lymphocyte differentiation	P	humanid.bg	5	0.000126611	mouseid.bg	49	0.00144773
GO:0045582	7.65819e-08	3.7882e-09	positive regulation of T cell differentiation	P	humanid.bg	5	0.000126611	mouseid.bg	43	0.00127046
GO:0001817	9.71534e-08	4.8604e-09	regulation of cytokine production	P	humanid.bg	33	0.000835633	mouseid.bg	89	0.00262956
GO:0042035	1.51809e-07	7.8507e-09	regulation of cytokine biosynthesis	P	humanid.bg	31	0.000784989	mouseid.bg	85	0.00251138
GO:0051249	0	0	regulation of lymphocyte activation	P	humanid.bg	36	0.0009116	mouseid.bg	131	0.00387047
GO:0051251	0	0	positive regulation of lymphocyte activation	P	humanid.bg	17	0.000430478	mouseid.bg	100	0.00295456
GO:0050871	5.9544e-09	2.6107e-10	positive regulation of B cell activation	P	humanid.bg	2	5.06445e-05	mouseid.bg	41	0.00121137
GO:0050870	1.21097e-11	3.88e-13	positive regulation of T cell activation	P	humanid.bg	14	0.000354511	mouseid.bg	77	0.00227501
GO:0045582	7.65819e-08	3.7882e-09	positive regulation of T cell differentiation	P	humanid.bg	5	0.000126611	mouseid.bg	43	0.00127046
GO:0045621	2.9781e-09	1.2053e-10	positive regulation of lymphocyte differentiation	P	humanid.bg	5	0.000126611	mouseid.bg	49	0.00144773
GO:0045582	7.65819e-08	3.7882e-09	positive regulation of T cell differentiation	P	humanid.bg	5	0.000126611	mouseid.bg	43	0.00127046
GO:0050864	8.44691e-09	3.7985e-10	regulation of B cell activation	P	humanid.bg	9	0.0002279	mouseid.bg	55	0.00162501
GO:0050871	5.9544e-09	2.6107e-10	positive regulation of B cell activation	P	humanid.bg	2	5.06445e-05	mouseid.bg	41	0.00121137
GO:0030888	1.42398e-07	7.304e-09	regulation of B cell proliferation	P	humanid.bg	1	2.53222e-05	mouseid.bg	33	0.000975004
GO:0050863	1.21097e-11	3.85e-13	regulation of T cell activation	P	humanid.bg	26	0.000658378	mouseid.bg	98	0.00289547
GO:0050870	1.21097e-11	3.88e-13	positive regulation of T cell activation	P	humanid.bg	14	0.000354511	mouseid.bg	77	0.00227501
GO:0045582	7.65819e-08	3.7882e-09	positive regulation of T cell differentiation	P	humanid.bg	5	0.000126611	mouseid.bg	43	0.00127046
GO:0045580	2.42558e-08	1.1453e-09	regulation of T cell differentiation	P	humanid.bg	9	0.0002279	mouseid.bg	53	0.00156592
GO:0045582	7.65819e-08	3.7882e-09	positive regulation of T cell differentiation	P	humanid.bg	5	0.000126611	mouseid.bg	43	0.00127046
GO:0045619	1.0253e-08	4.6395e-10	regulation of lymphocyte differentiation	P	humanid.bg	13	0.000329189	mouseid.bg	62	0.00183183
GO:0045621	2.9781e-09	1.2053e-10	positive regulation of lymphocyte differentiation	P	humanid.bg	5	0.000126611	mouseid.bg	49	0.00144773
GO:0045582	7.65819e-08	3.7882e-09	positive regulation of T cell differentiation	P	humanid.bg	5	0.000126611	mouseid.bg	43	0.00127046
GO:0045580	2.42558e-08	1.1453e-09	regulation of T cell differentiation	P	humanid.bg	9	0.0002279	mouseid.bg	53	0.00156592
GO:0045582	7.65819e-08	3.7882e-09	positive regulation of T cell differentiation	P	humanid.bg	5	0.000126611	mouseid.bg	43	0.00127046
GO:0050670	2.39068e-07	1.2968e-08	regulation of lymphocyte proliferation	P	humanid.bg	18	0.0004558	mouseid.bg	64	0.00189092
GO:0030888	1.42398e-07	7.304e-09	regulation of B cell proliferation	P	humanid.bg	1	2.53222e-05	mouseid.bg	33	0.000975004
GO:0048511	5.89292e-07	3.3953e-08	rhythmic process	P	humanid.bg	34	0.000860956	mouseid.bg	86	0.00254092
GO:0050789	8.18535e-06	5.8664e-07	regulation of biological process	P	humanid.bg	5392	0.136537	mouseid.bg	5060	0.149501
GO:0048519	2.17391e-10	8.004e-12	negative regulation of biological process	P	humanid.bg	778	0.0197007	mouseid.bg	926	0.0273592
GO:0048521	1.42398e-07	7.304e-09	negative regulation of behavior	P	humanid.bg	1	2.53222e-05	mouseid.bg	33	0.000975004
GO:0040013	7.39861e-07	4.3772e-08	negative regulation of locomotion	P	humanid.bg	1	2.53222e-05	mouseid.bg	30	0.000886368
GO:0051271	7.39861e-07	4.3772e-08	negative regulation of cell motility	P	humanid.bg	1	2.53222e-05	mouseid.bg	30	0.000886368
GO:0030336	7.39861e-07	4.3772e-08	negative regulation of cell migration	P	humanid.bg	1	2.53222e-05	mouseid.bg	30	0.000886368
GO:0048523	3.87505e-13	1.1e-14	negative regulation of cellular process	P	humanid.bg	662	0.0167633	mouseid.bg	843	0.0249069
GO:0045596	9.85225e-07	6.0642e-08	negative regulation of cell differentiation	P	humanid.bg	12	0.000303867	mouseid.bg	51	0.00150683
GO:0051243	2.07586e-09	8.3431e-11	negative regulation of cellular physiological process	P	humanid.bg	621	0.0157251	mouseid.bg	754	0.0222774
GO:0051271	7.39861e-07	4.3772e-08	negative regulation of cell motility	P	humanid.bg	1	2.53222e-05	mouseid.bg	30	0.000886368
GO:0030336	7.39861e-07	4.3772e-08	negative regulation of cell migration	P	humanid.bg	1	2.53222e-05	mouseid.bg	30	0.000886368
GO:0031324	1.0582e-08	4.8181e-10	negative regulation of cellular metabolism	P	humanid.bg	209	0.00529235	mouseid.bg	311	0.00918868
GO:0045934	7.70076e-08	3.8309e-09	negative regulation of nucleobase, nucleoside, nucleotide and nucleic acid metabolism	P	humanid.bg	183	0.00463397	mouseid.bg	274	0.00809549
GO:0016481	6.18142e-07	3.5789e-08	negative regulation of transcription	P	humanid.bg	170	0.00430478	mouseid.bg	251	0.00741594
GO:0051093	4.77701e-06	3.2894e-07	negative regulation of development	P	humanid.bg	50	0.00126611	mouseid.bg	102	0.00301365
GO:0045596	9.85225e-07	6.0642e-08	negative regulation of cell differentiation	P	humanid.bg	12	0.000303867	mouseid.bg	51	0.00150683
GO:0043118	4.687e-07	2.6478e-08	negative regulation of physiological process	P	humanid.bg	711	0.0180041	mouseid.bg	809	0.0239024
GO:0051243	2.07586e-09	8.3431e-11	negative regulation of cellular physiological process	P	humanid.bg	621	0.0157251	mouseid.bg	754	0.0222774
GO:0051271	7.39861e-07	4.3772e-08	negative regulation of cell motility	P	humanid.bg	1	2.53222e-05	mouseid.bg	30	0.000886368
GO:0030336	7.39861e-07	4.3772e-08	negative regulation of cell migration	P	humanid.bg	1	2.53222e-05	mouseid.bg	30	0.000886368
GO:0031324	1.0582e-08	4.8181e-10	negative regulation of cellular metabolism	P	humanid.bg	209	0.00529235	mouseid.bg	311	0.00918868
GO:0045934	7.70076e-08	3.8309e-09	negative regulation of nucleobase, nucleoside, nucleotide and nucleic acid metabolism	P	humanid.bg	183	0.00463397	mouseid.bg	274	0.00809549
GO:0016481	6.18142e-07	3.5789e-08	negative regulation of transcription	P	humanid.bg	170	0.00430478	mouseid.bg	251	0.00741594
GO:0009892	1.48286e-10	5.418e-12	negative regulation of metabolism	P	humanid.bg	235	0.00595072	mouseid.bg	357	0.0105478
GO:0031324	1.0582e-08	4.8181e-10	negative regulation of cellular metabolism	P	humanid.bg	209	0.00529235	mouseid.bg	311	0.00918868
GO:0045934	7.70076e-08	3.8309e-09	negative regulation of nucleobase, nucleoside, nucleotide and nucleic acid metabolism	P	humanid.bg	183	0.00463397	mouseid.bg	274	0.00809549
GO:0016481	6.18142e-07	3.5789e-08	negative regulation of transcription	P	humanid.bg	170	0.00430478	mouseid.bg	251	0.00741594
GO:0048518	0	0	positive regulation of biological process	P	humanid.bg	644	0.0163075	mouseid.bg	876	0.0258819
GO:0048522	1.20083e-11	3.78e-13	positive regulation of cellular process	P	humanid.bg	554	0.0140285	mouseid.bg	713	0.021066
GO:0045597	1.11187e-13	3e-15	positive regulation of cell differentiation	P	humanid.bg	13	0.000329189	mouseid.bg	84	0.00248183
GO:0045621	2.9781e-09	1.2053e-10	positive regulation of lymphocyte differentiation	P	humanid.bg	5	0.000126611	mouseid.bg	49	0.00144773
GO:0045582	7.65819e-08	3.7882e-09	positive regulation of T cell differentiation	P	humanid.bg	5	0.000126611	mouseid.bg	43	0.00127046
GO:0051242	0	0	positive regulation of cellular physiological process	P	humanid.bg	448	0.0113444	mouseid.bg	656	0.0193819
GO:0050867	0	0	positive regulation of cell activation	P	humanid.bg	18	0.0004558	mouseid.bg	100	0.00295456
GO:0051251	0	0	positive regulation of lymphocyte activation	P	humanid.bg	17	0.000430478	mouseid.bg	100	0.00295456
GO:0050871	5.9544e-09	2.6107e-10	positive regulation of B cell activation	P	humanid.bg	2	5.06445e-05	mouseid.bg	41	0.00121137
GO:0050870	1.21097e-11	3.88e-13	positive regulation of T cell activation	P	humanid.bg	14	0.000354511	mouseid.bg	77	0.00227501
GO:0045582	7.65819e-08	3.7882e-09	positive regulation of T cell differentiation	P	humanid.bg	5	0.000126611	mouseid.bg	43	0.00127046
GO:0045621	2.9781e-09	1.2053e-10	positive regulation of lymphocyte differentiation	P	humanid.bg	5	0.000126611	mouseid.bg	49	0.00144773
GO:0045582	7.65819e-08	3.7882e-09	positive regulation of T cell differentiation	P	humanid.bg	5	0.000126611	mouseid.bg	43	0.00127046
GO:0031325	0	0	positive regulation of cellular metabolism	P	humanid.bg	133	0.00336786	mouseid.bg	304	0.00898186
GO:0045935	3.78511e-14	1e-15	positive regulation of nucleobase, nucleoside, nucleotide and nucleic acid metabolism	P	humanid.bg	112	0.00283609	mouseid.bg	235	0.00694321
GO:0045941	0	0	positive regulation of transcription	P	humanid.bg	107	0.00270948	mouseid.bg	234	0.00691367
GO:0045893	1.85944e-11	6.01e-13	positive regulation of transcription, DNA-dependent	P	humanid.bg	69	0.00174723	mouseid.bg	161	0.00475684
GO:0045944	0	0	positive regulation of transcription from RNA polymerase II promoter	P	humanid.bg	24	0.000607733	mouseid.bg	127	0.00375229
GO:0051050	3.14539e-11	1.052e-12	positive regulation of transport	P	humanid.bg	15	0.000379833	mouseid.bg	77	0.00227501
GO:0045807	1.9059e-07	1.0258e-08	positive regulation of endocytosis	P	humanid.bg	9	0.0002279	mouseid.bg	49	0.00144773
GO:0050766	3.74551e-07	2.1e-08	positive regulation of phagocytosis	P	humanid.bg	6	0.000151933	mouseid.bg	42	0.00124091
GO:0009967	0.000212294	1.8616e-05	positive regulation of signal transduction	P	humanid.bg	113	0.00286141	mouseid.bg	46	0.0013591
GO:0043123	1.25977e-12	3.7e-14	positive regulation of I-kappaB kinase/NF-kappaB cascade	P	humanid.bg	100	0.00253222	mouseid.bg	11	0.000325001
GO:0051094	6.5633e-13	1.9e-14	positive regulation of development	P	humanid.bg	29	0.000734345	mouseid.bg	109	0.00322047
GO:0045597	1.11187e-13	3e-15	positive regulation of cell differentiation	P	humanid.bg	13	0.000329189	mouseid.bg	84	0.00248183
GO:0045621	2.9781e-09	1.2053e-10	positive regulation of lymphocyte differentiation	P	humanid.bg	5	0.000126611	mouseid.bg	49	0.00144773
GO:0045582	7.65819e-08	3.7882e-09	positive regulation of T cell differentiation	P	humanid.bg	5	0.000126611	mouseid.bg	43	0.00127046
GO:0043119	0	0	positive regulation of physiological process	P	humanid.bg	464	0.0117495	mouseid.bg	687	0.0202978
GO:0051242	0	0	positive regulation of cellular physiological process	P	humanid.bg	448	0.0113444	mouseid.bg	656	0.0193819
GO:0050867	0	0	positive regulation of cell activation	P	humanid.bg	18	0.0004558	mouseid.bg	100	0.00295456
GO:0051251	0	0	positive regulation of lymphocyte activation	P	humanid.bg	17	0.000430478	mouseid.bg	100	0.00295456
GO:0050871	5.9544e-09	2.6107e-10	positive regulation of B cell activation	P	humanid.bg	2	5.06445e-05	mouseid.bg	41	0.00121137
GO:0050870	1.21097e-11	3.88e-13	positive regulation of T cell activation	P	humanid.bg	14	0.000354511	mouseid.bg	77	0.00227501
GO:0045582	7.65819e-08	3.7882e-09	positive regulation of T cell differentiation	P	humanid.bg	5	0.000126611	mouseid.bg	43	0.00127046
GO:0045621	2.9781e-09	1.2053e-10	positive regulation of lymphocyte differentiation	P	humanid.bg	5	0.000126611	mouseid.bg	49	0.00144773
GO:0045582	7.65819e-08	3.7882e-09	positive regulation of T cell differentiation	P	humanid.bg	5	0.000126611	mouseid.bg	43	0.00127046
GO:0031325	0	0	positive regulation of cellular metabolism	P	humanid.bg	133	0.00336786	mouseid.bg	304	0.00898186
GO:0045935	3.78511e-14	1e-15	positive regulation of nucleobase, nucleoside, nucleotide and nucleic acid metabolism	P	humanid.bg	112	0.00283609	mouseid.bg	235	0.00694321
GO:0045941	0	0	positive regulation of transcription	P	humanid.bg	107	0.00270948	mouseid.bg	234	0.00691367
GO:0045893	1.85944e-11	6.01e-13	positive regulation of transcription, DNA-dependent	P	humanid.bg	69	0.00174723	mouseid.bg	161	0.00475684
GO:0045944	0	0	positive regulation of transcription from RNA polymerase II promoter	P	humanid.bg	24	0.000607733	mouseid.bg	127	0.00375229
GO:0051050	3.14539e-11	1.052e-12	positive regulation of transport	P	humanid.bg	15	0.000379833	mouseid.bg	77	0.00227501
GO:0045807	1.9059e-07	1.0258e-08	positive regulation of endocytosis	P	humanid.bg	9	0.0002279	mouseid.bg	49	0.00144773
GO:0050766	3.74551e-07	2.1e-08	positive regulation of phagocytosis	P	humanid.bg	6	0.000151933	mouseid.bg	42	0.00124091
GO:0009893	0	0	positive regulation of metabolism	P	humanid.bg	140	0.00354511	mouseid.bg	318	0.0093955
GO:0031325	0	0	positive regulation of cellular metabolism	P	humanid.bg	133	0.00336786	mouseid.bg	304	0.00898186
GO:0045935	3.78511e-14	1e-15	positive regulation of nucleobase, nucleoside, nucleotide and nucleic acid metabolism	P	humanid.bg	112	0.00283609	mouseid.bg	235	0.00694321
GO:0045941	0	0	positive regulation of transcription	P	humanid.bg	107	0.00270948	mouseid.bg	234	0.00691367
GO:0045893	1.85944e-11	6.01e-13	positive regulation of transcription, DNA-dependent	P	humanid.bg	69	0.00174723	mouseid.bg	161	0.00475684
GO:0045944	0	0	positive regulation of transcription from RNA polymerase II promoter	P	humanid.bg	24	0.000607733	mouseid.bg	127	0.00375229
GO:0051247	2.85425e-07	1.5608e-08	positive regulation of protein metabolism	P	humanid.bg	30	0.000759667	mouseid.bg	82	0.00242274
GO:0051240	0	0	positive regulation of organismal physiological process	P	humanid.bg	43	0.00108886	mouseid.bg	156	0.00460911
GO:0050778	0	0	positive regulation of immune response	P	humanid.bg	38	0.000962245	mouseid.bg	150	0.00443184
GO:0051251	0	0	positive regulation of lymphocyte activation	P	humanid.bg	17	0.000430478	mouseid.bg	100	0.00295456
GO:0050871	5.9544e-09	2.6107e-10	positive regulation of B cell activation	P	humanid.bg	2	5.06445e-05	mouseid.bg	41	0.00121137
GO:0050870	1.21097e-11	3.88e-13	positive regulation of T cell activation	P	humanid.bg	14	0.000354511	mouseid.bg	77	0.00227501
GO:0045582	7.65819e-08	3.7882e-09	positive regulation of T cell differentiation	P	humanid.bg	5	0.000126611	mouseid.bg	43	0.00127046
GO:0045621	2.9781e-09	1.2053e-10	positive regulation of lymphocyte differentiation	P	humanid.bg	5	0.000126611	mouseid.bg	49	0.00144773
GO:0045582	7.65819e-08	3.7882e-09	positive regulation of T cell differentiation	P	humanid.bg	5	0.000126611	mouseid.bg	43	0.00127046
GO:0050795	9.71761e-11	3.414e-12	regulation of behavior	P	humanid.bg	22	0.000557089	mouseid.bg	87	0.00257047
GO:0048521	1.42398e-07	7.304e-09	negative regulation of behavior	P	humanid.bg	1	2.53222e-05	mouseid.bg	33	0.000975004
GO:0040013	7.39861e-07	4.3772e-08	negative regulation of locomotion	P	humanid.bg	1	2.53222e-05	mouseid.bg	30	0.000886368
GO:0051271	7.39861e-07	4.3772e-08	negative regulation of cell motility	P	humanid.bg	1	2.53222e-05	mouseid.bg	30	0.000886368
GO:0030336	7.39861e-07	4.3772e-08	negative regulation of cell migration	P	humanid.bg	1	2.53222e-05	mouseid.bg	30	0.000886368
GO:0040012	4.17356e-10	1.5601e-11	regulation of locomotion	P	humanid.bg	22	0.000557089	mouseid.bg	84	0.00248183
GO:0040013	7.39861e-07	4.3772e-08	negative regulation of locomotion	P	humanid.bg	1	2.53222e-05	mouseid.bg	30	0.000886368
GO:0051271	7.39861e-07	4.3772e-08	negative regulation of cell motility	P	humanid.bg	1	2.53222e-05	mouseid.bg	30	0.000886368
GO:0030336	7.39861e-07	4.3772e-08	negative regulation of cell migration	P	humanid.bg	1	2.53222e-05	mouseid.bg	30	0.000886368
GO:0051270	4.58801e-09	1.902e-10	regulation of cell motility	P	humanid.bg	22	0.000557089	mouseid.bg	79	0.0023341
GO:0051271	7.39861e-07	4.3772e-08	negative regulation of cell motility	P	humanid.bg	1	2.53222e-05	mouseid.bg	30	0.000886368
GO:0030336	7.39861e-07	4.3772e-08	negative regulation of cell migration	P	humanid.bg	1	2.53222e-05	mouseid.bg	30	0.000886368
GO:0030334	4.58801e-09	1.902e-10	regulation of cell migration	P	humanid.bg	22	0.000557089	mouseid.bg	79	0.0023341
GO:0030336	7.39861e-07	4.3772e-08	negative regulation of cell migration	P	humanid.bg	1	2.53222e-05	mouseid.bg	30	0.000886368
GO:0050794	0.000254704	2.2836e-05	regulation of cellular process	P	humanid.bg	5027	0.127295	mouseid.bg	4669	0.137948
GO:0048523	3.87505e-13	1.1e-14	negative regulation of cellular process	P	humanid.bg	662	0.0167633	mouseid.bg	843	0.0249069
GO:0045596	9.85225e-07	6.0642e-08	negative regulation of cell differentiation	P	humanid.bg	12	0.000303867	mouseid.bg	51	0.00150683
GO:0051243	2.07586e-09	8.3431e-11	negative regulation of cellular physiological process	P	humanid.bg	621	0.0157251	mouseid.bg	754	0.0222774
GO:0051271	7.39861e-07	4.3772e-08	negative regulation of cell motility	P	humanid.bg	1	2.53222e-05	mouseid.bg	30	0.000886368
GO:0030336	7.39861e-07	4.3772e-08	negative regulation of cell migration	P	humanid.bg	1	2.53222e-05	mouseid.bg	30	0.000886368
GO:0031324	1.0582e-08	4.8181e-10	negative regulation of cellular metabolism	P	humanid.bg	209	0.00529235	mouseid.bg	311	0.00918868
GO:0045934	7.70076e-08	3.8309e-09	negative regulation of nucleobase, nucleoside, nucleotide and nucleic acid metabolism	P	humanid.bg	183	0.00463397	mouseid.bg	274	0.00809549
GO:0016481	6.18142e-07	3.5789e-08	negative regulation of transcription	P	humanid.bg	170	0.00430478	mouseid.bg	251	0.00741594
GO:0048522	1.20083e-11	3.78e-13	positive regulation of cellular process	P	humanid.bg	554	0.0140285	mouseid.bg	713	0.021066
GO:0045597	1.11187e-13	3e-15	positive regulation of cell differentiation	P	humanid.bg	13	0.000329189	mouseid.bg	84	0.00248183
GO:0045621	2.9781e-09	1.2053e-10	positive regulation of lymphocyte differentiation	P	humanid.bg	5	0.000126611	mouseid.bg	49	0.00144773
GO:0045582	7.65819e-08	3.7882e-09	positive regulation of T cell differentiation	P	humanid.bg	5	0.000126611	mouseid.bg	43	0.00127046
GO:0051242	0	0	positive regulation of cellular physiological process	P	humanid.bg	448	0.0113444	mouseid.bg	656	0.0193819
GO:0050867	0	0	positive regulation of cell activation	P	humanid.bg	18	0.0004558	mouseid.bg	100	0.00295456
GO:0051251	0	0	positive regulation of lymphocyte activation	P	humanid.bg	17	0.000430478	mouseid.bg	100	0.00295456
GO:0050871	5.9544e-09	2.6107e-10	positive regulation of B cell activation	P	humanid.bg	2	5.06445e-05	mouseid.bg	41	0.00121137
GO:0050870	1.21097e-11	3.88e-13	positive regulation of T cell activation	P	humanid.bg	14	0.000354511	mouseid.bg	77	0.00227501
GO:0045582	7.65819e-08	3.7882e-09	positive regulation of T cell differentiation	P	humanid.bg	5	0.000126611	mouseid.bg	43	0.00127046
GO:0045621	2.9781e-09	1.2053e-10	positive regulation of lymphocyte differentiation	P	humanid.bg	5	0.000126611	mouseid.bg	49	0.00144773
GO:0045582	7.65819e-08	3.7882e-09	positive regulation of T cell differentiation	P	humanid.bg	5	0.000126611	mouseid.bg	43	0.00127046
GO:0031325	0	0	positive regulation of cellular metabolism	P	humanid.bg	133	0.00336786	mouseid.bg	304	0.00898186
GO:0045935	3.78511e-14	1e-15	positive regulation of nucleobase, nucleoside, nucleotide and nucleic acid metabolism	P	humanid.bg	112	0.00283609	mouseid.bg	235	0.00694321
GO:0045941	0	0	positive regulation of transcription	P	humanid.bg	107	0.00270948	mouseid.bg	234	0.00691367
GO:0045893	1.85944e-11	6.01e-13	positive regulation of transcription, DNA-dependent	P	humanid.bg	69	0.00174723	mouseid.bg	161	0.00475684
GO:0045944	0	0	positive regulation of transcription from RNA polymerase II promoter	P	humanid.bg	24	0.000607733	mouseid.bg	127	0.00375229
GO:0051050	3.14539e-11	1.052e-12	positive regulation of transport	P	humanid.bg	15	0.000379833	mouseid.bg	77	0.00227501
GO:0045807	1.9059e-07	1.0258e-08	positive regulation of endocytosis	P	humanid.bg	9	0.0002279	mouseid.bg	49	0.00144773
GO:0050766	3.74551e-07	2.1e-08	positive regulation of phagocytosis	P	humanid.bg	6	0.000151933	mouseid.bg	42	0.00124091
GO:0009967	0.000212294	1.8616e-05	positive regulation of signal transduction	P	humanid.bg	113	0.00286141	mouseid.bg	46	0.0013591
GO:0043123	1.25977e-12	3.7e-14	positive regulation of I-kappaB kinase/NF-kappaB cascade	P	humanid.bg	100	0.00253222	mouseid.bg	11	0.000325001
GO:0045595	0	0	regulation of cell differentiation	P	humanid.bg	53	0.00134208	mouseid.bg	191	0.00564321
GO:0045596	9.85225e-07	6.0642e-08	negative regulation of cell differentiation	P	humanid.bg	12	0.000303867	mouseid.bg	51	0.00150683
GO:0045597	1.11187e-13	3e-15	positive regulation of cell differentiation	P	humanid.bg	13	0.000329189	mouseid.bg	84	0.00248183
GO:0045621	2.9781e-09	1.2053e-10	positive regulation of lymphocyte differentiation	P	humanid.bg	5	0.000126611	mouseid.bg	49	0.00144773
GO:0045582	7.65819e-08	3.7882e-09	positive regulation of T cell differentiation	P	humanid.bg	5	0.000126611	mouseid.bg	43	0.00127046
GO:0045619	1.0253e-08	4.6395e-10	regulation of lymphocyte differentiation	P	humanid.bg	13	0.000329189	mouseid.bg	62	0.00183183
GO:0045621	2.9781e-09	1.2053e-10	positive regulation of lymphocyte differentiation	P	humanid.bg	5	0.000126611	mouseid.bg	49	0.00144773
GO:0045582	7.65819e-08	3.7882e-09	positive regulation of T cell differentiation	P	humanid.bg	5	0.000126611	mouseid.bg	43	0.00127046
GO:0045580	2.42558e-08	1.1453e-09	regulation of T cell differentiation	P	humanid.bg	9	0.0002279	mouseid.bg	53	0.00156592
GO:0045582	7.65819e-08	3.7882e-09	positive regulation of T cell differentiation	P	humanid.bg	5	0.000126611	mouseid.bg	43	0.00127046
GO:0051244	0.00123792	0.00012908	regulation of cellular physiological process	P	humanid.bg	4845	0.122686	mouseid.bg	4473	0.132157
GO:0051243	2.07586e-09	8.3431e-11	negative regulation of cellular physiological process	P	humanid.bg	621	0.0157251	mouseid.bg	754	0.0222774
GO:0051271	7.39861e-07	4.3772e-08	negative regulation of cell motility	P	humanid.bg	1	2.53222e-05	mouseid.bg	30	0.000886368
GO:0030336	7.39861e-07	4.3772e-08	negative regulation of cell migration	P	humanid.bg	1	2.53222e-05	mouseid.bg	30	0.000886368
GO:0031324	1.0582e-08	4.8181e-10	negative regulation of cellular metabolism	P	humanid.bg	209	0.00529235	mouseid.bg	311	0.00918868
GO:0045934	7.70076e-08	3.8309e-09	negative regulation of nucleobase, nucleoside, nucleotide and nucleic acid metabolism	P	humanid.bg	183	0.00463397	mouseid.bg	274	0.00809549
GO:0016481	6.18142e-07	3.5789e-08	negative regulation of transcription	P	humanid.bg	170	0.00430478	mouseid.bg	251	0.00741594
GO:0051242	0	0	positive regulation of cellular physiological process	P	humanid.bg	448	0.0113444	mouseid.bg	656	0.0193819
GO:0050867	0	0	positive regulation of cell activation	P	humanid.bg	18	0.0004558	mouseid.bg	100	0.00295456
GO:0051251	0	0	positive regulation of lymphocyte activation	P	humanid.bg	17	0.000430478	mouseid.bg	100	0.00295456
GO:0050871	5.9544e-09	2.6107e-10	positive regulation of B cell activation	P	humanid.bg	2	5.06445e-05	mouseid.bg	41	0.00121137
GO:0050870	1.21097e-11	3.88e-13	positive regulation of T cell activation	P	humanid.bg	14	0.000354511	mouseid.bg	77	0.00227501
GO:0045582	7.65819e-08	3.7882e-09	positive regulation of T cell differentiation	P	humanid.bg	5	0.000126611	mouseid.bg	43	0.00127046
GO:0045621	2.9781e-09	1.2053e-10	positive regulation of lymphocyte differentiation	P	humanid.bg	5	0.000126611	mouseid.bg	49	0.00144773
GO:0045582	7.65819e-08	3.7882e-09	positive regulation of T cell differentiation	P	humanid.bg	5	0.000126611	mouseid.bg	43	0.00127046
GO:0031325	0	0	positive regulation of cellular metabolism	P	humanid.bg	133	0.00336786	mouseid.bg	304	0.00898186
GO:0045935	3.78511e-14	1e-15	positive regulation of nucleobase, nucleoside, nucleotide and nucleic acid metabolism	P	humanid.bg	112	0.00283609	mouseid.bg	235	0.00694321
GO:0045941	0	0	positive regulation of transcription	P	humanid.bg	107	0.00270948	mouseid.bg	234	0.00691367
GO:0045893	1.85944e-11	6.01e-13	positive regulation of transcription, DNA-dependent	P	humanid.bg	69	0.00174723	mouseid.bg	161	0.00475684
GO:0045944	0	0	positive regulation of transcription from RNA polymerase II promoter	P	humanid.bg	24	0.000607733	mouseid.bg	127	0.00375229
GO:0051050	3.14539e-11	1.052e-12	positive regulation of transport	P	humanid.bg	15	0.000379833	mouseid.bg	77	0.00227501
GO:0045807	1.9059e-07	1.0258e-08	positive regulation of endocytosis	P	humanid.bg	9	0.0002279	mouseid.bg	49	0.00144773
GO:0050766	3.74551e-07	2.1e-08	positive regulation of phagocytosis	P	humanid.bg	6	0.000151933	mouseid.bg	42	0.00124091
GO:0050865	3.78511e-14	1e-15	regulation of cell activation	P	humanid.bg	39	0.000987567	mouseid.bg	131	0.00387047
GO:0050867	0	0	positive regulation of cell activation	P	humanid.bg	18	0.0004558	mouseid.bg	100	0.00295456
GO:0051251	0	0	positive regulation of lymphocyte activation	P	humanid.bg	17	0.000430478	mouseid.bg	100	0.00295456
GO:0050871	5.9544e-09	2.6107e-10	positive regulation of B cell activation	P	humanid.bg	2	5.06445e-05	mouseid.bg	41	0.00121137
GO:0050870	1.21097e-11	3.88e-13	positive regulation of T cell activation	P	humanid.bg	14	0.000354511	mouseid.bg	77	0.00227501
GO:0045582	7.65819e-08	3.7882e-09	positive regulation of T cell differentiation	P	humanid.bg	5	0.000126611	mouseid.bg	43	0.00127046
GO:0045621	2.9781e-09	1.2053e-10	positive regulation of lymphocyte differentiation	P	humanid.bg	5	0.000126611	mouseid.bg	49	0.00144773
GO:0045582	7.65819e-08	3.7882e-09	positive regulation of T cell differentiation	P	humanid.bg	5	0.000126611	mouseid.bg	43	0.00127046
GO:0051249	0	0	regulation of lymphocyte activation	P	humanid.bg	36	0.0009116	mouseid.bg	131	0.00387047
GO:0051251	0	0	positive regulation of lymphocyte activation	P	humanid.bg	17	0.000430478	mouseid.bg	100	0.00295456
GO:0050871	5.9544e-09	2.6107e-10	positive regulation of B cell activation	P	humanid.bg	2	5.06445e-05	mouseid.bg	41	0.00121137
GO:0050870	1.21097e-11	3.88e-13	positive regulation of T cell activation	P	humanid.bg	14	0.000354511	mouseid.bg	77	0.00227501
GO:0045582	7.65819e-08	3.7882e-09	positive regulation of T cell differentiation	P	humanid.bg	5	0.000126611	mouseid.bg	43	0.00127046
GO:0045621	2.9781e-09	1.2053e-10	positive regulation of lymphocyte differentiation	P	humanid.bg	5	0.000126611	mouseid.bg	49	0.00144773
GO:0045582	7.65819e-08	3.7882e-09	positive regulation of T cell differentiation	P	humanid.bg	5	0.000126611	mouseid.bg	43	0.00127046
GO:0050864	8.44691e-09	3.7985e-10	regulation of B cell activation	P	humanid.bg	9	0.0002279	mouseid.bg	55	0.00162501
GO:0050871	5.9544e-09	2.6107e-10	positive regulation of B cell activation	P	humanid.bg	2	5.06445e-05	mouseid.bg	41	0.00121137
GO:0030888	1.42398e-07	7.304e-09	regulation of B cell proliferation	P	humanid.bg	1	2.53222e-05	mouseid.bg	33	0.000975004
GO:0050863	1.21097e-11	3.85e-13	regulation of T cell activation	P	humanid.bg	26	0.000658378	mouseid.bg	98	0.00289547
GO:0050870	1.21097e-11	3.88e-13	positive regulation of T cell activation	P	humanid.bg	14	0.000354511	mouseid.bg	77	0.00227501
GO:0045582	7.65819e-08	3.7882e-09	positive regulation of T cell differentiation	P	humanid.bg	5	0.000126611	mouseid.bg	43	0.00127046
GO:0045580	2.42558e-08	1.1453e-09	regulation of T cell differentiation	P	humanid.bg	9	0.0002279	mouseid.bg	53	0.00156592
GO:0045582	7.65819e-08	3.7882e-09	positive regulation of T cell differentiation	P	humanid.bg	5	0.000126611	mouseid.bg	43	0.00127046
GO:0045619	1.0253e-08	4.6395e-10	regulation of lymphocyte differentiation	P	humanid.bg	13	0.000329189	mouseid.bg	62	0.00183183
GO:0045621	2.9781e-09	1.2053e-10	positive regulation of lymphocyte differentiation	P	humanid.bg	5	0.000126611	mouseid.bg	49	0.00144773
GO:0045582	7.65819e-08	3.7882e-09	positive regulation of T cell differentiation	P	humanid.bg	5	0.000126611	mouseid.bg	43	0.00127046
GO:0045580	2.42558e-08	1.1453e-09	regulation of T cell differentiation	P	humanid.bg	9	0.0002279	mouseid.bg	53	0.00156592
GO:0045582	7.65819e-08	3.7882e-09	positive regulation of T cell differentiation	P	humanid.bg	5	0.000126611	mouseid.bg	43	0.00127046
GO:0050670	2.39068e-07	1.2968e-08	regulation of lymphocyte proliferation	P	humanid.bg	18	0.0004558	mouseid.bg	64	0.00189092
GO:0030888	1.42398e-07	7.304e-09	regulation of B cell proliferation	P	humanid.bg	1	2.53222e-05	mouseid.bg	33	0.000975004
GO:0051270	4.58801e-09	1.902e-10	regulation of cell motility	P	humanid.bg	22	0.000557089	mouseid.bg	79	0.0023341
[truncated: 442 more rows]

## Sheet: Sheet2
Molecular Function GOtree (qvalue cutoff 0.01)
GO:0003674	0	0	molecular_function	F	humanid.bg	35596	0.90137	mouseid.bg	28868	0.852922
GO:0005488	0	0	binding	F	humanid.bg	18659	0.472487	mouseid.bg	17055	0.5039
GO:0003823	0.952113	0.58155	antigen binding	F	humanid.bg	241	0.00610266	mouseid.bg	195	0.00576139
GO:0042605	0.00660979	0.00059293	peptide antigen binding	F	humanid.bg	16	0.000405156	mouseid.bg	38	0.00112273
GO:0030246	0.0409672	0.0049092	carbohydrate binding	F	humanid.bg	448	0.0113444	mouseid.bg	463	0.0136796
GO:0005529	0.00491176	0.00042118	sugar binding	F	humanid.bg	316	0.00800182	mouseid.bg	356	0.0105182
GO:0043167	0.000333818	2.1846e-05	ion binding	F	humanid.bg	5331	0.134993	mouseid.bg	4210	0.124387
GO:0043169	0.00151714	0.00011425	cation binding	F	humanid.bg	4915	0.124459	mouseid.bg	3897	0.115139
GO:0046914	0.000417341	2.8003e-05	transition metal ion binding	F	humanid.bg	3508	0.0888304	mouseid.bg	2713	0.0801572
GO:0008270	0.000324736	2.1088e-05	zinc ion binding	F	humanid.bg	3136	0.0794105	mouseid.bg	2405	0.0710571
GO:0046872	0.000333818	2.1846e-05	metal ion binding	F	humanid.bg	5331	0.134993	mouseid.bg	4210	0.124387
GO:0046914	0.000417341	2.8003e-05	transition metal ion binding	F	humanid.bg	3508	0.0888304	mouseid.bg	2713	0.0801572
GO:0008270	0.000324736	2.1088e-05	zinc ion binding	F	humanid.bg	3136	0.0794105	mouseid.bg	2405	0.0710571
GO:0042165	0.804232	0.26993	neurotransmitter binding	F	humanid.bg	202	0.00511509	mouseid.bg	153	0.00452048
GO:0035240	2.05476e-05	1.108e-06	dopamine binding	F	humanid.bg	53	0.00134208	mouseid.bg	9	0.00026591
GO:0004952	2.05476e-05	1.108e-06	dopamine receptor activity	F	humanid.bg	53	0.00134208	mouseid.bg	9	0.00026591
GO:0030594	0.845995	0.31367	neurotransmitter receptor activity	F	humanid.bg	200	0.00506445	mouseid.bg	153	0.00452048
GO:0004952	2.05476e-05	1.108e-06	dopamine receptor activity	F	humanid.bg	53	0.00134208	mouseid.bg	9	0.00026591
GO:0005549	0.000182403	1.1346e-05	odorant binding	F	humanid.bg	3	7.59667e-05	mouseid.bg	25	0.00073864
GO:0005550	0.00422734	0.00035852	pheromone binding	F	humanid.bg	1	2.53222e-05	mouseid.bg	15	0.000443184
GO:0019825	0.00685835	0.00061819	oxygen binding	F	humanid.bg	77	0.00194981	mouseid.bg	32	0.000945459
GO:0042277	0.938843	0.44079	peptide binding	F	humanid.bg	257	0.00650781	mouseid.bg	237	0.0070023
GO:0042605	0.00660979	0.00059293	peptide antigen binding	F	humanid.bg	16	0.000405156	mouseid.bg	38	0.00112273
GO:0005515	0	0	protein binding	F	humanid.bg	4889	0.1238	mouseid.bg	6232	0.184128
GO:0000149	0.00532519	0.00046121	SNARE binding	F	humanid.bg	10	0.000253222	mouseid.bg	30	0.000886368
GO:0008092	0.216693	0.039532	cytoskeletal protein binding	F	humanid.bg	568	0.014383	mouseid.bg	551	0.0162796
GO:0003779	0.938843	0.38323	actin binding	F	humanid.bg	417	0.0105594	mouseid.bg	381	0.0112569
GO:0051015	0.00925488	0.00085486	actin filament binding	F	humanid.bg	13	0.000329189	mouseid.bg	33	0.000975004
GO:0015631	0.0238219	0.0026	tubulin binding	F	humanid.bg	43	0.00108886	mouseid.bg	67	0.00197955
GO:0008017	0.00630557	0.00055893	microtubule binding	F	humanid.bg	33	0.000835633	mouseid.bg	60	0.00177274
GO:0051219	0.000220658	1.3805e-05	phosphoprotein binding	F	humanid.bg	0	0	mouseid.bg	18	0.000531821
GO:0045309	0.000674801	4.693e-05	protein phosphorylated amino acid binding	F	humanid.bg	0	0	mouseid.bg	16	0.000472729
GO:0046983	0.0978943	0.014589	protein dimerization activity	F	humanid.bg	140	0.00354511	mouseid.bg	160	0.00472729
GO:0042803	5.57816e-05	3.1967e-06	protein homodimerization activity	F	humanid.bg	47	0.00119014	mouseid.bg	92	0.00271819
GO:0042802	1.01381e-07	3.8392e-09	protein self binding	F	humanid.bg	78	0.00197513	mouseid.bg	150	0.00443184
GO:0042803	5.57816e-05	3.1967e-06	protein homodimerization activity	F	humanid.bg	47	0.00119014	mouseid.bg	92	0.00271819
GO:0005102	0.628081	0.17201	receptor binding	F	humanid.bg	936	0.0237016	mouseid.bg	856	0.025291
GO:0046703	0.00206652	0.00016068	natural killer cell lectin-like receptor binding	F	humanid.bg	0	0	mouseid.bg	14	0.000413638
GO:0003824	2.15292e-08	7.5329e-10	catalytic activity	F	humanid.bg	12813	0.324454	mouseid.bg	10264	0.303256
GO:0004386	0.938843	0.50749	helicase activity	F	humanid.bg	415	0.0105087	mouseid.bg	338	0.00998641
GO:0003724	0.000728253	5.0962e-05	RNA helicase activity	F	humanid.bg	32	0.000810311	mouseid.bg	4	0.000118182
GO:0016787	0.973351	0.76266	hydrolase activity	F	humanid.bg	4669	0.118229	mouseid.bg	4027	0.11898
GO:0016817	0.13019	0.020133	hydrolase activity, acting on acid anhydrides	F	humanid.bg	1286	0.0325644	mouseid.bg	1000	0.0295456
GO:0016820	0.027128	0.0029999	hydrolase activity, acting on acid anhydrides, catalyzing transmembrane movement of substances	F	humanid.bg	413	0.0104581	mouseid.bg	281	0.00830231
GO:0042626	0.989924	0.97832	ATPase activity, coupled to transmembrane movement of substances	F	humanid.bg	324	0.0082044	mouseid.bg	278	0.00821367
GO:0042625	0.879142	0.32996	ATPase activity, coupled to transmembrane movement of ions	F	humanid.bg	211	0.00534299	mouseid.bg	200	0.00590912
GO:0015662	0.0546105	0.0069826	ATPase activity, coupled to transmembrane movement of ions, phosphorylative mechanism	F	humanid.bg	102	0.00258287	mouseid.bg	126	0.00372274
GO:0008553	0.00127687	9.5053e-05	hydrogen-exporting ATPase activity, phosphorylative mechanism	F	humanid.bg	5	0.000126611	mouseid.bg	25	0.00073864
GO:0016818	0.938843	0.51258	hydrolase activity, acting on acid anhydrides, in phosphorus-containing anhydrides	F	humanid.bg	1197	0.0303107	mouseid.bg	997	0.029457
GO:0016462	0.938843	0.47814	pyrophosphatase activity	F	humanid.bg	1195	0.0302601	mouseid.bg	993	0.0293388
GO:0017111	0.938843	0.54107	nucleoside-triphosphatase activity	F	humanid.bg	1144	0.0289686	mouseid.bg	954	0.0281865
GO:0016887	0.973351	0.77103	ATPase activity	F	humanid.bg	763	0.0193209	mouseid.bg	643	0.0189978
GO:0042623	0.942709	0.55268	ATPase activity, coupled	F	humanid.bg	646	0.0163582	mouseid.bg	534	0.0157773
GO:0042626	0.989924	0.97832	ATPase activity, coupled to transmembrane movement of substances	F	humanid.bg	324	0.0082044	mouseid.bg	278	0.00821367
GO:0042625	0.879142	0.32996	ATPase activity, coupled to transmembrane movement of ions	F	humanid.bg	211	0.00534299	mouseid.bg	200	0.00590912
GO:0015662	0.0546105	0.0069826	ATPase activity, coupled to transmembrane movement of ions, phosphorylative mechanism	F	humanid.bg	102	0.00258287	mouseid.bg	126	0.00372274
GO:0008553	0.00127687	9.5053e-05	hydrogen-exporting ATPase activity, phosphorylative mechanism	F	humanid.bg	5	0.000126611	mouseid.bg	25	0.00073864
GO:0016788	0.904798	0.34837	hydrolase activity, acting on ester bonds	F	humanid.bg	1405	0.0355777	mouseid.bg	1249	0.0369024
GO:0042578	0.989924	0.98315	phosphoric ester hydrolase activity	F	humanid.bg	711	0.0180041	mouseid.bg	611	0.0180524
GO:0016791	0.826385	0.2831	phosphoric monoester hydrolase activity	F	humanid.bg	518	0.0131169	mouseid.bg	476	0.0140637
GO:0019203	0.00413604	0.00034869	carbohydrate phosphatase activity	F	humanid.bg	13	0.000329189	mouseid.bg	35	0.0010341
GO:0042132	0.000171163	1.0462e-05	fructose-bisphosphatase activity	F	humanid.bg	5	0.000126611	mouseid.bg	29	0.000856822
GO:0016491	0	0	oxidoreductase activity	F	humanid.bg	2111	0.0534552	mouseid.bg	1300	0.0384093
GO:0015002	0	0	heme-copper terminal oxidase activity	F	humanid.bg	174	0.00440607	mouseid.bg	37	0.00109319
GO:0004129	0	0	cytochrome-c oxidase activity	F	humanid.bg	174	0.00440607	mouseid.bg	37	0.00109319
GO:0016651	0	0	oxidoreductase activity, acting on NADH or NADPH	F	humanid.bg	380	0.00962245	mouseid.bg	103	0.0030432
GO:0003954	0	0	NADH dehydrogenase activity	F	humanid.bg	319	0.00807779	mouseid.bg	61	0.00180228
GO:0050136	0	0	NADH dehydrogenase (quinone) activity	F	humanid.bg	318	0.00805247	mouseid.bg	43	0.00127046
GO:0008137	0	0	NADH dehydrogenase (ubiquinone) activity	F	humanid.bg	318	0.00805247	mouseid.bg	43	0.00127046
GO:0016655	0	0	oxidoreductase activity, acting on NADH or NADPH, quinone or similar compound as acceptor	F	humanid.bg	321	0.00812843	mouseid.bg	44	0.00130001
GO:0008137	0	0	NADH dehydrogenase (ubiquinone) activity	F	humanid.bg	318	0.00805247	mouseid.bg	43	0.00127046
GO:0016675	0	0	oxidoreductase activity, acting on heme group of donors	F	humanid.bg	174	0.00440607	mouseid.bg	37	0.00109319
GO:0016676	0	0	oxidoreductase activity, acting on heme group of donors, oxygen as acceptor	F	humanid.bg	174	0.00440607	mouseid.bg	37	0.00109319
GO:0004129	0	0	cytochrome-c oxidase activity	F	humanid.bg	174	0.00440607	mouseid.bg	37	0.00109319
GO:0016740	0.759169	0.24764	transferase activity	F	humanid.bg	4120	0.104328	mouseid.bg	3442	0.101696
GO:0016757	0.0073491	0.00066984	transferase activity, transferring glycosyl groups	F	humanid.bg	634	0.0160543	mouseid.bg	440	0.0130001
GO:0016758	0.000401702	2.6838e-05	transferase activity, transferring hexosyl groups	F	humanid.bg	421	0.0106607	mouseid.bg	259	0.00765231
GO:0016772	0.365755	0.081314	transferase activity, transferring phosphorus-containing groups	F	humanid.bg	2558	0.0647743	mouseid.bg	2085	0.0616026
GO:0016779	0.0471484	0.0057094	nucleotidyltransferase activity	F	humanid.bg	305	0.00772328	mouseid.bg	203	0.00599775
GO:0003964	0.000113873	6.8701e-06	RNA-directed DNA polymerase activity	F	humanid.bg	80	0.00202578	mouseid.bg	25	0.00073864
GO:0005554	0	0	molecular function unknown	F	humanid.bg	1192	0.0301841	mouseid.bg	244	0.00720912
GO:0004871	0	0	signal transducer activity	F	humanid.bg	8495	0.215112	mouseid.bg	6130	0.181114
GO:0004872	0	0	receptor activity	F	humanid.bg	6987	0.176926	mouseid.bg	4918	0.145305
GO:0030594	0.845995	0.31367	neurotransmitter receptor activity	F	humanid.bg	200	0.00506445	mouseid.bg	153	0.00452048
GO:0004952	2.05476e-05	1.108e-06	dopamine receptor activity	F	humanid.bg	53	0.00134208	mouseid.bg	9	0.00026591
GO:0004888	0	0	transmembrane receptor activity	F	humanid.bg	5413	0.137069	mouseid.bg	3586	0.10595
GO:0004930	0	0	G-protein coupled receptor activity	F	humanid.bg	1624	0.0411233	mouseid.bg	2663	0.0786799
GO:0016526	0.000284202	1.8067e-05	G-protein coupled receptor activity, unknown ligand	F	humanid.bg	26	0.000658378	mouseid.bg	60	0.00177274
GO:0008067	0.35489	0.078113	metabotropic glutamate, GABA-B-like receptor activity	F	humanid.bg	57	0.00144337	mouseid.bg	68	0.0020091
GO:0001640	0.00630287	0.00055522	adenylate cyclase inhibiting metabotropic glutamate receptor activity	F	humanid.bg	0	0	mouseid.bg	12	0.000354547
GO:0016503	0	0	pheromone receptor activity	F	humanid.bg	16	0.000405156	mouseid.bg	143	0.00422502
GO:0001584	0	0	rhodopsin-like receptor activity	F	humanid.bg	1384	0.035046	mouseid.bg	2430	0.0717958
GO:0008227	0.000174799	1.0722e-05	amine receptor activity	F	humanid.bg	120	0.00303867	mouseid.bg	49	0.00144773
GO:0004952	2.05476e-05	1.108e-06	dopamine receptor activity	F	humanid.bg	53	0.00134208	mouseid.bg	9	0.00026591
GO:0004984	0	0	olfactory receptor activity	F	humanid.bg	694	0.0175736	mouseid.bg	1730	0.0511139
GO:0030106	0	0	MHC class I receptor activity	F	humanid.bg	1921	0.048644	mouseid.bg	194	0.00573184
GO:0045012	0	0	MHC class II receptor activity	F	humanid.bg	1192	0.0301841	mouseid.bg	168	0.00496366
GO:0008066	0.645454	0.20056	glutamate receptor activity	F	humanid.bg	108	0.0027348	mouseid.bg	111	0.00327956
GO:0008067	0.35489	0.078113	metabotropic glutamate, GABA-B-like receptor activity	F	humanid.bg	57	0.00144337	mouseid.bg	68	0.0020091
GO:0001640	0.00630287	0.00055522	adenylate cyclase inhibiting metabotropic glutamate receptor activity	F	humanid.bg	0	0	mouseid.bg	12	0.000354547
GO:0005102	0.628081	0.17201	receptor binding	F	humanid.bg	936	0.0237016	mouseid.bg	856	0.025291
GO:0046703	0.00206652	0.00016068	natural killer cell lectin-like receptor binding	F	humanid.bg	0	0	mouseid.bg	14	0.000413638
GO:0005198	0.000990672	7.118e-05	structural molecule activity	F	humanid.bg	1586	0.040161	mouseid.bg	1169	0.0345388
GO:0005201	0.000297667	1.9073e-05	extracellular matrix structural constituent	F	humanid.bg	173	0.00438074	mouseid.bg	84	0.00248183
GO:0008307	4.24833e-06	2.0737e-07	structural constituent of muscle	F	humanid.bg	45	0.0011395	mouseid.bg	4	0.000118182
GO:0030528	0.150961	0.025255	transcription regulator activity	F	humanid.bg	1956	0.0495303	mouseid.bg	1801	0.0532116
GO:0003702	3.0184e-11	7.91e-13	RNA polymerase II transcription factor activity	F	humanid.bg	234	0.0059254	mouseid.bg	82	0.00242274
GO:0003704	0.00593075	0.0005175	specific RNA polymerase II transcription factor activity	F	humanid.bg	35	0.000886278	mouseid.bg	8	0.000236365
GO:0016564	7.76489e-08	2.8734e-09	transcriptional repressor activity	F	humanid.bg	75	0.00189917	mouseid.bg	147	0.0043432
GO:0005215	2.60388e-07	1.0498e-08	transporter activity	F	humanid.bg	3523	0.0892102	mouseid.bg	2621	0.077439
GO:0042626	0.989924	0.97832	ATPase activity, coupled to transmembrane movement of substances	F	humanid.bg	324	0.0082044	mouseid.bg	278	0.00821367
GO:0042625	0.879142	0.32996	ATPase activity, coupled to transmembrane movement of ions	F	humanid.bg	211	0.00534299	mouseid.bg	200	0.00590912
GO:0015662	0.0546105	0.0069826	ATPase activity, coupled to transmembrane movement of ions, phosphorylative mechanism	F	humanid.bg	102	0.00258287	mouseid.bg	126	0.00372274
GO:0008553	0.00127687	9.5053e-05	hydrogen-exporting ATPase activity, phosphorylative mechanism	F	humanid.bg	5	0.000126611	mouseid.bg	25	0.00073864
GO:0015457	0.973351	0.63072	auxiliary transport protein activity	F	humanid.bg	31	0.000784989	mouseid.bg	31	0.000915913
GO:0016247	0.938843	0.46674	channel regulator activity	F	humanid.bg	29	0.000734345	mouseid.bg	31	0.000915913
GO:0005246	0.00630287	0.00055723	calcium channel regulator activity	F	humanid.bg	7	0.000177256	mouseid.bg	25	0.00073864
GO:0005386	0	0	carrier activity	F	humanid.bg	1297	0.0328429	mouseid.bg	762	0.0225137
GO:0015399	0	0	primary active transporter activity	F	humanid.bg	738	0.0186878	mouseid.bg	307	0.0090705
GO:0008137	0	0	NADH dehydrogenase (ubiquinone) activity	F	humanid.bg	318	0.00805247	mouseid.bg	43	0.00127046
GO:0015405	0.938843	0.46872	P-P-bond-hydrolysis-driven transporter activity	F	humanid.bg	231	0.00584943	mouseid.bg	213	0.00629321
GO:0015662	0.0546105	0.0069826	ATPase activity, coupled to transmembrane movement of ions, phosphorylative mechanism	F	humanid.bg	102	0.00258287	mouseid.bg	126	0.00372274
GO:0008553	0.00127687	9.5053e-05	hydrogen-exporting ATPase activity, phosphorylative mechanism	F	humanid.bg	5	0.000126611	mouseid.bg	25	0.00073864
GO:0004129	0	0	cytochrome-c oxidase activity	F	humanid.bg	174	0.00440607	mouseid.bg	37	0.00109319
GO:0005489	0	0	electron transporter activity	F	humanid.bg	620	0.0156998	mouseid.bg	237	0.0070023
GO:0003954	0	0	NADH dehydrogenase activity	F	humanid.bg	319	0.00807779	mouseid.bg	61	0.00180228
GO:0050136	0	0	NADH dehydrogenase (quinone) activity	F	humanid.bg	318	0.00805247	mouseid.bg	43	0.00127046
GO:0008137	0	0	NADH dehydrogenase (ubiquinone) activity	F	humanid.bg	318	0.00805247	mouseid.bg	43	0.00127046
GO:0015075	3.597e-09	1.1239e-10	ion transporter activity	F	humanid.bg	1802	0.0456307	mouseid.bg	1222	0.0361047
GO:0042625	0.879142	0.32996	ATPase activity, coupled to transmembrane movement of ions	F	humanid.bg	211	0.00534299	mouseid.bg	200	0.00590912
GO:0015662	0.0546105	0.0069826	ATPase activity, coupled to transmembrane movement of ions, phosphorylative mechanism	F	humanid.bg	102	0.00258287	mouseid.bg	126	0.00372274
GO:0008553	0.00127687	9.5053e-05	hydrogen-exporting ATPase activity, phosphorylative mechanism	F	humanid.bg	5	0.000126611	mouseid.bg	25	0.00073864
GO:0008324	1.20269e-08	4.1042e-10	cation transporter activity	F	humanid.bg	1560	0.0395027	mouseid.bg	1046	0.0309047
GO:0015662	0.0546105	0.0069826	ATPase activity, coupled to transmembrane movement of ions, phosphorylative mechanism	F	humanid.bg	102	0.00258287	mouseid.bg	126	0.00372274
GO:0008553	0.00127687	9.5053e-05	hydrogen-exporting ATPase activity, phosphorylative mechanism	F	humanid.bg	5	0.000126611	mouseid.bg	25	0.00073864
GO:0015077	0	0	monovalent inorganic cation transporter activity	F	humanid.bg	675	0.0170925	mouseid.bg	227	0.00670685
GO:0015078	0	0	hydrogen ion transporter activity	F	humanid.bg	658	0.016662	mouseid.bg	216	0.00638185
GO:0008137	0	0	NADH dehydrogenase (ubiquinone) activity	F	humanid.bg	318	0.00805247	mouseid.bg	43	0.00127046
GO:0004129	0	0	cytochrome-c oxidase activity	F	humanid.bg	174	0.00440607	mouseid.bg	37	0.00109319
GO:0008553	0.00127687	9.5053e-05	hydrogen-exporting ATPase activity, phosphorylative mechanism	F	humanid.bg	5	0.000126611	mouseid.bg	25	0.00073864
GO:0015081	0	0	sodium ion transporter activity	F	humanid.bg	323	0.00817908	mouseid.bg	43	0.00127046
GO:0008137	0	0	NADH dehydrogenase (ubiquinone) activity	F	humanid.bg	318	0.00805247	mouseid.bg	43	0.00127046
GO:0046873	0	0	metal ion transporter activity	F	humanid.bg	432	0.0109392	mouseid.bg	128	0.00378184
GO:0015081	0	0	sodium ion transporter activity	F	humanid.bg	323	0.00817908	mouseid.bg	43	0.00127046
GO:0008137	0	0	NADH dehydrogenase (ubiquinone) activity	F	humanid.bg	318	0.00805247	mouseid.bg	43	0.00127046

## Sheet: Sheet3
Cellular Component GOtree (qvalue cutoff 1e-6)
GO:0005575	0	0	cellular_component	C	humanid.bg	26375	0.667874	mouseid.bg	24332	0.718903
GO:0005623	0	0	cell	C	humanid.bg	24139	0.611253	mouseid.bg	21832	0.645039
GO:0045177	0	0	apical part of cell	C	humanid.bg	9	0.0002279	mouseid.bg	86	0.00254092
GO:0016324	7.96585e-10	2.3628e-11	apical plasma membrane	C	humanid.bg	9	0.0002279	mouseid.bg	60	0.00177274
GO:0000267	1.70851e-06	7.7738e-08	cell fraction	C	humanid.bg	888	0.0224861	mouseid.bg	572	0.0169001
GO:0005625	2.23012e-10	6.358e-12	soluble fraction	C	humanid.bg	204	0.00516573	mouseid.bg	69	0.00203865
GO:0042995	0	0	cell projection	C	humanid.bg	63	0.0015953	mouseid.bg	291	0.00859777
GO:0005929	1.46649e-09	4.4343e-11	cilium	C	humanid.bg	2	5.06445e-05	mouseid.bg	44	0.00130001
GO:0030027	0	0	lamellipodium	C	humanid.bg	16	0.000405156	mouseid.bg	102	0.00301365
GO:0009986	0	0	cell surface	C	humanid.bg	43	0.00108886	mouseid.bg	280	0.00827276
GO:0009897	0	0	external side of plasma membrane	C	humanid.bg	5	0.000126611	mouseid.bg	214	0.00632276
GO:0005622	0	0	intracellular	C	humanid.bg	13554	0.343217	mouseid.bg	12636	0.373338
GO:0005694	3.08336e-05	1.7004e-06	chromosome	C	humanid.bg	438	0.0110911	mouseid.bg	512	0.0151273
GO:0000793	7.01354e-09	2.3025e-10	condensed chromosome	C	humanid.bg	26	0.000658378	mouseid.bg	85	0.00251138
GO:0005929	1.46649e-09	4.4343e-11	cilium	C	humanid.bg	2	5.06445e-05	mouseid.bg	44	0.00130001
GO:0005737	0	0	cytoplasm	C	humanid.bg	5199	0.13165	mouseid.bg	5452	0.161083
GO:0031410	3.73922e-10	1.0795e-11	cytoplasmic vesicle	C	humanid.bg	224	0.00567218	mouseid.bg	342	0.0101046
GO:0016023	3.73922e-10	1.0795e-11	cytoplasmic membrane-bound vesicle	C	humanid.bg	224	0.00567218	mouseid.bg	342	0.0101046
GO:0005768	2.29948e-08	8.0788e-10	endosome	C	humanid.bg	70	0.00177256	mouseid.bg	144	0.00425456
GO:0005770	8.79114e-14	2e-15	late endosome	C	humanid.bg	8	0.000202578	mouseid.bg	75	0.00221592
GO:0005771	2.58419e-12	6.4e-14	multivesicular body	C	humanid.bg	0	0	mouseid.bg	50	0.00147728
GO:0005739	0.128858	0.01989	mitochondrion	C	humanid.bg	1591	0.0402877	mouseid.bg	1250	0.036932
GO:0005740	7.48119e-09	2.4668e-10	mitochondrial membrane	C	humanid.bg	430	0.0108886	mouseid.bg	219	0.00647048
GO:0005743	1.69267e-10	4.777e-12	mitochondrial inner membrane	C	humanid.bg	368	0.00931858	mouseid.bg	167	0.00493411
GO:0005746	0	0	mitochondrial electron transport chain	C	humanid.bg	212	0.00536831	mouseid.bg	37	0.00109319
GO:0043229	0	0	intracellular organelle	C	humanid.bg	11074	0.280418	mouseid.bg	10446	0.308633
GO:0031410	3.73922e-10	1.0795e-11	cytoplasmic vesicle	C	humanid.bg	224	0.00567218	mouseid.bg	342	0.0101046
GO:0016023	3.73922e-10	1.0795e-11	cytoplasmic membrane-bound vesicle	C	humanid.bg	224	0.00567218	mouseid.bg	342	0.0101046
GO:0043231	0	0	intracellular membrane-bound organelle	C	humanid.bg	9475	0.239928	mouseid.bg	9057	0.267594
GO:0005929	1.46649e-09	4.4343e-11	cilium	C	humanid.bg	2	5.06445e-05	mouseid.bg	44	0.00130001
GO:0016023	3.73922e-10	1.0795e-11	cytoplasmic membrane-bound vesicle	C	humanid.bg	224	0.00567218	mouseid.bg	342	0.0101046
GO:0005768	2.29948e-08	8.0788e-10	endosome	C	humanid.bg	70	0.00177256	mouseid.bg	144	0.00425456
GO:0005770	8.79114e-14	2e-15	late endosome	C	humanid.bg	8	0.000202578	mouseid.bg	75	0.00221592
GO:0005771	2.58419e-12	6.4e-14	multivesicular body	C	humanid.bg	0	0	mouseid.bg	50	0.00147728
GO:0005739	0.128858	0.01989	mitochondrion	C	humanid.bg	1591	0.0402877	mouseid.bg	1250	0.036932
GO:0005740	7.48119e-09	2.4668e-10	mitochondrial membrane	C	humanid.bg	430	0.0108886	mouseid.bg	219	0.00647048
GO:0005743	1.69267e-10	4.777e-12	mitochondrial inner membrane	C	humanid.bg	368	0.00931858	mouseid.bg	167	0.00493411
GO:0005746	0	0	mitochondrial electron transport chain	C	humanid.bg	212	0.00536831	mouseid.bg	37	0.00109319
GO:0005634	3.08504e-08	1.0972e-09	nucleus	C	humanid.bg	6528	0.165303	mouseid.bg	6174	0.182414
GO:0005654	0	0	nucleoplasm	C	humanid.bg	275	0.00696361	mouseid.bg	504	0.014891
GO:0005667	0	0	transcription factor complex	C	humanid.bg	124	0.00313996	mouseid.bg	334	0.00986823
GO:0043232	9.74051e-05	5.7854e-06	intracellular non-membrane-bound organelle	C	humanid.bg	2303	0.0583171	mouseid.bg	2249	0.066448
GO:0005694	3.08336e-05	1.7004e-06	chromosome	C	humanid.bg	438	0.0110911	mouseid.bg	512	0.0151273
GO:0000793	7.01354e-09	2.3025e-10	condensed chromosome	C	humanid.bg	26	0.000658378	mouseid.bg	85	0.00251138
GO:0005634	3.08504e-08	1.0972e-09	nucleus	C	humanid.bg	6528	0.165303	mouseid.bg	6174	0.182414
GO:0005654	0	0	nucleoplasm	C	humanid.bg	275	0.00696361	mouseid.bg	504	0.014891
GO:0005667	0	0	transcription factor complex	C	humanid.bg	124	0.00313996	mouseid.bg	334	0.00986823
GO:0031252	0	0	leading edge	C	humanid.bg	17	0.000430478	mouseid.bg	129	0.00381138
GO:0030027	0	0	lamellipodium	C	humanid.bg	16	0.000405156	mouseid.bg	102	0.00301365
GO:0016020	0.00320262	0.00026285	membrane	C	humanid.bg	12848	0.32534	mouseid.bg	11443	0.33809
GO:0012505	3.6357e-07	1.4815e-08	endomembrane system	C	humanid.bg	324	0.0082044	mouseid.bg	421	0.0124387
GO:0019866	2.13037e-13	5e-15	inner membrane	C	humanid.bg	441	0.0111671	mouseid.bg	195	0.00576139
GO:0005743	1.69267e-10	4.777e-12	mitochondrial inner membrane	C	humanid.bg	368	0.00931858	mouseid.bg	167	0.00493411
GO:0005746	0	0	mitochondrial electron transport chain	C	humanid.bg	212	0.00536831	mouseid.bg	37	0.00109319
GO:0031224	0	0	intrinsic to membrane	C	humanid.bg	8520	0.215745	mouseid.bg	9033	0.266885
GO:0016021	0	0	integral to membrane	C	humanid.bg	8515	0.215619	mouseid.bg	9020	0.266501
GO:0005887	0	0	integral to plasma membrane	C	humanid.bg	1422	0.0360082	mouseid.bg	589	0.0174024
GO:0031226	0	0	intrinsic to plasma membrane	C	humanid.bg	1427	0.0361348	mouseid.bg	602	0.0177864
GO:0005887	0	0	integral to plasma membrane	C	humanid.bg	1422	0.0360082	mouseid.bg	589	0.0174024
GO:0031090	0.938843	0.54938	organelle membrane	C	humanid.bg	779	0.019726	mouseid.bg	646	0.0190865
GO:0005740	7.48119e-09	2.4668e-10	mitochondrial membrane	C	humanid.bg	430	0.0108886	mouseid.bg	219	0.00647048
GO:0005743	1.69267e-10	4.777e-12	mitochondrial inner membrane	C	humanid.bg	368	0.00931858	mouseid.bg	167	0.00493411
GO:0005746	0	0	mitochondrial electron transport chain	C	humanid.bg	212	0.00536831	mouseid.bg	37	0.00109319
GO:0005886	0	0	plasma membrane	C	humanid.bg	3873	0.098073	mouseid.bg	2027	0.0598889
GO:0016324	7.96585e-10	2.3628e-11	apical plasma membrane	C	humanid.bg	9	0.0002279	mouseid.bg	60	0.00177274
GO:0016327	3.63105e-08	1.3123e-09	apicolateral plasma membrane	C	humanid.bg	71	0.00179788	mouseid.bg	144	0.00425456
GO:0030055	5.9136e-08	2.1713e-09	cell-matrix junction	C	humanid.bg	7	0.000177256	mouseid.bg	48	0.00141819
GO:0005924	1.74019e-07	6.7152e-09	cell-substrate adherens junction	C	humanid.bg	5	0.000126611	mouseid.bg	42	0.00124091
GO:0005925	9.57902e-08	3.5861e-09	focal adhesion	C	humanid.bg	4	0.000101289	mouseid.bg	41	0.00121137
GO:0016323	4.59875e-10	1.3442e-11	basolateral plasma membrane	C	humanid.bg	7	0.000177256	mouseid.bg	57	0.0016841
GO:0030054	4.46624e-14	1e-15	cell junction	C	humanid.bg	141	0.00357043	mouseid.bg	274	0.00809549
GO:0005912	0	0	adherens junction	C	humanid.bg	11	0.000278544	mouseid.bg	99	0.00292501
GO:0005913	2.82026e-07	1.1411e-08	cell-cell adherens junction	C	humanid.bg	4	0.000101289	mouseid.bg	39	0.00115228
GO:0005924	1.74019e-07	6.7152e-09	cell-substrate adherens junction	C	humanid.bg	5	0.000126611	mouseid.bg	42	0.00124091
GO:0005925	9.57902e-08	3.5861e-09	focal adhesion	C	humanid.bg	4	0.000101289	mouseid.bg	41	0.00121137
GO:0030055	5.9136e-08	2.1713e-09	cell-matrix junction	C	humanid.bg	7	0.000177256	mouseid.bg	48	0.00141819
GO:0005924	1.74019e-07	6.7152e-09	cell-substrate adherens junction	C	humanid.bg	5	0.000126611	mouseid.bg	42	0.00124091
GO:0005925	9.57902e-08	3.5861e-09	focal adhesion	C	humanid.bg	4	0.000101289	mouseid.bg	41	0.00121137
GO:0005911	3.92444e-06	1.893e-07	intercellular junction	C	humanid.bg	132	0.00334253	mouseid.bg	202	0.00596821
GO:0005913	2.82026e-07	1.1411e-08	cell-cell adherens junction	C	humanid.bg	4	0.000101289	mouseid.bg	39	0.00115228
GO:0009897	0	0	external side of plasma membrane	C	humanid.bg	5	0.000126611	mouseid.bg	214	0.00632276
GO:0001772	0	0	immunological synapse	C	humanid.bg	1928	0.0488213	mouseid.bg	253	0.00747503
GO:0042611	0	0	MHC protein complex	C	humanid.bg	1918	0.048568	mouseid.bg	226	0.0066773
GO:0042612	0	0	MHC class I protein complex	C	humanid.bg	1918	0.048568	mouseid.bg	199	0.00587957
GO:0031226	0	0	intrinsic to plasma membrane	C	humanid.bg	1427	0.0361348	mouseid.bg	602	0.0177864
GO:0005887	0	0	integral to plasma membrane	C	humanid.bg	1422	0.0360082	mouseid.bg	589	0.0174024
GO:0008372	0	0	cellular component unknown	C	humanid.bg	1071	0.0271201	mouseid.bg	39	0.00115228
GO:0031012	1.01975e-06	4.449e-08	extracellular matrix	C	humanid.bg	583	0.0147629	mouseid.bg	679	0.0200615
GO:0005578	9.43823e-08	3.5198e-09	extracellular matrix (sensu Metazoa)	C	humanid.bg	552	0.0139779	mouseid.bg	663	0.0195887
GO:0045202	0	0	synapse	C	humanid.bg	119	0.00301334	mouseid.bg	251	0.00741594
GO:0005576	0	0	extracellular region	C	humanid.bg	1839	0.0465676	mouseid.bg	4921	0.145394
GO:0005578	9.43823e-08	3.5198e-09	extracellular matrix (sensu Metazoa)	C	humanid.bg	552	0.0139779	mouseid.bg	663	0.0195887
GO:0045202	0	0	synapse	C	humanid.bg	119	0.00301334	mouseid.bg	251	0.00741594
GO:0005615	0	0	extracellular space	C	humanid.bg	330	0.00835633	mouseid.bg	4263	0.125953
GO:0043226	0	0	organelle	C	humanid.bg	11074	0.280418	mouseid.bg	10446	0.308633
GO:0043229	0	0	intracellular organelle	C	humanid.bg	11074	0.280418	mouseid.bg	10446	0.308633
GO:0031410	3.73922e-10	1.0795e-11	cytoplasmic vesicle	C	humanid.bg	224	0.00567218	mouseid.bg	342	0.0101046
GO:0016023	3.73922e-10	1.0795e-11	cytoplasmic membrane-bound vesicle	C	humanid.bg	224	0.00567218	mouseid.bg	342	0.0101046
GO:0043231	0	0	intracellular membrane-bound organelle	C	humanid.bg	9475	0.239928	mouseid.bg	9057	0.267594
GO:0005929	1.46649e-09	4.4343e-11	cilium	C	humanid.bg	2	5.06445e-05	mouseid.bg	44	0.00130001
GO:0016023	3.73922e-10	1.0795e-11	cytoplasmic membrane-bound vesicle	C	humanid.bg	224	0.00567218	mouseid.bg	342	0.0101046
GO:0005768	2.29948e-08	8.0788e-10	endosome	C	humanid.bg	70	0.00177256	mouseid.bg	144	0.00425456
GO:0005770	8.79114e-14	2e-15	late endosome	C	humanid.bg	8	0.000202578	mouseid.bg	75	0.00221592
GO:0005771	2.58419e-12	6.4e-14	multivesicular body	C	humanid.bg	0	0	mouseid.bg	50	0.00147728
GO:0005739	0.128858	0.01989	mitochondrion	C	humanid.bg	1591	0.0402877	mouseid.bg	1250	0.036932
GO:0005740	7.48119e-09	2.4668e-10	mitochondrial membrane	C	humanid.bg	430	0.0108886	mouseid.bg	219	0.00647048
GO:0005743	1.69267e-10	4.777e-12	mitochondrial inner membrane	C	humanid.bg	368	0.00931858	mouseid.bg	167	0.00493411
GO:0005746	0	0	mitochondrial electron transport chain	C	humanid.bg	212	0.00536831	mouseid.bg	37	0.00109319
GO:0005634	3.08504e-08	1.0972e-09	nucleus	C	humanid.bg	6528	0.165303	mouseid.bg	6174	0.182414
GO:0005654	0	0	nucleoplasm	C	humanid.bg	275	0.00696361	mouseid.bg	504	0.014891
GO:0005667	0	0	transcription factor complex	C	humanid.bg	124	0.00313996	mouseid.bg	334	0.00986823
GO:0043232	9.74051e-05	5.7854e-06	intracellular non-membrane-bound organelle	C	humanid.bg	2303	0.0583171	mouseid.bg	2249	0.066448
GO:0005694	3.08336e-05	1.7004e-06	chromosome	C	humanid.bg	438	0.0110911	mouseid.bg	512	0.0151273
GO:0000793	7.01354e-09	2.3025e-10	condensed chromosome	C	humanid.bg	26	0.000658378	mouseid.bg	85	0.00251138
GO:0043227	0	0	membrane-bound organelle	C	humanid.bg	9475	0.239928	mouseid.bg	9057	0.267594
GO:0043231	0	0	intracellular membrane-bound organelle	C	humanid.bg	9475	0.239928	mouseid.bg	9057	0.267594
GO:0005929	1.46649e-09	4.4343e-11	cilium	C	humanid.bg	2	5.06445e-05	mouseid.bg	44	0.00130001
GO:0016023	3.73922e-10	1.0795e-11	cytoplasmic membrane-bound vesicle	C	humanid.bg	224	0.00567218	mouseid.bg	342	0.0101046
GO:0005768	2.29948e-08	8.0788e-10	endosome	C	humanid.bg	70	0.00177256	mouseid.bg	144	0.00425456
GO:0005770	8.79114e-14	2e-15	late endosome	C	humanid.bg	8	0.000202578	mouseid.bg	75	0.00221592
GO:0005771	2.58419e-12	6.4e-14	multivesicular body	C	humanid.bg	0	0	mouseid.bg	50	0.00147728
GO:0005739	0.128858	0.01989	mitochondrion	C	humanid.bg	1591	0.0402877	mouseid.bg	1250	0.036932
GO:0005740	7.48119e-09	2.4668e-10	mitochondrial membrane	C	humanid.bg	430	0.0108886	mouseid.bg	219	0.00647048
GO:0005743	1.69267e-10	4.777e-12	mitochondrial inner membrane	C	humanid.bg	368	0.00931858	mouseid.bg	167	0.00493411
GO:0005746	0	0	mitochondrial electron transport chain	C	humanid.bg	212	0.00536831	mouseid.bg	37	0.00109319
GO:0005634	3.08504e-08	1.0972e-09	nucleus	C	humanid.bg	6528	0.165303	mouseid.bg	6174	0.182414
GO:0005654	0	0	nucleoplasm	C	humanid.bg	275	0.00696361	mouseid.bg	504	0.014891
GO:0005667	0	0	transcription factor complex	C	humanid.bg	124	0.00313996	mouseid.bg	334	0.00986823
GO:0031090	0.938843	0.54938	organelle membrane	C	humanid.bg	779	0.019726	mouseid.bg	646	0.0190865
GO:0005740	7.48119e-09	2.4668e-10	mitochondrial membrane	C	humanid.bg	430	0.0108886	mouseid.bg	219	0.00647048
GO:0005743	1.69267e-10	4.777e-12	mitochondrial inner membrane	C	humanid.bg	368	0.00931858	mouseid.bg	167	0.00493411
GO:0005746	0	0	mitochondrial electron transport chain	C	humanid.bg	212	0.00536831	mouseid.bg	37	0.00109319
GO:0043228	9.74051e-05	5.7854e-06	non-membrane-bound organelle	C	humanid.bg	2303	0.0583171	mouseid.bg	2249	0.066448
GO:0043232	9.74051e-05	5.7854e-06	intracellular non-membrane-bound organelle	C	humanid.bg	2303	0.0583171	mouseid.bg	2249	0.066448
GO:0005694	3.08336e-05	1.7004e-06	chromosome	C	humanid.bg	438	0.0110911	mouseid.bg	512	0.0151273
GO:0000793	7.01354e-09	2.3025e-10	condensed chromosome	C	humanid.bg	26	0.000658378	mouseid.bg	85	0.00251138
GO:0043234	0	0	protein complex	C	humanid.bg	5085	0.128764	mouseid.bg	3110	0.0918868
GO:0042611	0	0	MHC protein complex	C	humanid.bg	1918	0.048568	mouseid.bg	226	0.0066773
GO:0042612	0	0	MHC class I protein complex	C	humanid.bg	1918	0.048568	mouseid.bg	199	0.00587957
GO:0005667	0	0	transcription factor complex	C	humanid.bg	124	0.00313996	mouseid.bg	334	0.00986823
