# Supplementary material for: Genome comparison using Gene Ontology (GO) with statistical testing
Source: BMC Bioinformatics. 2006 Aug 11;7:374. doi: 10.1186/1471-2105-7-374 (PMC1569881; doi:10.1186/1471-2105-7-374)
Supplement: Additional File 1 — Supplementary materials and related programs. The compressed file contains supplementary materials and related programs for the paper, including the source codes and documents, the genome comparison results between PCC6803_PCC7120, Cerevisiae_Pombe and Human_Mouse, the figures for the effect of using different subsets of the input genes and the statistical analysis about the BLAST HSP (High scoring Segment Pair) length. Please unzip the file and read the "index.htm" for detail. Also, you can visit the website for the information (). [file 1471-2105-7-374-S1.zip › GO/Human_Mouse_qvalue.xls]

## Sheet: Sheet1
GO id	qvalue	pvalue	GO term	aspect	genome1	count1	percent1	genome2	count2	percent2
GO:0000004	0	0	biological process unknown	P	humanid.bg	967	0.0244866	mouseid.bg	42	0.00124091
GO:0001525	0	0	angiogenesis	P	humanid.bg	56	0.00141804	mouseid.bg	166	0.00490457
GO:0001568	0	0	blood vessel development	P	humanid.bg	58	0.00146869	mouseid.bg	238	0.00703185
GO:0001654	0	0	eye morphogenesis	P	humanid.bg	10	0.000253222	mouseid.bg	92	0.00271819
GO:0001701	0	0	embryonic development (sensu Mammalia)	P	humanid.bg	16	0.000405156	mouseid.bg	111	0.00327956
GO:0001775	0	0	cell activation	P	humanid.bg	125	0.00316528	mouseid.bg	283	0.0083614
GO:0001944	0	0	vasculature development	P	humanid.bg	58	0.00146869	mouseid.bg	239	0.0070614
GO:0002009	0	0	morphogenesis of an epithelium	P	humanid.bg	17	0.000430478	mouseid.bg	105	0.00310229
GO:0006091	0	0	generation of precursor metabolites and energy	P	humanid.bg	1866	0.0472513	mouseid.bg	1096	0.032382
GO:0006118	0	0	electron transport	P	humanid.bg	1437	0.036388	mouseid.bg	755	0.0223069
GO:0006119	0	0	oxidative phosphorylation	P	humanid.bg	425	0.0107619	mouseid.bg	122	0.00360456
GO:0006120	0	0	mitochondrial electron transport, NADH to ubiquinone	P	humanid.bg	182	0.00460865	mouseid.bg	20	0.000590912
GO:0006313	0	0	DNA transposition	P	humanid.bg	96	0.00243093	mouseid.bg	5	0.000147728
GO:0006928	0	0	cell motility	P	humanid.bg	218	0.00552025	mouseid.bg	390	0.0115228
GO:0006952	0	0	defense response	P	humanid.bg	4507	0.114127	mouseid.bg	1465	0.0432843
GO:0006955	0	0	immune response	P	humanid.bg	4353	0.110228	mouseid.bg	1289	0.0380843
GO:0007154	0	0	cell communication	P	humanid.bg	6331	0.160315	mouseid.bg	6772	0.200083
GO:0007165	0	0	signal transduction	P	humanid.bg	5018	0.127067	mouseid.bg	5533	0.163476
GO:0007166	0	0	cell surface receptor linked signal transduction	P	humanid.bg	2552	0.0646223	mouseid.bg	3715	0.109762
GO:0007186	0	0	G-protein coupled receptor protein signaling pathway	P	humanid.bg	1905	0.0482388	mouseid.bg	2914	0.0860958
GO:0007275	0	0	development	P	humanid.bg	2420	0.0612798	mouseid.bg	3200	0.0945459
GO:0007389	0	0	pattern specification	P	humanid.bg	24	0.000607733	mouseid.bg	204	0.0060273
GO:0007399	0	0	neurogenesis	P	humanid.bg	465	0.0117748	mouseid.bg	686	0.0202683
GO:0007409	0	0	axonogenesis	P	humanid.bg	45	0.0011395	mouseid.bg	184	0.00543639
GO:0007420	0	0	brain development	P	humanid.bg	38	0.000962245	mouseid.bg	148	0.00437275
GO:0007507	0	0	heart development	P	humanid.bg	28	0.000709022	mouseid.bg	172	0.00508184
GO:0007582	0	0	physiological process	P	humanid.bg	25882	0.65539	mouseid.bg	20943	0.618773
GO:0007600	0	0	sensory perception	P	humanid.bg	1088	0.0275506	mouseid.bg	1971	0.0582344
GO:0007606	0	0	sensory perception of chemical stimulus	P	humanid.bg	724	0.0183333	mouseid.bg	1735	0.0512616
GO:0007608	0	0	perception of smell	P	humanid.bg	689	0.017447	mouseid.bg	1658	0.0489866
GO:0007610	0	0	behavior	P	humanid.bg	291	0.00736877	mouseid.bg	559	0.016516
GO:0007626	0	0	locomotory behavior	P	humanid.bg	224	0.00567218	mouseid.bg	438	0.012941
GO:0008150	0	0	biological_process	P	humanid.bg	29846	0.755767	mouseid.bg	24170	0.714117
GO:0009581	0	0	detection of external stimulus	P	humanid.bg	1121	0.0283862	mouseid.bg	2002	0.0591503
GO:0009605	0	0	response to external stimulus	P	humanid.bg	2098	0.053126	mouseid.bg	2931	0.0865981
GO:0009607	0	0	response to biotic stimulus	P	humanid.bg	4700	0.119014	mouseid.bg	1669	0.0493116
GO:0009653	0	0	morphogenesis	P	humanid.bg	1381	0.03497	mouseid.bg	1970	0.0582048
GO:0009790	0	0	embryonic development	P	humanid.bg	84	0.00212707	mouseid.bg	411	0.0121432
GO:0009792	0	0	embryonic development (sensu Metazoa)	P	humanid.bg	26	0.000658378	mouseid.bg	214	0.00632276
GO:0009795	0	0	embryonic morphogenesis	P	humanid.bg	15	0.000379833	mouseid.bg	192	0.00567275
GO:0009887	0	0	organogenesis	P	humanid.bg	1028	0.0260312	mouseid.bg	1633	0.0482479
GO:0009893	0	0	positive regulation of metabolism	P	humanid.bg	140	0.00354511	mouseid.bg	318	0.0093955
GO:0009952	0	0	anterior/posterior pattern formation	P	humanid.bg	4	0.000101289	mouseid.bg	84	0.00248183
GO:0009987	0	0	cellular process	P	humanid.bg	23613	0.597934	mouseid.bg	21750	0.642617
GO:0016477	0	0	cell migration	P	humanid.bg	82	0.00207642	mouseid.bg	341	0.010075
GO:0019882	0	0	antigen presentation	P	humanid.bg	3119	0.07898	mouseid.bg	410	0.0121137
GO:0019883	0	0	antigen presentation, endogenous antigen	P	humanid.bg	386	0.00977438	mouseid.bg	107	0.00316138
GO:0019884	0	0	antigen presentation, exogenous antigen	P	humanid.bg	1190	0.0301334	mouseid.bg	201	0.00593866
GO:0019885	0	0	antigen processing, endogenous antigen via MHC class I	P	humanid.bg	390	0.00987567	mouseid.bg	113	0.00333865
GO:0019886	0	0	antigen processing, exogenous antigen via MHC class II	P	humanid.bg	1191	0.0301588	mouseid.bg	172	0.00508184
GO:0030030	0	0	cell projection organization and biogenesis	P	humanid.bg	8	0.000202578	mouseid.bg	82	0.00242274
GO:0030031	0	0	cell projection biogenesis	P	humanid.bg	8	0.000202578	mouseid.bg	81	0.00239319
GO:0030097	0	0	hemopoiesis	P	humanid.bg	90	0.002279	mouseid.bg	299	0.00883413
GO:0030098	0	0	lymphocyte differentiation	P	humanid.bg	44	0.00111418	mouseid.bg	143	0.00422502
GO:0030154	0	0	cell differentiation	P	humanid.bg	439	0.0111165	mouseid.bg	939	0.0277433
GO:0030323	0	0	respiratory tube development	P	humanid.bg	5	0.000126611	mouseid.bg	71	0.00209774
GO:0030324	0	0	lung development	P	humanid.bg	4	0.000101289	mouseid.bg	69	0.00203865
GO:0030333	0	0	antigen processing	P	humanid.bg	1583	0.0400851	mouseid.bg	294	0.0086864
GO:0030900	0	0	forebrain development	P	humanid.bg	0	0	mouseid.bg	59	0.00174319
GO:0031175	0	0	neurite morphogenesis	P	humanid.bg	49	0.00124079	mouseid.bg	225	0.00664776
GO:0031325	0	0	positive regulation of cellular metabolism	P	humanid.bg	133	0.00336786	mouseid.bg	304	0.00898186
GO:0035239	0	0	tube morphogenesis	P	humanid.bg	3	7.59667e-05	mouseid.bg	91	0.00268865
GO:0035295	0	0	tube development	P	humanid.bg	11	0.000278544	mouseid.bg	171	0.0050523
GO:0040011	0	0	locomotion	P	humanid.bg	218	0.00552025	mouseid.bg	398	0.0117591
GO:0042591	0	0	antigen presentation, exogenous antigen via MHC class II	P	humanid.bg	0	0	mouseid.bg	96	0.00283638
GO:0042773	0	0	ATP synthesis coupled electron transport	P	humanid.bg	306	0.0077486	mouseid.bg	30	0.000886368
GO:0042775	0	0	ATP synthesis coupled electron transport (sensu Eukaryota)	P	humanid.bg	191	0.00483655	mouseid.bg	26	0.000768185
GO:0043009	0	0	embryonic development (sensu Vertebrata)	P	humanid.bg	16	0.000405156	mouseid.bg	137	0.00404775
GO:0043119	0	0	positive regulation of physiological process	P	humanid.bg	464	0.0117495	mouseid.bg	687	0.0202978
GO:0045165	0	0	cell fate commitment	P	humanid.bg	17	0.000430478	mouseid.bg	114	0.0033682
GO:0045321	0	0	immune cell activation	P	humanid.bg	124	0.00313996	mouseid.bg	281	0.00830231
GO:0045595	0	0	regulation of cell differentiation	P	humanid.bg	53	0.00134208	mouseid.bg	191	0.00564321
GO:0045941	0	0	positive regulation of transcription	P	humanid.bg	107	0.00270948	mouseid.bg	234	0.00691367
GO:0045944	0	0	positive regulation of transcription from RNA polymerase II promoter	P	humanid.bg	24	0.000607733	mouseid.bg	127	0.00375229
GO:0046649	0	0	lymphocyte activation	P	humanid.bg	105	0.00265883	mouseid.bg	256	0.00756367
GO:0048468	0	0	cell development	P	humanid.bg	25	0.000633056	mouseid.bg	113	0.00333865
GO:0048513	0	0	organ development	P	humanid.bg	1096	0.0277532	mouseid.bg	1902	0.0561957
GO:0048514	0	0	blood vessel morphogenesis	P	humanid.bg	58	0.00146869	mouseid.bg	200	0.00590912
GO:0048518	0	0	positive regulation of biological process	P	humanid.bg	644	0.0163075	mouseid.bg	876	0.0258819
GO:0048534	0	0	hemopoietic or lymphoid organ development	P	humanid.bg	90	0.002279	mouseid.bg	299	0.00883413
GO:0050776	0	0	regulation of immune response	P	humanid.bg	66	0.00167127	mouseid.bg	213	0.00629321
GO:0050778	0	0	positive regulation of immune response	P	humanid.bg	38	0.000962245	mouseid.bg	150	0.00443184
GO:0050793	0	0	regulation of development	P	humanid.bg	232	0.00587476	mouseid.bg	389	0.0114932
GO:0050867	0	0	positive regulation of cell activation	P	humanid.bg	18	0.0004558	mouseid.bg	100	0.00295456
GO:0050874	0	0	organismal physiological process	P	humanid.bg	6287	0.159201	mouseid.bg	3977	0.117503
GO:0050877	0	0	neurophysiological process	P	humanid.bg	1414	0.0358056	mouseid.bg	2260	0.066773
GO:0050896	0	0	response to stimulus	P	humanid.bg	6584	0.166722	mouseid.bg	4375	0.129262
GO:0051239	0	0	regulation of organismal physiological process	P	humanid.bg	142	0.00359576	mouseid.bg	303	0.00895231
GO:0051240	0	0	positive regulation of organismal physiological process	P	humanid.bg	43	0.00108886	mouseid.bg	156	0.00460911
GO:0051242	0	0	positive regulation of cellular physiological process	P	humanid.bg	448	0.0113444	mouseid.bg	656	0.0193819
GO:0051249	0	0	regulation of lymphocyte activation	P	humanid.bg	36	0.0009116	mouseid.bg	131	0.00387047
GO:0051251	0	0	positive regulation of lymphocyte activation	P	humanid.bg	17	0.000430478	mouseid.bg	100	0.00295456
GO:0045935	3.78511e-14	1e-15	positive regulation of nucleobase, nucleoside, nucleotide and nucleic acid metabolism	P	humanid.bg	112	0.00283609	mouseid.bg	235	0.00694321
GO:0048005	3.78511e-14	1e-15	antigen presentation, exogenous peptide antigen	P	humanid.bg	0	0	mouseid.bg	57	0.0016841
GO:0050865	3.78511e-14	1e-15	regulation of cell activation	P	humanid.bg	39	0.000987567	mouseid.bg	131	0.00387047
GO:0045597	1.11187e-13	3e-15	positive regulation of cell differentiation	P	humanid.bg	13	0.000329189	mouseid.bg	84	0.00248183
GO:0016043	1.45224e-13	4e-15	cell organization and biogenesis	P	humanid.bg	1555	0.0393761	mouseid.bg	1742	0.0514684
GO:0019730	1.45224e-13	4e-15	antimicrobial humoral response	P	humanid.bg	113	0.00286141	mouseid.bg	14	0.000413638
GO:0048002	1.45224e-13	4e-15	antigen presentation, peptide antigen	P	humanid.bg	6	0.000151933	mouseid.bg	69	0.00203865
GO:0018108	2.8464e-13	8e-15	peptidyl-tyrosine phosphorylation	P	humanid.bg	15	0.000379833	mouseid.bg	86	0.00254092
GO:0048523	3.87505e-13	1.1e-14	negative regulation of cellular process	P	humanid.bg	662	0.0167633	mouseid.bg	843	0.0249069
GO:0043122	5.58118e-13	1.6e-14	regulation of I-kappaB kinase/NF-kappaB cascade	P	humanid.bg	107	0.00270948	mouseid.bg	13	0.000384093
GO:0051094	6.5633e-13	1.9e-14	positive regulation of development	P	humanid.bg	29	0.000734345	mouseid.bg	109	0.00322047
GO:0001764	1.25977e-12	3.7e-14	neuron migration	P	humanid.bg	2	5.06445e-05	mouseid.bg	56	0.00165455
GO:0043123	1.25977e-12	3.7e-14	positive regulation of I-kappaB kinase/NF-kappaB cascade	P	humanid.bg	100	0.00253222	mouseid.bg	11	0.000325001
GO:0007411	1.71187e-12	5.1e-14	axon guidance	P	humanid.bg	26	0.000658378	mouseid.bg	102	0.00301365
GO:0018212	1.99514e-12	6e-14	peptidyl-tyrosine modification	P	humanid.bg	17	0.000430478	mouseid.bg	86	0.00254092
GO:0042110	4.64517e-12	1.41e-13	T cell activation	P	humanid.bg	58	0.00146869	mouseid.bg	149	0.00440229
GO:0001763	7.116e-12	2.18e-13	branching morphogenesis	P	humanid.bg	2	5.06445e-05	mouseid.bg	53	0.00156592
GO:0019735	7.40711e-12	2.29e-13	antimicrobial humoral response (sensu Vertebrata)	P	humanid.bg	103	0.00260819	mouseid.bg	14	0.000413638
GO:0030099	8.46227e-12	2.64e-13	myeloid cell differentiation	P	humanid.bg	22	0.000557089	mouseid.bg	92	0.00271819
GO:0048522	1.20083e-11	3.78e-13	positive regulation of cellular process	P	humanid.bg	554	0.0140285	mouseid.bg	713	0.021066
GO:0050863	1.21097e-11	3.85e-13	regulation of T cell activation	P	humanid.bg	26	0.000658378	mouseid.bg	98	0.00289547
GO:0050870	1.21097e-11	3.88e-13	positive regulation of T cell activation	P	humanid.bg	14	0.000354511	mouseid.bg	77	0.00227501
GO:0045893	1.85944e-11	6.01e-13	positive regulation of transcription, DNA-dependent	P	humanid.bg	69	0.00174723	mouseid.bg	161	0.00475684
GO:0051049	2.23602e-11	7.29e-13	regulation of transport	P	humanid.bg	60	0.00151933	mouseid.bg	148	0.00437275
GO:0042113	2.70955e-11	8.91e-13	B cell activation	P	humanid.bg	32	0.000810311	mouseid.bg	106	0.00313183
GO:0001655	3.14491e-11	1.043e-12	urogenital system development	P	humanid.bg	4	0.000101289	mouseid.bg	55	0.00162501
GO:0051050	3.14539e-11	1.052e-12	positive regulation of transport	P	humanid.bg	15	0.000379833	mouseid.bg	77	0.00227501
GO:0016331	3.73294e-11	1.259e-12	morphogenesis of embryonic epithelium	P	humanid.bg	0	0	mouseid.bg	45	0.00132955
GO:0030326	7.13943e-11	2.438e-12	embryonic limb morphogenesis	P	humanid.bg	7	0.000177256	mouseid.bg	60	0.00177274
GO:0035113	7.13943e-11	2.438e-12	embryonic appendage morphogenesis	P	humanid.bg	7	0.000177256	mouseid.bg	60	0.00177274
GO:0035107	7.22836e-11	2.509e-12	appendage morphogenesis	P	humanid.bg	8	0.000202578	mouseid.bg	62	0.00183183
GO:0035108	7.22836e-11	2.509e-12	limb morphogenesis	P	humanid.bg	8	0.000202578	mouseid.bg	62	0.00183183
GO:0050795	9.71761e-11	3.414e-12	regulation of behavior	P	humanid.bg	22	0.000557089	mouseid.bg	87	0.00257047
GO:0048562	1.06458e-10	3.77e-12	embryonic organogenesis	P	humanid.bg	5	0.000126611	mouseid.bg	55	0.00162501
GO:0007167	1.11643e-10	3.985e-12	enzyme linked receptor protein signaling pathway	P	humanid.bg	213	0.00539363	mouseid.bg	333	0.00983868
GO:0030032	1.15107e-10	4.141e-12	lamellipodium biogenesis	P	humanid.bg	0	0	mouseid.bg	43	0.00127046
GO:0001822	1.15125e-10	4.174e-12	kidney development	P	humanid.bg	2	5.06445e-05	mouseid.bg	48	0.00141819
GO:0009892	1.48286e-10	5.418e-12	negative regulation of metabolism	P	humanid.bg	235	0.00595072	mouseid.bg	357	0.0105478
GO:0048519	2.17391e-10	8.004e-12	negative regulation of biological process	P	humanid.bg	778	0.0197007	mouseid.bg	926	0.0273592
GO:0046651	2.96284e-10	1.0992e-11	lymphocyte proliferation	P	humanid.bg	24	0.000607733	mouseid.bg	88	0.00260001
GO:0040012	4.17356e-10	1.5601e-11	regulation of locomotion	P	humanid.bg	22	0.000557089	mouseid.bg	84	0.00248183
GO:0043010	5.67023e-10	2.1355e-11	eye morphogenesis (sensu Vertebrata)	P	humanid.bg	5	0.000126611	mouseid.bg	52	0.00153637
GO:0009953	9.07237e-10	3.4423e-11	dorsal/ventral pattern formation	P	humanid.bg	1	2.53222e-05	mouseid.bg	42	0.00124091
GO:0001747	9.91496e-10	3.8038e-11	eye morphogenesis (sensu Mammalia)	P	humanid.bg	5	0.000126611	mouseid.bg	51	0.00150683
GO:0048048	9.91496e-10	3.8038e-11	embryonic eye morphogenesis	P	humanid.bg	5	0.000126611	mouseid.bg	51	0.00150683
GO:0046849	1.6482e-09	6.3927e-11	bone remodeling	P	humanid.bg	32	0.000810311	mouseid.bg	97	0.00286592
GO:0000904	2.03482e-09	8.0066e-11	cellular morphogenesis during differentiation	P	humanid.bg	2	5.06445e-05	mouseid.bg	43	0.00127046
GO:0007515	2.03482e-09	8.0066e-11	lymph gland development	P	humanid.bg	2	5.06445e-05	mouseid.bg	43	0.00127046
GO:0008371	2.03482e-09	8.0066e-11	obsolete biological process	P	humanid.bg	2	5.06445e-05	mouseid.bg	43	0.00127046
GO:0001838	2.04427e-09	8.1587e-11	embryonic epithelial tube formation	P	humanid.bg	0	0	mouseid.bg	38	0.00112273
GO:0051243	2.07586e-09	8.3431e-11	negative regulation of cellular physiological process	P	humanid.bg	621	0.0157251	mouseid.bg	754	0.0222774
GO:0045621	2.9781e-09	1.2053e-10	positive regulation of lymphocyte differentiation	P	humanid.bg	5	0.000126611	mouseid.bg	49	0.00144773
GO:0001656	3.54745e-09	1.4457e-10	metanephros development	P	humanid.bg	2	5.06445e-05	mouseid.bg	42	0.00124091
GO:0030100	3.92038e-09	1.6087e-10	regulation of endocytosis	P	humanid.bg	17	0.000430478	mouseid.bg	71	0.00209774
GO:0030334	4.58801e-09	1.902e-10	regulation of cell migration	P	humanid.bg	22	0.000557089	mouseid.bg	79	0.0023341
GO:0051270	4.58801e-09	1.902e-10	regulation of cell motility	P	humanid.bg	22	0.000557089	mouseid.bg	79	0.0023341
GO:0007368	4.67474e-09	1.9708e-10	determination of left/right symmetry	P	humanid.bg	4	0.000101289	mouseid.bg	46	0.0013591
GO:0009799	4.67474e-09	1.9708e-10	determination of symmetry	P	humanid.bg	4	0.000101289	mouseid.bg	46	0.0013591
GO:0009855	4.67474e-09	1.9708e-10	determination of bilateral symmetry	P	humanid.bg	4	0.000101289	mouseid.bg	46	0.0013591
GO:0007178	4.99852e-09	2.1354e-10	transmembrane receptor protein serine/threonine kinase signaling pathway	P	humanid.bg	44	0.00111418	mouseid.bg	112	0.00330911
GO:0009791	5.31165e-09	2.2841e-10	post-embryonic development	P	humanid.bg	7	0.000177256	mouseid.bg	52	0.00153637
GO:0030198	5.72297e-09	2.4851e-10	extracellular matrix organization and biogenesis	P	humanid.bg	55	0.00139272	mouseid.bg	127	0.00375229
GO:0043062	5.72297e-09	2.4851e-10	extracellular structure organization and biogenesis	P	humanid.bg	55	0.00139272	mouseid.bg	127	0.00375229
GO:0050871	5.9544e-09	2.6107e-10	positive regulation of B cell activation	P	humanid.bg	2	5.06445e-05	mouseid.bg	41	0.00121137
GO:0001839	6.10435e-09	2.6936e-10	neural plate morphogenesis	P	humanid.bg	0	0	mouseid.bg	36	0.00106364
GO:0000902	6.76988e-09	3.0063e-10	cellular morphogenesis	P	humanid.bg	266	0.00673571	mouseid.bg	376	0.0111091
GO:0007189	6.98241e-09	3.1203e-10	G-protein signaling, adenylate cyclase activating pathway	P	humanid.bg	22	0.000557089	mouseid.bg	78	0.00230456
GO:0050864	8.44691e-09	3.7985e-10	regulation of B cell activation	P	humanid.bg	9	0.0002279	mouseid.bg	55	0.00162501
GO:0045619	1.0253e-08	4.6395e-10	regulation of lymphocyte differentiation	P	humanid.bg	13	0.000329189	mouseid.bg	62	0.00183183
GO:0031324	1.0582e-08	4.8181e-10	negative regulation of cellular metabolism	P	humanid.bg	209	0.00529235	mouseid.bg	311	0.00918868
GO:0001841	1.06566e-08	4.897e-10	neural tube formation	P	humanid.bg	0	0	mouseid.bg	35	0.0010341
GO:0001843	1.06566e-08	4.897e-10	neural tube closure	P	humanid.bg	0	0	mouseid.bg	35	0.0010341
GO:0000165	1.58165e-08	7.3348e-10	MAPKKK cascade	P	humanid.bg	99	0.0025069	mouseid.bg	181	0.00534775
GO:0042089	2.13971e-08	1.0013e-09	cytokine biosynthesis	P	humanid.bg	34	0.000860956	mouseid.bg	94	0.00277729
GO:0042107	2.13971e-08	1.0013e-09	cytokine metabolism	P	humanid.bg	34	0.000860956	mouseid.bg	94	0.00277729
GO:0045580	2.42558e-08	1.1453e-09	regulation of T cell differentiation	P	humanid.bg	9	0.0002279	mouseid.bg	53	0.00156592
GO:0018193	2.43376e-08	1.156e-09	peptidyl-amino acid modification	P	humanid.bg	49	0.00124079	mouseid.bg	115	0.00339774
GO:0035282	2.51823e-08	1.2032e-09	segmentation	P	humanid.bg	5	0.000126611	mouseid.bg	45	0.00132955
GO:0030217	3.7669e-08	1.8104e-09	T cell differentiation	P	humanid.bg	23	0.000582411	mouseid.bg	76	0.00224546
GO:0016265	3.93387e-08	1.9017e-09	death	P	humanid.bg	708	0.0179281	mouseid.bg	823	0.024316
GO:0016358	4.1318e-08	2.009e-09	dendrite morphogenesis	P	humanid.bg	4	0.000101289	mouseid.bg	42	0.00124091
GO:0008219	5.37381e-08	2.628e-09	cell death	P	humanid.bg	704	0.0178268	mouseid.bg	817	0.0241387
GO:0001894	6.59694e-08	3.2447e-09	tissue homeostasis	P	humanid.bg	3	7.59667e-05	mouseid.bg	39	0.00115228
GO:0045582	7.65819e-08	3.7882e-09	positive regulation of T cell differentiation	P	humanid.bg	5	0.000126611	mouseid.bg	43	0.00127046
GO:0045934	7.70076e-08	3.8309e-09	negative regulation of nucleobase, nucleoside, nucleotide and nucleic acid metabolism	P	humanid.bg	183	0.00463397	mouseid.bg	274	0.00809549
GO:0001817	9.71534e-08	4.8604e-09	regulation of cytokine production	P	humanid.bg	33	0.000835633	mouseid.bg	89	0.00262956
GO:0045061	9.96916e-08	5.0154e-09	thymic T cell selection	P	humanid.bg	2	5.06445e-05	mouseid.bg	36	0.00106364
GO:0006996	1.09329e-07	5.531e-09	organelle organization and biogenesis	P	humanid.bg	1297	0.0328429	mouseid.bg	1387	0.0409797
GO:0007010	1.16099e-07	5.9061e-09	cytoskeleton organization and biogenesis	P	humanid.bg	549	0.0139019	mouseid.bg	657	0.0194115
GO:0030888	1.42398e-07	7.304e-09	regulation of B cell proliferation	P	humanid.bg	1	2.53222e-05	mouseid.bg	33	0.000975004
GO:0048521	1.42398e-07	7.304e-09	negative regulation of behavior	P	humanid.bg	1	2.53222e-05	mouseid.bg	33	0.000975004
GO:0042035	1.51809e-07	7.8507e-09	regulation of cytokine biosynthesis	P	humanid.bg	31	0.000784989	mouseid.bg	85	0.00251138
GO:0042471	1.74217e-07	9.0585e-09	ear morphogenesis	P	humanid.bg	2	5.06445e-05	mouseid.bg	35	0.0010341
GO:0001816	1.81343e-07	9.48e-09	cytokine production	P	humanid.bg	44	0.00111418	mouseid.bg	103	0.0030432
GO:0001759	1.84672e-07	9.7838e-09	induction of an organ	P	humanid.bg	0	0	mouseid.bg	30	0.000886368
GO:0010092	1.84672e-07	9.7838e-09	specification of organ identity	P	humanid.bg	0	0	mouseid.bg	30	0.000886368
GO:0031128	1.84672e-07	9.7838e-09	induction	P	humanid.bg	0	0	mouseid.bg	30	0.000886368
GO:0045168	1.84672e-07	9.7838e-09	cell-cell signaling involved in cell fate commitment	P	humanid.bg	0	0	mouseid.bg	30	0.000886368
GO:0009880	1.9059e-07	1.0258e-08	embryonic pattern specification	P	humanid.bg	9	0.0002279	mouseid.bg	49	0.00144773
GO:0045807	1.9059e-07	1.0258e-08	positive regulation of endocytosis	P	humanid.bg	9	0.0002279	mouseid.bg	49	0.00144773
GO:0050670	2.39068e-07	1.2968e-08	regulation of lymphocyte proliferation	P	humanid.bg	18	0.0004558	mouseid.bg	64	0.00189092
GO:0051247	2.85425e-07	1.5608e-08	positive regulation of protein metabolism	P	humanid.bg	30	0.000759667	mouseid.bg	82	0.00242274
GO:0030182	2.85425e-07	1.5643e-08	neuron differentiation	P	humanid.bg	17	0.000430478	mouseid.bg	62	0.00183183
GO:0016044	2.91611e-07	1.6064e-08	membrane organization and biogenesis	P	humanid.bg	26	0.000658378	mouseid.bg	76	0.00224546
GO:0042472	2.95495e-07	1.6361e-08	inner ear morphogenesis	P	humanid.bg	2	5.06445e-05	mouseid.bg	34	0.00100455
GO:0050764	3.74551e-07	2.1e-08	regulation of phagocytosis	P	humanid.bg	6	0.000151933	mouseid.bg	42	0.00124091
GO:0050766	3.74551e-07	2.1e-08	positive regulation of phagocytosis	P	humanid.bg	6	0.000151933	mouseid.bg	42	0.00124091
GO:0045058	3.74551e-07	2.1054e-08	T cell selection	P	humanid.bg	5	0.000126611	mouseid.bg	40	0.00118182
GO:0043118	4.687e-07	2.6478e-08	negative regulation of physiological process	P	humanid.bg	711	0.0180041	mouseid.bg	809	0.0239024
GO:0007611	5.01766e-07	2.8487e-08	learning and/or memory	P	humanid.bg	19	0.000481122	mouseid.bg	64	0.00189092
GO:0042475	5.17943e-07	2.9551e-08	odontogenesis (sensu Vertebrata)	P	humanid.bg	2	5.06445e-05	mouseid.bg	33	0.000975004
GO:0007369	5.7882e-07	3.3187e-08	gastrulation	P	humanid.bg	8	0.000202578	mouseid.bg	45	0.00132955
GO:0048511	5.89292e-07	3.3953e-08	rhythmic process	P	humanid.bg	34	0.000860956	mouseid.bg	86	0.00254092
GO:0016481	6.18142e-07	3.5789e-08	negative regulation of transcription	P	humanid.bg	170	0.00430478	mouseid.bg	251	0.00741594
GO:0001503	6.52323e-07	3.8043e-08	ossification	P	humanid.bg	30	0.000759667	mouseid.bg	80	0.00236365
GO:0031214	6.52323e-07	3.8043e-08	biomineral formation	P	humanid.bg	30	0.000759667	mouseid.bg	80	0.00236365
GO:0001776	7.39861e-07	4.3772e-08	immune cell homeostasis	P	humanid.bg	1	2.53222e-05	mouseid.bg	30	0.000886368
GO:0030336	7.39861e-07	4.3772e-08	negative regulation of cell migration	P	humanid.bg	1	2.53222e-05	mouseid.bg	30	0.000886368
GO:0040013	7.39861e-07	4.3772e-08	negative regulation of locomotion	P	humanid.bg	1	2.53222e-05	mouseid.bg	30	0.000886368
GO:0051271	7.39861e-07	4.3772e-08	negative regulation of cell motility	P	humanid.bg	1	2.53222e-05	mouseid.bg	30	0.000886368
GO:0051246	7.77732e-07	4.6559e-08	regulation of protein metabolism	P	humanid.bg	209	0.00529235	mouseid.bg	293	0.00865686
GO:0007568	7.78753e-07	4.6839e-08	aging	P	humanid.bg	10	0.000253222	mouseid.bg	48	0.00141819
GO:0001909	8.83294e-07	5.3375e-08	immune cell mediated cytotoxicity	P	humanid.bg	2	5.06445e-05	mouseid.bg	32	0.000945459
GO:0046777	9.35869e-07	5.6815e-08	autophosphorylation	P	humanid.bg	18	0.0004558	mouseid.bg	61	0.00180228
GO:0001756	9.72574e-07	5.9351e-08	somitogenesis	P	humanid.bg	0	0	mouseid.bg	27	0.000797731
GO:0009888	9.72574e-07	5.959e-08	histogenesis	P	humanid.bg	153	0.0038743	mouseid.bg	230	0.00679549
GO:0045596	9.85225e-07	6.0642e-08	negative regulation of cell differentiation	P	humanid.bg	12	0.000303867	mouseid.bg	51	0.00150683
GO:0042098	9.94574e-07	6.1497e-08	T cell proliferation	P	humanid.bg	15	0.000379833	mouseid.bg	56	0.00165455
GO:0042592	1.1539e-06	7.1673e-08	homeostasis	P	humanid.bg	176	0.00445671	mouseid.bg	255	0.00753413
GO:0012501	1.1752e-06	7.3326e-08	programmed cell death	P	humanid.bg	662	0.0167633	mouseid.bg	754	0.0222774
GO:0030534	1.26938e-06	7.9559e-08	adult behavior	P	humanid.bg	1	2.53222e-05	mouseid.bg	29	0.000856822
GO:0007612	1.53129e-06	9.6405e-08	learning	P	humanid.bg	2	5.06445e-05	mouseid.bg	31	0.000915913
GO:0042100	1.69661e-06	1.0729e-07	B cell proliferation	P	humanid.bg	7	0.000177256	mouseid.bg	41	0.00121137
GO:0001570	1.80639e-06	1.1474e-07	vasculogenesis	P	humanid.bg	4	0.000101289	mouseid.bg	35	0.0010341
GO:0007601	2.32169e-06	1.4845e-07	visual perception	P	humanid.bg	187	0.00473526	mouseid.bg	80	0.00236365
GO:0050953	2.32169e-06	1.4845e-07	sensory perception of light	P	humanid.bg	187	0.00473526	mouseid.bg	80	0.00236365
GO:0019220	2.32508e-06	1.503e-07	regulation of phosphate metabolism	P	humanid.bg	18	0.0004558	mouseid.bg	59	0.00174319
GO:0042325	2.32508e-06	1.503e-07	regulation of phosphorylation	P	humanid.bg	18	0.0004558	mouseid.bg	59	0.00174319
GO:0051174	2.32508e-06	1.503e-07	regulation of phosphorus metabolism	P	humanid.bg	18	0.0004558	mouseid.bg	59	0.00174319
GO:0006915	2.39061e-06	1.5588e-07	apoptosis	P	humanid.bg	659	0.0166873	mouseid.bg	746	0.022041
GO:0043067	2.55657e-06	1.6742e-07	regulation of programmed cell death	P	humanid.bg	392	0.00992631	mouseid.bg	479	0.0141523
GO:0001932	2.60281e-06	1.7118e-07	regulation of protein amino acid phosphorylation	P	humanid.bg	12	0.000303867	mouseid.bg	49	0.00144773
GO:0007492	2.63625e-06	1.7412e-07	endoderm development	P	humanid.bg	2	5.06445e-05	mouseid.bg	30	0.000886368
GO:0008585	2.79686e-06	1.863e-07	female gonad development	P	humanid.bg	7	0.000177256	mouseid.bg	40	0.00118182
GO:0046545	2.79686e-06	1.863e-07	development of primary female sexual characteristics	P	humanid.bg	7	0.000177256	mouseid.bg	40	0.00118182
GO:0046660	2.79686e-06	1.863e-07	female sex differentiation	P	humanid.bg	7	0.000177256	mouseid.bg	40	0.00118182
GO:0030224	2.99717e-06	2.0202e-07	monocyte differentiation	P	humanid.bg	14	0.000354511	mouseid.bg	52	0.00153637
GO:0051241	2.99717e-06	2.0217e-07	negative regulation of organismal physiological process	P	humanid.bg	21	0.000531767	mouseid.bg	63	0.00186137
GO:0007417	3.53984e-06	2.3977e-07	central nervous system development	P	humanid.bg	117	0.0029627	mouseid.bg	184	0.00543639
GO:0006521	3.55271e-06	2.4164e-07	regulation of amino acid metabolism	P	humanid.bg	13	0.000329189	mouseid.bg	50	0.00147728
GO:0042981	4.19068e-06	2.8621e-07	regulation of apoptosis	P	humanid.bg	389	0.00985035	mouseid.bg	473	0.0139751
GO:0009891	4.67512e-06	3.2061e-07	positive regulation of biosynthesis	P	humanid.bg	23	0.000582411	mouseid.bg	65	0.00192046
GO:0051093	4.77701e-06	3.2894e-07	negative regulation of development	P	humanid.bg	50	0.00126611	mouseid.bg	102	0.00301365
GO:0001702	5.216e-06	3.621e-07	gastrulation (sensu Deuterostomia)	P	humanid.bg	0	0	mouseid.bg	24	0.000709094
GO:0010003	5.216e-06	3.621e-07	gastrulation (sensu Mammalia)	P	humanid.bg	0	0	mouseid.bg	24	0.000709094
GO:0048276	5.216e-06	3.621e-07	gastrulation (sensu Vertebrata)	P	humanid.bg	0	0	mouseid.bg	24	0.000709094
GO:0042108	5.62193e-06	3.9344e-07	positive regulation of cytokine biosynthesis	P	humanid.bg	18	0.0004558	mouseid.bg	57	0.0016841
GO:0045727	5.76396e-06	4.05e-07	positive regulation of protein biosynthesis	P	humanid.bg	20	0.000506445	mouseid.bg	60	0.00177274
GO:0007216	6.33862e-06	4.4805e-07	metabotropic glutamate receptor signaling pathway	P	humanid.bg	9	0.0002279	mouseid.bg	42	0.00124091
GO:0048469	6.33862e-06	4.4805e-07	cell maturation	P	humanid.bg	9	0.0002279	mouseid.bg	42	0.00124091
GO:0016066	7.04118e-06	5.0068e-07	cellular defense response (sensu Vertebrata)	P	humanid.bg	35	0.000886278	mouseid.bg	81	0.00239319
GO:0031328	7.17988e-06	5.1256e-07	positive regulation of cellular biosynthesis	P	humanid.bg	21	0.000531767	mouseid.bg	61	0.00180228
GO:0050789	8.18535e-06	5.8664e-07	regulation of biological process	P	humanid.bg	5392	0.136537	mouseid.bg	5060	0.149501
GO:0007276	8.31696e-06	5.9841e-07	gametogenesis	P	humanid.bg	194	0.00491251	mouseid.bg	266	0.00785913
GO:0042698	8.36476e-06	6.042e-07	menstrual cycle	P	humanid.bg	6	0.000151933	mouseid.bg	36	0.00106364
GO:0035050	8.58471e-06	6.225e-07	embryonic heart tube development	P	humanid.bg	3	7.59667e-05	mouseid.bg	30	0.000886368
GO:0017157	8.71751e-06	6.3458e-07	regulation of exocytosis	P	humanid.bg	5	0.000126611	mouseid.bg	34	0.00100455
GO:0001906	8.79948e-06	6.4302e-07	cell killing	P	humanid.bg	4	0.000101289	mouseid.bg	32	0.000945459
GO:0001782	9.03364e-06	6.6267e-07	B cell homeostasis	P	humanid.bg	0	0	mouseid.bg	23	0.000679549
GO:0050730	1.08337e-05	7.9776e-07	regulation of peptidyl-tyrosine phosphorylation	P	humanid.bg	12	0.000303867	mouseid.bg	46	0.0013591
GO:0001754	1.17908e-05	8.7155e-07	eye photoreceptor cell differentiation	P	humanid.bg	1	2.53222e-05	mouseid.bg	25	0.00073864
GO:0000122	1.3029e-05	9.6674e-07	negative regulation of transcription from RNA polymerase II promoter	P	humanid.bg	70	0.00177256	mouseid.bg	124	0.00366365
GO:0019221	1.31386e-05	9.7856e-07	cytokine and chemokine mediated signaling pathway	P	humanid.bg	16	0.000405156	mouseid.bg	52	0.00153637
GO:0046530	1.37184e-05	1.0256e-06	photoreceptor cell differentiation	P	humanid.bg	2	5.06445e-05	mouseid.bg	27	0.000797731
GO:0006278	1.37523e-05	1.032e-06	RNA-dependent DNA replication	P	humanid.bg	64	0.00162062	mouseid.bg	14	0.000413638
GO:0030509	1.48029e-05	1.115e-06	BMP signaling pathway	P	humanid.bg	5	0.000126611	mouseid.bg	33	0.000975004
GO:0015992	1.92383e-05	1.4545e-06	proton transport	P	humanid.bg	262	0.00663442	mouseid.bg	135	0.00398865
GO:0007015	2.09184e-05	1.5874e-06	actin filament organization	P	humanid.bg	22	0.000557089	mouseid.bg	60	0.00177274
GO:0006818	2.10815e-05	1.6057e-06	hydrogen transport	P	humanid.bg	263	0.00665975	mouseid.bg	136	0.0040182
GO:0019953	2.17195e-05	1.6604e-06	sexual reproduction	P	humanid.bg	256	0.00648249	mouseid.bg	327	0.00966141
GO:0007224	2.41358e-05	1.8519e-06	smoothened signaling pathway	P	humanid.bg	2	5.06445e-05	mouseid.bg	26	0.000768185
GO:0008104	2.45229e-05	1.8885e-06	protein localization	P	humanid.bg	812	0.0205616	mouseid.bg	876	0.0258819
GO:0001819	2.61251e-05	2.0229e-06	positive regulation of cytokine production	P	humanid.bg	21	0.000531767	mouseid.bg	58	0.00171364
GO:0051085	2.61251e-05	2.0229e-06	chaperone cofactor dependent protein folding	P	humanid.bg	21	0.000531767	mouseid.bg	58	0.00171364
GO:0000003	2.63408e-05	2.0507e-06	reproduction	P	humanid.bg	257	0.00650781	mouseid.bg	327	0.00966141
GO:0001910	2.84295e-05	2.2253e-06	regulation of immune cell mediated cytotoxicity	P	humanid.bg	0	0	mouseid.bg	21	0.000620457
GO:0031341	2.84295e-05	2.2253e-06	regulation of cell killing	P	humanid.bg	0	0	mouseid.bg	21	0.000620457
GO:0042476	3.21414e-05	2.5294e-06	odontogenesis	P	humanid.bg	8	0.000202578	mouseid.bg	37	0.00109319
GO:0035264	3.65532e-05	2.892e-06	body growth	P	humanid.bg	1	2.53222e-05	mouseid.bg	23	0.000679549
GO:0040014	3.65532e-05	2.892e-06	regulation of body size	P	humanid.bg	1	2.53222e-05	mouseid.bg	23	0.000679549
GO:0050777	4.12225e-05	3.2788e-06	negative regulation of immune response	P	humanid.bg	17	0.000430478	mouseid.bg	51	0.00150683
GO:0050671	4.5476e-05	3.6299e-06	positive regulation of lymphocyte proliferation	P	humanid.bg	12	0.000303867	mouseid.bg	43	0.00127046
GO:0051216	4.62877e-05	3.7077e-06	cartilage development	P	humanid.bg	9	0.0002279	mouseid.bg	38	0.00112273
GO:0007431	5.07186e-05	4.084e-06	salivary gland development	P	humanid.bg	0	0	mouseid.bg	20	0.000590912
GO:0035272	5.07186e-05	4.084e-06	exocrine system development	P	humanid.bg	0	0	mouseid.bg	20	0.000590912
GO:0006357	5.16874e-05	4.1838e-06	regulation of transcription from RNA polymerase II promoter	P	humanid.bg	275	0.00696361	mouseid.bg	342	0.0101046
GO:0045892	6.02201e-05	4.8914e-06	negative regulation of transcription, DNA-dependent	P	humanid.bg	108	0.0027348	mouseid.bg	163	0.00481593
GO:0016192	6.43491e-05	5.267e-06	vesicle-mediated transport	P	humanid.bg	431	0.0109139	mouseid.bg	498	0.0147137
GO:0006938	6.43491e-05	5.272e-06	sarcomere alignment	P	humanid.bg	1	2.53222e-05	mouseid.bg	22	0.000650003
GO:0045059	6.43491e-05	5.272e-06	positive thymic T cell selection	P	humanid.bg	1	2.53222e-05	mouseid.bg	22	0.000650003
GO:0007191	7.30382e-05	6.0352e-06	dopamine receptor, adenylate cyclase activating pathway	P	humanid.bg	2	5.06445e-05	mouseid.bg	24	0.000709094
GO:0007613	7.30382e-05	6.0352e-06	memory	P	humanid.bg	2	5.06445e-05	mouseid.bg	24	0.000709094
GO:0042692	7.30382e-05	6.0352e-06	muscle cell differentiation	P	humanid.bg	2	5.06445e-05	mouseid.bg	24	0.000709094
GO:0007588	7.9317e-05	6.5986e-06	excretion	P	humanid.bg	44	0.00111418	mouseid.bg	7	0.000206819
GO:0010001	8.98952e-05	7.5039e-06	glial cell differentiation	P	humanid.bg	0	0	mouseid.bg	19	0.000561366
GO:0042462	0.000114805	9.6155e-06	eye photoreceptor cell development	P	humanid.bg	1	2.53222e-05	mouseid.bg	21	0.000620457
GO:0042129	0.000123626	1.0389e-05	regulation of T cell proliferation	P	humanid.bg	14	0.000354511	mouseid.bg	44	0.00130001
GO:0030316	0.000124079	1.0462e-05	osteoclast differentiation	P	humanid.bg	5	0.000126611	mouseid.bg	29	0.000856822
GO:0001657	0.000128112	1.0892e-05	ureteric bud development	P	humanid.bg	2	5.06445e-05	mouseid.bg	23	0.000679549
GO:0016571	0.000128112	1.0892e-05	histone methylation	P	humanid.bg	2	5.06445e-05	mouseid.bg	23	0.000679549
GO:0042461	0.000128112	1.0892e-05	photoreceptor cell development	P	humanid.bg	2	5.06445e-05	mouseid.bg	23	0.000679549
GO:0042490	0.000128112	1.0892e-05	mechanoreceptor differentiation	P	humanid.bg	2	5.06445e-05	mouseid.bg	23	0.000679549
GO:0042087	0.000154091	1.3209e-05	cell-mediated immune response	P	humanid.bg	24	0.000607733	mouseid.bg	58	0.00171364
GO:0008344	0.000160517	1.3805e-05	adult locomotory behavior	P	humanid.bg	0	0	mouseid.bg	18	0.000531821
GO:0007267	0.000161918	1.3971e-05	cell-cell signaling	P	humanid.bg	651	0.0164848	mouseid.bg	426	0.0125864
GO:0050727	0.000189429	1.6398e-05	regulation of inflammatory response	P	humanid.bg	6	0.000151933	mouseid.bg	30	0.000886368
GO:0030855	0.000193433	1.6799e-05	epithelial cell differentiation	P	humanid.bg	16	0.000405156	mouseid.bg	46	0.0013591
GO:0051084	0.000207363	1.8067e-05	posttranslational protein folding	P	humanid.bg	26	0.000658378	mouseid.bg	60	0.00177274
GO:0006997	0.000208538	1.8228e-05	nuclear organization and biogenesis	P	humanid.bg	5	0.000126611	mouseid.bg	28	0.000827276
GO:0009967	0.000212294	1.8616e-05	positive regulation of signal transduction	P	humanid.bg	113	0.00286141	mouseid.bg	46	0.0013591
GO:0006911	0.000222681	1.9618e-05	phagocytosis, engulfment	P	humanid.bg	4	0.000101289	mouseid.bg	26	0.000768185
GO:0019233	0.000222681	1.9652e-05	perception of pain	P	humanid.bg	2	5.06445e-05	mouseid.bg	22	0.000650003
GO:0042063	0.000228446	2.0225e-05	gliogenesis	P	humanid.bg	3	7.59667e-05	mouseid.bg	24	0.000709094
GO:0043085	0.000229074	2.0345e-05	positive regulation of enzyme activity	P	humanid.bg	111	0.00281077	mouseid.bg	161	0.00475684
GO:0007179	0.000235748	2.1004e-05	transforming growth factor beta receptor signaling pathway	P	humanid.bg	30	0.000759667	mouseid.bg	65	0.00192046
GO:0050767	0.000238274	2.1296e-05	regulation of neurogenesis	P	humanid.bg	15	0.000379833	mouseid.bg	44	0.00130001
GO:0050794	0.000254704	2.2836e-05	regulation of cellular process	P	humanid.bg	5027	0.127295	mouseid.bg	4669	0.137948
GO:0007009	0.000272598	2.4517e-05	plasma membrane organization and biogenesis	P	humanid.bg	7	0.000177256	mouseid.bg	31	0.000915913
GO:0007435	0.000281027	2.5433e-05	salivary gland morphogenesis	P	humanid.bg	0	0	mouseid.bg	17	0.000502275
GO:0048265	0.000281027	2.5433e-05	response to pain	P	humanid.bg	0	0	mouseid.bg	17	0.000502275
GO:0050906	0.000281027	2.5433e-05	sensory transduction	P	humanid.bg	0	0	mouseid.bg	17	0.000502275
GO:0030183	0.000281225	2.5609e-05	B cell differentiation	P	humanid.bg	18	0.0004558	mouseid.bg	48	0.00141819
GO:0042088	0.000286359	2.6157e-05	T-helper 1 type immune response	P	humanid.bg	23	0.000582411	mouseid.bg	55	0.00162501
GO:0009968	0.000299319	2.7425e-05	negative regulation of signal transduction	P	humanid.bg	29	0.000734345	mouseid.bg	63	0.00186137
GO:0007569	0.000306913	2.8207e-05	cell aging	P	humanid.bg	6	0.000151933	mouseid.bg	29	0.000856822
GO:0042102	0.000318539	2.9365e-05	positive regulation of T cell proliferation	P	humanid.bg	9	0.0002279	mouseid.bg	34	0.00100455
GO:0048066	0.000342682	3.1687e-05	pigmentation	P	humanid.bg	5	0.000126611	mouseid.bg	27	0.000797731
GO:0001708	0.000344938	3.2041e-05	cell fate specification	P	humanid.bg	1	2.53222e-05	mouseid.bg	19	0.000561366
GO:0030890	0.000344938	3.2041e-05	positive regulation of B cell proliferation	P	humanid.bg	1	2.53222e-05	mouseid.bg	19	0.000561366
GO:0050851	0.000379859	3.5445e-05	antigen receptor-mediated signaling pathway	P	humanid.bg	2	5.06445e-05	mouseid.bg	21	0.000620457
GO:0007565	0.000411478	3.8511e-05	pregnancy	P	humanid.bg	71	0.00179788	mouseid.bg	23	0.000679549
GO:0030036	0.000477635	4.4837e-05	actin cytoskeleton organization and biogenesis	P	humanid.bg	150	0.00379833	mouseid.bg	200	0.00590912
GO:0001824	0.000496217	4.693e-05	blastocyst development	P	humanid.bg	0	0	mouseid.bg	16	0.000472729
GO:0042269	0.000496217	4.693e-05	regulation of natural killer cell mediated cytotoxicity	P	humanid.bg	0	0	mouseid.bg	16	0.000472729
GO:0045060	0.000496217	4.693e-05	negative thymic T cell selection	P	humanid.bg	0	0	mouseid.bg	16	0.000472729
GO:0050850	0.000496217	4.693e-05	positive regulation of calcium-mediated signaling	P	humanid.bg	0	0	mouseid.bg	16	0.000472729
GO:0030029	0.000556507	5.3023e-05	actin filament-based process	P	humanid.bg	163	0.00412752	mouseid.bg	213	0.00629321
GO:0006310	0.000606869	5.7992e-05	DNA recombination	P	humanid.bg	208	0.00526702	mouseid.bg	111	0.00327956
GO:0001649	0.000609042	5.8542e-05	osteoblast differentiation	P	humanid.bg	1	2.53222e-05	mouseid.bg	18	0.000531821
GO:0030510	0.000609042	5.8542e-05	regulation of BMP signaling pathway	P	humanid.bg	1	2.53222e-05	mouseid.bg	18	0.000531821
GO:0030514	0.000609042	5.8542e-05	negative regulation of BMP signaling pathway	P	humanid.bg	1	2.53222e-05	mouseid.bg	18	0.000531821
GO:0001502	0.000610952	5.9069e-05	cartilage condensation	P	humanid.bg	8	0.000202578	mouseid.bg	31	0.000915913
GO:0006816	0.00063146	6.1318e-05	calcium ion transport	P	humanid.bg	157	0.00397559	mouseid.bg	206	0.00608639
GO:0007169	0.00063146	6.1318e-05	transmembrane receptor protein tyrosine kinase signaling pathway	P	humanid.bg	157	0.00397559	mouseid.bg	206	0.00608639
GO:0019724	0.000656641	6.404e-05	B cell mediated immunity	P	humanid.bg	3	7.59667e-05	mouseid.bg	22	0.000650003
GO:0045637	0.000672707	6.5796e-05	regulation of myeloid cell differentiation	P	humanid.bg	10	0.000253222	mouseid.bg	34	0.00100455
GO:0050791	0.000676744	6.6381e-05	regulation of physiological process	P	humanid.bg	5025	0.127244	mouseid.bg	4646	0.137269
GO:0009314	0.00075234	7.414e-05	response to radiation	P	humanid.bg	47	0.00119014	mouseid.bg	83	0.00245228
GO:0000723	0.00075234	7.4219e-05	telomere maintenance	P	humanid.bg	19	0.000481122	mouseid.bg	47	0.00138864
GO:0050878	0.000764091	7.5593e-05	regulation of body fluids	P	humanid.bg	211	0.00534299	mouseid.bg	114	0.0033682
GO:0006383	0.000781933	7.7578e-05	transcription from RNA polymerase III promoter	P	humanid.bg	26	0.000658378	mouseid.bg	2	5.90912e-05
GO:0006897	0.000794871	7.9085e-05	endocytosis	P	humanid.bg	183	0.00463397	mouseid.bg	232	0.00685458
GO:0045184	0.000795268	7.9348e-05	establishment of protein localization	P	humanid.bg	792	0.0200552	mouseid.bg	825	0.0243751
GO:0006941	0.0008	8.0045e-05	striated muscle contraction	P	humanid.bg	42	0.00106353	mouseid.bg	9	0.00026591
GO:0001778	0.000855861	8.6749e-05	plasma membrane repair	P	humanid.bg	0	0	mouseid.bg	15	0.000443184
GO:0001794	0.000855861	8.6749e-05	type IIa hypersensitivity	P	humanid.bg	0	0	mouseid.bg	15	0.000443184
GO:0001796	0.000855861	8.6749e-05	regulation of type IIa hypersensitivity	P	humanid.bg	0	0	mouseid.bg	15	0.000443184
GO:0001798	0.000855861	8.6749e-05	positive regulation of type IIa hypersensitivity	P	humanid.bg	0	0	mouseid.bg	15	0.000443184
GO:0001890	0.000855861	8.6749e-05	placenta development	P	humanid.bg	0	0	mouseid.bg	15	0.000443184
GO:0016068	0.000855861	8.6749e-05	type I hypersensitivity	P	humanid.bg	0	0	mouseid.bg	15	0.000443184
GO:0008286	0.000855861	8.7318e-05	insulin receptor signaling pathway	P	humanid.bg	13	0.000329189	mouseid.bg	38	0.00112273
GO:0007623	0.00101295	0.00010363	circadian rhythm	P	humanid.bg	16	0.000405156	mouseid.bg	42	0.00124091
GO:0045670	0.00103396	0.00010607	regulation of osteoclast differentiation	P	humanid.bg	4	0.000101289	mouseid.bg	23	0.000679549
GO:0001569	0.00103905	0.00010703	patterning of blood vessels	P	humanid.bg	1	2.53222e-05	mouseid.bg	17	0.000502275
GO:0050848	0.00103905	0.00010703	regulation of calcium-mediated signaling	P	humanid.bg	1	2.53222e-05	mouseid.bg	17	0.000502275
GO:0007599	0.00112425	0.00011628	hemostasis	P	humanid.bg	200	0.00506445	mouseid.bg	108	0.00319092
GO:0016337	0.00115842	0.00012014	cell-cell adhesion	P	humanid.bg	333	0.0084323	mouseid.bg	381	0.0112569
GO:0007605	0.00121501	0.00012635	perception of sound	P	humanid.bg	96	0.00243093	mouseid.bg	40	0.00118182
GO:0051244	0.00123792	0.00012908	regulation of cellular physiological process	P	humanid.bg	4845	0.122686	mouseid.bg	4473	0.132157
GO:0019933	0.00128662	0.00013452	cAMP-mediated signaling	P	humanid.bg	63	0.0015953	mouseid.bg	100	0.00295456
GO:0015031	0.00130873	0.0001372	protein transport	P	humanid.bg	790	0.0200046	mouseid.bg	818	0.0241683
GO:0006479	0.00132259	0.00013921	protein amino acid methylation	P	humanid.bg	13	0.000329189	mouseid.bg	37	0.00109319
GO:0008213	0.00132259	0.00013921	protein amino acid alkylation	P	humanid.bg	13	0.000329189	mouseid.bg	37	0.00109319
GO:0051248	0.00149256	0.00015773	negative regulation of protein metabolism	P	humanid.bg	54	0.0013674	mouseid.bg	89	0.00262956
GO:0001542	0.00149856	0.00016068	ovulation (sensu Mammalia)	P	humanid.bg	0	0	mouseid.bg	14	0.000413638
GO:0001755	0.00149856	0.00016068	neural crest cell migration	P	humanid.bg	0	0	mouseid.bg	14	0.000413638
GO:0001810	0.00149856	0.00016068	regulation of type I hypersensitivity	P	humanid.bg	0	0	mouseid.bg	14	0.000413638
GO:0001889	0.00149856	0.00016068	liver development	P	humanid.bg	0	0	mouseid.bg	14	0.000413638
GO:0001942	0.00149856	0.00016068	hair follicle development	P	humanid.bg	0	0	mouseid.bg	14	0.000413638
GO:0030728	0.00149856	0.00016068	ovulation	P	humanid.bg	0	0	mouseid.bg	14	0.000413638
GO:0030889	0.00149856	0.00016068	negative regulation of B cell proliferation	P	humanid.bg	0	0	mouseid.bg	14	0.000413638
GO:0031294	0.00149856	0.00016068	lymphocyte costimulation	P	humanid.bg	0	0	mouseid.bg	14	0.000413638
GO:0031295	0.00149856	0.00016068	T cell costimulation	P	humanid.bg	0	0	mouseid.bg	14	0.000413638
GO:0045921	0.00149856	0.00016068	positive regulation of exocytosis	P	humanid.bg	0	0	mouseid.bg	14	0.000413638
GO:0046907	0.00161664	0.00017584	intracellular transport	P	humanid.bg	878	0.0222329	mouseid.bg	898	0.0265319
GO:0007215	0.00164016	0.00017886	glutamate signaling pathway	P	humanid.bg	22	0.000557089	mouseid.bg	49	0.00144773
GO:0007044	0.00178419	0.00019582	cell-substrate junction assembly	P	humanid.bg	1	2.53222e-05	mouseid.bg	16	0.000472729
GO:0007405	0.00178419	0.00019582	neuroblast proliferation	P	humanid.bg	1	2.53222e-05	mouseid.bg	16	0.000472729
GO:0030856	0.00178419	0.00019582	regulation of epithelial cell differentiation	P	humanid.bg	1	2.53222e-05	mouseid.bg	16	0.000472729
GO:0045213	0.00178419	0.00019582	neurotransmitter receptor metabolism	P	humanid.bg	1	2.53222e-05	mouseid.bg	16	0.000472729
GO:0030193	0.00186328	0.00020637	regulation of blood coagulation	P	humanid.bg	81	0.0020511	mouseid.bg	32	0.000945459
GO:0030195	0.00186328	0.00020637	negative regulation of blood coagulation	P	humanid.bg	81	0.0020511	mouseid.bg	32	0.000945459
GO:0006085	0.00186328	0.00020738	acetyl-CoA biosynthesis	P	humanid.bg	2	5.06445e-05	mouseid.bg	18	0.000531821
GO:0042593	0.00186328	0.00020738	glucose homeostasis	P	humanid.bg	2	5.06445e-05	mouseid.bg	18	0.000531821
GO:0043112	0.00186328	0.00020738	receptor metabolism	P	humanid.bg	2	5.06445e-05	mouseid.bg	18	0.000531821
GO:0007596	0.00186527	0.00020865	blood coagulation	P	humanid.bg	194	0.00491251	mouseid.bg	106	0.00313183
GO:0046850	0.00195922	0.00021971	regulation of bone remodeling	P	humanid.bg	9	0.0002279	mouseid.bg	30	0.000886368
GO:0008406	0.00205884	0.00023175	gonad development	P	humanid.bg	24	0.000607733	mouseid.bg	51	0.00150683
GO:0045137	0.00205884	0.00023175	development of primary sexual characteristics	P	humanid.bg	24	0.000607733	mouseid.bg	51	0.00150683
GO:0009411	0.00211792	0.00023959	response to UV	P	humanid.bg	6	0.000151933	mouseid.bg	25	0.00073864
GO:0009798	0.00211792	0.00023959	axis specification	P	humanid.bg	6	0.000151933	mouseid.bg	25	0.00073864
GO:0045655	0.00239927	0.00027243	regulation of monocyte differentiation	P	humanid.bg	8	0.000202578	mouseid.bg	28	0.000827276
GO:0007548	0.00243332	0.00027698	sex differentiation	P	humanid.bg	53	0.00134208	mouseid.bg	86	0.00254092
GO:0007193	0.0025019	0.00028549	G-protein signaling, adenylate cyclase inhibiting pathway	P	humanid.bg	10	0.000253222	mouseid.bg	31	0.000915913
GO:0050817	0.00258641	0.00029586	coagulation	P	humanid.bg	195	0.00493783	mouseid.bg	108	0.00319092
GO:0001911	0.00258858	0.00029829	negative regulation of immune cell mediated cytotoxicity	P	humanid.bg	0	0	mouseid.bg	13	0.000384093
GO:0030046	0.00258858	0.00029829	parallel actin filament bundle formation	P	humanid.bg	0	0	mouseid.bg	13	0.000384093
GO:0031342	0.00258858	0.00029829	negative regulation of cell killing	P	humanid.bg	0	0	mouseid.bg	13	0.000384093
GO:0045953	0.00258858	0.00029829	negative regulation of natural killer cell mediated cytotoxicity	P	humanid.bg	0	0	mouseid.bg	13	0.000384093
GO:0050907	0.00258858	0.00029829	sensory transduction of chemical stimulus	P	humanid.bg	0	0	mouseid.bg	13	0.000384093
GO:0007212	0.00300397	0.00034869	dopamine receptor signaling pathway	P	humanid.bg	13	0.000329189	mouseid.bg	35	0.0010341
GO:0043069	0.00305851	0.00035609	negative regulation of programmed cell death	P	humanid.bg	142	0.00359576	mouseid.bg	182	0.0053773
GO:0045453	0.00305851	0.00035674	bone resorption	P	humanid.bg	3	7.59667e-05	mouseid.bg	19	0.000561366
GO:0050729	0.00319177	0.00037318	positive regulation of inflammatory response	P	humanid.bg	2	5.06445e-05	mouseid.bg	17	0.000502275
GO:0008645	0.00359392	0.00042222	hexose transport	P	humanid.bg	14	0.000354511	mouseid.bg	36	0.00106364
GO:0015749	0.00359392	0.00042222	monosaccharide transport	P	humanid.bg	14	0.000354511	mouseid.bg	36	0.00106364
GO:0015758	0.00359392	0.00042222	glucose transport	P	humanid.bg	14	0.000354511	mouseid.bg	36	0.00106364
GO:0043066	0.00368117	0.00043454	negative regulation of apoptosis	P	humanid.bg	141	0.00357043	mouseid.bg	180	0.00531821
GO:0007422	0.00379759	0.00044935	peripheral nervous system development	P	humanid.bg	12	0.000303867	mouseid.bg	33	0.000975004
GO:0007586	0.00402661	0.00047758	digestion	P	humanid.bg	73	0.00184852	mouseid.bg	29	0.000856822
GO:0030199	0.00405562	0.00048273	collagen fibril organization	P	humanid.bg	5	0.000126611	mouseid.bg	22	0.000650003
GO:0050672	0.00405562	0.00048273	negative regulation of lymphocyte proliferation	P	humanid.bg	5	0.000126611	mouseid.bg	22	0.000650003
GO:0008037	0.00452326	0.0005403	cell recognition	P	humanid.bg	24	0.000607733	mouseid.bg	3	8.86368e-05
GO:0001832	0.00461061	0.00055522	blastocyst growth	P	humanid.bg	0	0	mouseid.bg	12	0.000354547
GO:0001833	0.00461061	0.00055522	inner cell mass cell proliferation	P	humanid.bg	0	0	mouseid.bg	12	0.000354547
GO:0008340	0.00461061	0.00055522	determination of adult life span	P	humanid.bg	0	0	mouseid.bg	12	0.000354547
GO:0046666	0.00461061	0.00055522	retinal programmed cell death	P	humanid.bg	0	0	mouseid.bg	12	0.000354547
GO:0048147	0.00461061	0.00055522	negative regulation of fibroblast proliferation	P	humanid.bg	0	0	mouseid.bg	12	0.000354547
GO:0007272	0.00461061	0.0005611	ionic insulation of neurons by glial cells	P	humanid.bg	4	0.000101289	mouseid.bg	20	0.000590912
GO:0030218	0.00461061	0.0005611	erythrocyte differentiation	P	humanid.bg	4	0.000101289	mouseid.bg	20	0.000590912
GO:0042552	0.00461061	0.0005611	myelination	P	humanid.bg	4	0.000101289	mouseid.bg	20	0.000590912
GO:0042553	0.00461061	0.0005611	cellular nerve ensheathment	P	humanid.bg	4	0.000101289	mouseid.bg	20	0.000590912
GO:0045736	0.00461061	0.0005611	negative regulation of cyclin dependent protein kinase activity	P	humanid.bg	4	0.000101289	mouseid.bg	20	0.000590912
GO:0000060	0.00471557	0.00057785	protein-nucleus import, translocation	P	humanid.bg	11	0.000278544	mouseid.bg	31	0.000915913
GO:0006469	0.00491606	0.00060449	negative regulation of protein kinase activity	P	humanid.bg	19	0.000481122	mouseid.bg	42	0.00124091
GO:0051348	0.00491606	0.00060449	negative regulation of transferase activity	P	humanid.bg	19	0.000481122	mouseid.bg	42	0.00124091
GO:0050892	0.00510496	0.00062987	intestinal absorption	P	humanid.bg	3	7.59667e-05	mouseid.bg	18	0.000531821
GO:0007249	0.00521926	0.00064544	I-kappaB kinase/NF-kappaB cascade	P	humanid.bg	137	0.00346914	mouseid.bg	71	0.00209774
GO:0030851	0.00528798	0.00065691	granulocyte differentiation	P	humanid.bg	1	2.53222e-05	mouseid.bg	14	0.000413638
GO:0045576	0.00528798	0.00065691	mast cell activation	P	humanid.bg	1	2.53222e-05	mouseid.bg	14	0.000413638
GO:0048305	0.00528798	0.00065691	immunoglobulin secretion	P	humanid.bg	1	2.53222e-05	mouseid.bg	14	0.000413638
GO:0042267	0.00537619	0.00067089	natural killer cell mediated cytotoxicity	P	humanid.bg	2	5.06445e-05	mouseid.bg	16	0.000472729
GO:0051250	0.00567033	0.00070919	negative regulation of lymphocyte activation	P	humanid.bg	12	0.000303867	mouseid.bg	32	0.000945459
GO:0015674	0.00641852	0.00080457	di-, tri-valent inorganic cation transport	P	humanid.bg	226	0.00572282	mouseid.bg	263	0.00777049
GO:0030282	0.00680446	0.00085486	bone mineralization	P	humanid.bg	13	0.000329189	mouseid.bg	33	0.000975004
GO:0007194	0.0069595	0.00087825	negative regulation of adenylate cyclase activity	P	humanid.bg	15	0.000379833	mouseid.bg	0	0
GO:0031280	0.0069595	0.00087825	negative regulation of cyclase activity	P	humanid.bg	15	0.000379833	mouseid.bg	0	0
GO:0051350	0.0069595	0.00087825	negative regulation of lyase activity	P	humanid.bg	15	0.000379833	mouseid.bg	0	0
GO:0050818	0.00710221	0.00090356	regulation of coagulation	P	humanid.bg	82	0.00207642	mouseid.bg	36	0.00106364
GO:0050819	0.00710221	0.00090356	negative regulation of coagulation	P	humanid.bg	82	0.00207642	mouseid.bg	36	0.00106364
GO:0007281	0.00710221	0.00090461	germ cell development	P	humanid.bg	16	0.000405156	mouseid.bg	37	0.00109319
GO:0001501	0.00710221	0.00090624	skeletal development	P	humanid.bg	130	0.00329189	mouseid.bg	165	0.00487502
GO:0007188	0.00718004	0.00091819	G-protein signaling, coupled to cAMP nucleotide second messenger	P	humanid.bg	61	0.00154466	mouseid.bg	91	0.00268865
GO:0042219	0.00720752	0.00092373	amino acid derivative catabolism	P	humanid.bg	7	0.000177256	mouseid.bg	24	0.000709094
GO:0043065	0.00724987	0.00093157	positive regulation of apoptosis	P	humanid.bg	178	0.00450736	mouseid.bg	214	0.00632276
GO:0019079	0.00724987	0.00093341	viral genome replication	P	humanid.bg	25	0.000633056	mouseid.bg	4	0.000118182
GO:0043068	0.00724987	0.00093527	positive regulation of programmed cell death	P	humanid.bg	180	0.004558	mouseid.bg	216	0.00638185
GO:0045103	0.00751426	0.00097149	intermediate filament-based process	P	humanid.bg	4	0.000101289	mouseid.bg	19	0.000561366
GO:0006936	0.00762508	0.00098796	muscle contraction	P	humanid.bg	174	0.00440607	mouseid.bg	98	0.00289547
GO:0001580	0.00788158	0.0010367	perception of bitter taste, sensory transduction of chemical stimulus	P	humanid.bg	0	0	mouseid.bg	11	0.000325001
GO:0001658	0.00788158	0.0010367	ureteric bud branching	P	humanid.bg	0	0	mouseid.bg	11	0.000325001
GO:0001662	0.00788158	0.0010367	behavioral fear response	P	humanid.bg	0	0	mouseid.bg	11	0.000325001
GO:0001788	0.00788158	0.0010367	antibody-dependent cellular cytotoxicity	P	humanid.bg	0	0	mouseid.bg	11	0.000325001
GO:0001812	0.00788158	0.0010367	positive regulation of type I hypersensitivity	P	humanid.bg	0	0	mouseid.bg	11	0.000325001
GO:0001837	0.00788158	0.0010367	epithelial to mesenchymal transition	P	humanid.bg	0	0	mouseid.bg	11	0.000325001
GO:0001892	0.00788158	0.0010367	embryonic placenta development	P	humanid.bg	0	0	mouseid.bg	11	0.000325001
GO:0010165	0.00788158	0.0010367	response to X-ray	P	humanid.bg	0	0	mouseid.bg	11	0.000325001
GO:0018345	0.00788158	0.0010367	protein palmitoylation	P	humanid.bg	0	0	mouseid.bg	11	0.000325001
GO:0040016	0.00788158	0.0010367	embryonic cleavage	P	humanid.bg	0	0	mouseid.bg	11	0.000325001
GO:0042596	0.00788158	0.0010367	fear response	P	humanid.bg	0	0	mouseid.bg	11	0.000325001
GO:0042830	0.00788158	0.0010367	defense response to pathogenic bacteria	P	humanid.bg	0	0	mouseid.bg	11	0.000325001
GO:0050912	0.00788158	0.0010367	perception of taste, sensory transduction of chemical stimulus	P	humanid.bg	0	0	mouseid.bg	11	0.000325001
GO:0015669	0.00808351	0.0010803	gas transport	P	humanid.bg	100	0.00253222	mouseid.bg	48	0.00141819
GO:0015671	0.00808351	0.0010803	oxygen transport	P	humanid.bg	100	0.00253222	mouseid.bg	48	0.00141819
GO:0009913	0.00823911	0.0011092	epidermal cell differentiation	P	humanid.bg	3	7.59667e-05	mouseid.bg	17	0.000502275
GO:0016601	0.00823911	0.0011092	Rac protein signal transduction	P	humanid.bg	3	7.59667e-05	mouseid.bg	17	0.000502275
GO:0042533	0.00823911	0.0011092	tumor necrosis factor-alpha biosynthesis	P	humanid.bg	3	7.59667e-05	mouseid.bg	17	0.000502275
GO:0042534	0.00823911	0.0011092	regulation of tumor necrosis factor-alpha biosynthesis	P	humanid.bg	3	7.59667e-05	mouseid.bg	17	0.000502275
GO:0042535	0.00823911	0.0011092	positive regulation of tumor necrosis factor-alpha biosynthesis	P	humanid.bg	3	7.59667e-05	mouseid.bg	17	0.000502275
GO:0042402	0.00844988	0.0011447	biogenic amine catabolism	P	humanid.bg	6	0.000151933	mouseid.bg	22	0.000650003
GO:0007379	0.0088098	0.0012046	segment specification	P	humanid.bg	1	2.53222e-05	mouseid.bg	13	0.000384093
GO:0009134	0.0088098	0.0012046	nucleoside diphosphate catabolism	P	humanid.bg	2	5.06445e-05	mouseid.bg	15	0.000443184
GO:0035112	0.0088098	0.0012046	genitalia morphogenesis	P	humanid.bg	2	5.06445e-05	mouseid.bg	15	0.000443184
GO:0035315	0.0088098	0.0012046	hair cell differentiation	P	humanid.bg	2	5.06445e-05	mouseid.bg	15	0.000443184
GO:0042491	0.0088098	0.0012046	auditory receptor cell differentiation	P	humanid.bg	2	5.06445e-05	mouseid.bg	15	0.000443184
GO:0046652	0.0088098	0.0012046	T cell differentiation	P	humanid.bg	1	2.53222e-05	mouseid.bg	13	0.000384093
GO:0048144	0.0088098	0.0012046	fibroblast proliferation	P	humanid.bg	1	2.53222e-05	mouseid.bg	13	0.000384093
GO:0048145	0.0088098	0.0012046	regulation of fibroblast proliferation	P	humanid.bg	1	2.53222e-05	mouseid.bg	13	0.000384093
GO:0050866	0.00961385	0.0013267	negative regulation of cell activation	P	humanid.bg	13	0.000329189	mouseid.bg	32	0.000945459
GO:0045765	0.00992046	0.0013718	regulation of angiogenesis	P	humanid.bg	16	0.000405156	mouseid.bg	36	0.00106364
GO:0006917	0.010731	0.0014884	induction of apoptosis	P	humanid.bg	148	0.00374769	mouseid.bg	181	0.00534775
GO:0012502	0.010731	0.0014884	induction of programmed cell death	P	humanid.bg	148	0.00374769	mouseid.bg	181	0.00534775
GO:0008629	0.011272	0.0015682	induction of apoptosis by intracellular signals	P	humanid.bg	17	0.000430478	mouseid.bg	37	0.00109319
GO:0050808	0.0117809	0.0016423	synapse organization and biogenesis	P	humanid.bg	29	0.000734345	mouseid.bg	52	0.00153637
GO:0050869	0.0119948	0.0016755	negative regulation of B cell activation	P	humanid.bg	4	0.000101289	mouseid.bg	18	0.000531821
GO:0006886	0.0125323	0.0017541	intracellular protein transport	P	humanid.bg	524	0.0132688	mouseid.bg	544	0.0160728
GO:0006913	0.0131732	0.0018475	nucleocytoplasmic transport	P	humanid.bg	159	0.00402623	mouseid.bg	191	0.00564321
GO:0006793	0.0133206	0.0018738	phosphorus metabolism	P	humanid.bg	2153	0.0545188	mouseid.bg	1671	0.0493707
GO:0006796	0.0133206	0.0018738	phosphate metabolism	P	humanid.bg	2153	0.0545188	mouseid.bg	1671	0.0493707
GO:0007346	0.0133234	0.0018798	regulation of mitotic cell cycle	P	humanid.bg	10	0.000253222	mouseid.bg	27	0.000797731
GO:0006611	0.0134041	0.0019089	protein-nucleus export	P	humanid.bg	6	0.000151933	mouseid.bg	21	0.000620457
GO:0007140	0.0134041	0.0019089	male meiosis	P	humanid.bg	6	0.000151933	mouseid.bg	21	0.000620457
GO:0002011	0.0134041	0.0019426	morphogenesis of an epithelial sheet	P	humanid.bg	0	0	mouseid.bg	10	0.000295456
GO:0007529	0.0134041	0.0019426	establishment of synaptic specificity at neuromuscular junction	P	humanid.bg	0	0	mouseid.bg	10	0.000295456
GO:0010025	0.0134041	0.0019426	wax biosynthesis	P	humanid.bg	0	0	mouseid.bg	10	0.000295456
GO:0010166	0.0134041	0.0019426	wax metabolism	P	humanid.bg	0	0	mouseid.bg	10	0.000295456
GO:0035137	0.0134041	0.0019426	hindlimb morphogenesis	P	humanid.bg	0	0	mouseid.bg	10	0.000295456
GO:0043011	0.0134041	0.0019426	dendritic cell differentiation	P	humanid.bg	0	0	mouseid.bg	10	0.000295456
GO:0045830	0.0134041	0.0019426	positive regulation of isotype switching	P	humanid.bg	0	0	mouseid.bg	10	0.000295456
GO:0045910	0.0134041	0.0019426	negative regulation of DNA recombination	P	humanid.bg	0	0	mouseid.bg	10	0.000295456
GO:0048008	0.0134041	0.0019426	platelet-derived growth factor receptor signaling pathway	P	humanid.bg	0	0	mouseid.bg	10	0.000295456
GO:0050852	0.0134041	0.0019426	T cell receptor signaling pathway	P	humanid.bg	0	0	mouseid.bg	10	0.000295456
GO:0051023	0.0134041	0.0019426	regulation of immunoglobulin secretion	P	humanid.bg	0	0	mouseid.bg	10	0.000295456
GO:0042090	0.0134041	0.0019477	interleukin-12 biosynthesis	P	humanid.bg	3	7.59667e-05	mouseid.bg	16	0.000472729
GO:0045075	0.0134041	0.0019477	regulation of interleukin-12 biosynthesis	P	humanid.bg	3	7.59667e-05	mouseid.bg	16	0.000472729
GO:0045190	0.0134041	0.0019477	isotype switching	P	humanid.bg	3	7.59667e-05	mouseid.bg	16	0.000472729
GO:0007416	0.0147429	0.0021526	synaptogenesis	P	humanid.bg	28	0.000709022	mouseid.bg	50	0.00147728
GO:0045055	0.0147429	0.0021526	regulated secretory pathway	P	humanid.bg	28	0.000709022	mouseid.bg	50	0.00147728
GO:0006607	0.0151143	0.0022132	NLS-bearing substrate-nucleus import	P	humanid.bg	13	0.000329189	mouseid.bg	0	0
GO:0006575	0.0151493	0.0022283	amino acid derivative metabolism	P	humanid.bg	76	0.00192449	mouseid.bg	104	0.00307274
GO:0008152	0.0151493	0.0022308	metabolism	P	humanid.bg	15500	0.392494	mouseid.bg	12910	0.381434
GO:0007266	0.0151493	0.0022311	Rho protein signal transduction	P	humanid.bg	24	0.000607733	mouseid.bg	45	0.00132955
GO:0007254	0.0160154	0.0023654	JNK cascade	P	humanid.bg	48	0.00121547	mouseid.bg	73	0.00215683
GO:0031098	0.0160154	0.0023654	stress-activated protein kinase signaling pathway	P	humanid.bg	48	0.00121547	mouseid.bg	73	0.00215683
GO:0007269	0.0163688	0.0024245	neurotransmitter secretion	P	humanid.bg	25	0.000633056	mouseid.bg	46	0.0013591
GO:0001508	0.0164099	0.0024375	regulation of action potential	P	humanid.bg	9	0.0002279	mouseid.bg	25	0.00073864
GO:0042551	0.0164099	0.0024375	nerve maturation	P	humanid.bg	9	0.0002279	mouseid.bg	25	0.00073864
GO:0051017	0.0167568	0.0024961	actin filament bundle formation	P	humanid.bg	7	0.000177256	mouseid.bg	22	0.000650003
GO:0006401	0.0168787	0.002519	RNA catabolism	P	humanid.bg	40	0.00101289	mouseid.bg	13	0.000384093
GO:0007283	0.0174653	0.0026139	spermatogenesis	P	humanid.bg	151	0.00382366	mouseid.bg	181	0.00534775
GO:0048232	0.0174653	0.0026139	male gamete generation	P	humanid.bg	151	0.00382366	mouseid.bg	181	0.00534775
GO:0007243	0.0182118	0.0027333	protein kinase cascade	P	humanid.bg	306	0.0077486	mouseid.bg	333	0.00983868
GO:0009948	0.0191135	0.0028767	anterior/posterior axis specification	P	humanid.bg	4	0.000101289	mouseid.bg	17	0.000502275
GO:0042226	0.0191135	0.0028767	interleukin-6 biosynthesis	P	humanid.bg	4	0.000101289	mouseid.bg	17	0.000502275
GO:0008632	0.0201885	0.003047	apoptotic program	P	humanid.bg	56	0.00141804	mouseid.bg	81	0.00239319
GO:0030216	0.0207211	0.0031332	keratinocyte differentiation	P	humanid.bg	13	0.000329189	mouseid.bg	30	0.000886368
GO:0001541	0.0208475	0.0031646	ovarian follicle development	P	humanid.bg	6	0.000151933	mouseid.bg	20	0.000590912
GO:0007584	0.0208475	0.0031656	response to nutrients	P	humanid.bg	15	0.000379833	mouseid.bg	1	2.95456e-05
GO:0007202	0.0208475	0.0031699	phospholipase C activation	P	humanid.bg	22	0.000557089	mouseid.bg	4	0.000118182
GO:0007200	0.0209942	0.0031981	G-protein signaling, coupled to IP3 second messenger (phospholipase C activating)	P	humanid.bg	126	0.0031906	mouseid.bg	69	0.00203865
GO:0007126	0.0215337	0.0032924	meiosis	P	humanid.bg	59	0.00149401	mouseid.bg	84	0.00248183
GO:0051321	0.0215337	0.0032924	meiotic cell cycle	P	humanid.bg	59	0.00149401	mouseid.bg	84	0.00248183
GO:0051327	0.0215337	0.0032924	M phase of meiotic cell cycle	P	humanid.bg	59	0.00149401	mouseid.bg	84	0.00248183
GO:0009185	0.0221866	0.0034078	ribonucleoside diphosphate metabolism	P	humanid.bg	3	7.59667e-05	mouseid.bg	15	0.000443184
GO:0045671	0.0221866	0.0034078	negative regulation of osteoclast differentiation	P	humanid.bg	3	7.59667e-05	mouseid.bg	15	0.000443184
GO:0042354	0.0228965	0.0035265	L-fucose metabolism	P	humanid.bg	12	0.000303867	mouseid.bg	0	0
GO:0006605	0.0232806	0.0035922	protein targeting	P	humanid.bg	196	0.00496316	mouseid.bg	224	0.00661821
GO:0006983	0.0234398	0.0036563	ER-overload response	P	humanid.bg	0	0	mouseid.bg	9	0.00026591
GO:0017145	0.0234398	0.0036563	stem cell division	P	humanid.bg	0	0	mouseid.bg	9	0.00026591
GO:0030300	0.0234398	0.0036563	regulation of cholesterol absorption	P	humanid.bg	0	0	mouseid.bg	9	0.00026591
GO:0030512	0.0234398	0.0036563	negative regulation of transforming growth factor beta receptor signaling pathway	P	humanid.bg	0	0	mouseid.bg	9	0.00026591
GO:0030901	0.0234398	0.0036563	midbrain development	P	humanid.bg	0	0	mouseid.bg	9	0.00026591
GO:0035116	0.0234398	0.0036563	embryonic hindlimb morphogenesis	P	humanid.bg	0	0	mouseid.bg	9	0.00026591
GO:0045779	0.0234398	0.0036563	negative regulation of bone resorption	P	humanid.bg	0	0	mouseid.bg	9	0.00026591
GO:0046631	0.0234398	0.0036563	alpha-beta T cell activation	P	humanid.bg	0	0	mouseid.bg	9	0.00026591
GO:0048291	0.0234398	0.0036563	isotype switching to IgG isotypes	P	humanid.bg	0	0	mouseid.bg	9	0.00026591
GO:0048302	0.0234398	0.0036563	regulation of isotype switching to IgG isotypes	P	humanid.bg	0	0	mouseid.bg	9	0.00026591
GO:0048304	0.0234398	0.0036563	positive regulation of isotype switching to IgG isotypes	P	humanid.bg	0	0	mouseid.bg	9	0.00026591
GO:0009191	0.0244419	0.003865	ribonucleoside diphosphate catabolism	P	humanid.bg	2	5.06445e-05	mouseid.bg	13	0.000384093
GO:0019217	0.0244419	0.003865	regulation of fatty acid metabolism	P	humanid.bg	2	5.06445e-05	mouseid.bg	13	0.000384093
GO:0008366	0.0244419	0.003871	nerve ensheathment	P	humanid.bg	9	0.0002279	mouseid.bg	24	0.000709094
GO:0030278	0.0244419	0.003871	regulation of ossification	P	humanid.bg	9	0.0002279	mouseid.bg	24	0.000709094
GO:0042417	0.0254355	0.0040598	dopamine metabolism	P	humanid.bg	1	2.53222e-05	mouseid.bg	11	0.000325001
GO:0050728	0.0254355	0.0040598	negative regulation of inflammatory response	P	humanid.bg	1	2.53222e-05	mouseid.bg	11	0.000325001
GO:0050913	0.0254355	0.0040598	perception of bitter taste	P	humanid.bg	1	2.53222e-05	mouseid.bg	11	0.000325001
GO:0045638	0.0254355	0.0040641	negative regulation of myeloid cell differentiation	P	humanid.bg	7	0.000177256	mouseid.bg	21	0.000620457
GO:0050770	0.0254355	0.0040641	regulation of axonogenesis	P	humanid.bg	7	0.000177256	mouseid.bg	21	0.000620457
GO:0009396	0.0264828	0.0042426	folic acid and derivative biosynthesis	P	humanid.bg	33	0.000835633	mouseid.bg	10	0.000295456
GO:0007017	0.0271548	0.0043579	microtubule-based process	P	humanid.bg	292	0.00739409	mouseid.bg	316	0.00933641
GO:0019725	0.0276846	0.0044507	cell homeostasis	P	humanid.bg	155	0.00392494	mouseid.bg	182	0.0053773
GO:0042770	0.0290918	0.0046851	DNA damage response, signal transduction	P	humanid.bg	20	0.000506445	mouseid.bg	38	0.00112273
GO:0045045	0.0293733	0.0047387	secretory pathway	P	humanid.bg	208	0.00526702	mouseid.bg	234	0.00691367
GO:0043280	0.0294208	0.0047629	positive regulation of caspase activity	P	humanid.bg	30	0.000759667	mouseid.bg	50	0.00147728
GO:0043281	0.0294208	0.0047629	regulation of caspase activity	P	humanid.bg	30	0.000759667	mouseid.bg	50	0.00147728
GO:0051345	0.0294208	0.0047629	positive regulation of hydrolase activity	P	humanid.bg	30	0.000759667	mouseid.bg	50	0.00147728
GO:0007156	0.0295726	0.0048041	homophilic cell adhesion	P	humanid.bg	243	0.0061533	mouseid.bg	268	0.00791822
GO:0007264	0.0296353	0.0048226	small GTPase mediated signal transduction	P	humanid.bg	417	0.0105594	mouseid.bg	434	0.0128228
GO:0008653	0.0299879	0.0049041	lipopolysaccharide metabolism	P	humanid.bg	25	0.000633056	mouseid.bg	6	0.000177274
GO:0009103	0.0299879	0.0049041	lipopolysaccharide biosynthesis	P	humanid.bg	25	0.000633056	mouseid.bg	6	0.000177274
GO:0048015	0.0299879	0.0049129	phosphoinositide-mediated signaling	P	humanid.bg	128	0.00324124	mouseid.bg	72	0.00212728
GO:0045408	0.0299879	0.0049137	regulation of interleukin-6 biosynthesis	P	humanid.bg	4	0.000101289	mouseid.bg	16	0.000472729
GO:0007519	0.0306451	0.00503	myogenesis	P	humanid.bg	31	0.000784989	mouseid.bg	51	0.00150683
GO:0001505	0.0312082	0.0051312	regulation of neurotransmitter levels	P	humanid.bg	56	0.00141804	mouseid.bg	79	0.0023341
GO:0016310	0.0312952	0.0051543	phosphorylation	P	humanid.bg	1792	0.0453774	mouseid.bg	1392	0.0411275
GO:0006929	0.0315379	0.005212	substrate-bound cell migration	P	humanid.bg	6	0.000151933	mouseid.bg	19	0.000561366
GO:0045086	0.0315379	0.005212	positive regulation of interleukin-2 biosynthesis	P	humanid.bg	6	0.000151933	mouseid.bg	19	0.000561366
GO:0045656	0.0315379	0.005212	negative regulation of monocyte differentiation	P	humanid.bg	6	0.000151933	mouseid.bg	19	0.000561366
GO:0016032	0.0344843	0.0057183	viral life cycle	P	humanid.bg	82	0.00207642	mouseid.bg	41	0.00121137
GO:0007219	0.0358624	0.0059569	Notch signaling pathway	P	humanid.bg	23	0.000582411	mouseid.bg	41	0.00121137
GO:0015695	0.0362525	0.0060319	organic cation transport	P	humanid.bg	16	0.000405156	mouseid.bg	2	5.90912e-05
GO:0006631	0.0365718	0.0060953	fatty acid metabolism	P	humanid.bg	220	0.00557089	mouseid.bg	244	0.00720912
GO:0031326	0.0374638	0.0062545	regulation of cellular biosynthesis	P	humanid.bg	154	0.00389962	mouseid.bg	179	0.00528866
GO:0006417	0.037542	0.0062781	regulation of protein biosynthesis	P	humanid.bg	149	0.00377301	mouseid.bg	174	0.00514093
GO:0006909	0.0378784	0.006345	phagocytosis	P	humanid.bg	44	0.00111418	mouseid.bg	65	0.00192046
GO:0008630	0.0391183	0.0065692	DNA damage response, signal transduction resulting in induction of apoptosis	P	humanid.bg	7	0.000177256	mouseid.bg	20	0.000590912
GO:0035088	0.0391183	0.0065692	establishment and/or maintenance of apical/basal cell polarity	P	humanid.bg	7	0.000177256	mouseid.bg	20	0.000590912
GO:0017015	0.0393695	0.0066335	regulation of transforming growth factor beta receptor signaling pathway	P	humanid.bg	5	0.000126611	mouseid.bg	17	0.000502275
GO:0045577	0.0393695	0.0066335	regulation of B cell differentiation	P	humanid.bg	5	0.000126611	mouseid.bg	17	0.000502275
GO:0007163	0.039862	0.0067389	establishment and/or maintenance of cell polarity	P	humanid.bg	20	0.000506445	mouseid.bg	37	0.00109319
GO:0042829	0.039862	0.0067389	defense response to pathogen	P	humanid.bg	20	0.000506445	mouseid.bg	37	0.00109319
GO:0009166	0.0399454	0.006784	nucleotide catabolism	P	humanid.bg	16	0.000405156	mouseid.bg	32	0.000945459
GO:0001836	0.0399454	0.0069	release of cytochrome c from mitochondria	P	humanid.bg	2	5.06445e-05	mouseid.bg	12	0.000354547
GO:0001912	0.0399454	0.0069184	positive regulation of immune cell mediated cytotoxicity	P	humanid.bg	0	0	mouseid.bg	8	0.000236365
GO:0006287	0.0399454	0.0069184	base-excision repair, gap-filling	P	humanid.bg	0	0	mouseid.bg	8	0.000236365
GO:0006998	0.0399454	0.0069184	nuclear membrane organization and biogenesis	P	humanid.bg	0	0	mouseid.bg	8	0.000236365
GO:0007143	0.0399454	0.0069184	female meiosis	P	humanid.bg	0	0	mouseid.bg	8	0.000236365
GO:0007182	0.0399454	0.0069184	common-partner SMAD protein phosphorylation	P	humanid.bg	0	0	mouseid.bg	8	0.000236365
GO:0007256	0.0399454	0.0069184	activation of JNKK	P	humanid.bg	0	0	mouseid.bg	8	0.000236365
GO:0007527	0.0399454	0.0069184	adult somatic muscle development	P	humanid.bg	0	0	mouseid.bg	8	0.000236365
GO:0009137	0.0399454	0.0069184	purine nucleoside diphosphate catabolism	P	humanid.bg	0	0	mouseid.bg	8	0.000236365
GO:0009181	0.0399454	0.0069184	purine ribonucleoside diphosphate catabolism	P	humanid.bg	0	0	mouseid.bg	8	0.000236365
GO:0009954	0.0399454	0.0069184	proximal/distal pattern formation	P	humanid.bg	0	0	mouseid.bg	8	0.000236365
GO:0031069	0.0399454	0.0069184	hair follicle morphogenesis	P	humanid.bg	0	0	mouseid.bg	8	0.000236365
GO:0031343	0.0399454	0.0069184	positive regulation of cell killing	P	humanid.bg	0	0	mouseid.bg	8	0.000236365
GO:0035162	0.0399454	0.0069184	embryonic hemopoiesis	P	humanid.bg	0	0	mouseid.bg	8	0.000236365
GO:0040015	0.0399454	0.0069184	negative regulation of body size	P	humanid.bg	0	0	mouseid.bg	8	0.000236365
GO:0042771	0.0399454	0.0069184	DNA damage response, signal transduction by p53 class mediator resulting in induction of apoptosis	P	humanid.bg	0	0	mouseid.bg	8	0.000236365
GO:0043064	0.0399454	0.0069184	flagellum organization and biogenesis	P	humanid.bg	0	0	mouseid.bg	8	0.000236365
GO:0045646	0.0399454	0.0069184	regulation of erythrocyte differentiation	P	humanid.bg	0	0	mouseid.bg	8	0.000236365
GO:0045648	0.0399454	0.0069184	positive regulation of erythrocyte differentiation	P	humanid.bg	0	0	mouseid.bg	8	0.000236365
GO:0046633	0.0399454	0.0069184	alpha-beta T cell proliferation	P	humanid.bg	0	0	mouseid.bg	8	0.000236365
GO:0015672	0.0399454	0.0070056	monovalent inorganic cation transport	P	humanid.bg	699	0.0177002	mouseid.bg	512	0.0151273
GO:0042094	0.0410553	0.0072118	interleukin-2 biosynthesis	P	humanid.bg	10	0.000253222	mouseid.bg	24	0.000709094
GO:0006094	0.0414336	0.0072899	gluconeogenesis	P	humanid.bg	21	0.000531767	mouseid.bg	38	0.00112273
GO:0009889	0.0415344	0.0073193	regulation of biosynthesis	P	humanid.bg	160	0.00405156	mouseid.bg	184	0.00543639
GO:0006112	0.0417731	0.0073731	energy reserve metabolism	P	humanid.bg	40	0.00101289	mouseid.bg	60	0.00177274
GO:0000320	0.0418019	0.0074613	re-entry into mitotic cell cycle	P	humanid.bg	1	2.53222e-05	mouseid.bg	10	0.000295456
GO:0001773	0.0418019	0.0074613	dendritic cell activation	P	humanid.bg	1	2.53222e-05	mouseid.bg	10	0.000295456
GO:0007184	0.0418019	0.0074613	SMAD protein nuclear translocation	P	humanid.bg	1	2.53222e-05	mouseid.bg	10	0.000295456
GO:0008090	0.0418019	0.0074613	retrograde axon cargo transport	P	humanid.bg	1	2.53222e-05	mouseid.bg	10	0.000295456
GO:0009135	0.0418019	0.0074613	purine nucleoside diphosphate metabolism	P	humanid.bg	1	2.53222e-05	mouseid.bg	10	0.000295456
GO:0009179	0.0418019	0.0074613	purine ribonucleoside diphosphate metabolism	P	humanid.bg	1	2.53222e-05	mouseid.bg	10	0.000295456
GO:0045579	0.0418019	0.0074613	positive regulation of B cell differentiation	P	humanid.bg	1	2.53222e-05	mouseid.bg	10	0.000295456
GO:0045639	0.0418019	0.0074613	positive regulation of myeloid cell differentiation	P	humanid.bg	1	2.53222e-05	mouseid.bg	10	0.000295456
GO:0044403	0.0418019	0.0074898	symbiosis, mutualism through parasitism	P	humanid.bg	40	0.00101289	mouseid.bg	15	0.000443184
GO:0044404	0.0418019	0.0074898	symbiotic interaction between host and other organism	P	humanid.bg	40	0.00101289	mouseid.bg	15	0.000443184
GO:0019222	0.0428174	0.0076898	regulation of metabolism	P	humanid.bg	3819	0.0967056	mouseid.bg	3474	0.102641
GO:0051181	0.0434398	0.0078138	cofactor transport	P	humanid.bg	13	0.000329189	mouseid.bg	1	2.95456e-05
GO:0001818	0.0444792	0.0080195	negative regulation of cytokine production	P	humanid.bg	8	0.000202578	mouseid.bg	21	0.000620457
GO:0042036	0.0444792	0.0080195	negative regulation of cytokine biosynthesis	P	humanid.bg	8	0.000202578	mouseid.bg	21	0.000620457
GO:0007528	0.0461324	0.0083435	neuromuscular junction development	P	humanid.bg	4	0.000101289	mouseid.bg	15	0.000443184
GO:0046851	0.0461324	0.0083435	negative regulation of bone remodeling	P	humanid.bg	4	0.000101289	mouseid.bg	15	0.000443184
GO:0001704	0.0470048	0.0085211	formation of primary germ layer	P	humanid.bg	6	0.000151933	mouseid.bg	18	0.000531821
GO:0019089	0.0496713	0.0090394	viral transmission	P	humanid.bg	10	0.000253222	mouseid.bg	0	0
GO:0019317	0.0496713	0.0090394	fucose catabolism	P	humanid.bg	10	0.000253222	mouseid.bg	0	0
GO:0042355	0.0496713	0.0090394	L-fucose catabolism	P	humanid.bg	10	0.000253222	mouseid.bg	0	0
GO:0044007	0.0496713	0.0090394	dissemination or transmission of an organism from a host	P	humanid.bg	10	0.000253222	mouseid.bg	0	0
GO:0045860	0.0497332	0.0090926	positive regulation of protein kinase activity	P	humanid.bg	60	0.00151933	mouseid.bg	81	0.00239319
GO:0051347	0.0497332	0.0090926	positive regulation of transferase activity	P	humanid.bg	60	0.00151933	mouseid.bg	81	0.00239319
GO:0042828	0.0515986	0.0094554	response to pathogen	P	humanid.bg	39	0.000987567	mouseid.bg	58	0.00171364
GO:0001666	0.0519408	0.00954	response to hypoxia	P	humanid.bg	9	0.0002279	mouseid.bg	22	0.000650003
GO:0042176	0.0519408	0.00954	regulation of protein catabolism	P	humanid.bg	9	0.0002279	mouseid.bg	22	0.000650003
GO:0007026	0.0521452	0.0096215	negative regulation of microtubule depolymerization	P	humanid.bg	20	0.000506445	mouseid.bg	36	0.00106364
GO:0031110	0.0521452	0.0096215	regulation of microtubule polymerization or depolymerization	P	humanid.bg	20	0.000506445	mouseid.bg	36	0.00106364
GO:0031111	0.0521452	0.0096215	negative regulation of microtubule polymerization or depolymerization	P	humanid.bg	20	0.000506445	mouseid.bg	36	0.00106364
GO:0031114	0.0521452	0.0096215	regulation of microtubule depolymerization	P	humanid.bg	20	0.000506445	mouseid.bg	36	0.00106364
GO:0050982	0.0535449	0.0099234	detection of mechanical stimulus	P	humanid.bg	97	0.00245626	mouseid.bg	53	0.00156592
GO:0017144	0.0535449	0.0099378	drug metabolism	P	humanid.bg	25	0.000633056	mouseid.bg	7	0.000206819
GO:0006406	0.0535449	0.0099475	mRNA-nucleus export	P	humanid.bg	44	0.00111418	mouseid.bg	18	0.000531821
GO:0050909	0.0547513	0.010187	perception of taste	P	humanid.bg	33	0.000835633	mouseid.bg	51	0.00150683
GO:0030335	0.0551182	0.010294	positive regulation of cell migration	P	humanid.bg	3	7.59667e-05	mouseid.bg	13	0.000384093
GO:0040017	0.0551182	0.010294	positive regulation of locomotion	P	humanid.bg	3	7.59667e-05	mouseid.bg	13	0.000384093
GO:0048520	0.0551182	0.010294	positive regulation of behavior	P	humanid.bg	3	7.59667e-05	mouseid.bg	13	0.000384093
GO:0051272	0.0551182	0.010294	positive regulation of cell motility	P	humanid.bg	3	7.59667e-05	mouseid.bg	13	0.000384093
GO:0051053	0.0561865	0.010533	negative regulation of DNA metabolism	P	humanid.bg	7	0.000177256	mouseid.bg	19	0.000561366
GO:0050832	0.0561876	0.010549	defense response to fungi	P	humanid.bg	21	0.000531767	mouseid.bg	5	0.000147728
GO:0006910	0.0590873	0.01111	phagocytosis, recognition	P	humanid.bg	10	0.000253222	mouseid.bg	23	0.000679549
GO:0051188	0.0606878	0.011428	cofactor biosynthesis	P	humanid.bg	278	0.00703958	mouseid.bg	187	0.00552503
GO:0000087	0.0634289	0.011962	M phase of mitotic cell cycle	P	humanid.bg	292	0.00739409	mouseid.bg	198	0.00585003
GO:0050954	0.0637104	0.012033	sensory perception of mechanical stimulus	P	humanid.bg	96	0.00243093	mouseid.bg	53	0.00156592
GO:0007028	0.0644635	0.012211	cytoplasm organization and biogenesis	P	humanid.bg	95	0.00240561	mouseid.bg	116	0.00342729
GO:0006195	0.0644635	0.01228	purine nucleotide catabolism	P	humanid.bg	2	5.06445e-05	mouseid.bg	11	0.000325001
GO:0006972	0.0644635	0.01228	hyperosmotic response	P	humanid.bg	2	5.06445e-05	mouseid.bg	11	0.000325001
GO:0030539	0.0644635	0.01228	male genitalia morphogenesis	P	humanid.bg	2	5.06445e-05	mouseid.bg	11	0.000325001
GO:0045191	0.0644635	0.01228	regulation of isotype switching	P	humanid.bg	2	5.06445e-05	mouseid.bg	11	0.000325001
GO:0010038	0.0644635	0.012293	response to metal ion	P	humanid.bg	12	0.000303867	mouseid.bg	1	2.95456e-05
GO:0045815	0.0644635	0.012293	positive regulation of gene expression, epigenetic	P	humanid.bg	12	0.000303867	mouseid.bg	1	2.95456e-05
GO:0019058	0.0651219	0.012446	viral infectious cycle	P	humanid.bg	48	0.00121547	mouseid.bg	21	0.000620457
GO:0009200	0.065998	0.012632	deoxyribonucleoside triphosphate metabolism	P	humanid.bg	8	0.000202578	mouseid.bg	20	0.000590912
GO:0006749	0.0662267	0.012712	glutathione metabolism	P	humanid.bg	11	0.000278544	mouseid.bg	24	0.000709094
GO:0017148	0.0662267	0.012713	negative regulation of protein biosynthesis	P	humanid.bg	19	0.000481122	mouseid.bg	34	0.00100455
GO:0001738	0.0670777	0.013178	morphogenesis of a polarized epithelium	P	humanid.bg	0	0	mouseid.bg	7	0.000206819
GO:0001802	0.0670777	0.013178	type III hypersensitivity	P	humanid.bg	0	0	mouseid.bg	7	0.000206819
GO:0001803	0.0670777	0.013178	regulation of type III hypersensitivity	P	humanid.bg	0	0	mouseid.bg	7	0.000206819
GO:0001805	0.0670777	0.013178	positive regulation of type III hypersensitivity	P	humanid.bg	0	0	mouseid.bg	7	0.000206819
GO:0001820	0.0670777	0.013178	serotonin secretion	P	humanid.bg	0	0	mouseid.bg	7	0.000206819
GO:0001865	0.0670777	0.013178	NK T cell differentiation	P	humanid.bg	0	0	mouseid.bg	7	0.000206819
GO:0001943	0.0670777	0.013178	hair follicle maturation	P	humanid.bg	0	0	mouseid.bg	7	0.000206819
GO:0008306	0.0670777	0.013178	associative learning	P	humanid.bg	0	0	mouseid.bg	7	0.000206819
GO:0009296	0.0670777	0.013178	flagellum biogenesis	P	humanid.bg	0	0	mouseid.bg	7	0.000206819
GO:0018208	0.0670777	0.013178	peptidyl-proline modification	P	humanid.bg	0	0	mouseid.bg	7	0.000206819
GO:0030223	0.0670777	0.013178	neutrophil differentiation	P	humanid.bg	0	0	mouseid.bg	7	0.000206819
GO:0031296	0.0670777	0.013178	B cell costimulation	P	humanid.bg	0	0	mouseid.bg	7	0.000206819
GO:0035115	0.0670777	0.013178	embryonic forelimb morphogenesis	P	humanid.bg	0	0	mouseid.bg	7	0.000206819
GO:0035136	0.0670777	0.013178	forelimb morphogenesis	P	humanid.bg	0	0	mouseid.bg	7	0.000206819
GO:0040018	0.0670777	0.013178	positive regulation of body size	P	humanid.bg	0	0	mouseid.bg	7	0.000206819
GO:0042270	0.0670777	0.013178	protection from natural killer cell mediated cytotoxicity	P	humanid.bg	0	0	mouseid.bg	7	0.000206819
GO:0042303	0.0670777	0.013178	molting cycle	P	humanid.bg	0	0	mouseid.bg	7	0.000206819
GO:0042420	0.0670777	0.013178	dopamine catabolism	P	humanid.bg	0	0	mouseid.bg	7	0.000206819
GO:0042424	0.0670777	0.013178	catecholamine catabolism	P	humanid.bg	0	0	mouseid.bg	7	0.000206819
GO:0042487	0.0670777	0.013178	regulation of odontogenesis (sensu Vertebrata)	P	humanid.bg	0	0	mouseid.bg	7	0.000206819
GO:0042590	0.0670777	0.013178	antigen presentation, exogenous antigen via MHC class I	P	humanid.bg	0	0	mouseid.bg	7	0.000206819
GO:0042633	0.0670777	0.013178	hair cycle	P	humanid.bg	0	0	mouseid.bg	7	0.000206819
GO:0046632	0.0670777	0.013178	alpha-beta T cell differentiation	P	humanid.bg	0	0	mouseid.bg	7	0.000206819
GO:0046634	0.0670777	0.013178	regulation of alpha-beta T cell activation	P	humanid.bg	0	0	mouseid.bg	7	0.000206819
GO:0046635	0.0670777	0.013178	positive regulation of alpha-beta T cell activation	P	humanid.bg	0	0	mouseid.bg	7	0.000206819
GO:0046637	0.0670777	0.013178	regulation of alpha-beta T cell differentiation	P	humanid.bg	0	0	mouseid.bg	7	0.000206819
GO:0046638	0.0670777	0.013178	positive regulation of alpha-beta T cell differentiation	P	humanid.bg	0	0	mouseid.bg	7	0.000206819
GO:0046668	0.0670777	0.013178	regulation of retinal programmed cell death	P	humanid.bg	0	0	mouseid.bg	7	0.000206819
GO:0048007	0.0670777	0.013178	antigen presentation, exogenous lipid antigen	P	humanid.bg	0	0	mouseid.bg	7	0.000206819
GO:0051136	0.0670777	0.013178	regulation of NK T cell differentiation	P	humanid.bg	0	0	mouseid.bg	7	0.000206819
GO:0051138	0.0670777	0.013178	positive regulation of NK T cell differentiation	P	humanid.bg	0	0	mouseid.bg	7	0.000206819
GO:0007242	0.0671641	0.013497	intracellular signaling cascade	P	humanid.bg	1756	0.0444658	mouseid.bg	1636	0.0483366
GO:0007141	0.0678517	0.013721	male meiosis I	P	humanid.bg	1	2.53222e-05	mouseid.bg	9	0.00026591
GO:0009143	0.0678517	0.013721	nucleoside triphosphate catabolism	P	humanid.bg	1	2.53222e-05	mouseid.bg	9	0.00026591
GO:0030318	0.0678517	0.013721	melanocyte differentiation	P	humanid.bg	1	2.53222e-05	mouseid.bg	9	0.00026591
GO:0045022	0.0678517	0.013721	early endosome to late endosome transport	P	humanid.bg	1	2.53222e-05	mouseid.bg	9	0.00026591
GO:0045065	0.0678517	0.013721	cytotoxic T cell differentiation	P	humanid.bg	1	2.53222e-05	mouseid.bg	9	0.00026591
GO:0045124	0.0678517	0.013721	regulation of bone resorption	P	humanid.bg	1	2.53222e-05	mouseid.bg	9	0.00026591
GO:0045667	0.0678517	0.013721	regulation of osteoblast differentiation	P	humanid.bg	1	2.53222e-05	mouseid.bg	9	0.00026591
GO:0050931	0.0678517	0.013721	pigment cell differentiation	P	humanid.bg	1	2.53222e-05	mouseid.bg	9	0.00026591
GO:0045446	0.0678549	0.013817	endothelial cell differentiation	P	humanid.bg	6	0.000151933	mouseid.bg	17	0.000502275
GO:0050708	0.0678549	0.013817	regulation of protein secretion	P	humanid.bg	6	0.000151933	mouseid.bg	17	0.000502275
GO:0051057	0.0689546	0.01407	positive regulation of small GTPase mediated signal transduction	P	humanid.bg	4	0.000101289	mouseid.bg	14	0.000413638
GO:0042127	0.0700148	0.014306	regulation of cell proliferation	P	humanid.bg	300	0.00759667	mouseid.bg	314	0.00927731
GO:0051028	0.0707006	0.014466	mRNA transport	P	humanid.bg	49	0.00124079	mouseid.bg	22	0.000650003
GO:0007019	0.0708195	0.014538	microtubule depolymerization	P	humanid.bg	21	0.000531767	mouseid.bg	36	0.00106364
GO:0031109	0.0708195	0.014538	microtubule polymerization or depolymerization	P	humanid.bg	21	0.000531767	mouseid.bg	36	0.00106364
GO:0010155	0.0708195	0.01456	regulation of proton transport	P	humanid.bg	9	0.0002279	mouseid.bg	0	0
GO:0043269	0.0708195	0.01456	regulation of ion transport	P	humanid.bg	9	0.0002279	mouseid.bg	0	0
GO:0045076	0.071757	0.014783	regulation of interleukin-2 biosynthesis	P	humanid.bg	9	0.0002279	mouseid.bg	21	0.000620457
GO:0006004	0.074209	0.015309	fucose metabolism	P	humanid.bg	16	0.000405156	mouseid.bg	3	8.86368e-05
GO:0030521	0.0755216	0.015601	androgen receptor signaling pathway	P	humanid.bg	18	0.0004558	mouseid.bg	4	0.000118182
GO:0007001	0.0804692	0.016688	chromosome organization and biogenesis (sensu Eukaryota)	P	humanid.bg	419	0.01061	mouseid.bg	424	0.0125273
GO:0001934	0.0804692	0.01674	positive regulation of protein amino acid phosphorylation	P	humanid.bg	7	0.000177256	mouseid.bg	18	0.000531821
GO:0007595	0.0804692	0.01674	lactation	P	humanid.bg	7	0.000177256	mouseid.bg	18	0.000531821
GO:0030225	0.0804692	0.01674	macrophage differentiation	P	humanid.bg	7	0.000177256	mouseid.bg	18	0.000531821
GO:0030500	0.0804692	0.01674	regulation of bone mineralization	P	humanid.bg	7	0.000177256	mouseid.bg	18	0.000531821
GO:0045764	0.0804692	0.01674	positive regulation of amino acid metabolism	P	humanid.bg	7	0.000177256	mouseid.bg	18	0.000531821
GO:0050731	0.0804692	0.01674	positive regulation of peptidyl-tyrosine phosphorylation	P	humanid.bg	7	0.000177256	mouseid.bg	18	0.000531821
GO:0044255	0.0804692	0.016804	cellular lipid metabolism	P	humanid.bg	693	0.0175483	mouseid.bg	676	0.0199728
GO:0045664	0.0811071	0.01696	regulation of neuron differentiation	P	humanid.bg	10	0.000253222	mouseid.bg	22	0.000650003
GO:0006461	0.0817576	0.017119	protein complex assembly	P	humanid.bg	325	0.00822972	mouseid.bg	226	0.0066773
GO:0006873	0.0834855	0.017516	cell ion homeostasis	P	humanid.bg	131	0.00331721	mouseid.bg	150	0.00443184
GO:0050801	0.0834855	0.017516	ion homeostasis	P	humanid.bg	131	0.00331721	mouseid.bg	150	0.00443184
GO:0006970	0.0843883	0.017741	response to osmotic stress	P	humanid.bg	3	7.59667e-05	mouseid.bg	12	0.000354547
GO:0051129	0.0854299	0.018024	negative regulation of cell organization and biogenesis	P	humanid.bg	25	0.000633056	mouseid.bg	40	0.00118182
GO:0051261	0.0854299	0.018024	protein depolymerization	P	humanid.bg	25	0.000633056	mouseid.bg	40	0.00118182
GO:0006944	0.0854299	0.018032	membrane fusion	P	humanid.bg	37	0.000936922	mouseid.bg	15	0.000443184
GO:0045444	0.0855292	0.018077	fat cell differentiation	P	humanid.bg	5	0.000126611	mouseid.bg	15	0.000443184
GO:0042445	0.0862142	0.018246	hormone metabolism	P	humanid.bg	60	0.00151933	mouseid.bg	78	0.00230456
GO:0009147	0.0889547	0.018851	pyrimidine nucleoside triphosphate metabolism	P	humanid.bg	26	0.000658378	mouseid.bg	41	0.00121137
GO:0051260	0.0900639	0.019139	protein homooligomerization	P	humanid.bg	11	0.000278544	mouseid.bg	23	0.000679549
GO:0031327	0.0900639	0.019154	negative regulation of cellular biosynthesis	P	humanid.bg	20	0.000506445	mouseid.bg	34	0.00100455
GO:0046661	0.0900639	0.019162	male sex differentiation	P	humanid.bg	15	0.000379833	mouseid.bg	28	0.000827276
GO:0030163	0.0906351	0.019309	protein catabolism	P	humanid.bg	1319	0.0334	mouseid.bg	1239	0.036607
GO:0007159	0.0907454	0.019358	leukocyte adhesion	P	humanid.bg	11	0.000278544	mouseid.bg	1	2.95456e-05
GO:0042327	0.0922179	0.019711	positive regulation of phosphorylation	P	humanid.bg	8	0.000202578	mouseid.bg	19	0.000561366
GO:0045937	0.0922179	0.019711	positive regulation of phosphate metabolism	P	humanid.bg	8	0.000202578	mouseid.bg	19	0.000561366
GO:0007067	0.0932177	0.019964	mitosis	P	humanid.bg	286	0.00724216	mouseid.bg	197	0.00582048
GO:0009890	0.0946064	0.020288	negative regulation of biosynthesis	P	humanid.bg	21	0.000531767	mouseid.bg	35	0.0010341
GO:0016052	0.0955863	0.020525	carbohydrate catabolism	P	humanid.bg	194	0.00491251	mouseid.bg	127	0.00375229
GO:0007218	0.0979217	0.021054	neuropeptide signaling pathway	P	humanid.bg	136	0.00344382	mouseid.bg	84	0.00248183
GO:0030101	0.0992106	0.021359	natural killer cell activation	P	humanid.bg	21	0.000531767	mouseid.bg	6	0.000177274
GO:0007525	0.100856	0.02177	somatic muscle development	P	humanid.bg	2	5.06445e-05	mouseid.bg	10	0.000295456
GO:0015908	0.100856	0.02177	fatty acid transport	P	humanid.bg	2	5.06445e-05	mouseid.bg	10	0.000295456
GO:0045084	0.100856	0.02177	positive regulation of interleukin-12 biosynthesis	P	humanid.bg	2	5.06445e-05	mouseid.bg	10	0.000295456
GO:0006919	0.101382	0.021954	caspase activation	P	humanid.bg	30	0.000759667	mouseid.bg	45	0.00132955
GO:0007016	0.101382	0.021969	cytoskeletal anchoring	P	humanid.bg	13	0.000329189	mouseid.bg	2	5.90912e-05
GO:0048332	0.102306	0.022198	mesoderm morphogenesis	P	humanid.bg	6	0.000151933	mouseid.bg	16	0.000472729
GO:0009132	0.107603	0.023437	nucleoside diphosphate metabolism	P	humanid.bg	13	0.000329189	mouseid.bg	25	0.00073864
GO:0046068	0.107603	0.023437	cGMP metabolism	P	humanid.bg	13	0.000329189	mouseid.bg	25	0.00073864
GO:0009261	0.107603	0.023535	ribonucleotide catabolism	P	humanid.bg	4	0.000101289	mouseid.bg	13	0.000384093
GO:0006942	0.107603	0.023574	regulation of striated muscle contraction	P	humanid.bg	8	0.000202578	mouseid.bg	0	0
GO:0007172	0.107603	0.023574	signal complex formation	P	humanid.bg	8	0.000202578	mouseid.bg	0	0
GO:0007516	0.107603	0.023574	hemocyte development	P	humanid.bg	8	0.000202578	mouseid.bg	0	0
GO:0007567	0.107603	0.023574	parturition	P	humanid.bg	8	0.000202578	mouseid.bg	0	0
GO:0042832	0.107603	0.023574	defense response to pathogenic protozoa	P	humanid.bg	8	0.000202578	mouseid.bg	0	0
GO:0042833	0.107603	0.023574	response to pathogenic protozoa	P	humanid.bg	8	0.000202578	mouseid.bg	0	0
GO:0043012	0.107603	0.023574	regulation of fusion of sperm to egg plasma membrane	P	humanid.bg	8	0.000202578	mouseid.bg	0	0
GO:0046803	0.107603	0.023574	reduction of virulence	P	humanid.bg	8	0.000202578	mouseid.bg	0	0
GO:0030003	0.109436	0.024596	cation homeostasis	P	humanid.bg	125	0.00316528	mouseid.bg	142	0.00419547
GO:0007032	0.109436	0.024711	endosome organization and biogenesis	P	humanid.bg	34	0.000860956	mouseid.bg	49	0.00144773
GO:0009108	0.109436	0.024827	coenzyme biosynthesis	P	humanid.bg	245	0.00620395	mouseid.bg	167	0.00493411
GO:0001101	0.109436	0.025241	response to acid	P	humanid.bg	1	2.53222e-05	mouseid.bg	8	0.000236365
GO:0001523	0.109436	0.025241	retinoid metabolism	P	humanid.bg	1	2.53222e-05	mouseid.bg	8	0.000236365
GO:0001574	0.109436	0.025241	ganglioside biosynthesis	P	humanid.bg	1	2.53222e-05	mouseid.bg	8	0.000236365
GO:0019827	0.109436	0.025241	stem cell maintenance	P	humanid.bg	1	2.53222e-05	mouseid.bg	8	0.000236365
GO:0040023	0.109436	0.025241	nuclear positioning	P	humanid.bg	1	2.53222e-05	mouseid.bg	8	0.000236365
GO:0048003	0.109436	0.025241	antigen presentation, lipid antigen	P	humanid.bg	1	2.53222e-05	mouseid.bg	8	0.000236365
GO:0050853	0.109436	0.025241	B cell receptor signaling pathway	P	humanid.bg	1	2.53222e-05	mouseid.bg	8	0.000236365
GO:0043285	0.109436	0.025317	biopolymer catabolism	P	humanid.bg	1330	0.0336786	mouseid.bg	1244	0.0367547
GO:0001878	0.109436	0.025318	response to yeast	P	humanid.bg	0	0	mouseid.bg	6	0.000177274
GO:0006086	0.109436	0.025318	acetyl-CoA biosynthesis from pyruvate	P	humanid.bg	0	0	mouseid.bg	6	0.000177274
GO:0007354	0.109436	0.025318	zygotic determination of anterior/posterior axis, embryo	P	humanid.bg	0	0	mouseid.bg	6	0.000177274
GO:0007549	0.109436	0.025318	dosage compensation	P	humanid.bg	0	0	mouseid.bg	6	0.000177274
GO:0007628	0.109436	0.025318	adult walking behavior	P	humanid.bg	0	0	mouseid.bg	6	0.000177274
GO:0008608	0.109436	0.025318	attachment of spindle microtubules to kinetochore	P	humanid.bg	0	0	mouseid.bg	6	0.000177274
GO:0009048	0.109436	0.025318	dosage compensation, by inactivation of X chromosome	P	humanid.bg	0	0	mouseid.bg	6	0.000177274
GO:0010212	0.109436	0.025318	response to ionizing radiation	P	humanid.bg	0	0	mouseid.bg	6	0.000177274
GO:0030852	0.109436	0.025318	regulation of granulocyte differentiation	P	humanid.bg	0	0	mouseid.bg	6	0.000177274
GO:0030853	0.109436	0.025318	negative regulation of granulocyte differentiation	P	humanid.bg	0	0	mouseid.bg	6	0.000177274
GO:0030859	0.109436	0.025318	polarized epithelial cell differentiation	P	humanid.bg	0	0	mouseid.bg	6	0.000177274
GO:0031119	0.109436	0.025318	tRNA pseudouridine synthesis	P	humanid.bg	0	0	mouseid.bg	6	0.000177274
GO:0035089	0.109436	0.025318	establishment of apical/basal cell polarity	P	humanid.bg	0	0	mouseid.bg	6	0.000177274
GO:0042053	0.109436	0.025318	regulation of dopamine metabolism	P	humanid.bg	0	0	mouseid.bg	6	0.000177274
GO:0042069	0.109436	0.025318	regulation of catecholamine metabolism	P	humanid.bg	0	0	mouseid.bg	6	0.000177274
GO:0042640	0.109436	0.025318	anagen	P	humanid.bg	0	0	mouseid.bg	6	0.000177274
GO:0042733	0.109436	0.025318	embryonic digit morphogenesis	P	humanid.bg	0	0	mouseid.bg	6	0.000177274
GO:0045132	0.109436	0.025318	meiotic chromosome segregation	P	humanid.bg	0	0	mouseid.bg	6	0.000177274
GO:0045409	0.109436	0.025318	negative regulation of interleukin-6 biosynthesis	P	humanid.bg	0	0	mouseid.bg	6	0.000177274
GO:0045658	0.109436	0.025318	regulation of neutrophil differentiation	P	humanid.bg	0	0	mouseid.bg	6	0.000177274
GO:0045659	0.109436	0.025318	negative regulation of neutrophil differentiation	P	humanid.bg	0	0	mouseid.bg	6	0.000177274
GO:0045745	0.109436	0.025318	positive regulation of G-protein coupled receptor protein signaling pathway	P	humanid.bg	0	0	mouseid.bg	6	0.000177274
GO:0045916	0.109436	0.025318	negative regulation of complement activation	P	humanid.bg	0	0	mouseid.bg	6	0.000177274
GO:0046640	0.109436	0.025318	regulation of alpha-beta T cell proliferation	P	humanid.bg	0	0	mouseid.bg	6	0.000177274
GO:0046641	0.109436	0.025318	positive regulation of alpha-beta T cell proliferation	P	humanid.bg	0	0	mouseid.bg	6	0.000177274
GO:0048009	0.109436	0.025318	insulin-like growth factor receptor signaling pathway	P	humanid.bg	0	0	mouseid.bg	6	0.000177274
GO:0048011	0.109436	0.025318	nerve growth factor receptor signaling pathway	P	humanid.bg	0	0	mouseid.bg	6	0.000177274
GO:0048013	0.109436	0.025318	ephrin receptor signaling pathway	P	humanid.bg	0	0	mouseid.bg	6	0.000177274
GO:0048103	0.109436	0.025318	somatic stem cell division	P	humanid.bg	0	0	mouseid.bg	6	0.000177274
GO:0050856	0.109436	0.025318	regulation of T cell receptor signaling pathway	P	humanid.bg	0	0	mouseid.bg	6	0.000177274
GO:0050858	0.109436	0.025318	negative regulation of antigen receptor mediated signaling pathway	P	humanid.bg	0	0	mouseid.bg	6	0.000177274
GO:0050860	0.109436	0.025318	negative regulation of T cell receptor signaling pathway	P	humanid.bg	0	0	mouseid.bg	6	0.000177274
GO:0051146	0.109436	0.025318	striated muscle cell differentiation	P	humanid.bg	0	0	mouseid.bg	6	0.000177274
GO:0051225	0.109436	0.025318	spindle assembly	P	humanid.bg	0	0	mouseid.bg	6	0.000177274
GO:0051227	0.109436	0.025318	mitotic spindle assembly	P	humanid.bg	0	0	mouseid.bg	6	0.000177274
GO:0007286	0.109436	0.025529	spermatid development	P	humanid.bg	14	0.000354511	mouseid.bg	26	0.000768185
GO:0030866	0.109688	0.025634	cortical actin cytoskeleton organization and biogenesis	P	humanid.bg	10	0.000253222	mouseid.bg	21	0.000620457
GO:0046328	0.109688	0.025634	regulation of JNK cascade	P	humanid.bg	10	0.000253222	mouseid.bg	21	0.000620457
GO:0006887	0.110119	0.025795	exocytosis	P	humanid.bg	95	0.00240561	mouseid.bg	112	0.00330911
GO:0007076	0.110119	0.025812	mitotic chromosome condensation	P	humanid.bg	136	0.00344382	mouseid.bg	85	0.00251138
GO:0050868	0.112237	0.02634	negative regulation of T cell activation	P	humanid.bg	7	0.000177256	mouseid.bg	17	0.000502275
GO:0031323	0.113524	0.026674	regulation of cellular metabolism	P	humanid.bg	3754	0.0950596	mouseid.bg	3383	0.0999527
GO:0048515	0.117066	0.02757	spermatid differentiation	P	humanid.bg	15	0.000379833	mouseid.bg	27	0.000797731
GO:0050900	0.117066	0.02757	immune cell migration	P	humanid.bg	15	0.000379833	mouseid.bg	27	0.000797731
GO:0000070	0.117066	0.027605	mitotic sister chromatid segregation	P	humanid.bg	145	0.00367172	mouseid.bg	92	0.00271819
GO:0019216	0.120765	0.028528	regulation of lipid metabolism	P	humanid.bg	11	0.000278544	mouseid.bg	22	0.000650003
GO:0030865	0.120765	0.028528	cortical cytoskeleton organization and biogenesis	P	humanid.bg	11	0.000278544	mouseid.bg	22	0.000650003
GO:0044275	0.121483	0.028749	cellular carbohydrate catabolism	P	humanid.bg	190	0.00481122	mouseid.bg	126	0.00372274
GO:0000819	0.122348	0.028988	sister chromatid segregation	P	humanid.bg	146	0.00369704	mouseid.bg	93	0.00274774
GO:0006576	0.123303	0.029249	biogenic amine metabolism	P	humanid.bg	65	0.00164594	mouseid.bg	81	0.00239319
GO:0009221	0.123876	0.029437	pyrimidine deoxyribonucleotide biosynthesis	P	humanid.bg	5	0.000126611	mouseid.bg	14	0.000413638
GO:0045445	0.123876	0.029437	myoblast differentiation	P	humanid.bg	5	0.000126611	mouseid.bg	14	0.000413638
GO:0016579	0.12735	0.030352	protein deubiquitination	P	humanid.bg	3	7.59667e-05	mouseid.bg	11	0.000325001
GO:0030516	0.12735	0.030352	regulation of axon extension	P	humanid.bg	3	7.59667e-05	mouseid.bg	11	0.000325001
GO:0048168	0.12735	0.030352	regulation of neuronal synaptic plasticity	P	humanid.bg	3	7.59667e-05	mouseid.bg	11	0.000325001
GO:0030307	0.127404	0.030512	positive regulation of cell growth	P	humanid.bg	10	0.000253222	mouseid.bg	1	2.95456e-05
GO:0045793	0.127404	0.030512	positive regulation of cell size	P	humanid.bg	10	0.000253222	mouseid.bg	1	2.95456e-05
GO:0048096	0.127404	0.030512	chromatin-mediated maintenance of transcription	P	humanid.bg	10	0.000253222	mouseid.bg	1	2.95456e-05
GO:0051128	0.127404	0.030544	regulation of cell organization and biogenesis	P	humanid.bg	45	0.0011395	mouseid.bg	60	0.00177274
GO:0000226	0.128117	0.030751	microtubule cytoskeleton organization and biogenesis	P	humanid.bg	81	0.0020511	mouseid.bg	97	0.00286592
GO:0006606	0.128491	0.030895	protein-nucleus import	P	humanid.bg	91	0.00230432	mouseid.bg	107	0.00316138
GO:0051170	0.128491	0.030895	nuclear import	P	humanid.bg	91	0.00230432	mouseid.bg	107	0.00316138
GO:0009219	0.130084	0.031351	pyrimidine deoxyribonucleotide metabolism	P	humanid.bg	12	0.000303867	mouseid.bg	23	0.000679549
GO:0048489	0.130084	0.031351	synaptic vesicle transport	P	humanid.bg	12	0.000303867	mouseid.bg	23	0.000679549
GO:0006260	0.132039	0.031878	DNA replication	P	humanid.bg	334	0.00845762	mouseid.bg	238	0.00703185
GO:0007157	0.133959	0.032379	heterophilic cell adhesion	P	humanid.bg	18	0.0004558	mouseid.bg	5	0.000147728
GO:0019319	0.136434	0.033054	hexose biosynthesis	P	humanid.bg	35	0.000886278	mouseid.bg	49	0.00144773
GO:0046165	0.136434	0.033054	alcohol biosynthesis	P	humanid.bg	35	0.000886278	mouseid.bg	49	0.00144773
GO:0046364	0.136434	0.033054	monosaccharide biosynthesis	P	humanid.bg	35	0.000886278	mouseid.bg	49	0.00144773
GO:0006029	0.136588	0.033168	proteoglycan metabolism	P	humanid.bg	25	0.000633056	mouseid.bg	38	0.00112273
GO:0010035	0.139097	0.033836	response to inorganic substance	P	humanid.bg	16	0.000405156	mouseid.bg	4	0.000118182
GO:0051180	0.139097	0.033836	vitamin transport	P	humanid.bg	16	0.000405156	mouseid.bg	4	0.000118182
GO:0009613	0.139573	0.034019	response to pest, pathogen or parasite	P	humanid.bg	601	0.0152187	mouseid.bg	583	0.0172251
GO:0006662	0.139573	0.034089	glycerol ether metabolism	P	humanid.bg	13	0.000329189	mouseid.bg	24	0.000709094
GO:0006775	0.139573	0.034089	fat-soluble vitamin metabolism	P	humanid.bg	13	0.000329189	mouseid.bg	24	0.000709094
GO:0046486	0.139573	0.034089	glycerolipid metabolism	P	humanid.bg	13	0.000329189	mouseid.bg	24	0.000709094
GO:0001707	0.144071	0.035289	mesoderm formation	P	humanid.bg	6	0.000151933	mouseid.bg	15	0.000443184
GO:0009263	0.144071	0.035289	deoxyribonucleotide biosynthesis	P	humanid.bg	6	0.000151933	mouseid.bg	15	0.000443184
GO:0017038	0.146925	0.03605	protein import	P	humanid.bg	104	0.00263351	mouseid.bg	119	0.00351593
GO:0051259	0.149534	0.036732	protein oligomerization	P	humanid.bg	14	0.000354511	mouseid.bg	25	0.00073864
GO:0006821	0.149887	0.036861	chloride transport	P	humanid.bg	92	0.00232964	mouseid.bg	107	0.00316138
GO:0016055	0.152165	0.037464	Wnt receptor signaling pathway	P	humanid.bg	136	0.00344382	mouseid.bg	150	0.00443184
GO:0008637	0.154125	0.038327	apoptotic mitochondrial changes	P	humanid.bg	10	0.000253222	mouseid.bg	20	0.000590912
GO:0001678	0.154125	0.038391	cell glucose homeostasis	P	humanid.bg	2	5.06445e-05	mouseid.bg	9	0.00026591
GO:0006090	0.154125	0.038391	pyruvate metabolism	P	humanid.bg	2	5.06445e-05	mouseid.bg	9	0.00026591
GO:0030010	0.154125	0.038391	establishment of cell polarity	P	humanid.bg	2	5.06445e-05	mouseid.bg	9	0.00026591
GO:0042055	0.154125	0.038391	neuron lineage restriction	P	humanid.bg	2	5.06445e-05	mouseid.bg	9	0.00026591
GO:0046903	0.154125	0.038391	secretion	P	humanid.bg	270	0.006837	mouseid.bg	277	0.00818413
GO:0050768	0.154125	0.038391	negative regulation of neurogenesis	P	humanid.bg	2	5.06445e-05	mouseid.bg	9	0.00026591
GO:0006368	0.154125	0.038417	RNA elongation from RNA polymerase II promoter	P	humanid.bg	7	0.000177256	mouseid.bg	0	0
GO:0006379	0.154125	0.038417	mRNA cleavage	P	humanid.bg	7	0.000177256	mouseid.bg	0	0
GO:0043152	0.154125	0.038417	induction of bacterial agglutination	P	humanid.bg	7	0.000177256	mouseid.bg	0	0
GO:0006950	0.154125	0.038423	response to stress	P	humanid.bg	1441	0.0364893	mouseid.bg	1335	0.0394434
GO:0016338	0.154276	0.038504	calcium-independent cell-cell adhesion	P	humanid.bg	21	0.000531767	mouseid.bg	33	0.000975004
GO:0007204	0.155087	0.03875	positive regulation of cytosolic calcium ion concentration	P	humanid.bg	51	0.00129143	mouseid.bg	26	0.000768185
GO:0015918	0.15563	0.038995	sterol transport	P	humanid.bg	4	0.000101289	mouseid.bg	12	0.000354547
GO:0030301	0.15563	0.038995	cholesterol transport	P	humanid.bg	4	0.000101289	mouseid.bg	12	0.000354547
GO:0045104	0.15563	0.038995	intermediate filament cytoskeleton organization and biogenesis	P	humanid.bg	4	0.000101289	mouseid.bg	12	0.000354547
GO:0048041	0.15563	0.038995	focal adhesion formation	P	humanid.bg	4	0.000101289	mouseid.bg	12	0.000354547
GO:0051223	0.156309	0.039275	regulation of protein transport	P	humanid.bg	15	0.000379833	mouseid.bg	26	0.000768185
GO:0030258	0.15685	0.039455	lipid modification	P	humanid.bg	31	0.000784989	mouseid.bg	44	0.00130001
GO:0006626	0.157817	0.039787	protein-mitochondrial targeting	P	humanid.bg	21	0.000531767	mouseid.bg	7	0.000206819
GO:0009065	0.157817	0.039787	glutamine family amino acid catabolism	P	humanid.bg	21	0.000531767	mouseid.bg	7	0.000206819
GO:0019731	0.157817	0.039787	antibacterial humoral response	P	humanid.bg	21	0.000531767	mouseid.bg	7	0.000206819
GO:0009059	0.159247	0.040237	macromolecule biosynthesis	P	humanid.bg	1157	0.0292978	mouseid.bg	1081	0.0319388
GO:0006984	0.161859	0.040988	ER-nuclear signaling pathway	P	humanid.bg	7	0.000177256	mouseid.bg	16	0.000472729
GO:0007339	0.161859	0.040988	binding of sperm to zona pellucida	P	humanid.bg	7	0.000177256	mouseid.bg	16	0.000472729
GO:0035036	0.161859	0.040988	sperm-egg recognition	P	humanid.bg	7	0.000177256	mouseid.bg	16	0.000472729
GO:0019538	0.165851	0.042092	protein metabolism	P	humanid.bg	6248	0.158213	mouseid.bg	5543	0.163771
GO:0009069	0.174275	0.044279	serine family amino acid metabolism	P	humanid.bg	72	0.0018232	mouseid.bg	41	0.00121137
GO:0030005	0.175069	0.04453	di-, tri-valent inorganic cation homeostasis	P	humanid.bg	75	0.00189917	mouseid.bg	89	0.00262956
GO:0007292	0.181092	0.046272	female gamete generation	P	humanid.bg	18	0.0004558	mouseid.bg	29	0.000856822
GO:0006054	0.181092	0.046426	N-acetylneuraminate metabolism	P	humanid.bg	1	2.53222e-05	mouseid.bg	7	0.000206819
GO:0009146	0.181092	0.046426	purine nucleoside triphosphate catabolism	P	humanid.bg	1	2.53222e-05	mouseid.bg	7	0.000206819
GO:0030002	0.181092	0.046426	anion homeostasis	P	humanid.bg	1	2.53222e-05	mouseid.bg	7	0.000206819
GO:0030449	0.181092	0.046426	regulation of complement activation	P	humanid.bg	1	2.53222e-05	mouseid.bg	7	0.000206819
GO:0046825	0.181092	0.046426	regulation of protein-nucleus export	P	humanid.bg	1	2.53222e-05	mouseid.bg	7	0.000206819
GO:0050854	0.181092	0.046426	regulation of antigen receptor mediated signaling pathway	P	humanid.bg	1	2.53222e-05	mouseid.bg	7	0.000206819
GO:0009211	0.181092	0.046469	pyrimidine deoxyribonucleoside triphosphate metabolism	P	humanid.bg	8	0.000202578	mouseid.bg	17	0.000502275
GO:0030593	0.183751	0.047411	neutrophil chemotaxis	P	humanid.bg	5	0.000126611	mouseid.bg	13	0.000384093
GO:0042386	0.183751	0.048134	hemocyte differentiation (sensu Arthropoda)	P	humanid.bg	9	0.0002279	mouseid.bg	1	2.95456e-05
GO:0008360	0.183751	0.048393	regulation of cell shape	P	humanid.bg	19	0.000481122	mouseid.bg	30	0.000886368
GO:0001667	0.183751	0.049198	ameboid cell migration	P	humanid.bg	0	0	mouseid.bg	5	0.000147728
GO:0001757	0.183751	0.049198	somite specification	P	humanid.bg	0	0	mouseid.bg	5	0.000147728
GO:0001779	0.183751	0.049198	natural killer cell differentiation	P	humanid.bg	0	0	mouseid.bg	5	0.000147728
GO:0001879	0.183751	0.049198	detection of yeast	P	humanid.bg	0	0	mouseid.bg	5	0.000147728
GO:0001885	0.183751	0.049198	endothelial cell development	P	humanid.bg	0	0	mouseid.bg	5	0.000147728
GO:0001886	0.183751	0.049198	endothelial cell morphogenesis	P	humanid.bg	0	0	mouseid.bg	5	0.000147728
GO:0001895	0.183751	0.049198	retinal homeostasis	P	humanid.bg	0	0	mouseid.bg	5	0.000147728
GO:0001913	0.183751	0.049198	T cell mediated cytotoxicity	P	humanid.bg	0	0	mouseid.bg	5	0.000147728
GO:0001914	0.183751	0.049198	regulation of T cell mediated cytotoxicity	P	humanid.bg	0	0	mouseid.bg	5	0.000147728
GO:0001916	0.183751	0.049198	positive regulation of T cell mediated cytotoxicity	P	humanid.bg	0	0	mouseid.bg	5	0.000147728
GO:0006620	0.183751	0.049198	posttranslational protein-membrane targeting	P	humanid.bg	0	0	mouseid.bg	5	0.000147728
GO:0007144	0.183751	0.049198	female meiosis I	P	humanid.bg	0	0	mouseid.bg	5	0.000147728
GO:0007225	0.183751	0.049198	patched ligand processing	P	humanid.bg	0	0	mouseid.bg	5	0.000147728
GO:0007288	0.183751	0.049198	sperm axoneme assembly	P	humanid.bg	0	0	mouseid.bg	5	0.000147728
GO:0009629	0.183751	0.049198	response to gravity	P	humanid.bg	0	0	mouseid.bg	5	0.000147728
GO:0009794	0.183751	0.049198	regulation of mitotic cell cycle, embryonic	P	humanid.bg	0	0	mouseid.bg	5	0.000147728
GO:0015724	0.183751	0.049198	formate transport	P	humanid.bg	0	0	mouseid.bg	5	0.000147728
GO:0015816	0.183751	0.049198	glycine transport	P	humanid.bg	0	0	mouseid.bg	5	0.000147728
GO:0019047	0.183751	0.049198	provirus integration	P	humanid.bg	0	0	mouseid.bg	5	0.000147728
GO:0019255	0.183751	0.049198	glucose 1-phosphate metabolism	P	humanid.bg	0	0	mouseid.bg	5	0.000147728
GO:0019915	0.183751	0.049198	lipid storage	P	humanid.bg	0	0	mouseid.bg	5	0.000147728
GO:0030069	0.183751	0.049198	lysogeny	P	humanid.bg	0	0	mouseid.bg	5	0.000147728
GO:0030422	0.183751	0.049198	RNA interference, production of siRNA	P	humanid.bg	0	0	mouseid.bg	5	0.000147728
GO:0030513	0.183751	0.049198	positive regulation of BMP signaling pathway	P	humanid.bg	0	0	mouseid.bg	5	0.000147728
GO:0030575	0.183751	0.049198	nuclear body organization and biogenesis	P	humanid.bg	0	0	mouseid.bg	5	0.000147728
GO:0030578	0.183751	0.049198	PML body organization and biogenesis	P	humanid.bg	0	0	mouseid.bg	5	0.000147728
GO:0031050	0.183751	0.049198	dsRNA fragmentation	P	humanid.bg	0	0	mouseid.bg	5	0.000147728
GO:0035082	0.183751	0.049198	axoneme biogenesis	P	humanid.bg	0	0	mouseid.bg	5	0.000147728
GO:0035084	0.183751	0.049198	flagellum axoneme biogenesis	P	humanid.bg	0	0	mouseid.bg	5	0.000147728
GO:0042074	0.183751	0.049198	cell migration during gastrulation	P	humanid.bg	0	0	mouseid.bg	5	0.000147728
GO:0042384	0.183751	0.049198	cilium biogenesis	P	humanid.bg	0	0	mouseid.bg	5	0.000147728
GO:0042404	0.183751	0.049198	thyroid hormone catabolism	P	humanid.bg	0	0	mouseid.bg	5	0.000147728
GO:0042416	0.183751	0.049198	dopamine biosynthesis	P	humanid.bg	0	0	mouseid.bg	5	0.000147728
GO:0043109	0.183751	0.049198	regulation of smoothened activity	P	humanid.bg	0	0	mouseid.bg	5	0.000147728
GO:0043331	0.183751	0.049198	response to dsRNA	P	humanid.bg	0	0	mouseid.bg	5	0.000147728
GO:0045083	0.183751	0.049198	negative regulation of interleukin-12 biosynthesis	P	humanid.bg	0	0	mouseid.bg	5	0.000147728
GO:0045448	0.183751	0.049198	mitotic cell cycle, embryonic	P	humanid.bg	0	0	mouseid.bg	5	0.000147728
GO:0045885	0.183751	0.049198	positive regulation of survival gene product activity	P	humanid.bg	0	0	mouseid.bg	5	0.000147728
GO:0050974	0.183751	0.049198	sensory transduction of mechanical stimulus	P	humanid.bg	0	0	mouseid.bg	5	0.000147728
GO:0051132	0.183751	0.049198	NK T cell activation	P	humanid.bg	0	0	mouseid.bg	5	0.000147728
GO:0051133	0.183751	0.049198	regulation of NK T cell activation	P	humanid.bg	0	0	mouseid.bg	5	0.000147728
GO:0051135	0.183751	0.049198	positive regulation of NK T cell activation	P	humanid.bg	0	0	mouseid.bg	5	0.000147728
GO:0050875	0.183751	0.049527	cellular physiological process	P	humanid.bg	19498	0.493733	mouseid.bg	16958	0.501034
GO:0030384	0.186629	0.050411	phosphoinositide metabolism	P	humanid.bg	20	0.000506445	mouseid.bg	31	0.000915913
GO:0016569	0.186629	0.050434	covalent chromatin modification	P	humanid.bg	30	0.000759667	mouseid.bg	42	0.00124091
GO:0016570	0.186629	0.050434	histone modification	P	humanid.bg	30	0.000759667	mouseid.bg	42	0.00124091
GO:0006468	0.18902	0.051172	protein amino acid phosphorylation	P	humanid.bg	1335	0.0338052	mouseid.bg	1235	0.0364888
GO:0000103	0.18902	0.051465	sulfate assimilation	P	humanid.bg	3	7.59667e-05	mouseid.bg	10	0.000295456
GO:0006791	0.18902	0.051465	sulfur utilization	P	humanid.bg	3	7.59667e-05	mouseid.bg	10	0.000295456
GO:0008631	0.18902	0.051465	induction of apoptosis by oxidative stress	P	humanid.bg	3	7.59667e-05	mouseid.bg	10	0.000295456
GO:0030299	0.18902	0.051465	cholesterol absorption	P	humanid.bg	3	7.59667e-05	mouseid.bg	10	0.000295456
GO:0035051	0.18902	0.051465	cardiac cell differentiation	P	humanid.bg	3	7.59667e-05	mouseid.bg	10	0.000295456
GO:0044241	0.18902	0.051465	lipid digestion	P	humanid.bg	3	7.59667e-05	mouseid.bg	10	0.000295456
GO:0046323	0.18902	0.051465	glucose import	P	humanid.bg	3	7.59667e-05	mouseid.bg	10	0.000295456
GO:0046324	0.18902	0.051465	regulation of glucose import	P	humanid.bg	3	7.59667e-05	mouseid.bg	10	0.000295456
GO:0009120	0.18902	0.051691	deoxyribonucleoside metabolism	P	humanid.bg	9	0.0002279	mouseid.bg	18	0.000531821
GO:0016486	0.18902	0.051691	peptide hormone processing	P	humanid.bg	9	0.0002279	mouseid.bg	18	0.000531821
GO:0043161	0.18902	0.051691	proteasomal ubiquitin-dependent protein catabolism	P	humanid.bg	9	0.0002279	mouseid.bg	18	0.000531821
GO:0030261	0.190758	0.052316	chromosome condensation	P	humanid.bg	139	0.00351979	mouseid.bg	91	0.00268865
GO:0007005	0.190758	0.052327	mitochondrion organization and biogenesis	P	humanid.bg	21	0.000531767	mouseid.bg	32	0.000945459
GO:0000082	0.19313	0.053032	G1/S transition of mitotic cell cycle	P	humanid.bg	61	0.00154466	mouseid.bg	74	0.00218637
GO:0044267	0.193549	0.05324	cellular protein metabolism	P	humanid.bg	6193	0.156821	mouseid.bg	5486	0.162087
GO:0006352	0.193549	0.053256	transcription initiation	P	humanid.bg	71	0.00179788	mouseid.bg	41	0.00121137
GO:0006221	0.193697	0.053351	pyrimidine nucleotide biosynthesis	P	humanid.bg	33	0.000835633	mouseid.bg	45	0.00132955
GO:0051169	0.194801	0.05371	nuclear transport	P	humanid.bg	148	0.00374769	mouseid.bg	159	0.00469775
GO:0007229	0.196034	0.054105	integrin-mediated signaling pathway	P	humanid.bg	121	0.00306399	mouseid.bg	133	0.00392956
GO:0044260	0.198701	0.054897	cellular macromolecule metabolism	P	humanid.bg	6616	0.167532	mouseid.bg	5852	0.172901
GO:0030595	0.199948	0.055358	immune cell chemotaxis	P	humanid.bg	15	0.000379833	mouseid.bg	25	0.00073864
GO:0046879	0.199948	0.055358	hormone secretion	P	humanid.bg	15	0.000379833	mouseid.bg	25	0.00073864
GO:0006515	0.199948	0.055438	misfolded or incompletely synthesized protein catabolism	P	humanid.bg	6	0.000151933	mouseid.bg	14	0.000413638
GO:0030433	0.199948	0.055438	ER-associated protein catabolism	P	humanid.bg	6	0.000151933	mouseid.bg	14	0.000413638
GO:0000302	0.203855	0.056636	response to reactive oxygen species	P	humanid.bg	10	0.000253222	mouseid.bg	19	0.000561366
GO:0051056	0.203855	0.056636	regulation of small GTPase mediated signal transduction	P	humanid.bg	10	0.000253222	mouseid.bg	19	0.000561366
GO:0044237	0.217423	0.060497	cellular metabolism	P	humanid.bg	14240	0.360588	mouseid.bg	11978	0.353897
GO:0043207	0.218249	0.060811	response to external biotic stimulus	P	humanid.bg	643	0.0162822	mouseid.bg	613	0.0181114
GO:0006633	0.218249	0.060862	fatty acid biosynthesis	P	humanid.bg	94	0.00238029	mouseid.bg	106	0.00313183
GO:0007173	0.218249	0.060911	epidermal growth factor receptor signaling pathway	P	humanid.bg	18	0.0004558	mouseid.bg	6	0.000177274
GO:0009991	0.220768	0.061676	response to extracellular stimulus	P	humanid.bg	23	0.000582411	mouseid.bg	9	0.00026591
GO:0007185	0.224389	0.062994	transmembrane receptor protein tyrosine phosphatase signaling pathway	P	humanid.bg	7	0.000177256	mouseid.bg	15	0.000443184
GO:0043026	0.224389	0.062994	regulation of caspase activation	P	humanid.bg	7	0.000177256	mouseid.bg	15	0.000443184
GO:0046488	0.224389	0.062994	phosphatidylinositol metabolism	P	humanid.bg	7	0.000177256	mouseid.bg	15	0.000443184
GO:0048167	0.224389	0.062994	regulation of synaptic plasticity	P	humanid.bg	7	0.000177256	mouseid.bg	15	0.000443184
GO:0006067	0.224389	0.063129	ethanol metabolism	P	humanid.bg	6	0.000151933	mouseid.bg	0	0
GO:0009068	0.224389	0.063129	aspartate family amino acid catabolism	P	humanid.bg	6	0.000151933	mouseid.bg	0	0
GO:0015879	0.224389	0.063129	carnitine transport	P	humanid.bg	6	0.000151933	mouseid.bg	0	0
GO:0018065	0.224389	0.063129	protein-cofactor linkage	P	humanid.bg	6	0.000151933	mouseid.bg	0	0
GO:0043088	0.224389	0.063129	regulation of Cdc42 GTPase activity	P	humanid.bg	6	0.000151933	mouseid.bg	0	0
GO:0006691	0.225313	0.063579	leukotriene metabolism	P	humanid.bg	18	0.0004558	mouseid.bg	28	0.000827276
GO:0017156	0.225604	0.063883	calcium ion-dependent exocytosis	P	humanid.bg	4	0.000101289	mouseid.bg	11	0.000325001
GO:0042130	0.225604	0.063883	negative regulation of T cell proliferation	P	humanid.bg	4	0.000101289	mouseid.bg	11	0.000325001
GO:0042307	0.225604	0.063883	positive regulation of protein-nucleus import	P	humanid.bg	4	0.000101289	mouseid.bg	11	0.000325001
GO:0046824	0.225604	0.063883	positive regulation of nucleocytoplasmic transport	P	humanid.bg	4	0.000101289	mouseid.bg	11	0.000325001
GO:0050769	0.225604	0.063883	positive regulation of neurogenesis	P	humanid.bg	4	0.000101289	mouseid.bg	11	0.000325001
GO:0051222	0.225604	0.063883	positive regulation of protein transport	P	humanid.bg	4	0.000101289	mouseid.bg	11	0.000325001
GO:0009064	0.231221	0.065701	glutamine family amino acid metabolism	P	humanid.bg	74	0.00187384	mouseid.bg	44	0.00130001
GO:0007131	0.231593	0.065872	meiotic recombination	P	humanid.bg	26	0.000658378	mouseid.bg	11	0.000325001
GO:0006259	0.231614	0.065943	DNA metabolism	P	humanid.bg	1193	0.0302094	mouseid.bg	944	0.027891
GO:0042060	0.232067	0.066137	wound healing	P	humanid.bg	201	0.00508977	mouseid.bg	140	0.00413638
GO:0007020	0.233054	0.066484	microtubule nucleation	P	humanid.bg	16	0.000405156	mouseid.bg	5	0.000147728
GO:0006874	0.2332	0.066591	calcium ion homeostasis	P	humanid.bg	31	0.000784989	mouseid.bg	42	0.00124091
GO:0001573	0.234302	0.067235	ganglioside metabolism	P	humanid.bg	2	5.06445e-05	mouseid.bg	8	0.000236365
GO:0001659	0.234302	0.067235	thermoregulation	P	humanid.bg	2	5.06445e-05	mouseid.bg	8	0.000236365
GO:0006235	0.234302	0.067235	dTTP biosynthesis	P	humanid.bg	2	5.06445e-05	mouseid.bg	8	0.000236365
GO:0009148	0.234302	0.067235	pyrimidine nucleoside triphosphate biosynthesis	P	humanid.bg	2	5.06445e-05	mouseid.bg	8	0.000236365
GO:0009154	0.234302	0.067235	purine ribonucleotide catabolism	P	humanid.bg	2	5.06445e-05	mouseid.bg	8	0.000236365
GO:0009202	0.234302	0.067235	deoxyribonucleoside triphosphate biosynthesis	P	humanid.bg	2	5.06445e-05	mouseid.bg	8	0.000236365
GO:0009212	0.234302	0.067235	pyrimidine deoxyribonucleoside triphosphate biosynthesis	P	humanid.bg	2	5.06445e-05	mouseid.bg	8	0.000236365
GO:0042632	0.234302	0.067235	cholesterol homeostasis	P	humanid.bg	2	5.06445e-05	mouseid.bg	8	0.000236365
GO:0046075	0.234302	0.067235	dTTP metabolism	P	humanid.bg	2	5.06445e-05	mouseid.bg	8	0.000236365
GO:0030705	0.237151	0.068386	cytoskeleton-dependent intracellular transport	P	humanid.bg	204	0.00516573	mouseid.bg	210	0.00620457
GO:0006412	0.237229	0.068475	protein biosynthesis	P	humanid.bg	1038	0.0262845	mouseid.bg	965	0.0285115
GO:0007223	0.237244	0.068546	frizzled-2 signaling pathway	P	humanid.bg	33	0.000835633	mouseid.bg	44	0.00130001
GO:0046365	0.237418	0.068663	monosaccharide catabolism	P	humanid.bg	167	0.00422881	mouseid.bg	114	0.0033682
GO:0009593	0.241954	0.070043	detection of chemical substance	P	humanid.bg	8	0.000202578	mouseid.bg	16	0.000472729
GO:0044238	0.242282	0.070206	primary metabolism	P	humanid.bg	13104	0.331822	mouseid.bg	11446	0.338179
GO:0006760	0.242844	0.070437	folic acid and derivative metabolism	P	humanid.bg	38	0.000962245	mouseid.bg	19	0.000561366
GO:0016478	0.247225	0.071812	negative regulation of translation	P	humanid.bg	14	0.000354511	mouseid.bg	4	0.000118182
GO:0042554	0.247225	0.071812	superoxide release	P	humanid.bg	14	0.000354511	mouseid.bg	4	0.000118182
GO:0008015	0.248892	0.072401	circulation	P	humanid.bg	114	0.00288673	mouseid.bg	74	0.00218637
GO:0006013	0.252731	0.073589	mannose metabolism	P	humanid.bg	14	0.000354511	mouseid.bg	23	0.000679549
GO:0006875	0.257542	0.075062	metal ion homeostasis	P	humanid.bg	81	0.0020511	mouseid.bg	92	0.00271819
GO:0000186	0.258055	0.075393	activation of MAPKK	P	humanid.bg	5	0.000126611	mouseid.bg	12	0.000354547
GO:0006432	0.258055	0.075393	phenylalanyl-tRNA aminoacylation	P	humanid.bg	5	0.000126611	mouseid.bg	12	0.000354547
GO:0006548	0.258055	0.075393	histidine catabolism	P	humanid.bg	5	0.000126611	mouseid.bg	12	0.000354547
GO:0009077	0.258055	0.075393	histidine family amino acid catabolism	P	humanid.bg	5	0.000126611	mouseid.bg	12	0.000354547
GO:0001562	0.259343	0.075988	response to protozoa	P	humanid.bg	8	0.000202578	mouseid.bg	1	2.95456e-05
GO:0006359	0.259343	0.075988	regulation of transcription from RNA polymerase III promoter	P	humanid.bg	8	0.000202578	mouseid.bg	1	2.95456e-05
GO:0006376	0.260749	0.076583	mRNA splice site selection	P	humanid.bg	9	0.0002279	mouseid.bg	17	0.000502275
GO:0006641	0.260749	0.076583	triacylglycerol metabolism	P	humanid.bg	9	0.0002279	mouseid.bg	17	0.000502275
GO:0046125	0.260749	0.076583	pyrimidine deoxyribonucleoside metabolism	P	humanid.bg	9	0.0002279	mouseid.bg	17	0.000502275
GO:0009310	0.26091	0.076777	amine catabolism	P	humanid.bg	73	0.00184852	mouseid.bg	84	0.00248183
GO:0019320	0.261377	0.076988	hexose catabolism	P	humanid.bg	166	0.00420349	mouseid.bg	114	0.0033682
GO:0006367	0.262956	0.077527	transcription initiation from RNA polymerase II promoter	P	humanid.bg	42	0.00106353	mouseid.bg	22	0.000650003
GO:0019395	0.263353	0.077718	fatty acid oxidation	P	humanid.bg	25	0.000633056	mouseid.bg	35	0.0010341
GO:0006706	0.265378	0.078502	steroid catabolism	P	humanid.bg	10	0.000253222	mouseid.bg	2	5.90912e-05
GO:0009756	0.265378	0.078502	carbohydrate mediated signaling	P	humanid.bg	10	0.000253222	mouseid.bg	2	5.90912e-05
GO:0019732	0.265378	0.078502	antifungal humoral response	P	humanid.bg	10	0.000253222	mouseid.bg	2	5.90912e-05
GO:0019734	0.265378	0.078502	antifungal humoral response (sensu Vertebrata)	P	humanid.bg	10	0.000253222	mouseid.bg	2	5.90912e-05
GO:0006959	0.266317	0.078967	humoral immune response	P	humanid.bg	207	0.0052417	mouseid.bg	146	0.00431366
GO:0001709	0.271021	0.080476	cell fate determination	P	humanid.bg	16	0.000405156	mouseid.bg	25	0.00073864
GO:0006635	0.271021	0.080476	fatty acid beta-oxidation	P	humanid.bg	16	0.000405156	mouseid.bg	25	0.00073864
GO:0050790	0.273206	0.08124	regulation of enzyme activity	P	humanid.bg	266	0.00673571	mouseid.bg	266	0.00785913
GO:0016197	0.275562	0.082018	endosome transport	P	humanid.bg	28	0.000709022	mouseid.bg	38	0.00112273
GO:0015988	0.277336	0.082624	energy coupled proton transport, against electrochemical gradient	P	humanid.bg	10	0.000253222	mouseid.bg	18	0.000531821
GO:0009618	0.280224	0.083563	response to pathogenic bacteria	P	humanid.bg	17	0.000430478	mouseid.bg	26	0.000768185
GO:0046164	0.280858	0.083831	alcohol catabolism	P	humanid.bg	173	0.00438074	mouseid.bg	120	0.00354547
GO:0000098	0.281121	0.085306	sulfur amino acid catabolism	P	humanid.bg	1	2.53222e-05	mouseid.bg	6	0.000177274
GO:0001522	0.281121	0.085306	pseudouridine synthesis	P	humanid.bg	1	2.53222e-05	mouseid.bg	6	0.000177274
GO:0006610	0.281121	0.085306	ribosomal protein-nucleus import	P	humanid.bg	1	2.53222e-05	mouseid.bg	6	0.000177274
GO:0006868	0.281121	0.085306	L-glutamine transport	P	humanid.bg	1	2.53222e-05	mouseid.bg	6	0.000177274
GO:0006882	0.281121	0.085306	zinc ion homeostasis	P	humanid.bg	1	2.53222e-05	mouseid.bg	6	0.000177274
GO:0007199	0.281121	0.085306	G-protein signaling, coupled to cGMP nucleotide second messenger	P	humanid.bg	1	2.53222e-05	mouseid.bg	6	0.000177274
GO:0008045	0.281121	0.085306	motor axon guidance	P	humanid.bg	1	2.53222e-05	mouseid.bg	6	0.000177274
GO:0015860	0.281121	0.085306	purine nucleoside transport	P	humanid.bg	1	2.53222e-05	mouseid.bg	6	0.000177274
GO:0015909	0.281121	0.085306	long-chain fatty acid transport	P	humanid.bg	1	2.53222e-05	mouseid.bg	6	0.000177274
GO:0016046	0.281121	0.085306	detection of fungi	P	humanid.bg	1	2.53222e-05	mouseid.bg	6	0.000177274
GO:0016188	0.281121	0.085306	synaptic vesicle maturation	P	humanid.bg	1	2.53222e-05	mouseid.bg	6	0.000177274
GO:0019852	0.281121	0.085306	L-ascorbic acid metabolism	P	humanid.bg	1	2.53222e-05	mouseid.bg	6	0.000177274
GO:0030517	0.281121	0.085306	negative regulation of axon extension	P	humanid.bg	1	2.53222e-05	mouseid.bg	6	0.000177274
GO:0043029	0.281121	0.085306	T cell homeostasis	P	humanid.bg	1	2.53222e-05	mouseid.bg	6	0.000177274
GO:0044273	0.281121	0.085306	sulfur compound catabolism	P	humanid.bg	1	2.53222e-05	mouseid.bg	6	0.000177274
GO:0045010	0.281121	0.085306	actin nucleation	P	humanid.bg	1	2.53222e-05	mouseid.bg	6	0.000177274
GO:0045347	0.281121	0.085306	negative regulation of MHC class II biosynthesis	P	humanid.bg	1	2.53222e-05	mouseid.bg	6	0.000177274
GO:0050771	0.281121	0.085306	negative regulation of axonogenesis	P	humanid.bg	1	2.53222e-05	mouseid.bg	6	0.000177274
GO:0007018	0.281121	0.085411	microtubule-based movement	P	humanid.bg	204	0.00516573	mouseid.bg	208	0.00614548
GO:0006541	0.281365	0.085564	glutamine metabolism	P	humanid.bg	43	0.00108886	mouseid.bg	23	0.000679549
GO:0015991	0.282011	0.085919	ATP hydrolysis coupled proton transport	P	humanid.bg	6	0.000151933	mouseid.bg	13	0.000384093
GO:0045017	0.282011	0.085919	glycerolipid biosynthesis	P	humanid.bg	6	0.000151933	mouseid.bg	13	0.000384093
GO:0046504	0.282011	0.085919	glycerol ether biosynthesis	P	humanid.bg	6	0.000151933	mouseid.bg	13	0.000384093
GO:0030902	0.282389	0.0863	hindbrain development	P	humanid.bg	3	7.59667e-05	mouseid.bg	9	0.00026591
GO:0045342	0.282389	0.0863	MHC class II biosynthesis	P	humanid.bg	3	7.59667e-05	mouseid.bg	9	0.00026591
GO:0045346	0.282389	0.0863	regulation of MHC class II biosynthesis	P	humanid.bg	3	7.59667e-05	mouseid.bg	9	0.00026591
GO:0051046	0.282389	0.086431	regulation of secretion	P	humanid.bg	18	0.0004558	mouseid.bg	27	0.000797731
GO:0006790	0.283197	0.086758	sulfur metabolism	P	humanid.bg	86	0.00217771	mouseid.bg	96	0.00283638
GO:0006511	0.284829	0.087378	ubiquitin-dependent protein catabolism	P	humanid.bg	243	0.0061533	mouseid.bg	244	0.00720912
GO:0019941	0.284829	0.087378	modification-dependent protein catabolism	P	humanid.bg	243	0.0061533	mouseid.bg	244	0.00720912
GO:0042559	0.292374	0.089816	pteridine and derivative biosynthesis	P	humanid.bg	34	0.000860956	mouseid.bg	17	0.000502275
GO:0006508	0.292539	0.08999	proteolysis and peptidolysis	P	humanid.bg	1301	0.0329442	mouseid.bg	1193	0.0352479
GO:0044257	0.292539	0.08999	cellular protein catabolism	P	humanid.bg	1301	0.0329442	mouseid.bg	1193	0.0352479
GO:0019752	0.29495	0.090856	carboxylic acid metabolism	P	humanid.bg	767	0.0194221	mouseid.bg	718	0.0212137
GO:0006022	0.295852	0.091217	aminoglycan metabolism	P	humanid.bg	47	0.00119014	mouseid.bg	26	0.000768185
GO:0006213	0.302215	0.093306	pyrimidine nucleoside metabolism	P	humanid.bg	12	0.000303867	mouseid.bg	20	0.000590912
GO:0051051	0.302215	0.093306	negative regulation of transport	P	humanid.bg	12	0.000303867	mouseid.bg	20	0.000590912
GO:0006023	0.302698	0.093583	aminoglycan biosynthesis	P	humanid.bg	20	0.000506445	mouseid.bg	8	0.000236365
GO:0016070	0.30276	0.093687	RNA metabolism	P	humanid.bg	704	0.0178268	mouseid.bg	548	0.016191
GO:0009056	0.303195	0.093907	catabolism	P	humanid.bg	1886	0.0477577	mouseid.bg	1708	0.0504639
GO:0006081	0.303873	0.094245	aldehyde metabolism	P	humanid.bg	15	0.000379833	mouseid.bg	5	0.000147728
GO:0007257	0.303873	0.094245	activation of JNK	P	humanid.bg	15	0.000379833	mouseid.bg	5	0.000147728
GO:0006084	0.30423	0.094484	acetyl-CoA metabolism	P	humanid.bg	58	0.00146869	mouseid.bg	68	0.0020091
GO:0007129	0.305608	0.095469	synapsis	P	humanid.bg	7	0.000177256	mouseid.bg	14	0.000413638
GO:0016202	0.305608	0.095469	regulation of myogenesis	P	humanid.bg	7	0.000177256	mouseid.bg	14	0.000413638
GO:0001675	0.305608	0.097133	acrosome formation	P	humanid.bg	0	0	mouseid.bg	4	0.000118182
GO:0001844	0.305608	0.097133	protein insertion into mitochondrial membrane during induction of apoptosis	P	humanid.bg	0	0	mouseid.bg	4	0.000118182
GO:0001887	0.305608	0.097133	selenium metabolism	P	humanid.bg	0	0	mouseid.bg	4	0.000118182
GO:0006299	0.305608	0.097133	short patch mismatch repair system	P	humanid.bg	0	0	mouseid.bg	4	0.000118182
GO:0006925	0.305608	0.097133	programmed cell death, inflammatory cells	P	humanid.bg	0	0	mouseid.bg	4	0.000118182
GO:0007000	0.305608	0.097133	nucleolus organization and biogenesis	P	humanid.bg	0	0	mouseid.bg	4	0.000118182
GO:0007042	0.305608	0.097133	lysosomal lumen acidification	P	humanid.bg	0	0	mouseid.bg	4	0.000118182
GO:0007060	0.305608	0.097133	male meiosis chromosome segregation	P	humanid.bg	0	0	mouseid.bg	4	0.000118182
GO:0007400	0.305608	0.097133	neuroblast fate determination	P	humanid.bg	0	0	mouseid.bg	4	0.000118182
GO:0007522	0.305608	0.097133	visceral muscle development	P	humanid.bg	0	0	mouseid.bg	4	0.000118182
GO:0009950	0.305608	0.097133	dorsal/ventral axis specification	P	humanid.bg	0	0	mouseid.bg	4	0.000118182
GO:0015872	0.305608	0.097133	dopamine transport	P	humanid.bg	0	0	mouseid.bg	4	0.000118182
GO:0015914	0.305608	0.097133	phospholipid transport	P	humanid.bg	0	0	mouseid.bg	4	0.000118182
GO:0015938	0.305608	0.097133	coenzyme A catabolism	P	humanid.bg	0	0	mouseid.bg	4	0.000118182
GO:0016048	0.305608	0.097133	detection of temperature	P	humanid.bg	0	0	mouseid.bg	4	0.000118182
GO:0019441	0.305608	0.097133	tryptophan catabolism to kynurenine	P	humanid.bg	0	0	mouseid.bg	4	0.000118182
GO:0019853	0.305608	0.097133	L-ascorbic acid biosynthesis	P	humanid.bg	0	0	mouseid.bg	4	0.000118182
GO:0030320	0.305608	0.097133	monovalent inorganic anion homeostasis	P	humanid.bg	0	0	mouseid.bg	4	0.000118182
GO:0030501	0.305608	0.097133	positive regulation of bone mineralization	P	humanid.bg	0	0	mouseid.bg	4	0.000118182
GO:0030538	0.305608	0.097133	embryonic genitalia morphogenesis	P	humanid.bg	0	0	mouseid.bg	4	0.000118182
GO:0030858	0.305608	0.097133	positive regulation of epithelial cell differentiation	P	humanid.bg	0	0	mouseid.bg	4	0.000118182
GO:0035117	0.305608	0.097133	embryonic arm morphogenesis	P	humanid.bg	0	0	mouseid.bg	4	0.000118182
GO:0035140	0.305608	0.097133	arm morphogenesis	P	humanid.bg	0	0	mouseid.bg	4	0.000118182
GO:0042359	0.305608	0.097133	vitamin D metabolism	P	humanid.bg	0	0	mouseid.bg	4	0.000118182
GO:0045198	0.305608	0.097133	establishment of epithelial cell polarity	P	humanid.bg	0	0	mouseid.bg	4	0.000118182
GO:0045332	0.305608	0.097133	phospholipid translocation	P	humanid.bg	0	0	mouseid.bg	4	0.000118182
GO:0045778	0.305608	0.097133	positive regulation of ossification	P	humanid.bg	0	0	mouseid.bg	4	0.000118182
GO:0045950	0.305608	0.097133	negative regulation of mitotic recombination	P	humanid.bg	0	0	mouseid.bg	4	0.000118182
GO:0046852	0.305608	0.097133	positive regulation of bone remodeling	P	humanid.bg	0	0	mouseid.bg	4	0.000118182
GO:0048339	0.305608	0.097133	paraxial mesoderm development	P	humanid.bg	0	0	mouseid.bg	4	0.000118182
GO:0048340	0.305608	0.097133	paraxial mesoderm morphogenesis	P	humanid.bg	0	0	mouseid.bg	4	0.000118182
GO:0051204	0.305608	0.097133	protein insertion into mitochondrial membrane	P	humanid.bg	0	0	mouseid.bg	4	0.000118182
GO:0006182	0.305608	0.098004	cGMP biosynthesis	P	humanid.bg	13	0.000329189	mouseid.bg	21	0.000620457
GO:0006638	0.305608	0.098004	neutral lipid metabolism	P	humanid.bg	13	0.000329189	mouseid.bg	21	0.000620457
GO:0006639	0.305608	0.098004	acylglycerol metabolism	P	humanid.bg	13	0.000329189	mouseid.bg	21	0.000620457
GO:0006544	0.307012	0.098627	glycine metabolism	P	humanid.bg	38	0.000962245	mouseid.bg	20	0.000590912
GO:0006082	0.313315	0.10074	organic acid metabolism	P	humanid.bg	769	0.0194728	mouseid.bg	718	0.0212137
GO:0051325	0.314023	0.1011	interphase	P	humanid.bg	87	0.00220303	mouseid.bg	96	0.00283638
GO:0051329	0.314023	0.1011	interphase of mitotic cell cycle	P	humanid.bg	87	0.00220303	mouseid.bg	96	0.00283638
GO:0007350	0.320003	0.10325	blastoderm segmentation	P	humanid.bg	4	0.000101289	mouseid.bg	10	0.000295456
GO:0007566	0.320003	0.10325	embryo implantation	P	humanid.bg	4	0.000101289	mouseid.bg	10	0.000295456
GO:0042177	0.320003	0.10325	negative regulation of protein catabolism	P	humanid.bg	4	0.000101289	mouseid.bg	10	0.000295456
GO:0006637	0.322076	0.1041	acyl-CoA metabolism	P	humanid.bg	8	0.000202578	mouseid.bg	15	0.000443184
GO:0000090	0.323536	0.10489	mitotic anaphase	P	humanid.bg	5	0.000126611	mouseid.bg	0	0
GO:0006069	0.323536	0.10489	ethanol oxidation	P	humanid.bg	5	0.000126611	mouseid.bg	0	0
GO:0006538	0.323536	0.10489	glutamate catabolism	P	humanid.bg	5	0.000126611	mouseid.bg	0	0
GO:0007025	0.323536	0.10489	beta-tubulin folding	P	humanid.bg	5	0.000126611	mouseid.bg	0	0
GO:0015884	0.323536	0.10489	folic acid transport	P	humanid.bg	5	0.000126611	mouseid.bg	0	0
GO:0051322	0.323536	0.10489	anaphase	P	humanid.bg	5	0.000126611	mouseid.bg	0	0
GO:0009615	0.342705	0.11149	response to virus	P	humanid.bg	46	0.00116482	mouseid.bg	26	0.000768185
GO:0030203	0.342705	0.11149	glycosaminoglycan metabolism	P	humanid.bg	46	0.00116482	mouseid.bg	26	0.000768185
GO:0006833	0.34328	0.11187	water transport	P	humanid.bg	9	0.0002279	mouseid.bg	16	0.000472729
GO:0042044	0.34328	0.11187	fluid transport	P	humanid.bg	9	0.0002279	mouseid.bg	16	0.000472729
GO:0006979	0.343388	0.11205	response to oxidative stress	P	humanid.bg	63	0.0015953	mouseid.bg	72	0.00212728
GO:0006325	0.347257	0.11341	establishment and/or maintenance of chromatin architecture	P	humanid.bg	374	0.00947051	mouseid.bg	361	0.010666
GO:0006777	0.350296	0.11455	Mo-molybdopterin cofactor biosynthesis	P	humanid.bg	24	0.000607733	mouseid.bg	11	0.000325001
GO:0019720	0.350296	0.11455	Mo-molybdopterin cofactor metabolism	P	humanid.bg	24	0.000607733	mouseid.bg	11	0.000325001
GO:0006220	0.351227	0.11511	pyrimidine nucleotide metabolism	P	humanid.bg	45	0.0011395	mouseid.bg	54	0.00159546
GO:0000910	0.351227	0.11519	cytokinesis	P	humanid.bg	231	0.00584943	mouseid.bg	168	0.00496366
GO:0009116	0.351227	0.1152	nucleoside metabolism	P	humanid.bg	48	0.00121547	mouseid.bg	57	0.0016841
GO:0005975	0.353828	0.11622	carbohydrate metabolism	P	humanid.bg	921	0.0233218	mouseid.bg	730	0.0215683
GO:0000002	0.353828	0.11665	mitochondrial genome maintenance	P	humanid.bg	2	5.06445e-05	mouseid.bg	7	0.000206819
GO:0008589	0.353828	0.11665	regulation of smoothened signaling pathway	P	humanid.bg	2	5.06445e-05	mouseid.bg	7	0.000206819
GO:0015802	0.353828	0.11665	basic amino acid transport	P	humanid.bg	2	5.06445e-05	mouseid.bg	7	0.000206819
GO:0019307	0.353828	0.11665	mannose biosynthesis	P	humanid.bg	2	5.06445e-05	mouseid.bg	7	0.000206819
GO:0042574	0.353828	0.11665	retinal metabolism	P	humanid.bg	2	5.06445e-05	mouseid.bg	7	0.000206819
GO:0043288	0.353828	0.11665	apocarotenoid metabolism	P	humanid.bg	2	5.06445e-05	mouseid.bg	7	0.000206819
GO:0045661	0.353828	0.11665	regulation of myoblast differentiation	P	humanid.bg	2	5.06445e-05	mouseid.bg	7	0.000206819
GO:0046626	0.353828	0.11665	regulation of insulin receptor signaling pathway	P	humanid.bg	2	5.06445e-05	mouseid.bg	7	0.000206819
GO:0046716	0.353828	0.11665	muscle maintenance	P	humanid.bg	2	5.06445e-05	mouseid.bg	7	0.000206819
GO:0006916	0.354381	0.11738	anti-apoptosis	P	humanid.bg	129	0.00326657	mouseid.bg	135	0.00398865
GO:0007160	0.354381	0.11738	cell-matrix adhesion	P	humanid.bg	129	0.00326657	mouseid.bg	135	0.00398865
GO:0006334	0.355319	0.11812	nucleosome assembly	P	humanid.bg	145	0.00367172	mouseid.bg	150	0.00443184
GO:0009895	0.355319	0.11812	negative regulation of catabolism	P	humanid.bg	5	0.000126611	mouseid.bg	11	0.000325001
GO:0042573	0.355319	0.11812	retinoic acid metabolism	P	humanid.bg	5	0.000126611	mouseid.bg	11	0.000325001
GO:0050821	0.355319	0.11814	protein stabilization	P	humanid.bg	16	0.000405156	mouseid.bg	6	0.000177274
GO:0016525	0.357182	0.11886	negative regulation of angiogenesis	P	humanid.bg	10	0.000253222	mouseid.bg	17	0.000502275
GO:0016049	0.35733	0.11904	cell growth	P	humanid.bg	199	0.00503912	mouseid.bg	143	0.00422502
GO:0042255	0.35733	0.11911	ribosome assembly	P	humanid.bg	9	0.0002279	mouseid.bg	2	5.90912e-05
GO:0000387	0.359424	0.12001	spliceosomal snRNP biogenesis	P	humanid.bg	7	0.000177256	mouseid.bg	1	2.95456e-05
GO:0005513	0.359424	0.12001	calcium ion sensing	P	humanid.bg	7	0.000177256	mouseid.bg	1	2.95456e-05
GO:0006021	0.359424	0.12001	myo-inositol biosynthesis	P	humanid.bg	7	0.000177256	mouseid.bg	1	2.95456e-05
GO:0009894	0.363095	0.12144	regulation of catabolism	P	humanid.bg	20	0.000506445	mouseid.bg	28	0.000827276
GO:0006024	0.376951	0.12618	glycosaminoglycan biosynthesis	P	humanid.bg	19	0.000481122	mouseid.bg	8	0.000236365
GO:0046839	0.390813	0.13093	phospholipid dephosphorylation	P	humanid.bg	25	0.000633056	mouseid.bg	33	0.000975004
GO:0030073	0.390858	0.13111	insulin secretion	P	humanid.bg	6	0.000151933	mouseid.bg	12	0.000354547
GO:0048004	0.390858	0.13111	antigen presentation, endogenous peptide antigen	P	humanid.bg	6	0.000151933	mouseid.bg	12	0.000354547
GO:0009117	0.393758	0.13233	nucleotide metabolism	P	humanid.bg	374	0.00947051	mouseid.bg	359	0.0106069
GO:0000050	0.393758	0.13246	urea cycle	P	humanid.bg	14	0.000354511	mouseid.bg	5	0.000147728
GO:0016567	0.393758	0.13247	protein ubiquitination	P	humanid.bg	673	0.0170419	mouseid.bg	528	0.0156001
GO:0044249	0.397018	0.13377	cellular biosynthesis	P	humanid.bg	1881	0.0476311	mouseid.bg	1694	0.0500502
GO:0007205	0.397018	0.13379	protein kinase C activation	P	humanid.bg	52	0.00131676	mouseid.bg	31	0.000915913
GO:0042558	0.398615	0.13444	pteridine and derivative metabolism	P	humanid.bg	38	0.000962245	mouseid.bg	21	0.000620457
GO:0009583	0.399023	0.13469	detection of light	P	humanid.bg	28	0.000709022	mouseid.bg	36	0.00106364
GO:0016053	0.409532	0.13841	organic acid biosynthesis	P	humanid.bg	106	0.00268416	mouseid.bg	112	0.00330911
GO:0046394	0.409532	0.13841	carboxylic acid biosynthesis	P	humanid.bg	106	0.00268416	mouseid.bg	112	0.00330911
GO:0000187	0.413337	0.13987	activation of MAPK	P	humanid.bg	36	0.0009116	mouseid.bg	44	0.00130001
GO:0006650	0.41382	0.14015	glycerophospholipid metabolism	P	humanid.bg	37	0.000936922	mouseid.bg	45	0.00132955
GO:0006360	0.419366	0.14242	transcription from RNA polymerase I promoter	P	humanid.bg	7	0.000177256	mouseid.bg	13	0.000384093
GO:0006829	0.419366	0.14242	zinc ion transport	P	humanid.bg	7	0.000177256	mouseid.bg	13	0.000384093
GO:0008088	0.419366	0.14242	axon cargo transport	P	humanid.bg	7	0.000177256	mouseid.bg	13	0.000384093
GO:0009133	0.419366	0.1427	nucleoside diphosphate biosynthesis	P	humanid.bg	3	7.59667e-05	mouseid.bg	8	0.000236365
GO:0030011	0.419366	0.1427	maintenance of cell polarity	P	humanid.bg	3	7.59667e-05	mouseid.bg	8	0.000236365
GO:0035090	0.419366	0.1427	maintenance of apical/basal cell polarity	P	humanid.bg	3	7.59667e-05	mouseid.bg	8	0.000236365
GO:0045410	0.419366	0.1427	positive regulation of interleukin-6 biosynthesis	P	humanid.bg	3	7.59667e-05	mouseid.bg	8	0.000236365
GO:0016999	0.419366	0.14303	antibiotic metabolism	P	humanid.bg	17	0.000430478	mouseid.bg	7	0.000206819
GO:0017000	0.419366	0.14303	antibiotic biosynthesis	P	humanid.bg	17	0.000430478	mouseid.bg	7	0.000206819
GO:0009058	0.423827	0.14473	biosynthesis	P	humanid.bg	2129	0.053911	mouseid.bg	1909	0.0564025
GO:0030001	0.42459	0.14511	metal ion transport	P	humanid.bg	718	0.0181814	mouseid.bg	666	0.0196774
GO:0045859	0.425382	0.14556	regulation of protein kinase activity	P	humanid.bg	117	0.0029627	mouseid.bg	122	0.00360456
GO:0051338	0.425382	0.14556	regulation of transferase activity	P	humanid.bg	117	0.0029627	mouseid.bg	122	0.00360456
GO:0006000	0.43557	0.14923	fructose metabolism	P	humanid.bg	23	0.000582411	mouseid.bg	11	0.000325001
GO:0006921	0.443956	0.15229	disassembly of cell structures during apoptosis	P	humanid.bg	8	0.000202578	mouseid.bg	14	0.000413638
GO:0042403	0.443956	0.15229	thyroid hormone metabolism	P	humanid.bg	8	0.000202578	mouseid.bg	14	0.000413638
GO:0005988	0.453105	0.15632	lactose metabolism	P	humanid.bg	1	2.53222e-05	mouseid.bg	5	0.000147728
GO:0005989	0.453105	0.15632	lactose biosynthesis	P	humanid.bg	1	2.53222e-05	mouseid.bg	5	0.000147728
GO:0006208	0.453105	0.15632	pyrimidine base catabolism	P	humanid.bg	1	2.53222e-05	mouseid.bg	5	0.000147728
GO:0009612	0.453105	0.15632	response to mechanical stimulus	P	humanid.bg	1	2.53222e-05	mouseid.bg	5	0.000147728
GO:0030238	0.453105	0.15632	male sex determination	P	humanid.bg	1	2.53222e-05	mouseid.bg	5	0.000147728
GO:0030327	0.453105	0.15632	prenylated protein catabolism	P	humanid.bg	1	2.53222e-05	mouseid.bg	5	0.000147728
GO:0040009	0.453105	0.15632	regulation of growth rate	P	humanid.bg	1	2.53222e-05	mouseid.bg	5	0.000147728
GO:0042391	0.453105	0.15632	regulation of membrane potential	P	humanid.bg	1	2.53222e-05	mouseid.bg	5	0.000147728
GO:0045665	0.453105	0.15632	negative regulation of neuron differentiation	P	humanid.bg	1	2.53222e-05	mouseid.bg	5	0.000147728
GO:0046113	0.453105	0.15632	nucleobase catabolism	P	humanid.bg	1	2.53222e-05	mouseid.bg	5	0.000147728
GO:0046351	0.453105	0.15632	disaccharide biosynthesis	P	humanid.bg	1	2.53222e-05	mouseid.bg	5	0.000147728
GO:0048169	0.453105	0.15632	regulation of long-term neuronal synaptic plasticity	P	humanid.bg	1	2.53222e-05	mouseid.bg	5	0.000147728
GO:0030262	0.463866	0.16088	apoptotic nuclear changes	P	humanid.bg	9	0.0002279	mouseid.bg	15	0.000443184
GO:0000578	0.469673	0.16417	embryonic axis specification	P	humanid.bg	4	0.000101289	mouseid.bg	9	0.00026591
GO:0006930	0.469673	0.16417	substrate-bound cell migration, cell extension	P	humanid.bg	4	0.000101289	mouseid.bg	9	0.00026591
GO:0007351	0.469673	0.16417	regional subdivision	P	humanid.bg	4	0.000101289	mouseid.bg	9	0.00026591
GO:0008595	0.469673	0.16417	determination of anterior/posterior axis, embryo	P	humanid.bg	4	0.000101289	mouseid.bg	9	0.00026591
GO:0009083	0.469673	0.16417	branched chain family amino acid catabolism	P	humanid.bg	4	0.000101289	mouseid.bg	9	0.00026591
GO:0015858	0.469673	0.16417	nucleoside transport	P	humanid.bg	4	0.000101289	mouseid.bg	9	0.00026591
GO:0048488	0.469673	0.16417	synaptic vesicle endocytosis	P	humanid.bg	4	0.000101289	mouseid.bg	9	0.00026591
GO:0009596	0.469673	0.16428	detection of pest, pathogen or parasite	P	humanid.bg	10	0.000253222	mouseid.bg	3	8.86368e-05
GO:0018342	0.469673	0.16428	protein prenylation	P	humanid.bg	10	0.000253222	mouseid.bg	3	8.86368e-05
GO:0018346	0.469673	0.16428	protein amino acid prenylation	P	humanid.bg	10	0.000253222	mouseid.bg	3	8.86368e-05
GO:0050657	0.469673	0.16428	nucleic acid transport	P	humanid.bg	67	0.00169659	mouseid.bg	43	0.00127046
GO:0050658	0.469673	0.16428	RNA transport	P	humanid.bg	67	0.00169659	mouseid.bg	43	0.00127046
GO:0051236	0.469673	0.16428	establishment of RNA localization	P	humanid.bg	67	0.00169659	mouseid.bg	43	0.00127046
GO:0009262	0.469781	0.16478	deoxyribonucleotide metabolism	P	humanid.bg	23	0.000582411	mouseid.bg	30	0.000886368
GO:0042254	0.472596	0.1659	ribosome biogenesis and assembly	P	humanid.bg	80	0.00202578	mouseid.bg	86	0.00254092
GO:0006284	0.473072	0.1662	base-excision repair	P	humanid.bg	24	0.000607733	mouseid.bg	31	0.000915913
GO:0046822	0.478994	0.16851	regulation of nucleocytoplasmic transport	P	humanid.bg	26	0.000658378	mouseid.bg	33	0.000975004
GO:0009405	0.478994	0.16855	pathogenesis	P	humanid.bg	18	0.0004558	mouseid.bg	8	0.000236365
GO:0006629	0.481508	0.16957	lipid metabolism	P	humanid.bg	904	0.0228913	mouseid.bg	828	0.0244637
GO:0016485	0.482259	0.16997	protein processing	P	humanid.bg	45	0.0011395	mouseid.bg	52	0.00153637
GO:0006801	0.485107	0.17111	superoxide metabolism	P	humanid.bg	41	0.00103821	mouseid.bg	24	0.000709094
GO:0006405	0.488602	0.17248	RNA-nucleus export	P	humanid.bg	60	0.00151933	mouseid.bg	38	0.00112273
GO:0000077	0.495176	0.17494	DNA damage checkpoint	P	humanid.bg	11	0.000278544	mouseid.bg	17	0.000502275
GO:0000069	0.496046	0.17699	centromere and kinetochore complex maturation	P	humanid.bg	4	0.000101289	mouseid.bg	0	0
GO:0000244	0.496046	0.17699	assembly of spliceosomal tri-snRNP	P	humanid.bg	4	0.000101289	mouseid.bg	0	0
GO:0006002	0.496046	0.17699	fructose 6-phosphate metabolism	P	humanid.bg	4	0.000101289	mouseid.bg	0	0
GO:0006531	0.496046	0.17699	aspartate metabolism	P	humanid.bg	4	0.000101289	mouseid.bg	0	0
GO:0006533	0.496046	0.17699	aspartate catabolism	P	humanid.bg	4	0.000101289	mouseid.bg	0	0
GO:0006726	0.496046	0.17699	eye pigment biosynthesis	P	humanid.bg	4	0.000101289	mouseid.bg	0	0
GO:0007158	0.496046	0.17699	neuron adhesion	P	humanid.bg	4	0.000101289	mouseid.bg	0	0
GO:0007176	0.496046	0.17699	regulation of epidermal growth factor receptor activity	P	humanid.bg	4	0.000101289	mouseid.bg	0	0
GO:0009249	0.496046	0.17699	protein-lipoylation	P	humanid.bg	4	0.000101289	mouseid.bg	0	0
GO:0009586	0.496046	0.17699	rhodopsin mediated phototransduction	P	humanid.bg	4	0.000101289	mouseid.bg	0	0
GO:0015781	0.496046	0.17699	pyrimidine nucleotide-sugar transport	P	humanid.bg	4	0.000101289	mouseid.bg	0	0
GO:0015851	0.496046	0.17699	nucleobase transport	P	humanid.bg	4	0.000101289	mouseid.bg	0	0
GO:0016056	0.496046	0.17699	rhodopsin mediated signaling	P	humanid.bg	4	0.000101289	mouseid.bg	0	0
GO:0017121	0.496046	0.17699	phospholipid scrambling	P	humanid.bg	4	0.000101289	mouseid.bg	0	0
GO:0018409	0.496046	0.17699	peptide or protein amino-terminal blocking	P	humanid.bg	4	0.000101289	mouseid.bg	0	0
GO:0030277	0.496046	0.17699	maintenance of gastrointestinal epithelium	P	humanid.bg	4	0.000101289	mouseid.bg	0	0
GO:0030802	0.496046	0.17699	regulation of cyclic nucleotide biosynthesis	P	humanid.bg	4	0.000101289	mouseid.bg	0	0
GO:0030808	0.496046	0.17699	regulation of nucleotide biosynthesis	P	humanid.bg	4	0.000101289	mouseid.bg	0	0
GO:0031365	0.496046	0.17699	N-terminal protein amino acid modification	P	humanid.bg	4	0.000101289	mouseid.bg	0	0
GO:0042441	0.496046	0.17699	eye pigment metabolism	P	humanid.bg	4	0.000101289	mouseid.bg	0	0
GO:0042743	0.496046	0.17699	hydrogen peroxide metabolism	P	humanid.bg	4	0.000101289	mouseid.bg	0	0
GO:0046900	0.496046	0.17699	tetrahydrofolylpolyglutamate metabolism	P	humanid.bg	4	0.000101289	mouseid.bg	0	0
GO:0046901	0.496046	0.17699	tetrahydrofolylpolyglutamate biosynthesis	P	humanid.bg	4	0.000101289	mouseid.bg	0	0
GO:0050665	0.496046	0.17699	hydrogen peroxide biosynthesis	P	humanid.bg	4	0.000101289	mouseid.bg	0	0
GO:0007021	0.498231	0.17966	tubulin folding	P	humanid.bg	8	0.000202578	mouseid.bg	2	5.90912e-05
GO:0007589	0.498231	0.17966	fluid secretion	P	humanid.bg	8	0.000202578	mouseid.bg	2	5.90912e-05
GO:0019076	0.498231	0.17966	viral release	P	humanid.bg	8	0.000202578	mouseid.bg	2	5.90912e-05
GO:0006776	0.500224	0.18066	vitamin A metabolism	P	humanid.bg	12	0.000303867	mouseid.bg	18	0.000531821
GO:0030330	0.502988	0.18187	DNA damage response, signal transduction by p53 class mediator	P	humanid.bg	5	0.000126611	mouseid.bg	10	0.000295456
GO:0045851	0.502988	0.18187	pH reduction	P	humanid.bg	5	0.000126611	mouseid.bg	10	0.000295456
GO:0042306	0.503422	0.18566	regulation of protein-nucleus import	P	humanid.bg	13	0.000329189	mouseid.bg	19	0.000561366
GO:0006563	0.503422	0.18639	L-serine metabolism	P	humanid.bg	35	0.000886278	mouseid.bg	20	0.000590912
GO:0007046	0.503422	0.18755	ribosome biogenesis	P	humanid.bg	61	0.00154466	mouseid.bg	67	0.00197955
GO:0006012	0.503422	0.18879	galactose metabolism	P	humanid.bg	25	0.000633056	mouseid.bg	13	0.000384093
GO:0006266	0.503422	0.18947	DNA ligation	P	humanid.bg	6	0.000151933	mouseid.bg	1	2.95456e-05
GO:0006282	0.503422	0.18947	regulation of DNA repair	P	humanid.bg	6	0.000151933	mouseid.bg	1	2.95456e-05
GO:0006448	0.503422	0.18947	regulation of translational elongation	P	humanid.bg	6	0.000151933	mouseid.bg	1	2.95456e-05
GO:0045900	0.503422	0.18947	negative regulation of translational elongation	P	humanid.bg	6	0.000151933	mouseid.bg	1	2.95456e-05
GO:0046689	0.503422	0.18947	response to mercury ion	P	humanid.bg	6	0.000151933	mouseid.bg	1	2.95456e-05
GO:0048246	0.503422	0.18947	macrophage chemotaxis	P	humanid.bg	6	0.000151933	mouseid.bg	1	2.95456e-05
GO:0050830	0.503422	0.18947	defense response to Gram-positive bacteria	P	humanid.bg	6	0.000151933	mouseid.bg	1	2.95456e-05
GO:0000079	0.503422	0.19246	regulation of cyclin dependent protein kinase activity	P	humanid.bg	39	0.000987567	mouseid.bg	23	0.000679549
GO:0006323	0.503422	0.19309	DNA packaging	P	humanid.bg	382	0.00967309	mouseid.bg	361	0.010666
GO:0030148	0.503422	0.19382	sphingolipid biosynthesis	P	humanid.bg	15	0.000379833	mouseid.bg	21	0.000620457
GO:0006956	0.503422	0.19424	complement activation	P	humanid.bg	55	0.00139272	mouseid.bg	61	0.00180228
GO:0043170	0.503422	0.19443	macromolecule metabolism	P	humanid.bg	7081	0.179307	mouseid.bg	6195	0.183035
GO:0001553	0.503422	0.1964	luteinization	P	humanid.bg	0	0	mouseid.bg	3	8.86368e-05
GO:0001661	0.503422	0.1964	conditioned taste aversion	P	humanid.bg	0	0	mouseid.bg	3	8.86368e-05
GO:0001706	0.503422	0.1964	endoderm formation	P	humanid.bg	0	0	mouseid.bg	3	8.86368e-05
GO:0001736	0.503422	0.1964	establishment of planar polarity	P	humanid.bg	0	0	mouseid.bg	3	8.86368e-05
GO:0001780	0.503422	0.1964	neutrophil homeostasis	P	humanid.bg	0	0	mouseid.bg	3	8.86368e-05
GO:0001781	0.503422	0.1964	programmed cell death, neutrophils	P	humanid.bg	0	0	mouseid.bg	3	8.86368e-05
GO:0001811	0.503422	0.1964	negative regulation of type I hypersensitivity	P	humanid.bg	0	0	mouseid.bg	3	8.86368e-05
GO:0001935	0.503422	0.1964	endothelial cell proliferation	P	humanid.bg	0	0	mouseid.bg	3	8.86368e-05
GO:0001936	0.503422	0.1964	regulation of endothelial cell proliferation	P	humanid.bg	0	0	mouseid.bg	3	8.86368e-05
GO:0001937	0.503422	0.1964	negative regulation of endothelial cell proliferation	P	humanid.bg	0	0	mouseid.bg	3	8.86368e-05
GO:0006113	0.503422	0.1964	fermentation	P	humanid.bg	0	0	mouseid.bg	3	8.86368e-05
GO:0006114	0.503422	0.1964	glycerol biosynthesis	P	humanid.bg	0	0	mouseid.bg	3	8.86368e-05
GO:0006361	0.503422	0.1964	transcription initiation from RNA polymerase I promoter	P	humanid.bg	0	0	mouseid.bg	3	8.86368e-05
GO:0006603	0.503422	0.1964	phosphocreatine metabolism	P	humanid.bg	0	0	mouseid.bg	3	8.86368e-05
GO:0006642	0.503422	0.1964	triacylglycerol mobilization	P	humanid.bg	0	0	mouseid.bg	3	8.86368e-05
GO:0007208	0.503422	0.1964	serotonin receptor, phospholipase C activating pathway	P	humanid.bg	0	0	mouseid.bg	3	8.86368e-05
GO:0007412	0.503422	0.1964	axon target recognition	P	humanid.bg	0	0	mouseid.bg	3	8.86368e-05
GO:0007621	0.503422	0.1964	negative regulation of female receptivity	P	humanid.bg	0	0	mouseid.bg	3	8.86368e-05
GO:0008542	0.503422	0.1964	visual learning	P	humanid.bg	0	0	mouseid.bg	3	8.86368e-05
GO:0008611	0.503422	0.1964	ether lipid biosynthesis	P	humanid.bg	0	0	mouseid.bg	3	8.86368e-05
GO:0009093	0.503422	0.1964	cysteine catabolism	P	humanid.bg	0	0	mouseid.bg	3	8.86368e-05
GO:0009155	0.503422	0.1964	purine deoxyribonucleotide catabolism	P	humanid.bg	0	0	mouseid.bg	3	8.86368e-05
GO:0009204	0.503422	0.1964	deoxyribonucleoside triphosphate catabolism	P	humanid.bg	0	0	mouseid.bg	3	8.86368e-05
GO:0009215	0.503422	0.1964	purine deoxyribonucleoside triphosphate metabolism	P	humanid.bg	0	0	mouseid.bg	3	8.86368e-05
GO:0009217	0.503422	0.1964	purine deoxyribonucleoside triphosphate catabolism	P	humanid.bg	0	0	mouseid.bg	3	8.86368e-05
GO:0009585	0.503422	0.1964	red, far-red light phototransduction	P	humanid.bg	0	0	mouseid.bg	3	8.86368e-05
GO:0009589	0.503422	0.1964	detection of UV	P	humanid.bg	0	0	mouseid.bg	3	8.86368e-05
GO:0009590	0.503422	0.1964	detection of gravity	P	humanid.bg	0	0	mouseid.bg	3	8.86368e-05
GO:0009624	0.503422	0.1964	response to nematodes	P	humanid.bg	0	0	mouseid.bg	3	8.86368e-05
GO:0010171	0.503422	0.1964	body morphogenesis	P	humanid.bg	0	0	mouseid.bg	3	8.86368e-05
GO:0010172	0.503422	0.1964	embryonic body morphogenesis	P	humanid.bg	0	0	mouseid.bg	3	8.86368e-05
GO:0015864	0.503422	0.1964	pyrimidine nucleoside transport	P	humanid.bg	0	0	mouseid.bg	3	8.86368e-05
GO:0016584	0.503422	0.1964	nucleosome spacing	P	humanid.bg	0	0	mouseid.bg	3	8.86368e-05
GO:0018401	0.503422	0.1964	peptidyl-proline hydroxylation to 4-hydroxy-L-proline	P	humanid.bg	0	0	mouseid.bg	3	8.86368e-05
GO:0019448	0.503422	0.1964	L-cysteine catabolism	P	humanid.bg	0	0	mouseid.bg	3	8.86368e-05
GO:0019452	0.503422	0.1964	L-cysteine catabolism to taurine	P	humanid.bg	0	0	mouseid.bg	3	8.86368e-05
GO:0019471	0.503422	0.1964	4-hydroxyproline metabolism	P	humanid.bg	0	0	mouseid.bg	3	8.86368e-05
GO:0019510	0.503422	0.1964	S-adenosylhomocysteine catabolism	P	humanid.bg	0	0	mouseid.bg	3	8.86368e-05
GO:0019511	0.503422	0.1964	peptidyl-proline hydroxylation	P	humanid.bg	0	0	mouseid.bg	3	8.86368e-05
GO:0019530	0.503422	0.1964	taurine metabolism	P	humanid.bg	0	0	mouseid.bg	3	8.86368e-05
GO:0019532	0.503422	0.1964	oxalate transport	P	humanid.bg	0	0	mouseid.bg	3	8.86368e-05
GO:0030239	0.503422	0.1964	myofibril assembly	P	humanid.bg	0	0	mouseid.bg	3	8.86368e-05
GO:0030264	0.503422	0.1964	nuclear fragmentation	P	humanid.bg	0	0	mouseid.bg	3	8.86368e-05
GO:0030643	0.503422	0.1964	phosphate ion homeostasis	P	humanid.bg	0	0	mouseid.bg	3	8.86368e-05
GO:0040019	0.503422	0.1964	positive regulation of embryonic development	P	humanid.bg	0	0	mouseid.bg	3	8.86368e-05
GO:0040036	0.503422	0.1964	regulation of fibroblast growth factor receptor signaling pathway	P	humanid.bg	0	0	mouseid.bg	3	8.86368e-05
GO:0042058	0.503422	0.1964	regulation of epidermal growth factor receptor signaling pathway	P	humanid.bg	0	0	mouseid.bg	3	8.86368e-05
GO:0042223	0.503422	0.1964	interleukin-3 biosynthesis	P	humanid.bg	0	0	mouseid.bg	3	8.86368e-05
GO:0042481	0.503422	0.1964	regulation of odontogenesis	P	humanid.bg	0	0	mouseid.bg	3	8.86368e-05
GO:0042492	0.503422	0.1964	gamma-delta T cell differentiation	P	humanid.bg	0	0	mouseid.bg	3	8.86368e-05
GO:0042628	0.503422	0.1964	mating plug formation	P	humanid.bg	0	0	mouseid.bg	3	8.86368e-05
GO:0042706	0.503422	0.1964	eye photoreceptor cell fate commitment	P	humanid.bg	0	0	mouseid.bg	3	8.86368e-05
GO:0042790	0.503422	0.1964	transcription of nuclear rRNA large RNA polymerase I transcript	P	humanid.bg	0	0	mouseid.bg	3	8.86368e-05
GO:0043299	0.503422	0.1964	immune cell degranulation	P	humanid.bg	0	0	mouseid.bg	3	8.86368e-05
GO:0043300	0.503422	0.1964	regulation of immune cell degranulation	P	humanid.bg	0	0	mouseid.bg	3	8.86368e-05
GO:0043302	0.503422	0.1964	positive regulation of immune cell degranulation	P	humanid.bg	0	0	mouseid.bg	3	8.86368e-05
GO:0043303	0.503422	0.1964	mast cell degranulation	P	humanid.bg	0	0	mouseid.bg	3	8.86368e-05
GO:0043304	0.503422	0.1964	regulation of mast cell degranulation	P	humanid.bg	0	0	mouseid.bg	3	8.86368e-05
GO:0043306	0.503422	0.1964	positive regulation of mast cell degranulation	P	humanid.bg	0	0	mouseid.bg	3	8.86368e-05
GO:0045004	0.503422	0.1964	DNA replication proofreading	P	humanid.bg	0	0	mouseid.bg	3	8.86368e-05
GO:0045214	0.503422	0.1964	sarcomere organization	P	humanid.bg	0	0	mouseid.bg	3	8.86368e-05
GO:0045297	0.503422	0.1964	post-mating behavior	P	humanid.bg	0	0	mouseid.bg	3	8.86368e-05
GO:0045399	0.503422	0.1964	regulation of interleukin-3 biosynthesis	P	humanid.bg	0	0	mouseid.bg	3	8.86368e-05
GO:0045401	0.503422	0.1964	positive regulation of interleukin-3 biosynthesis	P	humanid.bg	0	0	mouseid.bg	3	8.86368e-05
GO:0045662	0.503422	0.1964	negative regulation of myoblast differentiation	P	humanid.bg	0	0	mouseid.bg	3	8.86368e-05
GO:0045669	0.503422	0.1964	positive regulation of osteoblast differentiation	P	humanid.bg	0	0	mouseid.bg	3	8.86368e-05
GO:0045685	0.503422	0.1964	regulation of glial cell differentiation	P	humanid.bg	0	0	mouseid.bg	3	8.86368e-05
GO:0045742	0.503422	0.1964	positive regulation of epidermal growth factor receptor signaling pathway	P	humanid.bg	0	0	mouseid.bg	3	8.86368e-05
GO:0045773	0.503422	0.1964	positive regulation of axon extension	P	humanid.bg	0	0	mouseid.bg	3	8.86368e-05
GO:0045924	0.503422	0.1964	regulation of female receptivity	P	humanid.bg	0	0	mouseid.bg	3	8.86368e-05
GO:0045954	0.503422	0.1964	positive regulation of natural killer cell mediated cytotoxicity	P	humanid.bg	0	0	mouseid.bg	3	8.86368e-05
GO:0046173	0.503422	0.1964	polyol biosynthesis	P	humanid.bg	0	0	mouseid.bg	3	8.86368e-05
GO:0046327	0.503422	0.1964	glycerol biosynthesis from pyruvate	P	humanid.bg	0	0	mouseid.bg	3	8.86368e-05
GO:0046340	0.503422	0.1964	diacylglycerol catabolism	P	humanid.bg	0	0	mouseid.bg	3	8.86368e-05
GO:0046381	0.503422	0.1964	CMP-N-acetylneuraminate metabolism	P	humanid.bg	0	0	mouseid.bg	3	8.86368e-05
GO:0046485	0.503422	0.1964	ether lipid metabolism	P	humanid.bg	0	0	mouseid.bg	3	8.86368e-05
GO:0046498	0.503422	0.1964	S-adenosylhomocysteine metabolism	P	humanid.bg	0	0	mouseid.bg	3	8.86368e-05
GO:0046548	0.503422	0.1964	retinal rod cell development	P	humanid.bg	0	0	mouseid.bg	3	8.86368e-05
GO:0046552	0.503422	0.1964	photoreceptor cell fate commitment	P	humanid.bg	0	0	mouseid.bg	3	8.86368e-05
GO:0046629	0.503422	0.1964	gamma-delta T cell activation	P	humanid.bg	0	0	mouseid.bg	3	8.86368e-05
GO:0048170	0.503422	0.1964	positive regulation of long-term neuronal synaptic plasticity	P	humanid.bg	0	0	mouseid.bg	3	8.86368e-05
GO:0051147	0.503422	0.1964	regulation of muscle cell differentiation	P	humanid.bg	0	0	mouseid.bg	3	8.86368e-05
GO:0051148	0.503422	0.1964	negative regulation of muscle cell differentiation	P	humanid.bg	0	0	mouseid.bg	3	8.86368e-05
GO:0051153	0.503422	0.1964	regulation of striated muscle cell differentiation	P	humanid.bg	0	0	mouseid.bg	3	8.86368e-05
GO:0051154	0.503422	0.1964	negative regulation of striated muscle cell differentiation	P	humanid.bg	0	0	mouseid.bg	3	8.86368e-05
GO:0007340	0.503422	0.19653	acrosome reaction	P	humanid.bg	6	0.000151933	mouseid.bg	11	0.000325001
GO:0051336	0.505134	0.19734	regulation of hydrolase activity	P	humanid.bg	110	0.00278544	mouseid.bg	113	0.00333865
GO:0006445	0.508948	0.19913	regulation of translation	P	humanid.bg	97	0.00245626	mouseid.bg	67	0.00197955
GO:0006233	0.508948	0.19976	dTDP biosynthesis	P	humanid.bg	2	5.06445e-05	mouseid.bg	6	0.000177274
GO:0006927	0.508948	0.19976	programmed cell death, transformed cells	P	humanid.bg	2	5.06445e-05	mouseid.bg	6	0.000177274
GO:0007274	0.508948	0.19976	neuromuscular synaptic transmission	P	humanid.bg	2	5.06445e-05	mouseid.bg	6	0.000177274
GO:0009139	0.508948	0.19976	pyrimidine nucleoside diphosphate biosynthesis	P	humanid.bg	2	5.06445e-05	mouseid.bg	6	0.000177274
GO:0009196	0.508948	0.19976	pyrimidine deoxyribonucleoside diphosphate metabolism	P	humanid.bg	2	5.06445e-05	mouseid.bg	6	0.000177274
GO:0009197	0.508948	0.19976	pyrimidine deoxyribonucleoside diphosphate biosynthesis	P	humanid.bg	2	5.06445e-05	mouseid.bg	6	0.000177274
GO:0019934	0.508948	0.19976	cGMP-mediated signaling	P	humanid.bg	2	5.06445e-05	mouseid.bg	6	0.000177274
GO:0045494	0.508948	0.19976	photoreceptor maintenance	P	humanid.bg	2	5.06445e-05	mouseid.bg	6	0.000177274
GO:0046072	0.508948	0.19976	dTDP metabolism	P	humanid.bg	2	5.06445e-05	mouseid.bg	6	0.000177274
GO:0051205	0.508948	0.19976	protein insertion into membrane	P	humanid.bg	2	5.06445e-05	mouseid.bg	6	0.000177274
GO:0051276	0.512027	0.20176	chromosome organization and biogenesis	P	humanid.bg	582	0.0147375	mouseid.bg	539	0.0159251
GO:0006228	0.512575	0.20248	UTP biosynthesis	P	humanid.bg	18	0.0004558	mouseid.bg	24	0.000709094
GO:0006241	0.512575	0.20248	CTP biosynthesis	P	humanid.bg	18	0.0004558	mouseid.bg	24	0.000709094
GO:0009208	0.512575	0.20248	pyrimidine ribonucleoside triphosphate metabolism	P	humanid.bg	18	0.0004558	mouseid.bg	24	0.000709094
GO:0009209	0.512575	0.20248	pyrimidine ribonucleoside triphosphate biosynthesis	P	humanid.bg	18	0.0004558	mouseid.bg	24	0.000709094
GO:0046036	0.512575	0.20248	CTP metabolism	P	humanid.bg	18	0.0004558	mouseid.bg	24	0.000709094
GO:0046051	0.512575	0.20248	UTP metabolism	P	humanid.bg	18	0.0004558	mouseid.bg	24	0.000709094
GO:0009190	0.528549	0.20931	cyclic nucleotide biosynthesis	P	humanid.bg	39	0.000987567	mouseid.bg	45	0.00132955
GO:0019835	0.530798	0.21035	cytolysis	P	humanid.bg	23	0.000582411	mouseid.bg	29	0.000856822
GO:0045926	0.531078	0.21061	negative regulation of growth	P	humanid.bg	37	0.000936922	mouseid.bg	43	0.00127046
GO:0006007	0.532113	0.21117	glucose catabolism	P	humanid.bg	155	0.00392494	mouseid.bg	113	0.00333865
GO:0007265	0.534153	0.21213	Ras protein signal transduction	P	humanid.bg	34	0.000860956	mouseid.bg	40	0.00118182
GO:0006396	0.534379	0.21237	RNA processing	P	humanid.bg	513	0.0129903	mouseid.bg	404	0.0119364
GO:0006487	0.554319	0.22045	N-linked glycosylation	P	humanid.bg	65	0.00164594	mouseid.bg	43	0.00127046
GO:0006890	0.55443	0.22065	retrograde transport, Golgi to ER	P	humanid.bg	14	0.000354511	mouseid.bg	6	0.000177274
GO:0019935	0.559111	0.22267	cyclic-nucleotide-mediated signaling	P	humanid.bg	110	0.00278544	mouseid.bg	112	0.00330911
GO:0006473	0.559193	0.22286	protein amino acid acetylation	P	humanid.bg	17	0.000430478	mouseid.bg	8	0.000236365
GO:0000086	0.561181	0.22381	G2/M transition of mitotic cell cycle	P	humanid.bg	49	0.00124079	mouseid.bg	31	0.000915913
GO:0006333	0.566449	0.22607	chromatin assembly or disassembly	P	humanid.bg	217	0.00549492	mouseid.bg	210	0.00620457
GO:0007098	0.567211	0.22744	centrosome cycle	P	humanid.bg	9	0.0002279	mouseid.bg	14	0.000413638
GO:0030072	0.567211	0.22744	peptide hormone secretion	P	humanid.bg	9	0.0002279	mouseid.bg	14	0.000413638
GO:0030201	0.567211	0.22744	heparan sulfate proteoglycan metabolism	P	humanid.bg	9	0.0002279	mouseid.bg	14	0.000413638
GO:0031023	0.567211	0.22744	microtubule organizing center organization and biogenesis	P	humanid.bg	9	0.0002279	mouseid.bg	14	0.000413638
GO:0042095	0.567211	0.22744	interferon-gamma biosynthesis	P	humanid.bg	9	0.0002279	mouseid.bg	14	0.000413638
GO:0051297	0.567211	0.22744	centrosome organization and biogenesis	P	humanid.bg	9	0.0002279	mouseid.bg	14	0.000413638
GO:0051258	0.567211	0.22749	protein polymerization	P	humanid.bg	83	0.00210174	mouseid.bg	57	0.0016841
GO:0006812	0.572669	0.22984	cation transport	P	humanid.bg	1154	0.0292218	mouseid.bg	938	0.0277138
GO:0008652	0.573314	0.23026	amino acid biosynthesis	P	humanid.bg	120	0.00303867	mouseid.bg	86	0.00254092
GO:0000074	0.57351	0.2305	regulation of cell cycle	P	humanid.bg	572	0.0144843	mouseid.bg	454	0.0134137
GO:0005984	0.574135	0.2318	disaccharide metabolism	P	humanid.bg	3	7.59667e-05	mouseid.bg	7	0.000206819
GO:0006569	0.574135	0.2318	tryptophan catabolism	P	humanid.bg	3	7.59667e-05	mouseid.bg	7	0.000206819
GO:0007262	0.574135	0.2318	STAT protein nuclear translocation	P	humanid.bg	3	7.59667e-05	mouseid.bg	7	0.000206819
GO:0007386	0.574135	0.2318	compartment specification	P	humanid.bg	3	7.59667e-05	mouseid.bg	7	0.000206819
GO:0010002	0.574135	0.2318	cardioblast differentiation	P	humanid.bg	3	7.59667e-05	mouseid.bg	7	0.000206819
GO:0015701	0.574135	0.2318	bicarbonate transport	P	humanid.bg	3	7.59667e-05	mouseid.bg	7	0.000206819
GO:0042097	0.574135	0.2318	interleukin-4 biosynthesis	P	humanid.bg	3	7.59667e-05	mouseid.bg	7	0.000206819
GO:0042436	0.574135	0.2318	indole derivative catabolism	P	humanid.bg	3	7.59667e-05	mouseid.bg	7	0.000206819
GO:0045402	0.574135	0.2318	regulation of interleukin-4 biosynthesis	P	humanid.bg	3	7.59667e-05	mouseid.bg	7	0.000206819
GO:0045404	0.574135	0.2318	positive regulation of interleukin-4 biosynthesis	P	humanid.bg	3	7.59667e-05	mouseid.bg	7	0.000206819
GO:0046218	0.574135	0.2318	indolalkylamine catabolism	P	humanid.bg	3	7.59667e-05	mouseid.bg	7	0.000206819
GO:0050772	0.574135	0.2318	positive regulation of axonogenesis	P	humanid.bg	3	7.59667e-05	mouseid.bg	7	0.000206819
GO:0006096	0.575296	0.23332	glycolysis	P	humanid.bg	130	0.00329189	mouseid.bg	94	0.00277729
GO:0009084	0.578274	0.23469	glutamine family amino acid biosynthesis	P	humanid.bg	42	0.00106353	mouseid.bg	26	0.000768185
GO:0016071	0.582872	0.23672	mRNA metabolism	P	humanid.bg	311	0.00787521	mouseid.bg	240	0.00709094
GO:0007059	0.58429	0.23746	chromosome segregation	P	humanid.bg	160	0.00405156	mouseid.bg	118	0.00348638
GO:0006903	0.58442	0.23787	vesicle targeting	P	humanid.bg	9	0.0002279	mouseid.bg	3	8.86368e-05
GO:0007217	0.58442	0.23787	tachykinin signaling pathway	P	humanid.bg	9	0.0002279	mouseid.bg	3	8.86368e-05
GO:0044270	0.58442	0.23787	nitrogen compound catabolism	P	humanid.bg	9	0.0002279	mouseid.bg	3	8.86368e-05
GO:0000051	0.58442	0.23817	urea cycle intermediate metabolism	P	humanid.bg	24	0.000607733	mouseid.bg	13	0.000384093
GO:0016568	0.589314	0.24033	chromatin modification	P	humanid.bg	176	0.00445671	mouseid.bg	172	0.00508184
GO:0006350	0.590476	0.24097	transcription	P	humanid.bg	3724	0.0943	mouseid.bg	3279	0.09688
GO:0015931	0.595996	0.24339	nucleobase, nucleoside, nucleotide and nucleic acid transport	P	humanid.bg	76	0.00192449	mouseid.bg	52	0.00153637
GO:0030641	0.597274	0.24408	hydrogen ion homeostasis	P	humanid.bg	45	0.0011395	mouseid.bg	50	0.00147728
GO:0009266	0.600703	0.24565	response to temperature	P	humanid.bg	12	0.000303867	mouseid.bg	17	0.000502275
GO:0044419	0.606962	0.24838	interaction between organisms	P	humanid.bg	42	0.00106353	mouseid.bg	47	0.00138864
GO:0044248	0.607595	0.24881	cellular catabolism	P	humanid.bg	1780	0.0450736	mouseid.bg	1587	0.0468888
GO:0006414	0.607618	0.24899	translational elongation	P	humanid.bg	43	0.00108886	mouseid.bg	27	0.000797731
GO:0009247	0.608746	0.24988	glycolipid biosynthesis	P	humanid.bg	13	0.000329189	mouseid.bg	18	0.000531821
GO:0015807	0.608746	0.24988	L-amino acid transport	P	humanid.bg	13	0.000329189	mouseid.bg	18	0.000531821
GO:0042990	0.608746	0.24988	regulation of transcription factor-nucleus import	P	humanid.bg	13	0.000329189	mouseid.bg	18	0.000531821
GO:0042991	0.608746	0.24988	transcription factor-nucleus import	P	humanid.bg	13	0.000329189	mouseid.bg	18	0.000531821
GO:0006403	0.609067	0.25044	RNA localization	P	humanid.bg	68	0.00172191	mouseid.bg	46	0.0013591
GO:0006885	0.610353	0.25114	regulation of pH	P	humanid.bg	40	0.00101289	mouseid.bg	45	0.00132955
GO:0043086	0.613166	0.25247	negative regulation of enzyme activity	P	humanid.bg	39	0.000987567	mouseid.bg	44	0.00130001
GO:0006438	0.615572	0.25372	valyl-tRNA aminoacylation	P	humanid.bg	12	0.000303867	mouseid.bg	5	0.000147728
GO:0050792	0.615572	0.25372	regulation of viral life cycle	P	humanid.bg	12	0.000303867	mouseid.bg	5	0.000147728
GO:0006625	0.619593	0.2559	protein-peroxisome targeting	P	humanid.bg	4	0.000101289	mouseid.bg	8	0.000236365
GO:0009408	0.619593	0.2559	response to heat	P	humanid.bg	4	0.000101289	mouseid.bg	8	0.000236365
GO:0046339	0.619593	0.2559	diacylglycerol metabolism	P	humanid.bg	4	0.000101289	mouseid.bg	8	0.000236365
GO:0046579	0.619593	0.2559	positive regulation of Ras protein signal transduction	P	humanid.bg	4	0.000101289	mouseid.bg	8	0.000236365
GO:0009070	0.620305	0.25663	serine family amino acid biosynthesis	P	humanid.bg	32	0.000810311	mouseid.bg	19	0.000561366
GO:0006595	0.624696	0.25871	polyamine metabolism	P	humanid.bg	16	0.000405156	mouseid.bg	21	0.000620457
GO:0006914	0.624696	0.25871	autophagy	P	humanid.bg	16	0.000405156	mouseid.bg	21	0.000620457
GO:0006555	0.629392	0.26092	methionine metabolism	P	humanid.bg	25	0.000633056	mouseid.bg	14	0.000413638
GO:0009416	0.630165	0.26162	response to light	P	humanid.bg	31	0.000784989	mouseid.bg	36	0.00106364
GO:0000188	0.630165	0.2622	inactivation of MAPK	P	humanid.bg	18	0.0004558	mouseid.bg	23	0.000679549
GO:0007190	0.630165	0.2622	adenylate cyclase activation	P	humanid.bg	18	0.0004558	mouseid.bg	23	0.000679549
GO:0031281	0.630165	0.2622	positive regulation of cyclase activity	P	humanid.bg	18	0.0004558	mouseid.bg	23	0.000679549
GO:0045762	0.630165	0.2622	positive regulation of adenylate cyclase activity	P	humanid.bg	18	0.0004558	mouseid.bg	23	0.000679549
GO:0051349	0.630165	0.2622	positive regulation of lyase activity	P	humanid.bg	18	0.0004558	mouseid.bg	23	0.000679549
GO:0006720	0.630165	0.26248	isoprenoid metabolism	P	humanid.bg	30	0.000759667	mouseid.bg	35	0.0010341
GO:0006261	0.631275	0.26312	DNA-dependent DNA replication	P	humanid.bg	125	0.00316528	mouseid.bg	91	0.00268865
GO:0006672	0.633679	0.2643	ceramide metabolism	P	humanid.bg	20	0.000506445	mouseid.bg	25	0.00073864
GO:0000245	0.635244	0.26531	spliceosome assembly	P	humanid.bg	22	0.000557089	mouseid.bg	27	0.000797731
GO:0006835	0.635244	0.26531	dicarboxylic acid transport	P	humanid.bg	22	0.000557089	mouseid.bg	27	0.000797731
GO:0016458	0.635244	0.26531	gene silencing	P	humanid.bg	22	0.000557089	mouseid.bg	27	0.000797731
GO:0015698	0.635347	0.26571	inorganic anion transport	P	humanid.bg	365	0.00924261	mouseid.bg	341	0.010075
GO:0006491	0.641514	0.26883	N-glycan processing	P	humanid.bg	7	0.000177256	mouseid.bg	2	5.90912e-05
GO:0008634	0.641514	0.26883	negative regulation of survival gene product activity	P	humanid.bg	7	0.000177256	mouseid.bg	2	5.90912e-05
GO:0015696	0.641514	0.26883	ammonium transport	P	humanid.bg	7	0.000177256	mouseid.bg	2	5.90912e-05
GO:0016054	0.641514	0.26883	organic acid catabolism	P	humanid.bg	7	0.000177256	mouseid.bg	2	5.90912e-05
GO:0046395	0.641514	0.26883	carboxylic acid catabolism	P	humanid.bg	7	0.000177256	mouseid.bg	2	5.90912e-05
GO:0009582	0.645298	0.27096	detection of abiotic stimulus	P	humanid.bg	136	0.00344382	mouseid.bg	100	0.00295456
GO:0006402	0.647651	0.27213	mRNA catabolism	P	humanid.bg	22	0.000557089	mouseid.bg	12	0.000354547
GO:0000012	0.651045	0.27433	single strand break repair	P	humanid.bg	5	0.000126611	mouseid.bg	9	0.00026591
GO:0009312	0.651045	0.27433	oligosaccharide biosynthesis	P	humanid.bg	5	0.000126611	mouseid.bg	9	0.00026591
GO:0042423	0.651045	0.27433	catecholamine biosynthesis	P	humanid.bg	5	0.000126611	mouseid.bg	9	0.00026591
GO:0050918	0.651045	0.27433	positive chemotaxis	P	humanid.bg	5	0.000126611	mouseid.bg	9	0.00026591
GO:0050926	0.651045	0.27433	regulation of positive chemotaxis	P	humanid.bg	5	0.000126611	mouseid.bg	9	0.00026591
GO:0050927	0.651045	0.27433	positive regulation of positive chemotaxis	P	humanid.bg	5	0.000126611	mouseid.bg	9	0.00026591
GO:0050930	0.651045	0.27433	induction of positive chemotaxis	P	humanid.bg	5	0.000126611	mouseid.bg	9	0.00026591
GO:0006779	0.651045	0.27502	porphyrin biosynthesis	P	humanid.bg	33	0.000835633	mouseid.bg	20	0.000590912
GO:0051179	0.651346	0.27533	localization	P	humanid.bg	4589	0.116204	mouseid.bg	4022	0.118832
GO:0040007	0.656587	0.27773	growth	P	humanid.bg	243	0.0061533	mouseid.bg	231	0.00682503
GO:0006752	0.662564	0.28086	group transfer coenzyme metabolism	P	humanid.bg	173	0.00438074	mouseid.bg	130	0.00384093
GO:0006200	0.662564	0.28473	ATP catabolism	P	humanid.bg	1	2.53222e-05	mouseid.bg	4	0.000118182
GO:0007100	0.662564	0.28473	mitotic centrosome separation	P	humanid.bg	1	2.53222e-05	mouseid.bg	4	0.000118182
GO:0007468	0.662564	0.28473	regulation of rhodopsin gene activity	P	humanid.bg	1	2.53222e-05	mouseid.bg	4	0.000118182
GO:0007622	0.662564	0.28473	rhythmic behavior	P	humanid.bg	1	2.53222e-05	mouseid.bg	4	0.000118182
GO:0008298	0.662564	0.28473	intracellular mRNA localization	P	humanid.bg	1	2.53222e-05	mouseid.bg	4	0.000118182
GO:0009203	0.662564	0.28473	ribonucleoside triphosphate catabolism	P	humanid.bg	1	2.53222e-05	mouseid.bg	4	0.000118182
GO:0009207	0.662564	0.28473	purine ribonucleoside triphosphate catabolism	P	humanid.bg	1	2.53222e-05	mouseid.bg	4	0.000118182
GO:0015014	0.662564	0.28473	heparan sulfate proteoglycan biosynthesis, polysaccharide chain biosynthesis	P	humanid.bg	1	2.53222e-05	mouseid.bg	4	0.000118182
GO:0015808	0.662564	0.28473	L-alanine transport	P	humanid.bg	1	2.53222e-05	mouseid.bg	4	0.000118182
GO:0015824	0.662564	0.28473	L-proline transport	P	humanid.bg	1	2.53222e-05	mouseid.bg	4	0.000118182
GO:0015888	0.662564	0.28473	thiamin transport	P	humanid.bg	1	2.53222e-05	mouseid.bg	4	0.000118182
GO:0016560	0.662564	0.28473	peroxisome matrix protein import, docking	P	humanid.bg	1	2.53222e-05	mouseid.bg	4	0.000118182
GO:0019433	0.662564	0.28473	triacylglycerol catabolism	P	humanid.bg	1	2.53222e-05	mouseid.bg	4	0.000118182
GO:0043149	0.662564	0.28473	stress fiber formation	P	humanid.bg	1	2.53222e-05	mouseid.bg	4	0.000118182
GO:0044269	0.662564	0.28473	glycerol ether catabolism	P	humanid.bg	1	2.53222e-05	mouseid.bg	4	0.000118182
GO:0045668	0.662564	0.28473	negative regulation of osteoblast differentiation	P	humanid.bg	1	2.53222e-05	mouseid.bg	4	0.000118182
GO:0045806	0.662564	0.28473	negative regulation of endocytosis	P	humanid.bg	1	2.53222e-05	mouseid.bg	4	0.000118182
GO:0046325	0.662564	0.28473	negative regulation of glucose import	P	humanid.bg	1	2.53222e-05	mouseid.bg	4	0.000118182
GO:0046461	0.662564	0.28473	neutral lipid catabolism	P	humanid.bg	1	2.53222e-05	mouseid.bg	4	0.000118182
GO:0046464	0.662564	0.28473	acylglycerol catabolism	P	humanid.bg	1	2.53222e-05	mouseid.bg	4	0.000118182
GO:0046503	0.662564	0.28473	glycerolipid catabolism	P	humanid.bg	1	2.53222e-05	mouseid.bg	4	0.000118182
GO:0046514	0.662564	0.28473	ceramide catabolism	P	humanid.bg	1	2.53222e-05	mouseid.bg	4	0.000118182
GO:0046627	0.662564	0.28473	negative regulation of insulin receptor signaling pathway	P	humanid.bg	1	2.53222e-05	mouseid.bg	4	0.000118182
GO:0051299	0.662564	0.28473	centrosome separation	P	humanid.bg	1	2.53222e-05	mouseid.bg	4	0.000118182
GO:0030004	0.662564	0.2851	monovalent inorganic cation homeostasis	P	humanid.bg	47	0.00119014	mouseid.bg	51	0.00150683
GO:0006309	0.669215	0.28862	DNA fragmentation during apoptosis	P	humanid.bg	6	0.000151933	mouseid.bg	10	0.000295456
GO:0042092	0.669215	0.28862	T-helper 2 type immune response	P	humanid.bg	6	0.000151933	mouseid.bg	10	0.000295456
GO:0043101	0.669215	0.28862	purine salvage	P	humanid.bg	6	0.000151933	mouseid.bg	10	0.000295456
GO:0046460	0.669215	0.28862	neutral lipid biosynthesis	P	humanid.bg	6	0.000151933	mouseid.bg	10	0.000295456
GO:0046463	0.669215	0.28862	acylglycerol biosynthesis	P	humanid.bg	6	0.000151933	mouseid.bg	10	0.000295456
GO:0046578	0.669215	0.28862	regulation of Ras protein signal transduction	P	humanid.bg	6	0.000151933	mouseid.bg	10	0.000295456
GO:0006364	0.674194	0.29149	rRNA processing	P	humanid.bg	44	0.00111418	mouseid.bg	48	0.00141819
GO:0016051	0.674194	0.29162	carbohydrate biosynthesis	P	humanid.bg	130	0.00329189	mouseid.bg	128	0.00378184
GO:0001539	0.676297	0.29302	ciliary or flagellar motility	P	humanid.bg	10	0.000253222	mouseid.bg	4	0.000118182
GO:0007043	0.676297	0.29302	intercellular junction assembly	P	humanid.bg	10	0.000253222	mouseid.bg	4	0.000118182
GO:0006836	0.676297	0.2931	neurotransmitter transport	P	humanid.bg	78	0.00197513	mouseid.bg	80	0.00236365
GO:0019438	0.678902	0.29442	aromatic compound biosynthesis	P	humanid.bg	38	0.000962245	mouseid.bg	24	0.000709094
GO:0006690	0.681285	0.29574	icosanoid metabolism	P	humanid.bg	42	0.00106353	mouseid.bg	46	0.0013591
GO:0009743	0.681285	0.29639	response to carbohydrate stimulus	P	humanid.bg	13	0.000329189	mouseid.bg	6	0.000177274
GO:0045449	0.681285	0.29729	regulation of transcription	P	humanid.bg	3577	0.0905776	mouseid.bg	3142	0.0928322
GO:0006525	0.681285	0.29764	arginine metabolism	P	humanid.bg	23	0.000582411	mouseid.bg	13	0.000384093
GO:0000185	0.681285	0.29865	activation of MAPKKK	P	humanid.bg	5	0.000126611	mouseid.bg	1	2.95456e-05
GO:0001315	0.681285	0.29865	age-dependent response to reactive oxygen species	P	humanid.bg	5	0.000126611	mouseid.bg	1	2.95456e-05
GO:0001710	0.681285	0.29865	mesodermal cell fate commitment	P	humanid.bg	5	0.000126611	mouseid.bg	1	2.95456e-05
GO:0006353	0.681285	0.29865	transcription termination	P	humanid.bg	5	0.000126611	mouseid.bg	1	2.95456e-05
GO:0006545	0.681285	0.29865	glycine biosynthesis	P	humanid.bg	5	0.000126611	mouseid.bg	1	2.95456e-05
GO:0007168	0.681285	0.29865	receptor guanylyl cyclase signaling pathway	P	humanid.bg	5	0.000126611	mouseid.bg	1	2.95456e-05
GO:0009251	0.681285	0.29865	glucan catabolism	P	humanid.bg	5	0.000126611	mouseid.bg	1	2.95456e-05
GO:0015979	0.681285	0.29865	photosynthesis	P	humanid.bg	5	0.000126611	mouseid.bg	1	2.95456e-05
GO:0019369	0.681285	0.29865	arachidonic acid metabolism	P	humanid.bg	5	0.000126611	mouseid.bg	1	2.95456e-05
GO:0042311	0.681285	0.29865	vasodilation	P	humanid.bg	5	0.000126611	mouseid.bg	1	2.95456e-05
GO:0042312	0.681285	0.29865	regulation of vasodilation	P	humanid.bg	5	0.000126611	mouseid.bg	1	2.95456e-05
GO:0048069	0.681285	0.29865	eye pigmentation	P	humanid.bg	5	0.000126611	mouseid.bg	1	2.95456e-05
GO:0048333	0.681285	0.29865	mesodermal cell differentiation	P	humanid.bg	5	0.000126611	mouseid.bg	1	2.95456e-05
GO:0040008	0.681285	0.2989	regulation of growth	P	humanid.bg	161	0.00407688	mouseid.bg	156	0.00460911
GO:0006568	0.682439	0.29979	tryptophan metabolism	P	humanid.bg	7	0.000177256	mouseid.bg	11	0.000325001
GO:0019068	0.682439	0.29979	viral assembly	P	humanid.bg	7	0.000177256	mouseid.bg	11	0.000325001
GO:0043094	0.682439	0.29979	metabolic compound salvage	P	humanid.bg	7	0.000177256	mouseid.bg	11	0.000325001
GO:0006104	0.682579	0.30563	succinyl-CoA metabolism	P	humanid.bg	3	7.59667e-05	mouseid.bg	0	0
GO:0006105	0.682579	0.30563	succinate metabolism	P	humanid.bg	3	7.59667e-05	mouseid.bg	0	0
GO:0006123	0.682579	0.30563	mitochondrial electron transport, cytochrome c to oxygen	P	humanid.bg	3	7.59667e-05	mouseid.bg	0	0
GO:0006384	0.682579	0.30563	transcription initiation from RNA polymerase III promoter	P	humanid.bg	3	7.59667e-05	mouseid.bg	0	0
GO:0006449	0.682579	0.30563	regulation of translational termination	P	humanid.bg	3	7.59667e-05	mouseid.bg	0	0
GO:0006474	0.682579	0.30563	N-terminal protein amino acid acetylation	P	humanid.bg	3	7.59667e-05	mouseid.bg	0	0
GO:0006540	0.682579	0.30563	glutamate decarboxylation to succinate	P	humanid.bg	3	7.59667e-05	mouseid.bg	0	0
GO:0006975	0.682579	0.30563	DNA damage induced protein phosphorylation	P	humanid.bg	3	7.59667e-05	mouseid.bg	0	0
GO:0006977	0.682579	0.30563	DNA damage response, signal transduction by p53 class mediator resulting in cell cycle arrest	P	humanid.bg	3	7.59667e-05	mouseid.bg	0	0
GO:0007181	0.682579	0.30563	transforming growth factor beta receptor complex assembly	P	humanid.bg	3	7.59667e-05	mouseid.bg	0	0
GO:0007456	0.682579	0.30563	eye morphogenesis (sensu Endopterygota)	P	humanid.bg	3	7.59667e-05	mouseid.bg	0	0
GO:0007520	0.682579	0.30563	myoblast fusion	P	humanid.bg	3	7.59667e-05	mouseid.bg	0	0
GO:0008054	0.682579	0.30563	cyclin catabolism	P	humanid.bg	3	7.59667e-05	mouseid.bg	0	0
GO:0008211	0.682579	0.30563	glucocorticoid metabolism	P	humanid.bg	3	7.59667e-05	mouseid.bg	0	0
GO:0008535	0.682579	0.30563	cytochrome c oxidase complex assembly	P	humanid.bg	3	7.59667e-05	mouseid.bg	0	0
GO:0008628	0.682579	0.30563	induction of apoptosis by hormones	P	humanid.bg	3	7.59667e-05	mouseid.bg	0	0
GO:0009226	0.682579	0.30563	nucleotide-sugar biosynthesis	P	humanid.bg	3	7.59667e-05	mouseid.bg	0	0
GO:0009301	0.682579	0.30563	snRNA transcription	P	humanid.bg	3	7.59667e-05	mouseid.bg	0	0
GO:0009650	0.682579	0.30563	UV protection	P	humanid.bg	3	7.59667e-05	mouseid.bg	0	0
GO:0015694	0.682579	0.30563	mercury ion transport	P	humanid.bg	3	7.59667e-05	mouseid.bg	0	0
GO:0015721	0.682579	0.30563	bile acid transport	P	humanid.bg	3	7.59667e-05	mouseid.bg	0	0
GO:0015889	0.682579	0.30563	cobalamin transport	P	humanid.bg	3	7.59667e-05	mouseid.bg	0	0
GO:0015917	0.682579	0.30563	aminophospholipid transport	P	humanid.bg	3	7.59667e-05	mouseid.bg	0	0
GO:0016081	0.682579	0.30563	synaptic vesicle docking during exocytosis	P	humanid.bg	3	7.59667e-05	mouseid.bg	0	0
GO:0016266	0.682579	0.30563	O-glycan processing	P	humanid.bg	3	7.59667e-05	mouseid.bg	0	0
GO:0018344	0.682579	0.30563	protein geranylgeranylation	P	humanid.bg	3	7.59667e-05	mouseid.bg	0	0
GO:0018348	0.682579	0.30563	protein amino acid geranylgeranylation	P	humanid.bg	3	7.59667e-05	mouseid.bg	0	0
GO:0030147	0.682579	0.30563	natriuresis	P	humanid.bg	3	7.59667e-05	mouseid.bg	0	0
GO:0030186	0.682579	0.30563	melatonin metabolism	P	humanid.bg	3	7.59667e-05	mouseid.bg	0	0
GO:0030187	0.682579	0.30563	melatonin biosynthesis	P	humanid.bg	3	7.59667e-05	mouseid.bg	0	0
GO:0030814	0.682579	0.30563	regulation of cAMP metabolism	P	humanid.bg	3	7.59667e-05	mouseid.bg	0	0
GO:0030817	0.682579	0.30563	regulation of cAMP biosynthesis	P	humanid.bg	3	7.59667e-05	mouseid.bg	0	0
GO:0035081	0.682579	0.30563	induction of programmed cell death by hormones	P	humanid.bg	3	7.59667e-05	mouseid.bg	0	0
GO:0043114	0.682579	0.30563	regulation of vascular permeability	P	humanid.bg	3	7.59667e-05	mouseid.bg	0	0
GO:0045090	0.682579	0.30563	retroviral genome replication	P	humanid.bg	3	7.59667e-05	mouseid.bg	0	0
GO:0045909	0.682579	0.30563	positive regulation of vasodilation	P	humanid.bg	3	7.59667e-05	mouseid.bg	0	0
GO:0046475	0.682579	0.30563	glycerophospholipid catabolism	P	humanid.bg	3	7.59667e-05	mouseid.bg	0	0
GO:0048525	0.682579	0.30563	negative regulation of viral life cycle	P	humanid.bg	3	7.59667e-05	mouseid.bg	0	0
GO:0050787	0.682579	0.30563	detoxification of mercury ion	P	humanid.bg	3	7.59667e-05	mouseid.bg	0	0
GO:0051131	0.682579	0.30563	chaperone-mediated protein complex assembly	P	humanid.bg	3	7.59667e-05	mouseid.bg	0	0
GO:0051262	0.682579	0.30563	protein tetramerization	P	humanid.bg	3	7.59667e-05	mouseid.bg	0	0
GO:0051324	0.682579	0.30563	prophase	P	humanid.bg	3	7.59667e-05	mouseid.bg	0	0
GO:0006547	0.682579	0.30858	histidine metabolism	P	humanid.bg	8	0.000202578	mouseid.bg	12	0.000354547
GO:0009075	0.682579	0.30858	histidine family amino acid metabolism	P	humanid.bg	8	0.000202578	mouseid.bg	12	0.000354547
GO:0042345	0.682579	0.30858	regulation of NF-kappaB-nucleus import	P	humanid.bg	8	0.000202578	mouseid.bg	12	0.000354547
GO:0042348	0.682579	0.30858	NF-kappaB-nucleus import	P	humanid.bg	8	0.000202578	mouseid.bg	12	0.000354547
GO:0009225	0.685208	0.31025	nucleotide-sugar metabolism	P	humanid.bg	31	0.000784989	mouseid.bg	19	0.000561366
GO:0009066	0.686924	0.31122	aspartate family amino acid metabolism	P	humanid.bg	39	0.000987567	mouseid.bg	25	0.00073864
GO:0000067	0.687733	0.31178	DNA replication and chromosome cycle	P	humanid.bg	20	0.000506445	mouseid.bg	11	0.000325001
GO:0007187	0.694582	0.31508	G-protein signaling, coupled to cyclic nucleotide second messenger	P	humanid.bg	97	0.00245626	mouseid.bg	97	0.00286592
GO:0016064	0.699285	0.31741	humoral defense mechanism (sensu Vertebrata)	P	humanid.bg	138	0.00349447	mouseid.bg	103	0.0030432
GO:0009165	0.704709	0.32007	nucleotide biosynthesis	P	humanid.bg	273	0.00691297	mouseid.bg	256	0.00756367
GO:0006413	0.706011	0.32086	translational initiation	P	humanid.bg	95	0.00240561	mouseid.bg	95	0.00280683
GO:0015833	0.707994	0.32196	peptide transport	P	humanid.bg	29	0.000734345	mouseid.bg	33	0.000975004
GO:0007631	0.709446	0.32282	feeding behavior	P	humanid.bg	24	0.000607733	mouseid.bg	14	0.000413638
GO:0046519	0.721483	0.3285	sphingoid metabolism	P	humanid.bg	25	0.000633056	mouseid.bg	29	0.000856822
GO:0009187	0.722114	0.32899	cyclic nucleotide metabolism	P	humanid.bg	49	0.00124079	mouseid.bg	52	0.00153637
GO:0006584	0.723665	0.3299	catecholamine metabolism	P	humanid.bg	24	0.000607733	mouseid.bg	28	0.000827276
GO:0007250	0.725301	0.33085	activation of NF-kappaB-inducing kinase	P	humanid.bg	13	0.000329189	mouseid.bg	17	0.000502275
GO:0045047	0.728733	0.33262	protein-ER targeting	P	humanid.bg	14	0.000354511	mouseid.bg	18	0.000531821
GO:0006570	0.730102	0.33384	tyrosine metabolism	P	humanid.bg	15	0.000379833	mouseid.bg	19	0.000561366
GO:0019370	0.730102	0.33384	leukotriene biosynthesis	P	humanid.bg	15	0.000379833	mouseid.bg	19	0.000561366
GO:0006183	0.730102	0.33404	GTP biosynthesis	P	humanid.bg	20	0.000506445	mouseid.bg	24	0.000709094
GO:0046039	0.730102	0.33404	GTP metabolism	P	humanid.bg	20	0.000506445	mouseid.bg	24	0.000709094
GO:0001578	0.730102	0.33581	microtubule bundle formation	P	humanid.bg	2	5.06445e-05	mouseid.bg	5	0.000147728
GO:0006427	0.730102	0.33581	histidyl-tRNA aminoacylation	P	humanid.bg	2	5.06445e-05	mouseid.bg	5	0.000147728
GO:0006528	0.730102	0.33581	asparagine metabolism	P	humanid.bg	2	5.06445e-05	mouseid.bg	5	0.000147728
GO:0006529	0.730102	0.33581	asparagine biosynthesis	P	humanid.bg	2	5.06445e-05	mouseid.bg	5	0.000147728
GO:0008228	0.730102	0.33581	opsonization	P	humanid.bg	2	5.06445e-05	mouseid.bg	5	0.000147728
GO:0009437	0.730102	0.33581	carnitine metabolism	P	humanid.bg	2	5.06445e-05	mouseid.bg	5	0.000147728
GO:0016539	0.730102	0.33581	intein-mediated protein splicing	P	humanid.bg	2	5.06445e-05	mouseid.bg	5	0.000147728
GO:0030202	0.730102	0.33581	heparin metabolism	P	humanid.bg	2	5.06445e-05	mouseid.bg	5	0.000147728
GO:0030838	0.730102	0.33581	positive regulation of actin filament polymerization	P	humanid.bg	2	5.06445e-05	mouseid.bg	5	0.000147728
GO:0030908	0.730102	0.33581	protein splicing	P	humanid.bg	2	5.06445e-05	mouseid.bg	5	0.000147728
GO:0042447	0.730102	0.33581	hormone catabolism	P	humanid.bg	2	5.06445e-05	mouseid.bg	5	0.000147728
GO:0042542	0.730102	0.33581	response to hydrogen peroxide	P	humanid.bg	2	5.06445e-05	mouseid.bg	5	0.000147728
GO:0045176	0.730102	0.33581	apical protein localization	P	humanid.bg	2	5.06445e-05	mouseid.bg	5	0.000147728
GO:0045666	0.730102	0.33581	positive regulation of neuron differentiation	P	humanid.bg	2	5.06445e-05	mouseid.bg	5	0.000147728
GO:0050673	0.730102	0.33581	epithelial cell proliferation	P	humanid.bg	2	5.06445e-05	mouseid.bg	5	0.000147728
GO:0050678	0.730102	0.33581	regulation of epithelial cell proliferation	P	humanid.bg	2	5.06445e-05	mouseid.bg	5	0.000147728
GO:0009057	0.73098	0.33796	macromolecule catabolism	P	humanid.bg	1553	0.0393254	mouseid.bg	1379	0.0407434
GO:0008216	0.735284	0.34026	spermidine metabolism	P	humanid.bg	8	0.000202578	mouseid.bg	3	8.86368e-05
GO:0050650	0.735284	0.34026	chondroitin sulfate proteoglycan biosynthesis	P	humanid.bg	8	0.000202578	mouseid.bg	3	8.86368e-05
GO:0006766	0.73889	0.34224	vitamin metabolism	P	humanid.bg	88	0.00222836	mouseid.bg	88	0.00260001
GO:0046916	0.741095	0.34347	transition metal ion homeostasis	P	humanid.bg	44	0.00111418	mouseid.bg	47	0.00138864
GO:0000272	0.742966	0.34465	polysaccharide catabolism	P	humanid.bg	11	0.000278544	mouseid.bg	5	0.000147728
GO:0050663	0.742966	0.34465	cytokine secretion	P	humanid.bg	11	0.000278544	mouseid.bg	5	0.000147728
GO:0008380	0.747525	0.34708	RNA splicing	P	humanid.bg	158	0.00400091	mouseid.bg	120	0.00354547
GO:0009126	0.75332	0.3503	purine nucleoside monophosphate metabolism	P	humanid.bg	29	0.000734345	mouseid.bg	18	0.000531821
GO:0009127	0.75332	0.3503	purine nucleoside monophosphate biosynthesis	P	humanid.bg	29	0.000734345	mouseid.bg	18	0.000531821
GO:0009167	0.75332	0.3503	purine ribonucleoside monophosphate metabolism	P	humanid.bg	29	0.000734345	mouseid.bg	18	0.000531821
GO:0009168	0.75332	0.3503	purine ribonucleoside monophosphate biosynthesis	P	humanid.bg	29	0.000734345	mouseid.bg	18	0.000531821
GO:0019219	0.756628	0.35237	regulation of nucleobase, nucleoside, nucleotide and nucleic acid metabolism	P	humanid.bg	3613	0.0914892	mouseid.bg	3165	0.0935118
GO:0009309	0.766494	0.35718	amine biosynthesis	P	humanid.bg	149	0.00377301	mouseid.bg	113	0.00333865
GO:0000080	0.768121	0.35837	G1 phase of mitotic cell cycle	P	humanid.bg	18	0.0004558	mouseid.bg	10	0.000295456
GO:0006354	0.768121	0.35837	RNA elongation	P	humanid.bg	18	0.0004558	mouseid.bg	10	0.000295456
GO:0051318	0.768121	0.35837	G1 phase	P	humanid.bg	18	0.0004558	mouseid.bg	10	0.000295456
GO:0007050	0.768203	0.35884	cell cycle arrest	P	humanid.bg	98	0.00248158	mouseid.bg	72	0.00212728
GO:0006820	0.771228	0.36047	anion transport	P	humanid.bg	444	0.0112431	mouseid.bg	406	0.0119955
GO:0009410	0.779317	0.36447	response to xenobiotic stimulus	P	humanid.bg	51	0.00129143	mouseid.bg	35	0.0010341
GO:0009617	0.779747	0.36489	response to bacteria	P	humanid.bg	105	0.00265883	mouseid.bg	103	0.0030432
GO:0000279	0.78056	0.36549	M phase	P	humanid.bg	345	0.00873617	mouseid.bg	274	0.00809549
GO:0008361	0.781825	0.36784	regulation of cell size	P	humanid.bg	199	0.00503912	mouseid.bg	154	0.00455002
GO:0006231	0.781825	0.36795	dTMP biosynthesis	P	humanid.bg	3	7.59667e-05	mouseid.bg	6	0.000177274
GO:0006824	0.781825	0.36795	cobalt ion transport	P	humanid.bg	3	7.59667e-05	mouseid.bg	6	0.000177274
GO:0007617	0.781825	0.36795	mating behavior	P	humanid.bg	3	7.59667e-05	mouseid.bg	6	0.000177274
GO:0009138	0.781825	0.36795	pyrimidine nucleoside diphosphate metabolism	P	humanid.bg	3	7.59667e-05	mouseid.bg	6	0.000177274
GO:0009157	0.781825	0.36795	deoxyribonucleoside monophosphate biosynthesis	P	humanid.bg	3	7.59667e-05	mouseid.bg	6	0.000177274
GO:0009162	0.781825	0.36795	deoxyribonucleoside monophosphate metabolism	P	humanid.bg	3	7.59667e-05	mouseid.bg	6	0.000177274
GO:0009176	0.781825	0.36795	pyrimidine deoxyribonucleoside monophosphate metabolism	P	humanid.bg	3	7.59667e-05	mouseid.bg	6	0.000177274
GO:0009177	0.781825	0.36795	pyrimidine deoxyribonucleoside monophosphate biosynthesis	P	humanid.bg	3	7.59667e-05	mouseid.bg	6	0.000177274
GO:0009189	0.781825	0.36795	deoxyribonucleoside diphosphate biosynthesis	P	humanid.bg	3	7.59667e-05	mouseid.bg	6	0.000177274
GO:0019098	0.781825	0.36795	reproductive behavior	P	humanid.bg	3	7.59667e-05	mouseid.bg	6	0.000177274
GO:0019432	0.781825	0.36795	triacylglycerol biosynthesis	P	humanid.bg	3	7.59667e-05	mouseid.bg	6	0.000177274
GO:0045428	0.781825	0.36795	regulation of nitric oxide biosynthesis	P	humanid.bg	3	7.59667e-05	mouseid.bg	6	0.000177274
GO:0046073	0.781825	0.36795	dTMP metabolism	P	humanid.bg	3	7.59667e-05	mouseid.bg	6	0.000177274
GO:0048388	0.781825	0.36795	endosomal lumen acidification	P	humanid.bg	3	7.59667e-05	mouseid.bg	6	0.000177274
GO:0006783	0.786843	0.37197	heme biosynthesis	P	humanid.bg	26	0.000658378	mouseid.bg	16	0.000472729
GO:0006415	0.795571	0.37632	translational termination	P	humanid.bg	15	0.000379833	mouseid.bg	8	0.000236365
GO:0005977	0.79681	0.37713	glycogen metabolism	P	humanid.bg	33	0.000835633	mouseid.bg	36	0.00106364
GO:0008610	0.797161	0.37752	lipid biosynthesis	P	humanid.bg	341	0.00863488	mouseid.bg	314	0.00927731
GO:0015980	0.802576	0.38131	energy derivation by oxidation of organic compounds	P	humanid.bg	286	0.00724216	mouseid.bg	265	0.00782958
GO:0009060	0.802576	0.38452	aerobic respiration	P	humanid.bg	57	0.00144337	mouseid.bg	40	0.00118182
GO:0009156	0.802576	0.38921	ribonucleoside monophosphate biosynthesis	P	humanid.bg	35	0.000886278	mouseid.bg	23	0.000679549
GO:0009161	0.802576	0.38921	ribonucleoside monophosphate metabolism	P	humanid.bg	35	0.000886278	mouseid.bg	23	0.000679549
GO:0009073	0.802576	0.38928	aromatic amino acid family biosynthesis	P	humanid.bg	4	0.000101289	mouseid.bg	7	0.000206819
GO:0045078	0.802576	0.38928	positive regulation of interferon-gamma biosynthesis	P	humanid.bg	4	0.000101289	mouseid.bg	7	0.000206819
GO:0045834	0.802576	0.38928	positive regulation of lipid metabolism	P	humanid.bg	4	0.000101289	mouseid.bg	7	0.000206819
GO:0006428	0.802576	0.39278	isoleucyl-tRNA aminoacylation	P	humanid.bg	12	0.000303867	mouseid.bg	6	0.000177274
GO:0006435	0.802576	0.39278	threonyl-tRNA aminoacylation	P	humanid.bg	12	0.000303867	mouseid.bg	6	0.000177274
GO:0006684	0.802576	0.39278	sphingomyelin metabolism	P	humanid.bg	12	0.000303867	mouseid.bg	6	0.000177274
GO:0015780	0.802576	0.39278	nucleotide-sugar transport	P	humanid.bg	12	0.000303867	mouseid.bg	6	0.000177274
GO:0044264	0.802576	0.39402	cellular polysaccharide metabolism	P	humanid.bg	72	0.0018232	mouseid.bg	52	0.00153637
GO:0042158	0.802576	0.39594	lipoprotein biosynthesis	P	humanid.bg	27	0.0006837	mouseid.bg	30	0.000886368
GO:0008033	0.802576	0.39623	tRNA processing	P	humanid.bg	82	0.00207642	mouseid.bg	60	0.00177274
GO:0006047	0.802576	0.39783	UDP-N-acetylglucosamine metabolism	P	humanid.bg	6	0.000151933	mouseid.bg	2	5.90912e-05
GO:0006661	0.802576	0.39783	phosphatidylinositol biosynthesis	P	humanid.bg	6	0.000151933	mouseid.bg	2	5.90912e-05
GO:0009113	0.802576	0.39783	purine base biosynthesis	P	humanid.bg	6	0.000151933	mouseid.bg	2	5.90912e-05
GO:0009241	0.802576	0.39783	polyisoprenoid biosynthesis	P	humanid.bg	6	0.000151933	mouseid.bg	2	5.90912e-05
GO:0016109	0.802576	0.39783	tetraterpenoid biosynthesis	P	humanid.bg	6	0.000151933	mouseid.bg	2	5.90912e-05
GO:0016114	0.802576	0.39783	terpenoid biosynthesis	P	humanid.bg	6	0.000151933	mouseid.bg	2	5.90912e-05
GO:0016117	0.802576	0.39783	carotenoid biosynthesis	P	humanid.bg	6	0.000151933	mouseid.bg	2	5.90912e-05
GO:0042435	0.802576	0.39783	indole derivative biosynthesis	P	humanid.bg	6	0.000151933	mouseid.bg	2	5.90912e-05
GO:0042723	0.802576	0.39783	thiamin and derivative metabolism	P	humanid.bg	6	0.000151933	mouseid.bg	2	5.90912e-05
GO:0045622	0.802576	0.39783	regulation of T-helper cell differentiation	P	humanid.bg	6	0.000151933	mouseid.bg	2	5.90912e-05
GO:0046219	0.802576	0.39783	indolalkylamine biosynthesis	P	humanid.bg	6	0.000151933	mouseid.bg	2	5.90912e-05
GO:0046246	0.802576	0.39783	terpene biosynthesis	P	humanid.bg	6	0.000151933	mouseid.bg	2	5.90912e-05
GO:0048016	0.802576	0.39783	inositol phosphate-mediated signaling	P	humanid.bg	6	0.000151933	mouseid.bg	2	5.90912e-05
GO:0006778	0.802576	0.40155	porphyrin metabolism	P	humanid.bg	40	0.00101289	mouseid.bg	27	0.000797731
GO:0006397	0.802576	0.40205	mRNA processing	P	humanid.bg	267	0.00676103	mouseid.bg	211	0.00623412
GO:0018958	0.802576	0.4021	phenol metabolism	P	humanid.bg	25	0.000633056	mouseid.bg	28	0.000827276
GO:0016246	0.802576	0.40384	RNA interference	P	humanid.bg	5	0.000126611	mouseid.bg	8	0.000236365
GO:0016441	0.802576	0.40384	posttranscriptional gene silencing	P	humanid.bg	5	0.000126611	mouseid.bg	8	0.000236365
GO:0030259	0.802576	0.40384	lipid glycosylation	P	humanid.bg	5	0.000126611	mouseid.bg	8	0.000236365
GO:0031047	0.802576	0.40384	RNA-mediated gene silencing	P	humanid.bg	5	0.000126611	mouseid.bg	8	0.000236365
GO:0035194	0.802576	0.40384	RNA-mediated posttranscriptional gene silencing	P	humanid.bg	5	0.000126611	mouseid.bg	8	0.000236365
GO:0045766	0.802576	0.40384	positive regulation of angiogenesis	P	humanid.bg	5	0.000126611	mouseid.bg	8	0.000236365
GO:0046835	0.802576	0.40384	carbohydrate phosphorylation	P	humanid.bg	5	0.000126611	mouseid.bg	8	0.000236365
GO:0007271	0.802576	0.40405	synaptic transmission, cholinergic	P	humanid.bg	9	0.0002279	mouseid.bg	4	0.000118182
GO:0018196	0.802576	0.40405	peptidyl-asparagine modification	P	humanid.bg	9	0.0002279	mouseid.bg	4	0.000118182
GO:0018279	0.802576	0.40405	N-linked glycosylation via asparagine	P	humanid.bg	9	0.0002279	mouseid.bg	4	0.000118182
GO:0019059	0.802576	0.40405	initiation of viral infection	P	humanid.bg	9	0.0002279	mouseid.bg	4	0.000118182
GO:0030260	0.802576	0.40405	entry into host cell	P	humanid.bg	9	0.0002279	mouseid.bg	4	0.000118182
GO:0044409	0.802576	0.40405	entry into host	P	humanid.bg	9	0.0002279	mouseid.bg	4	0.000118182
GO:0045069	0.802576	0.40405	regulation of viral genome replication	P	humanid.bg	9	0.0002279	mouseid.bg	4	0.000118182
GO:0046718	0.802576	0.40405	viral entry into host cell	P	humanid.bg	9	0.0002279	mouseid.bg	4	0.000118182
GO:0046883	0.802576	0.40405	regulation of hormone secretion	P	humanid.bg	9	0.0002279	mouseid.bg	4	0.000118182
GO:0050654	0.802576	0.40405	chondroitin sulfate proteoglycan metabolism	P	humanid.bg	9	0.0002279	mouseid.bg	4	0.000118182
GO:0006857	0.802576	0.40512	oligopeptide transport	P	humanid.bg	24	0.000607733	mouseid.bg	27	0.000797731
GO:0006935	0.802576	0.40644	chemotaxis	P	humanid.bg	136	0.00344382	mouseid.bg	130	0.00384093
GO:0042330	0.802576	0.40644	taxis	P	humanid.bg	136	0.00344382	mouseid.bg	130	0.00384093
GO:0030155	0.802576	0.40961	regulation of cell adhesion	P	humanid.bg	42	0.00106353	mouseid.bg	44	0.00130001
GO:0006470	0.802576	0.41303	protein amino acid dephosphorylation	P	humanid.bg	333	0.0084323	mouseid.bg	266	0.00785913
GO:0000147	0.802576	0.41313	actin cortical patch assembly	P	humanid.bg	0	0	mouseid.bg	2	5.90912e-05
GO:0001660	0.802576	0.41313	fever	P	humanid.bg	0	0	mouseid.bg	2	5.90912e-05
GO:0001676	0.802576	0.41313	long-chain fatty acid metabolism	P	humanid.bg	0	0	mouseid.bg	2	5.90912e-05
GO:0001743	0.802576	0.41313	optic placode formation	P	humanid.bg	0	0	mouseid.bg	2	5.90912e-05
GO:0001767	0.802576	0.41313	establishment of lymphocyte polarity	P	humanid.bg	0	0	mouseid.bg	2	5.90912e-05
GO:0001768	0.802576	0.41313	establishment of T cell polarity	P	humanid.bg	0	0	mouseid.bg	2	5.90912e-05
GO:0001771	0.802576	0.41313	formation of immunological synapse	P	humanid.bg	0	0	mouseid.bg	2	5.90912e-05
GO:0001866	0.802576	0.41313	NK T cell proliferation	P	humanid.bg	0	0	mouseid.bg	2	5.90912e-05
GO:0001881	0.802576	0.41313	receptor recycling	P	humanid.bg	0	0	mouseid.bg	2	5.90912e-05
GO:0001922	0.802576	0.41313	B-1 B cell homeostasis	P	humanid.bg	0	0	mouseid.bg	2	5.90912e-05
GO:0001941	0.802576	0.41313	postsynaptic membrane organization	P	humanid.bg	0	0	mouseid.bg	2	5.90912e-05
GO:0006083	0.802576	0.41313	acetate metabolism	P	humanid.bg	0	0	mouseid.bg	2	5.90912e-05
GO:0006203	0.802576	0.41313	dGTP catabolism	P	humanid.bg	0	0	mouseid.bg	2	5.90912e-05
GO:0006488	0.802576	0.41313	dolichol-linked oligosaccharide biosynthesis	P	humanid.bg	0	0	mouseid.bg	2	5.90912e-05
GO:0006507	0.802576	0.41313	GPI anchor release	P	humanid.bg	0	0	mouseid.bg	2	5.90912e-05
GO:0006649	0.802576	0.41313	phospholipid transfer to membrane	P	humanid.bg	0	0	mouseid.bg	2	5.90912e-05
GO:0006798	0.802576	0.41313	polyphosphate catabolism	P	humanid.bg	0	0	mouseid.bg	2	5.90912e-05
GO:0006924	0.802576	0.41313	programmed cell death, activated T cells	P	humanid.bg	0	0	mouseid.bg	2	5.90912e-05
GO:0007113	0.802576	0.41313	endomitotic cell cycle	P	humanid.bg	0	0	mouseid.bg	2	5.90912e-05
GO:0007258	0.802576	0.41313	JUN phosphorylation	P	humanid.bg	0	0	mouseid.bg	2	5.90912e-05
GO:0007343	0.802576	0.41313	egg activation	P	humanid.bg	0	0	mouseid.bg	2	5.90912e-05
GO:0007406	0.802576	0.41313	negative regulation of neuroblast proliferation	P	humanid.bg	0	0	mouseid.bg	2	5.90912e-05
GO:0007625	0.802576	0.41313	grooming behavior	P	humanid.bg	0	0	mouseid.bg	2	5.90912e-05
GO:0008300	0.802576	0.41313	isoprenoid catabolism	P	humanid.bg	0	0	mouseid.bg	2	5.90912e-05
GO:0009690	0.802576	0.41313	cytokinin metabolism	P	humanid.bg	0	0	mouseid.bg	2	5.90912e-05
GO:0009691	0.802576	0.41313	cytokinin biosynthesis	P	humanid.bg	0	0	mouseid.bg	2	5.90912e-05
GO:0009886	0.802576	0.41313	post-embryonic morphogenesis	P	humanid.bg	0	0	mouseid.bg	2	5.90912e-05
GO:0015732	0.802576	0.41313	prostaglandin transport	P	humanid.bg	0	0	mouseid.bg	2	5.90912e-05
GO:0015734	0.802576	0.41313	taurine transport	P	humanid.bg	0	0	mouseid.bg	2	5.90912e-05
GO:0016074	0.802576	0.41313	snoRNA metabolism	P	humanid.bg	0	0	mouseid.bg	2	5.90912e-05
GO:0016198	0.802576	0.41313	axon choice point recognition	P	humanid.bg	0	0	mouseid.bg	2	5.90912e-05
GO:0018107	0.802576	0.41313	peptidyl-threonine phosphorylation	P	humanid.bg	0	0	mouseid.bg	2	5.90912e-05
GO:0018210	0.802576	0.41313	peptidyl-threonine modification	P	humanid.bg	0	0	mouseid.bg	2	5.90912e-05
GO:0030050	0.802576	0.41313	vesicle transport along actin filament	P	humanid.bg	0	0	mouseid.bg	2	5.90912e-05
GO:0030092	0.802576	0.41313	regulation of flagellum biogenesis	P	humanid.bg	0	0	mouseid.bg	2	5.90912e-05
GO:0030222	0.802576	0.41313	eosinophil differentiation	P	humanid.bg	0	0	mouseid.bg	2	5.90912e-05
GO:0030321	0.802576	0.41313	transepithelial chloride transport	P	humanid.bg	0	0	mouseid.bg	2	5.90912e-05
GO:0030322	0.802576	0.41313	stabilization of membrane potential	P	humanid.bg	0	0	mouseid.bg	2	5.90912e-05
GO:0030328	0.802576	0.41313	prenylcysteine catabolism	P	humanid.bg	0	0	mouseid.bg	2	5.90912e-05
GO:0030432	0.802576	0.41313	peristalsis	P	humanid.bg	0	0	mouseid.bg	2	5.90912e-05
GO:0030497	0.802576	0.41313	fatty acid elongation	P	humanid.bg	0	0	mouseid.bg	2	5.90912e-05
GO:0030644	0.802576	0.41313	chloride ion homeostasis	P	humanid.bg	0	0	mouseid.bg	2	5.90912e-05
GO:0030903	0.802576	0.41313	notochord development	P	humanid.bg	0	0	mouseid.bg	2	5.90912e-05
GO:0031344	0.802576	0.41313	regulation of cell projection organization and biogenesis	P	humanid.bg	0	0	mouseid.bg	2	5.90912e-05
GO:0035020	0.802576	0.41313	regulation of Rac protein signal transduction	P	humanid.bg	0	0	mouseid.bg	2	5.90912e-05
GO:0035022	0.802576	0.41313	positive regulation of Rac protein signal transduction	P	humanid.bg	0	0	mouseid.bg	2	5.90912e-05
GO:0035026	0.802576	0.41313	leading edge cell differentiation	P	humanid.bg	0	0	mouseid.bg	2	5.90912e-05
GO:0035058	0.802576	0.41313	sensory cilium biogenesis	P	humanid.bg	0	0	mouseid.bg	2	5.90912e-05
GO:0035121	0.802576	0.41313	tail morphogenesis	P	humanid.bg	0	0	mouseid.bg	2	5.90912e-05
GO:0042137	0.802576	0.41313	sequestering of neurotransmitter	P	humanid.bg	0	0	mouseid.bg	2	5.90912e-05
GO:0042273	0.802576	0.41313	ribosomal large subunit biogenesis	P	humanid.bg	0	0	mouseid.bg	2	5.90912e-05
GO:0042360	0.802576	0.41313	vitamin E metabolism	P	humanid.bg	0	0	mouseid.bg	2	5.90912e-05
GO:0042483	0.802576	0.41313	negative regulation of odontogenesis	P	humanid.bg	0	0	mouseid.bg	2	5.90912e-05
GO:0042489	0.802576	0.41313	negative regulation of odontogenesis (sensu Vertebrata)	P	humanid.bg	0	0	mouseid.bg	2	5.90912e-05
GO:0042508	0.802576	0.41313	tyrosine phosphorylation of Stat1 protein	P	humanid.bg	0	0	mouseid.bg	2	5.90912e-05
GO:0045062	0.802576	0.41313	extrathymic T cell selection	P	humanid.bg	0	0	mouseid.bg	2	5.90912e-05
GO:0045143	0.802576	0.41313	homologous chromosome segregation	P	humanid.bg	0	0	mouseid.bg	2	5.90912e-05
GO:0045475	0.802576	0.41313	locomotor rhythm	P	humanid.bg	0	0	mouseid.bg	2	5.90912e-05
GO:0045586	0.802576	0.41313	regulation of gamma-delta T cell differentiation	P	humanid.bg	0	0	mouseid.bg	2	5.90912e-05
GO:0045588	0.802576	0.41313	positive regulation of gamma-delta T cell differentiation	P	humanid.bg	0	0	mouseid.bg	2	5.90912e-05
GO:0045721	0.802576	0.41313	negative regulation of gluconeogenesis	P	humanid.bg	0	0	mouseid.bg	2	5.90912e-05
GO:0045724	0.802576	0.41313	positive regulation of flagellum biogenesis	P	humanid.bg	0	0	mouseid.bg	2	5.90912e-05
GO:0045744	0.802576	0.41313	negative regulation of G-protein coupled receptor protein signaling pathway	P	humanid.bg	0	0	mouseid.bg	2	5.90912e-05
GO:0045776	0.802576	0.41313	negative regulation of blood pressure	P	humanid.bg	0	0	mouseid.bg	2	5.90912e-05
GO:0045841	0.802576	0.41313	negative regulation of mitotic metaphase/anaphase transition	P	humanid.bg	0	0	mouseid.bg	2	5.90912e-05
GO:0045912	0.802576	0.41313	negative regulation of carbohydrate metabolism	P	humanid.bg	0	0	mouseid.bg	2	5.90912e-05
GO:0045932	0.802576	0.41313	negative regulation of muscle contraction	P	humanid.bg	0	0	mouseid.bg	2	5.90912e-05
GO:0045986	0.802576	0.41313	negative regulation of smooth muscle contraction	P	humanid.bg	0	0	mouseid.bg	2	5.90912e-05
GO:0046007	0.802576	0.41313	negative regulation of activated T cell proliferation	P	humanid.bg	0	0	mouseid.bg	2	5.90912e-05
GO:0046032	0.802576	0.41313	ADP catabolism	P	humanid.bg	0	0	mouseid.bg	2	5.90912e-05
GO:0046070	0.802576	0.41313	dGTP metabolism	P	humanid.bg	0	0	mouseid.bg	2	5.90912e-05
GO:0046208	0.802576	0.41313	spermine catabolism	P	humanid.bg	0	0	mouseid.bg	2	5.90912e-05
GO:0046619	0.802576	0.41313	optic placode formation (sensu Mammalia)	P	humanid.bg	0	0	mouseid.bg	2	5.90912e-05
GO:0046643	0.802576	0.41313	regulation of gamma-delta T cell activation	P	humanid.bg	0	0	mouseid.bg	2	5.90912e-05
GO:0046645	0.802576	0.41313	positive regulation of gamma-delta T cell activation	P	humanid.bg	0	0	mouseid.bg	2	5.90912e-05
GO:0046671	0.802576	0.41313	negative regulation of retinal programmed cell death	P	humanid.bg	0	0	mouseid.bg	2	5.90912e-05
GO:0046707	0.802576	0.41313	IDP metabolism	P	humanid.bg	0	0	mouseid.bg	2	5.90912e-05
GO:0046709	0.802576	0.41313	IDP catabolism	P	humanid.bg	0	0	mouseid.bg	2	5.90912e-05
GO:0047484	0.802576	0.41313	regulation of response to osmotic stress	P	humanid.bg	0	0	mouseid.bg	2	5.90912e-05
GO:0047496	0.802576	0.41313	vesicle transport along microtubule	P	humanid.bg	0	0	mouseid.bg	2	5.90912e-05
GO:0048050	0.802576	0.41313	post-embryonic eye morphogenesis	P	humanid.bg	0	0	mouseid.bg	2	5.90912e-05
GO:0048382	0.802576	0.41313	mesendoderm development	P	humanid.bg	0	0	mouseid.bg	2	5.90912e-05
GO:0048563	0.802576	0.41313	post-embryonic organogenesis	P	humanid.bg	0	0	mouseid.bg	2	5.90912e-05
GO:0050428	0.802576	0.41313	3'-phosphoadenosine 5'-phosphosulfate biosynthesis	P	humanid.bg	0	0	mouseid.bg	2	5.90912e-05
GO:0050847	0.802576	0.41313	progesterone receptor signaling pathway	P	humanid.bg	0	0	mouseid.bg	2	5.90912e-05
GO:0050879	0.802576	0.41313	organismal movement	P	humanid.bg	0	0	mouseid.bg	2	5.90912e-05
GO:0050951	0.802576	0.41313	sensory perception of temperature	P	humanid.bg	0	0	mouseid.bg	2	5.90912e-05
GO:0050961	0.802576	0.41313	sensory transduction of temperature	P	humanid.bg	0	0	mouseid.bg	2	5.90912e-05
GO:0050965	0.802576	0.41313	perception of pain, sensory transduction of temperature	P	humanid.bg	0	0	mouseid.bg	2	5.90912e-05
GO:0050966	0.802576	0.41313	perception of pain, sensory transduction of mechanical stimulus	P	humanid.bg	0	0	mouseid.bg	2	5.90912e-05
GO:0050968	0.802576	0.41313	perception of pain, sensory transduction of chemical stimulus	P	humanid.bg	0	0	mouseid.bg	2	5.90912e-05
GO:0006940	0.802576	0.41353	regulation of smooth muscle contraction	P	humanid.bg	16	0.000405156	mouseid.bg	9	0.00026591
GO:0009220	0.802576	0.41383	pyrimidine ribonucleotide biosynthesis	P	humanid.bg	21	0.000531767	mouseid.bg	24	0.000709094
GO:0006166	0.802576	0.41392	purine ribonucleoside salvage	P	humanid.bg	6	0.000151933	mouseid.bg	9	0.00026591
GO:0006419	0.802576	0.41392	alanyl-tRNA aminoacylation	P	humanid.bg	6	0.000151933	mouseid.bg	9	0.00026591
GO:0008156	0.802576	0.41392	negative regulation of DNA replication	P	humanid.bg	6	0.000151933	mouseid.bg	9	0.00026591
GO:0008635	0.802576	0.41392	caspase activation via cytochrome c	P	humanid.bg	6	0.000151933	mouseid.bg	9	0.00026591
GO:0043174	0.802576	0.41392	nucleoside salvage	P	humanid.bg	6	0.000151933	mouseid.bg	9	0.00026591
GO:0045930	0.802576	0.41392	negative regulation of mitotic cell cycle	P	humanid.bg	6	0.000151933	mouseid.bg	9	0.00026591
GO:0046080	0.802576	0.41392	dUTP metabolism	P	humanid.bg	6	0.000151933	mouseid.bg	9	0.00026591
GO:0050920	0.802576	0.41392	regulation of chemotaxis	P	humanid.bg	6	0.000151933	mouseid.bg	9	0.00026591
GO:0050921	0.802576	0.41392	positive regulation of chemotaxis	P	humanid.bg	6	0.000151933	mouseid.bg	9	0.00026591
GO:0001558	0.803218	0.41538	regulation of cell growth	P	humanid.bg	152	0.00384898	mouseid.bg	117	0.00345683
GO:0007214	0.805082	0.41657	gamma-aminobutyric acid signaling pathway	P	humanid.bg	20	0.000506445	mouseid.bg	23	0.000679549
GO:0006826	0.809493	0.41908	iron ion transport	P	humanid.bg	41	0.00103821	mouseid.bg	28	0.000827276
GO:0030168	0.809556	0.41934	platelet activation	P	humanid.bg	28	0.000709022	mouseid.bg	18	0.000531821
GO:0009755	0.81183	0.42086	hormone-mediated signaling	P	humanid.bg	7	0.000177256	mouseid.bg	10	0.000295456
GO:0045197	0.81183	0.42086	establishment and/or maintenance of epithelial cell polarity	P	humanid.bg	7	0.000177256	mouseid.bg	10	0.000295456
GO:0006302	0.812712	0.42166	double-strand break repair	P	humanid.bg	18	0.0004558	mouseid.bg	21	0.000620457
GO:0009620	0.812965	0.42202	response to fungi	P	humanid.bg	24	0.000607733	mouseid.bg	15	0.000443184
GO:0009141	0.815067	0.42334	nucleoside triphosphate metabolism	P	humanid.bg	161	0.00407688	mouseid.bg	152	0.00449093
GO:0006338	0.816262	0.42419	chromatin remodeling	P	humanid.bg	53	0.00134208	mouseid.bg	54	0.00159546
GO:0000018	0.817611	0.42556	regulation of DNA recombination	P	humanid.bg	8	0.000202578	mouseid.bg	11	0.000325001
GO:0006422	0.817611	0.42556	aspartyl-tRNA aminoacylation	P	humanid.bg	8	0.000202578	mouseid.bg	11	0.000325001
GO:0042136	0.817611	0.42556	neurotransmitter biosynthesis	P	humanid.bg	8	0.000202578	mouseid.bg	11	0.000325001
GO:0006809	0.817611	0.42604	nitric oxide biosynthesis	P	humanid.bg	16	0.000405156	mouseid.bg	19	0.000561366
GO:0046209	0.817611	0.42604	nitric oxide metabolism	P	humanid.bg	16	0.000405156	mouseid.bg	19	0.000561366
GO:0050435	0.817611	0.42604	beta-amyloid metabolism	P	humanid.bg	16	0.000405156	mouseid.bg	19	0.000561366
GO:0042308	0.820916	0.42857	negative regulation of protein-nucleus import	P	humanid.bg	9	0.0002279	mouseid.bg	12	0.000354547
GO:0042992	0.820916	0.42857	negative regulation of transcription factor-nucleus import	P	humanid.bg	9	0.0002279	mouseid.bg	12	0.000354547
GO:0046425	0.820916	0.42857	regulation of JAK-STAT cascade	P	humanid.bg	9	0.0002279	mouseid.bg	12	0.000354547
GO:0046823	0.820916	0.42857	negative regulation of nucleocytoplasmic transport	P	humanid.bg	9	0.0002279	mouseid.bg	12	0.000354547
GO:0008207	0.821103	0.42936	C21-steroid hormone metabolism	P	humanid.bg	14	0.000354511	mouseid.bg	17	0.000502275
GO:0030048	0.821103	0.42936	actin filament-based movement	P	humanid.bg	14	0.000354511	mouseid.bg	17	0.000502275
GO:0008625	0.822276	0.43032	induction of apoptosis via death domain receptors	P	humanid.bg	10	0.000253222	mouseid.bg	13	0.000384093
GO:0005978	0.822399	0.43108	glycogen biosynthesis	P	humanid.bg	11	0.000278544	mouseid.bg	14	0.000413638
GO:0007006	0.822399	0.43108	mitochondrial membrane organization and biogenesis	P	humanid.bg	11	0.000278544	mouseid.bg	14	0.000413638
GO:0007051	0.822399	0.43108	spindle organization and biogenesis	P	humanid.bg	12	0.000303867	mouseid.bg	15	0.000443184
GO:0009250	0.822399	0.43108	glucan biosynthesis	P	humanid.bg	11	0.000278544	mouseid.bg	14	0.000413638
GO:0016311	0.822399	0.43154	dephosphorylation	P	humanid.bg	349	0.00883746	mouseid.bg	280	0.00827276
GO:0045087	0.829121	0.4353	innate immune response	P	humanid.bg	33	0.000835633	mouseid.bg	22	0.000650003
GO:0006891	0.842041	0.44232	intra-Golgi transport	P	humanid.bg	29	0.000734345	mouseid.bg	19	0.000561366
GO:0006073	0.843988	0.44358	glucan metabolism	P	humanid.bg	34	0.000860956	mouseid.bg	36	0.00106364
GO:0046148	0.848481	0.44618	pigment biosynthesis	P	humanid.bg	38	0.000962245	mouseid.bg	26	0.000768185
GO:0009086	0.85335	0.44898	methionine biosynthesis	P	humanid.bg	17	0.000430478	mouseid.bg	10	0.000295456
GO:0006560	0.853734	0.45081	proline metabolism	P	humanid.bg	21	0.000531767	mouseid.bg	13	0.000384093
GO:0006564	0.853734	0.45081	L-serine biosynthesis	P	humanid.bg	21	0.000531767	mouseid.bg	13	0.000384093
GO:0008654	0.853734	0.45131	phospholipid biosynthesis	P	humanid.bg	77	0.00194981	mouseid.bg	57	0.0016841
GO:0006958	0.853734	0.45729	complement activation, classical pathway	P	humanid.bg	31	0.000784989	mouseid.bg	33	0.000975004
GO:0007498	0.853734	0.45729	mesoderm development	P	humanid.bg	31	0.000784989	mouseid.bg	33	0.000975004
GO:0006805	0.853734	0.45857	xenobiotic metabolism	P	humanid.bg	48	0.00121547	mouseid.bg	34	0.00100455
GO:0009063	0.853734	0.45884	amino acid catabolism	P	humanid.bg	70	0.00177256	mouseid.bg	69	0.00203865
GO:0006954	0.853734	0.46051	inflammatory response	P	humanid.bg	251	0.00635588	mouseid.bg	231	0.00682503
GO:0007096	0.853734	0.46116	regulation of exit from mitosis	P	humanid.bg	10	0.000253222	mouseid.bg	5	0.000147728
GO:0006163	0.853734	0.46189	purine nucleotide metabolism	P	humanid.bg	188	0.00476058	mouseid.bg	175	0.00517048
GO:0006953	0.853734	0.46199	acute-phase response	P	humanid.bg	30	0.000759667	mouseid.bg	32	0.000945459
GO:0006100	0.853734	0.46468	tricarboxylic acid cycle intermediate metabolism	P	humanid.bg	39	0.000987567	mouseid.bg	27	0.000797731
GO:0007088	0.853734	0.46468	regulation of mitosis	P	humanid.bg	39	0.000987567	mouseid.bg	27	0.000797731
GO:0044242	0.853734	0.46468	cellular lipid catabolism	P	humanid.bg	39	0.000987567	mouseid.bg	27	0.000797731
GO:0009636	0.853734	0.46674	response to toxin	P	humanid.bg	29	0.000734345	mouseid.bg	31	0.000915913
GO:0046456	0.853734	0.46674	icosanoid biosynthesis	P	humanid.bg	29	0.000734345	mouseid.bg	31	0.000915913
GO:0000076	0.853734	0.46877	DNA replication checkpoint	P	humanid.bg	4	0.000101289	mouseid.bg	1	2.95456e-05
GO:0005980	0.853734	0.46877	glycogen catabolism	P	humanid.bg	4	0.000101289	mouseid.bg	1	2.95456e-05
GO:0007253	0.853734	0.46877	cytoplasmic sequestering of NF-kappaB	P	humanid.bg	4	0.000101289	mouseid.bg	1	2.95456e-05
GO:0007500	0.853734	0.46877	mesodermal cell fate determination	P	humanid.bg	4	0.000101289	mouseid.bg	1	2.95456e-05
GO:0008089	0.853734	0.46877	anterograde axon cargo transport	P	humanid.bg	4	0.000101289	mouseid.bg	1	2.95456e-05
GO:0009229	0.853734	0.46877	thiamin diphosphate biosynthesis	P	humanid.bg	4	0.000101289	mouseid.bg	1	2.95456e-05
GO:0042119	0.853734	0.46877	neutrophil activation	P	humanid.bg	4	0.000101289	mouseid.bg	1	2.95456e-05
GO:0042357	0.853734	0.46877	thiamin diphosphate metabolism	P	humanid.bg	4	0.000101289	mouseid.bg	1	2.95456e-05
GO:0042724	0.853734	0.46877	thiamin and derivative biosynthesis	P	humanid.bg	4	0.000101289	mouseid.bg	1	2.95456e-05
GO:0042766	0.853734	0.46877	nucleosome mobilization	P	humanid.bg	4	0.000101289	mouseid.bg	1	2.95456e-05
GO:0045946	0.853734	0.46877	positive regulation of translation	P	humanid.bg	4	0.000101289	mouseid.bg	1	2.95456e-05
GO:0046890	0.853734	0.46877	regulation of lipid biosynthesis	P	humanid.bg	4	0.000101289	mouseid.bg	1	2.95456e-05
GO:0050684	0.853734	0.46877	regulation of mRNA processing	P	humanid.bg	4	0.000101289	mouseid.bg	1	2.95456e-05
GO:0051252	0.853734	0.46877	regulation of RNA metabolism	P	humanid.bg	4	0.000101289	mouseid.bg	1	2.95456e-05
GO:0006298	0.853734	0.47058	mismatch repair	P	humanid.bg	44	0.00111418	mouseid.bg	31	0.000915913
GO:0000394	0.853734	0.47931	RNA splicing, via endonucleolytic cleavage and ligation	P	humanid.bg	7	0.000177256	mouseid.bg	3	8.86368e-05
GO:0006388	0.853734	0.47931	tRNA splicing	P	humanid.bg	7	0.000177256	mouseid.bg	3	8.86368e-05
GO:0006527	0.853734	0.47931	arginine catabolism	P	humanid.bg	7	0.000177256	mouseid.bg	3	8.86368e-05
GO:0007130	0.853734	0.47931	synaptonemal complex formation	P	humanid.bg	7	0.000177256	mouseid.bg	3	8.86368e-05
GO:0008295	0.853734	0.47931	spermidine biosynthesis	P	humanid.bg	7	0.000177256	mouseid.bg	3	8.86368e-05
GO:0015813	0.853734	0.47931	L-glutamate transport	P	humanid.bg	7	0.000177256	mouseid.bg	3	8.86368e-05
GO:0016108	0.853734	0.47931	tetraterpenoid metabolism	P	humanid.bg	7	0.000177256	mouseid.bg	3	8.86368e-05
GO:0016116	0.853734	0.47931	carotenoid metabolism	P	humanid.bg	7	0.000177256	mouseid.bg	3	8.86368e-05
GO:0030204	0.853734	0.47931	chondroitin sulfate metabolism	P	humanid.bg	7	0.000177256	mouseid.bg	3	8.86368e-05
GO:0030206	0.853734	0.47931	chondroitin sulfate biosynthesis	P	humanid.bg	7	0.000177256	mouseid.bg	3	8.86368e-05
GO:0007530	0.853734	0.47946	sex determination	P	humanid.bg	14	0.000354511	mouseid.bg	8	0.000236365
GO:0000184	0.853734	0.48276	mRNA catabolism, nonsense-mediated decay	P	humanid.bg	18	0.0004558	mouseid.bg	11	0.000325001
GO:0009395	0.853734	0.48276	phospholipid catabolism	P	humanid.bg	18	0.0004558	mouseid.bg	11	0.000325001
GO:0019226	0.853734	0.4839	transmission of nerve impulse	P	humanid.bg	338	0.00855891	mouseid.bg	307	0.0090705
GO:0009112	0.853734	0.49659	nucleobase metabolism	P	humanid.bg	23	0.000582411	mouseid.bg	25	0.00073864
GO:0008299	0.853734	0.4975	isoprenoid biosynthesis	P	humanid.bg	27	0.0006837	mouseid.bg	18	0.000531821
GO:0019363	0.853734	0.4975	pyridine nucleotide biosynthesis	P	humanid.bg	27	0.0006837	mouseid.bg	18	0.000531821
GO:0006939	0.853734	0.50091	smooth muscle contraction	P	humanid.bg	41	0.00103821	mouseid.bg	29	0.000856822
GO:0008016	0.853734	0.50177	regulation of heart contraction rate	P	humanid.bg	22	0.000557089	mouseid.bg	24	0.000709094
GO:0009218	0.853734	0.50177	pyrimidine ribonucleotide metabolism	P	humanid.bg	22	0.000557089	mouseid.bg	24	0.000709094
GO:0006457	0.853734	0.50317	protein folding	P	humanid.bg	455	0.0115216	mouseid.bg	409	0.0120841
GO:0042493	0.853734	0.50708	response to drug	P	humanid.bg	49	0.00124079	mouseid.bg	49	0.00144773
GO:0006168	0.853734	0.51188	adenine salvage	P	humanid.bg	1	2.53222e-05	mouseid.bg	3	8.86368e-05
GO:0006450	0.853734	0.51188	regulation of translational fidelity	P	humanid.bg	1	2.53222e-05	mouseid.bg	3	8.86368e-05
GO:0006598	0.853734	0.51188	polyamine catabolism	P	humanid.bg	1	2.53222e-05	mouseid.bg	3	8.86368e-05
GO:0006808	0.853734	0.51188	regulation of nitrogen utilization	P	humanid.bg	1	2.53222e-05	mouseid.bg	3	8.86368e-05
GO:0007095	0.853734	0.51188	mitotic G2 checkpoint	P	humanid.bg	1	2.53222e-05	mouseid.bg	3	8.86368e-05
GO:0007341	0.853734	0.51188	penetration of zona pellucida	P	humanid.bg	1	2.53222e-05	mouseid.bg	3	8.86368e-05
GO:0007494	0.853734	0.51188	midgut development	P	humanid.bg	1	2.53222e-05	mouseid.bg	3	8.86368e-05
GO:0007616	0.853734	0.51188	long-term memory	P	humanid.bg	1	2.53222e-05	mouseid.bg	3	8.86368e-05
GO:0009151	0.853734	0.51188	purine deoxyribonucleotide metabolism	P	humanid.bg	1	2.53222e-05	mouseid.bg	3	8.86368e-05
GO:0009214	0.853734	0.51188	cyclic nucleotide catabolism	P	humanid.bg	1	2.53222e-05	mouseid.bg	3	8.86368e-05
GO:0009256	0.853734	0.51188	10-formyltetrahydrofolate metabolism	P	humanid.bg	1	2.53222e-05	mouseid.bg	3	8.86368e-05
GO:0009258	0.853734	0.51188	10-formyltetrahydrofolate catabolism	P	humanid.bg	1	2.53222e-05	mouseid.bg	3	8.86368e-05
GO:0009397	0.853734	0.51188	folic acid and derivative catabolism	P	humanid.bg	1	2.53222e-05	mouseid.bg	3	8.86368e-05
GO:0009404	0.853734	0.51188	toxin metabolism	P	humanid.bg	1	2.53222e-05	mouseid.bg	3	8.86368e-05
GO:0015810	0.853734	0.51188	L-aspartate transport	P	humanid.bg	1	2.53222e-05	mouseid.bg	3	8.86368e-05
GO:0019430	0.853734	0.51188	removal of superoxide radicals	P	humanid.bg	1	2.53222e-05	mouseid.bg	3	8.86368e-05
GO:0019740	0.853734	0.51188	nitrogen utilization	P	humanid.bg	1	2.53222e-05	mouseid.bg	3	8.86368e-05
GO:0030033	0.853734	0.51188	microvillus biogenesis	P	humanid.bg	1	2.53222e-05	mouseid.bg	3	8.86368e-05
GO:0030319	0.853734	0.51188	di-, tri-valent inorganic anion homeostasis	P	humanid.bg	1	2.53222e-05	mouseid.bg	3	8.86368e-05
GO:0030823	0.853734	0.51188	regulation of cGMP metabolism	P	humanid.bg	1	2.53222e-05	mouseid.bg	3	8.86368e-05
GO:0040020	0.853734	0.51188	regulation of meiosis	P	humanid.bg	1	2.53222e-05	mouseid.bg	3	8.86368e-05
GO:0042167	0.853734	0.51188	heme catabolism	P	humanid.bg	1	2.53222e-05	mouseid.bg	3	8.86368e-05
GO:0042745	0.853734	0.51188	circadian sleep/wake cycle	P	humanid.bg	1	2.53222e-05	mouseid.bg	3	8.86368e-05
GO:0043096	0.853734	0.51188	purine base salvage	P	humanid.bg	1	2.53222e-05	mouseid.bg	3	8.86368e-05
GO:0045023	0.853734	0.51188	G0 to G1 transition	P	humanid.bg	1	2.53222e-05	mouseid.bg	3	8.86368e-05
GO:0045425	0.853734	0.51188	positive regulation of granulocyte macrophage colony-stimulating factor biosynthesis	P	humanid.bg	1	2.53222e-05	mouseid.bg	3	8.86368e-05
GO:0045583	0.853734	0.51188	regulation of cytotoxic T cell differentiation	P	humanid.bg	1	2.53222e-05	mouseid.bg	3	8.86368e-05
GO:0045585	0.853734	0.51188	positive regulation of cytotoxic T cell differentiation	P	humanid.bg	1	2.53222e-05	mouseid.bg	3	8.86368e-05
GO:0046083	0.853734	0.51188	adenine metabolism	P	humanid.bg	1	2.53222e-05	mouseid.bg	3	8.86368e-05
GO:0046149	0.853734	0.51188	pigment catabolism	P	humanid.bg	1	2.53222e-05	mouseid.bg	3	8.86368e-05
GO:0046834	0.853734	0.51188	lipid phosphorylation	P	humanid.bg	1	2.53222e-05	mouseid.bg	3	8.86368e-05
GO:0048006	0.853734	0.51188	antigen presentation, endogenous lipid antigen	P	humanid.bg	1	2.53222e-05	mouseid.bg	3	8.86368e-05
GO:0048010	0.853734	0.51188	vascular endothelial growth factor receptor signaling pathway	P	humanid.bg	1	2.53222e-05	mouseid.bg	3	8.86368e-05
GO:0048512	0.853734	0.51188	circadian behavior	P	humanid.bg	1	2.53222e-05	mouseid.bg	3	8.86368e-05
GO:0050688	0.853734	0.51188	regulation of antiviral response	P	humanid.bg	1	2.53222e-05	mouseid.bg	3	8.86368e-05
GO:0051130	0.853734	0.51188	positive regulation of cell organization and biogenesis	P	humanid.bg	1	2.53222e-05	mouseid.bg	3	8.86368e-05
GO:0051171	0.853734	0.51188	regulation of nitrogen metabolism	P	humanid.bg	1	2.53222e-05	mouseid.bg	3	8.86368e-05
GO:0006542	0.853734	0.51496	glutamine biosynthesis	P	humanid.bg	19	0.000481122	mouseid.bg	12	0.000354547
GO:0006825	0.853734	0.51496	copper ion transport	P	humanid.bg	19	0.000481122	mouseid.bg	12	0.000354547
GO:0006351	0.853734	0.51724	transcription, DNA-dependent	P	humanid.bg	3441	0.0871338	mouseid.bg	2996	0.0885186
GO:0007033	0.853734	0.51857	vacuole organization and biogenesis	P	humanid.bg	15	0.000379833	mouseid.bg	9	0.00026591
GO:0006446	0.853734	0.51863	regulation of translational initiation	P	humanid.bg	42	0.00106353	mouseid.bg	30	0.000886368
GO:0000096	0.853734	0.52033	sulfur amino acid metabolism	P	humanid.bg	47	0.00119014	mouseid.bg	34	0.00100455
GO:0015893	0.853734	0.52131	drug transport	P	humanid.bg	28	0.000709022	mouseid.bg	19	0.000561366
GO:0015711	0.853734	0.52835	organic anion transport	P	humanid.bg	17	0.000430478	mouseid.bg	19	0.000561366
GO:0031279	0.853734	0.5295	regulation of cyclase activity	P	humanid.bg	33	0.000835633	mouseid.bg	23	0.000679549
GO:0045761	0.853734	0.5295	regulation of adenylate cyclase activity	P	humanid.bg	33	0.000835633	mouseid.bg	23	0.000679549
GO:0051339	0.853734	0.5295	regulation of lyase activity	P	humanid.bg	33	0.000835633	mouseid.bg	23	0.000679549
GO:0051234	0.853734	0.53167	establishment of localization	P	humanid.bg	4577	0.1159	mouseid.bg	3974	0.117414
GO:0005976	0.853734	0.53416	polysaccharide metabolism	P	humanid.bg	79	0.00200046	mouseid.bg	60	0.00177274
GO:0006399	0.853734	0.5381	tRNA metabolism	P	humanid.bg	210	0.00531767	mouseid.bg	168	0.00496366
GO:0006108	0.853734	0.53911	malate metabolism	P	humanid.bg	15	0.000379833	mouseid.bg	17	0.000502275
GO:0006206	0.853734	0.53911	pyrimidine base metabolism	P	humanid.bg	15	0.000379833	mouseid.bg	17	0.000502275
GO:0006308	0.853734	0.53911	DNA catabolism	P	humanid.bg	15	0.000379833	mouseid.bg	17	0.000502275
GO:0009074	0.853734	0.53911	aromatic amino acid family catabolism	P	humanid.bg	15	0.000379833	mouseid.bg	17	0.000502275
GO:0006426	0.853734	0.5477	glycyl-tRNA aminoacylation	P	humanid.bg	8	0.000202578	mouseid.bg	4	0.000118182
GO:0006562	0.853734	0.5477	proline catabolism	P	humanid.bg	8	0.000202578	mouseid.bg	4	0.000118182
GO:0006855	0.853734	0.5477	multidrug transport	P	humanid.bg	8	0.000202578	mouseid.bg	4	0.000118182
GO:0008210	0.853734	0.5477	estrogen metabolism	P	humanid.bg	8	0.000202578	mouseid.bg	4	0.000118182
GO:0051090	0.853734	0.5477	regulation of transcription factor activity	P	humanid.bg	8	0.000202578	mouseid.bg	4	0.000118182
GO:0000022	0.853734	0.54848	mitotic spindle elongation	P	humanid.bg	2	5.06445e-05	mouseid.bg	0	0
GO:0000066	0.853734	0.54848	mitochondrial ornithine transport	P	humanid.bg	2	5.06445e-05	mouseid.bg	0	0
GO:0000072	0.853734	0.54848	M phase specific microtubule process	P	humanid.bg	1	2.53222e-05	mouseid.bg	1	2.95456e-05
GO:0000101	0.853734	0.54848	sulfur amino acid transport	P	humanid.bg	2	5.06445e-05	mouseid.bg	0	0
GO:0000105	0.853734	0.54848	histidine biosynthesis	P	humanid.bg	1	2.53222e-05	mouseid.bg	1	2.95456e-05
GO:0000731	0.853734	0.54848	DNA synthesis during DNA repair	P	humanid.bg	1	2.53222e-05	mouseid.bg	1	2.95456e-05
GO:0000917	0.853734	0.54848	barrier septum formation	P	humanid.bg	1	2.53222e-05	mouseid.bg	1	2.95456e-05
GO:0000921	0.853734	0.54848	septin ring assembly	P	humanid.bg	2	5.06445e-05	mouseid.bg	0	0
GO:0001507	0.853734	0.54848	acetylcholine catabolism in synaptic cleft	P	humanid.bg	2	5.06445e-05	mouseid.bg	0	0
GO:0001510	0.853734	0.54848	RNA methylation	P	humanid.bg	1	2.53222e-05	mouseid.bg	1	2.95456e-05
GO:0001519	0.853734	0.54848	peptide amidation	P	humanid.bg	2	5.06445e-05	mouseid.bg	0	0
GO:0001550	0.853734	0.54848	ovarian cumulus expansion	P	humanid.bg	1	2.53222e-05	mouseid.bg	1	2.95456e-05
GO:0001774	0.853734	0.54848	microglial cell activation	P	humanid.bg	2	5.06445e-05	mouseid.bg	0	0
GO:0001867	0.853734	0.54848	complement activation, lectin pathway	P	humanid.bg	2	5.06445e-05	mouseid.bg	0	0
[truncated: 1,559 more rows]

## Sheet: Sheet2
GO id	qvalue	pvalue	GO term	aspect	genome1	count1	percent1	genome2	count2	percent2
GO:0001584	0	0	rhodopsin-like receptor activity	F	humanid.bg	1384	0.035046	mouseid.bg	2430	0.0717958
GO:0003674	0	0	molecular_function	F	humanid.bg	35596	0.90137	mouseid.bg	28868	0.852922
GO:0003954	0	0	NADH dehydrogenase activity	F	humanid.bg	319	0.00807779	mouseid.bg	61	0.00180228
GO:0004129	0	0	cytochrome-c oxidase activity	F	humanid.bg	174	0.00440607	mouseid.bg	37	0.00109319
GO:0004871	0	0	signal transducer activity	F	humanid.bg	8495	0.215112	mouseid.bg	6130	0.181114
GO:0004872	0	0	receptor activity	F	humanid.bg	6987	0.176926	mouseid.bg	4918	0.145305
GO:0004888	0	0	transmembrane receptor activity	F	humanid.bg	5413	0.137069	mouseid.bg	3586	0.10595
GO:0004930	0	0	G-protein coupled receptor activity	F	humanid.bg	1624	0.0411233	mouseid.bg	2663	0.0786799
GO:0004984	0	0	olfactory receptor activity	F	humanid.bg	694	0.0175736	mouseid.bg	1730	0.0511139
GO:0005386	0	0	carrier activity	F	humanid.bg	1297	0.0328429	mouseid.bg	762	0.0225137
GO:0005488	0	0	binding	F	humanid.bg	18659	0.472487	mouseid.bg	17055	0.5039
GO:0005489	0	0	electron transporter activity	F	humanid.bg	620	0.0156998	mouseid.bg	237	0.0070023
GO:0005515	0	0	protein binding	F	humanid.bg	4889	0.1238	mouseid.bg	6232	0.184128
GO:0005554	0	0	molecular function unknown	F	humanid.bg	1192	0.0301841	mouseid.bg	244	0.00720912
GO:0008137	0	0	NADH dehydrogenase (ubiquinone) activity	F	humanid.bg	318	0.00805247	mouseid.bg	43	0.00127046
GO:0015002	0	0	heme-copper terminal oxidase activity	F	humanid.bg	174	0.00440607	mouseid.bg	37	0.00109319
GO:0015077	0	0	monovalent inorganic cation transporter activity	F	humanid.bg	675	0.0170925	mouseid.bg	227	0.00670685
GO:0015078	0	0	hydrogen ion transporter activity	F	humanid.bg	658	0.016662	mouseid.bg	216	0.00638185
GO:0015081	0	0	sodium ion transporter activity	F	humanid.bg	323	0.00817908	mouseid.bg	43	0.00127046
GO:0015399	0	0	primary active transporter activity	F	humanid.bg	738	0.0186878	mouseid.bg	307	0.0090705
GO:0016491	0	0	oxidoreductase activity	F	humanid.bg	2111	0.0534552	mouseid.bg	1300	0.0384093
GO:0016503	0	0	pheromone receptor activity	F	humanid.bg	16	0.000405156	mouseid.bg	143	0.00422502
GO:0016651	0	0	oxidoreductase activity, acting on NADH or NADPH	F	humanid.bg	380	0.00962245	mouseid.bg	103	0.0030432
GO:0016655	0	0	oxidoreductase activity, acting on NADH or NADPH, quinone or similar compound as acceptor	F	humanid.bg	321	0.00812843	mouseid.bg	44	0.00130001
GO:0016675	0	0	oxidoreductase activity, acting on heme group of donors	F	humanid.bg	174	0.00440607	mouseid.bg	37	0.00109319
GO:0016676	0	0	oxidoreductase activity, acting on heme group of donors, oxygen as acceptor	F	humanid.bg	174	0.00440607	mouseid.bg	37	0.00109319
GO:0030106	0	0	MHC class I receptor activity	F	humanid.bg	1921	0.048644	mouseid.bg	194	0.00573184
GO:0045012	0	0	MHC class II receptor activity	F	humanid.bg	1192	0.0301841	mouseid.bg	168	0.00496366
GO:0046873	0	0	metal ion transporter activity	F	humanid.bg	432	0.0109392	mouseid.bg	128	0.00378184
GO:0050136	0	0	NADH dehydrogenase (quinone) activity	F	humanid.bg	318	0.00805247	mouseid.bg	43	0.00127046
GO:0003702	3.0184e-11	7.91e-13	RNA polymerase II transcription factor activity	F	humanid.bg	234	0.0059254	mouseid.bg	82	0.00242274
GO:0015075	3.597e-09	1.1239e-10	ion transporter activity	F	humanid.bg	1802	0.0456307	mouseid.bg	1222	0.0361047
GO:0008324	1.20269e-08	4.1042e-10	cation transporter activity	F	humanid.bg	1560	0.0395027	mouseid.bg	1046	0.0309047
GO:0003824	2.15292e-08	7.5329e-10	catalytic activity	F	humanid.bg	12813	0.324454	mouseid.bg	10264	0.303256
GO:0016564	7.76489e-08	2.8734e-09	transcriptional repressor activity	F	humanid.bg	75	0.00189917	mouseid.bg	147	0.0043432
GO:0042802	1.01381e-07	3.8392e-09	protein self binding	F	humanid.bg	78	0.00197513	mouseid.bg	150	0.00443184
GO:0005215	2.60388e-07	1.0498e-08	transporter activity	F	humanid.bg	3523	0.0892102	mouseid.bg	2621	0.077439
GO:0008307	4.24833e-06	2.0737e-07	structural constituent of muscle	F	humanid.bg	45	0.0011395	mouseid.bg	4	0.000118182
GO:0004952	2.05476e-05	1.108e-06	dopamine receptor activity	F	humanid.bg	53	0.00134208	mouseid.bg	9	0.00026591
GO:0035240	2.05476e-05	1.108e-06	dopamine binding	F	humanid.bg	53	0.00134208	mouseid.bg	9	0.00026591
GO:0042803	5.57816e-05	3.1967e-06	protein homodimerization activity	F	humanid.bg	47	0.00119014	mouseid.bg	92	0.00271819
GO:0003964	0.000113873	6.8701e-06	RNA-directed DNA polymerase activity	F	humanid.bg	80	0.00202578	mouseid.bg	25	0.00073864
GO:0042132	0.000171163	1.0462e-05	fructose-bisphosphatase activity	F	humanid.bg	5	0.000126611	mouseid.bg	29	0.000856822
GO:0008227	0.000174799	1.0722e-05	amine receptor activity	F	humanid.bg	120	0.00303867	mouseid.bg	49	0.00144773
GO:0005549	0.000182403	1.1346e-05	odorant binding	F	humanid.bg	3	7.59667e-05	mouseid.bg	25	0.00073864
GO:0051219	0.000220658	1.3805e-05	phosphoprotein binding	F	humanid.bg	0	0	mouseid.bg	18	0.000531821
GO:0016526	0.000284202	1.8067e-05	G-protein coupled receptor activity, unknown ligand	F	humanid.bg	26	0.000658378	mouseid.bg	60	0.00177274
GO:0005201	0.000297667	1.9073e-05	extracellular matrix structural constituent	F	humanid.bg	173	0.00438074	mouseid.bg	84	0.00248183
GO:0008270	0.000324736	2.1088e-05	zinc ion binding	F	humanid.bg	3136	0.0794105	mouseid.bg	2405	0.0710571
GO:0043167	0.000333818	2.1846e-05	ion binding	F	humanid.bg	5331	0.134993	mouseid.bg	4210	0.124387
GO:0046872	0.000333818	2.1846e-05	metal ion binding	F	humanid.bg	5331	0.134993	mouseid.bg	4210	0.124387
GO:0016758	0.000401702	2.6838e-05	transferase activity, transferring hexosyl groups	F	humanid.bg	421	0.0106607	mouseid.bg	259	0.00765231
GO:0046914	0.000417341	2.8003e-05	transition metal ion binding	F	humanid.bg	3508	0.0888304	mouseid.bg	2713	0.0801572
GO:0045309	0.000674801	4.693e-05	protein phosphorylated amino acid binding	F	humanid.bg	0	0	mouseid.bg	16	0.000472729
GO:0003724	0.000728253	5.0962e-05	RNA helicase activity	F	humanid.bg	32	0.000810311	mouseid.bg	4	0.000118182
GO:0005198	0.000990672	7.118e-05	structural molecule activity	F	humanid.bg	1586	0.040161	mouseid.bg	1169	0.0345388
GO:0008553	0.00127687	9.5053e-05	hydrogen-exporting ATPase activity, phosphorylative mechanism	F	humanid.bg	5	0.000126611	mouseid.bg	25	0.00073864
GO:0043169	0.00151714	0.00011425	cation binding	F	humanid.bg	4915	0.124459	mouseid.bg	3897	0.115139
GO:0046703	0.00206652	0.00016068	natural killer cell lectin-like receptor binding	F	humanid.bg	0	0	mouseid.bg	14	0.000413638
GO:0019203	0.00413604	0.00034869	carbohydrate phosphatase activity	F	humanid.bg	13	0.000329189	mouseid.bg	35	0.0010341
GO:0005550	0.00422734	0.00035852	pheromone binding	F	humanid.bg	1	2.53222e-05	mouseid.bg	15	0.000443184
GO:0005529	0.00491176	0.00042118	sugar binding	F	humanid.bg	316	0.00800182	mouseid.bg	356	0.0105182
GO:0000149	0.00532519	0.00046121	SNARE binding	F	humanid.bg	10	0.000253222	mouseid.bg	30	0.000886368
GO:0003704	0.00593075	0.0005175	specific RNA polymerase II transcription factor activity	F	humanid.bg	35	0.000886278	mouseid.bg	8	0.000236365
GO:0001640	0.00630287	0.00055522	adenylate cyclase inhibiting metabotropic glutamate receptor activity	F	humanid.bg	0	0	mouseid.bg	12	0.000354547
GO:0005246	0.00630287	0.00055723	calcium channel regulator activity	F	humanid.bg	7	0.000177256	mouseid.bg	25	0.00073864
GO:0008017	0.00630557	0.00055893	microtubule binding	F	humanid.bg	33	0.000835633	mouseid.bg	60	0.00177274
GO:0042605	0.00660979	0.00059293	peptide antigen binding	F	humanid.bg	16	0.000405156	mouseid.bg	38	0.00112273
GO:0019825	0.00685835	0.00061819	oxygen binding	F	humanid.bg	77	0.00194981	mouseid.bg	32	0.000945459
GO:0016757	0.0073491	0.00066984	transferase activity, transferring glycosyl groups	F	humanid.bg	634	0.0160543	mouseid.bg	440	0.0130001
GO:0051015	0.00925488	0.00085486	actin filament binding	F	humanid.bg	13	0.000329189	mouseid.bg	33	0.000975004
GO:0004879	0.0103987	0.00098372	ligand-dependent nuclear receptor activity	F	humanid.bg	164	0.00415284	mouseid.bg	91	0.00268865
GO:0016251	0.0107495	0.00102	general RNA polymerase II transcription factor activity	F	humanid.bg	39	0.000987567	mouseid.bg	11	0.000325001
GO:0030548	0.0107783	0.0010367	acetylcholine receptor regulator activity	F	humanid.bg	0	0	mouseid.bg	11	0.000325001
GO:0042799	0.0107783	0.0010367	histone lysine N-methyltransferase activity (H4-K20 specific)	F	humanid.bg	0	0	mouseid.bg	11	0.000325001
GO:0005179	0.0108217	0.0010549	hormone activity	F	humanid.bg	157	0.00397559	mouseid.bg	192	0.00567275
GO:0019894	0.0120383	0.0012047	kinesin binding	F	humanid.bg	8	0.000202578	mouseid.bg	25	0.00073864
GO:0008013	0.013888	0.0013988	beta-catenin binding	F	humanid.bg	5	0.000126611	mouseid.bg	20	0.000590912
GO:0005001	0.0161555	0.0016409	transmembrane receptor protein tyrosine phosphatase activity	F	humanid.bg	19	0.000481122	mouseid.bg	2	5.90912e-05
GO:0019198	0.0161555	0.0016409	transmembrane receptor protein phosphatase activity	F	humanid.bg	19	0.000481122	mouseid.bg	2	5.90912e-05
GO:0031202	0.018454	0.0019174	RNA splicing factor activity, transesterification mechanism	F	humanid.bg	21	0.000531767	mouseid.bg	3	8.86368e-05
GO:0001784	0.018454	0.0019426	phosphotyrosine binding	F	humanid.bg	0	0	mouseid.bg	10	0.000295456
GO:0030675	0.018454	0.0019426	Rac GTPase activator activity	F	humanid.bg	0	0	mouseid.bg	10	0.000295456
GO:0005351	0.0191257	0.0020241	sugar porter activity	F	humanid.bg	85	0.00215239	mouseid.bg	40	0.00118182
GO:0003828	0.0207292	0.0022105	alpha-N-acetylneuraminate alpha-2,8-sialyltransferase activity	F	humanid.bg	1	2.53222e-05	mouseid.bg	12	0.000354547
GO:0030197	0.0207292	0.0022132	extracellular matrix constituent, lubricant activity	F	humanid.bg	13	0.000329189	mouseid.bg	0	0
GO:0005518	0.0214073	0.0023041	collagen binding	F	humanid.bg	29	0.000734345	mouseid.bg	7	0.000206819
GO:0042166	0.0214073	0.0023041	acetylcholine binding	F	humanid.bg	29	0.000734345	mouseid.bg	7	0.000206819
GO:0019905	0.0224813	0.0024375	syntaxin binding	F	humanid.bg	9	0.0002279	mouseid.bg	25	0.00073864
GO:0015631	0.0238219	0.0026	tubulin binding	F	humanid.bg	43	0.00108886	mouseid.bg	67	0.00197955
GO:0016820	0.027128	0.0029999	hydrolase activity, acting on acid anhydrides, catalyzing transmembrane movement of substances	F	humanid.bg	413	0.0104581	mouseid.bg	281	0.00830231
GO:0008186	0.0284615	0.0031699	RNA-dependent ATPase activity	F	humanid.bg	22	0.000557089	mouseid.bg	4	0.000118182
GO:0015464	0.0297517	0.0033393	acetylcholine receptor activity	F	humanid.bg	28	0.000709022	mouseid.bg	7	0.000206819
GO:0035257	0.0297517	0.0033393	nuclear hormone receptor binding	F	humanid.bg	28	0.000709022	mouseid.bg	7	0.000206819
GO:0008046	0.0302649	0.0034078	axon guidance receptor activity	F	humanid.bg	3	7.59667e-05	mouseid.bg	15	0.000443184
GO:0001642	0.0319208	0.0036563	group III metabotropic glutamate receptor activity	F	humanid.bg	0	0	mouseid.bg	9	0.00026591
GO:0008331	0.0319208	0.0036563	high voltage-gated calcium channel activity	F	humanid.bg	0	0	mouseid.bg	9	0.00026591
GO:0004679	0.034696	0.0040598	AMP-activated protein kinase activity	F	humanid.bg	1	2.53222e-05	mouseid.bg	11	0.000325001
GO:0003713	0.0376101	0.0044244	transcription coactivator activity	F	humanid.bg	168	0.00425413	mouseid.bg	100	0.00295456
GO:0003707	0.0388097	0.0045767	steroid hormone receptor activity	F	humanid.bg	144	0.0036464	mouseid.bg	83	0.00245228
GO:0004004	0.0400245	0.004743	ATP-dependent RNA helicase activity	F	humanid.bg	21	0.000531767	mouseid.bg	4	0.000118182
GO:0030246	0.0409672	0.0049092	carbohydrate binding	F	humanid.bg	448	0.0113444	mouseid.bg	463	0.0136796
GO:0008276	0.0441074	0.0053348	protein methyltransferase activity	F	humanid.bg	39	0.000987567	mouseid.bg	60	0.00177274
GO:0016779	0.0471484	0.0057094	nucleotidyltransferase activity	F	humanid.bg	305	0.00772328	mouseid.bg	203	0.00599775
GO:0004521	0.047268	0.0057375	endoribonuclease activity	F	humanid.bg	77	0.00194981	mouseid.bg	101	0.0029841
GO:0015276	0.0499934	0.0061115	ligand-gated ion channel activity	F	humanid.bg	170	0.00430478	mouseid.bg	195	0.00576139
GO:0015144	0.0514631	0.0063134	carbohydrate transporter activity	F	humanid.bg	89	0.00225368	mouseid.bg	46	0.0013591
GO:0004522	0.0519436	0.0063873	pancreatic ribonuclease activity	F	humanid.bg	24	0.000607733	mouseid.bg	42	0.00124091
GO:0046966	0.0542769	0.0067133	thyroid hormone receptor binding	F	humanid.bg	18	0.0004558	mouseid.bg	3	8.86368e-05
GO:0050062	0.0546105	0.0069184	long-chain-fatty-acyl-CoA reductase activity	F	humanid.bg	0	0	mouseid.bg	8	0.000236365
GO:0015662	0.0546105	0.0069826	ATPase activity, coupled to transmembrane movement of ions, phosphorylative mechanism	F	humanid.bg	102	0.00258287	mouseid.bg	126	0.00372274
GO:0008329	0.0556412	0.0071304	pattern recognition receptor activity	F	humanid.bg	24	0.000607733	mouseid.bg	6	0.000177274
GO:0005070	0.056663	0.0072822	SH3/SH2 adaptor activity	F	humanid.bg	50	0.00126611	mouseid.bg	21	0.000620457
GO:0042054	0.056663	0.0072899	histone methyltransferase activity	F	humanid.bg	21	0.000531767	mouseid.bg	38	0.00112273
GO:0030375	0.0573819	0.0074613	thyroid hormone receptor coactivator activity	F	humanid.bg	1	2.53222e-05	mouseid.bg	10	0.000295456
GO:0005251	0.0596667	0.0078138	delayed rectifier potassium channel activity	F	humanid.bg	13	0.000329189	mouseid.bg	1	2.95456e-05
GO:0004869	0.0632939	0.0083404	cysteine protease inhibitor activity	F	humanid.bg	44	0.00111418	mouseid.bg	64	0.00189092
GO:0008373	0.0632939	0.0083404	sialyltransferase activity	F	humanid.bg	44	0.00111418	mouseid.bg	64	0.00189092
GO:0005522	0.0645003	0.0085211	profilin binding	F	humanid.bg	6	0.000151933	mouseid.bg	18	0.000531821
GO:0004519	0.0648832	0.0085857	endonuclease activity	F	humanid.bg	161	0.00407688	mouseid.bg	184	0.00543639
GO:0003709	0.0680527	0.0090394	RNA polymerase III transcription factor activity	F	humanid.bg	10	0.000253222	mouseid.bg	0	0
GO:0015459	0.0751585	0.010151	potassium channel regulator activity	F	humanid.bg	17	0.000430478	mouseid.bg	3	8.86368e-05
GO:0005078	0.0758879	0.010294	MAP-kinase scaffold activity	F	humanid.bg	3	7.59667e-05	mouseid.bg	13	0.000384093
GO:0003690	0.0758879	0.010326	double-stranded DNA binding	F	humanid.bg	23	0.000582411	mouseid.bg	6	0.000177274
GO:0016409	0.0772814	0.010533	palmitoyltransferase activity	F	humanid.bg	7	0.000177256	mouseid.bg	19	0.000561366
GO:0005262	0.0773976	0.010576	calcium channel activity	F	humanid.bg	116	0.00293738	mouseid.bg	138	0.00407729
GO:0005230	0.0776085	0.010616	extracellular ligand-gated ion channel activity	F	humanid.bg	125	0.00316528	mouseid.bg	147	0.0043432
GO:0051119	0.0854584	0.011739	sugar transporter activity	F	humanid.bg	86	0.00217771	mouseid.bg	46	0.0013591
GO:0004385	0.0884256	0.012293	guanylate kinase activity	F	humanid.bg	12	0.000303867	mouseid.bg	1	2.95456e-05
GO:0008108	0.0884256	0.012293	UDP-glucose-hexose-1-phosphate uridylyltransferase activity	F	humanid.bg	12	0.000303867	mouseid.bg	1	2.95456e-05
GO:0001601	0.0923058	0.013178	peptide YY receptor activity	F	humanid.bg	0	0	mouseid.bg	7	0.000206819
GO:0016450	0.0923058	0.013178	kappa DNA polymerase activity	F	humanid.bg	0	0	mouseid.bg	7	0.000206819
GO:0016155	0.0938379	0.013721	formyltetrahydrofolate dehydrogenase activity	F	humanid.bg	1	2.53222e-05	mouseid.bg	9	0.00026591
GO:0005344	0.0938475	0.013812	oxygen transporter activity	F	humanid.bg	72	0.0018232	mouseid.bg	37	0.00109319
GO:0008022	0.0959236	0.014171	protein C-terminus binding	F	humanid.bg	24	0.000607733	mouseid.bg	7	0.000206819
GO:0005095	0.0978943	0.01456	GTPase inhibitor activity	F	humanid.bg	9	0.0002279	mouseid.bg	0	0
GO:0046983	0.0978943	0.014589	protein dimerization activity	F	humanid.bg	140	0.00354511	mouseid.bg	160	0.00472729
GO:0017154	0.117121	0.017741	semaphorin receptor activity	F	humanid.bg	3	7.59667e-05	mouseid.bg	12	0.000354547
GO:0016563	0.118381	0.017966	transcriptional activator activity	F	humanid.bg	99	0.0025069	mouseid.bg	118	0.00348638
GO:0008443	0.11937	0.018202	phosphofructokinase activity	F	humanid.bg	32	0.000810311	mouseid.bg	12	0.000354547
GO:0003873	0.12594	0.019358	6-phosphofructo-2-kinase activity	F	humanid.bg	11	0.000278544	mouseid.bg	1	2.95456e-05
GO:0016290	0.127937	0.019711	palmitoyl-CoA hydrolase activity	F	humanid.bg	8	0.000202578	mouseid.bg	19	0.000561366
GO:0016817	0.13019	0.020133	hydrolase activity, acting on acid anhydrides	F	humanid.bg	1286	0.0325644	mouseid.bg	1000	0.0295456
GO:0004835	0.130443	0.020191	tubulin-tyrosine ligase activity	F	humanid.bg	43	0.00108886	mouseid.bg	19	0.000561366
GO:0003682	0.134281	0.020843	chromatin binding	F	humanid.bg	80	0.00202578	mouseid.bg	98	0.00289547
GO:0016892	0.136392	0.02121	endoribonuclease activity, producing 3'-phosphomonoesters	F	humanid.bg	29	0.000734345	mouseid.bg	44	0.00130001
GO:0015179	0.137334	0.021396	L-amino acid transporter activity	F	humanid.bg	22	0.000557089	mouseid.bg	36	0.00106364
GO:0042287	0.140323	0.021983	MHC protein binding	F	humanid.bg	28	0.000709022	mouseid.bg	10	0.000295456
GO:0003729	0.143076	0.022476	mRNA binding	F	humanid.bg	23	0.000582411	mouseid.bg	37	0.00109319
GO:0016289	0.148298	0.023437	CoA hydrolase activity	F	humanid.bg	13	0.000329189	mouseid.bg	25	0.00073864
GO:0004889	0.148298	0.023527	nicotinic acetylcholine-activated cation-selective channel activity	F	humanid.bg	24	0.000607733	mouseid.bg	38	0.00112273
GO:0004525	0.148298	0.023535	ribonuclease III activity	F	humanid.bg	4	0.000101289	mouseid.bg	13	0.000384093
GO:0004931	0.148298	0.023535	ATP-gated cation channel activity	F	humanid.bg	4	0.000101289	mouseid.bg	13	0.000384093
GO:0015252	0.148298	0.023574	hydrogen ion channel activity	F	humanid.bg	8	0.000202578	mouseid.bg	0	0
GO:0030528	0.150961	0.025255	transcription regulator activity	F	humanid.bg	1956	0.0495303	mouseid.bg	1801	0.0532116
GO:0001872	0.150961	0.025318	zymosan binding	F	humanid.bg	0	0	mouseid.bg	6	0.000177274
GO:0005020	0.150961	0.025318	stem cell factor receptor activity	F	humanid.bg	0	0	mouseid.bg	6	0.000177274
GO:0016176	0.150961	0.025318	superoxide-generating NADPH oxidase activator activity	F	humanid.bg	0	0	mouseid.bg	6	0.000177274
GO:0016538	0.150961	0.025318	cyclin-dependent protein kinase regulator activity	F	humanid.bg	0	0	mouseid.bg	6	0.000177274
GO:0019770	0.150961	0.025318	IgG receptor activity	F	humanid.bg	0	0	mouseid.bg	6	0.000177274
GO:0004988	0.152161	0.025634	mu-opioid receptor activity	F	humanid.bg	10	0.000253222	mouseid.bg	21	0.000620457
GO:0016407	0.152695	0.025794	acetyltransferase activity	F	humanid.bg	94	0.00238029	mouseid.bg	111	0.00327956
GO:0016524	0.157392	0.026662	latrotoxin receptor activity	F	humanid.bg	34	0.000860956	mouseid.bg	14	0.000413638
GO:0008233	0.16543	0.028179	peptidase activity	F	humanid.bg	1349	0.0341597	mouseid.bg	1259	0.0371979
GO:0001609	0.171726	0.029437	adenosine receptor activity, G-protein coupled	F	humanid.bg	5	0.000126611	mouseid.bg	14	0.000413638
GO:0004293	0.171726	0.029437	tissue kallikrein activity	F	humanid.bg	5	0.000126611	mouseid.bg	14	0.000413638
GO:0043176	0.175358	0.030148	amine binding	F	humanid.bg	43	0.00108886	mouseid.bg	20	0.000590912
GO:0050661	0.176186	0.030478	NADP binding	F	humanid.bg	20	0.000506445	mouseid.bg	6	0.000177274
GO:0042809	0.176186	0.030512	vitamin D receptor binding	F	humanid.bg	10	0.000253222	mouseid.bg	1	2.95456e-05
GO:0003712	0.176708	0.03066	transcription cofactor activity	F	humanid.bg	278	0.00703958	mouseid.bg	194	0.00573184
GO:0016894	0.180765	0.031598	endonuclease activity, active with either ribo- or deoxyribonucleic acids and producing 3'-phosphomonoesters	F	humanid.bg	33	0.000835633	mouseid.bg	47	0.00138864
GO:0008134	0.183157	0.032069	transcription factor binding	F	humanid.bg	325	0.00822972	mouseid.bg	231	0.00682503
GO:0005487	0.199416	0.035289	nucleocytoplasmic transporter activity	F	humanid.bg	6	0.000151933	mouseid.bg	15	0.000443184
GO:0016836	0.208271	0.037006	hydro-lyase activity	F	humanid.bg	88	0.00222836	mouseid.bg	103	0.0030432
GO:0003743	0.210593	0.037464	translation initiation factor activity	F	humanid.bg	136	0.00344382	mouseid.bg	150	0.00443184
GO:0005086	0.212628	0.038417	ARF guanyl-nucleotide exchange factor activity	F	humanid.bg	7	0.000177256	mouseid.bg	0	0
GO:0008503	0.212628	0.038417	benzodiazepine receptor activity	F	humanid.bg	7	0.000177256	mouseid.bg	0	0
GO:0046920	0.212628	0.038417	alpha(1,3)-fucosyltransferase activity	F	humanid.bg	7	0.000177256	mouseid.bg	0	0
GO:0048306	0.212628	0.038417	calcium-dependent protein binding	F	humanid.bg	7	0.000177256	mouseid.bg	0	0
GO:0008234	0.212641	0.038456	cysteine-type peptidase activity	F	humanid.bg	285	0.00721683	mouseid.bg	291	0.00859777
GO:0004274	0.216693	0.039495	dipeptidyl-peptidase IV activity	F	humanid.bg	31	0.000784989	mouseid.bg	13	0.000384093
GO:0008092	0.216693	0.039532	cytoskeletal protein binding	F	humanid.bg	568	0.014383	mouseid.bg	551	0.0162796
GO:0005066	0.223439	0.040988	transmembrane receptor protein tyrosine kinase signaling protein activity	F	humanid.bg	7	0.000177256	mouseid.bg	16	0.000472729
GO:0016527	0.223439	0.040988	brain-specific angiogenesis inhibitor activity	F	humanid.bg	7	0.000177256	mouseid.bg	16	0.000472729
GO:0004926	0.224122	0.04121	non-G-protein coupled 7TM receptor activity	F	humanid.bg	33	0.000835633	mouseid.bg	46	0.0013591
GO:0030674	0.229044	0.042181	protein binding, bridging	F	humanid.bg	68	0.00172191	mouseid.bg	38	0.00112273
GO:0016741	0.240756	0.044409	transferase activity, transferring one-carbon groups	F	humanid.bg	294	0.00744473	mouseid.bg	298	0.00880459
GO:0017137	0.240756	0.044442	Rab GTPase binding	F	humanid.bg	25	0.000633056	mouseid.bg	37	0.00109319
GO:0042562	0.244971	0.045361	hormone binding	F	humanid.bg	24	0.000607733	mouseid.bg	9	0.00026591
GO:0019955	0.245952	0.045649	cytokine binding	F	humanid.bg	128	0.00324124	mouseid.bg	82	0.00242274
GO:0030159	0.24749	0.046272	receptor signaling complex scaffold activity	F	humanid.bg	18	0.0004558	mouseid.bg	29	0.000856822
GO:0004943	0.24749	0.046426	C3a anaphylatoxin receptor activity	F	humanid.bg	1	2.53222e-05	mouseid.bg	7	0.000206819
GO:0019763	0.24749	0.046426	immunoglobulin receptor activity	F	humanid.bg	1	2.53222e-05	mouseid.bg	7	0.000206819
GO:0005076	0.250207	0.047411	receptor signaling protein serine/threonine kinase signaling protein activity	F	humanid.bg	5	0.000126611	mouseid.bg	13	0.000384093
GO:0004175	0.250207	0.047717	endopeptidase activity	F	humanid.bg	929	0.0235243	mouseid.bg	874	0.0258228
GO:0003951	0.250207	0.048134	NAD+ kinase activity	F	humanid.bg	9	0.0002279	mouseid.bg	1	2.95456e-05
GO:0004882	0.250207	0.048134	androgen receptor activity	F	humanid.bg	9	0.0002279	mouseid.bg	1	2.95456e-05
GO:0008605	0.250207	0.048134	protein kinase CK2 regulator activity	F	humanid.bg	9	0.0002279	mouseid.bg	1	2.95456e-05
GO:0008419	0.250207	0.049198	RNA lariat debranching enzyme activity	F	humanid.bg	0	0	mouseid.bg	5	0.000147728
GO:0008569	0.250207	0.049198	minus-end-directed microtubule motor activity	F	humanid.bg	0	0	mouseid.bg	5	0.000147728
GO:0015027	0.250207	0.049198	coreceptor, soluble ligand activity	F	humanid.bg	0	0	mouseid.bg	5	0.000147728
GO:0015334	0.250207	0.049198	high affinity oligopeptide transporter activity	F	humanid.bg	0	0	mouseid.bg	5	0.000147728
GO:0015499	0.250207	0.049198	formate transporter activity	F	humanid.bg	0	0	mouseid.bg	5	0.000147728
GO:0015501	0.250207	0.049198	glutamate:sodium symporter activity	F	humanid.bg	0	0	mouseid.bg	5	0.000147728
GO:0030350	0.250207	0.049198	iron-responsive element binding	F	humanid.bg	0	0	mouseid.bg	5	0.000147728
GO:0042156	0.250207	0.049198	zinc-mediated transcriptional activator activity	F	humanid.bg	0	0	mouseid.bg	5	0.000147728
GO:0048256	0.250207	0.049198	flap endonuclease activity	F	humanid.bg	0	0	mouseid.bg	5	0.000147728
GO:0048407	0.250207	0.049198	platelet-derived growth factor binding	F	humanid.bg	0	0	mouseid.bg	5	0.000147728
GO:0004980	0.250207	0.049447	melanocyte stimulating hormone receptor activity	F	humanid.bg	15	0.000379833	mouseid.bg	4	0.000118182
GO:0008474	0.250207	0.049447	palmitoyl-(protein) hydrolase activity	F	humanid.bg	15	0.000379833	mouseid.bg	4	0.000118182
GO:0004396	0.253667	0.050222	hexokinase activity	F	humanid.bg	22	0.000557089	mouseid.bg	8	0.000236365
GO:0016620	0.254183	0.050434	oxidoreductase activity, acting on the aldehyde or oxo group of donors, NAD or NADP as acceptor	F	humanid.bg	30	0.000759667	mouseid.bg	42	0.00124091
GO:0016835	0.255868	0.050842	carbon-oxygen lyase activity	F	humanid.bg	99	0.0025069	mouseid.bg	112	0.00330911
GO:0004326	0.256345	0.051509	tetrahydrofolylpolyglutamate synthase activity	F	humanid.bg	11	0.000278544	mouseid.bg	2	5.90912e-05
GO:0004540	0.258664	0.052217	ribonuclease activity	F	humanid.bg	128	0.00324124	mouseid.bg	140	0.00413638
GO:0005003	0.25917	0.052431	ephrin receptor activity	F	humanid.bg	32	0.000810311	mouseid.bg	44	0.00130001
GO:0004518	0.264506	0.053739	nuclease activity	F	humanid.bg	309	0.00782457	mouseid.bg	310	0.00915913
GO:0004890	0.270163	0.055044	GABA-A receptor activity	F	humanid.bg	35	0.000886278	mouseid.bg	47	0.00138864
GO:0008168	0.273496	0.05592	methyltransferase activity	F	humanid.bg	290	0.00734345	mouseid.bg	292	0.00862731
GO:0001633	0.276392	0.056552	secretin-like receptor activity	F	humanid.bg	37	0.000936922	mouseid.bg	49	0.00144773
GO:0030414	0.279824	0.057375	protease inhibitor activity	F	humanid.bg	300	0.00759667	mouseid.bg	301	0.00889322
GO:0048037	0.292553	0.060027	cofactor binding	F	humanid.bg	159	0.00402623	mouseid.bg	107	0.00316138
GO:0003708	0.295823	0.060911	retinoic acid receptor activity	F	humanid.bg	18	0.0004558	mouseid.bg	6	0.000177274
GO:0008144	0.295823	0.060911	drug binding	F	humanid.bg	18	0.0004558	mouseid.bg	6	0.000177274
GO:0016881	0.296822	0.061245	acid-amino acid ligase activity	F	humanid.bg	866	0.021929	mouseid.bg	674	0.0199137
GO:0015269	0.302647	0.062534	calcium-activated potassium channel activity	F	humanid.bg	37	0.000936922	mouseid.bg	18	0.000531821
GO:0000339	0.303412	0.063129	RNA cap binding	F	humanid.bg	6	0.000151933	mouseid.bg	0	0
GO:0005154	0.303412	0.063129	epidermal growth factor receptor binding	F	humanid.bg	6	0.000151933	mouseid.bg	0	0
GO:0008526	0.303412	0.063129	phosphatidylinositol transporter activity	F	humanid.bg	6	0.000151933	mouseid.bg	0	0
GO:0047498	0.303412	0.063129	calcium-dependent phospholipase A2 activity	F	humanid.bg	6	0.000151933	mouseid.bg	0	0
GO:0017127	0.304926	0.063883	cholesterol transporter activity	F	humanid.bg	4	0.000101289	mouseid.bg	11	0.000325001
GO:0005416	0.31253	0.06567	cation:amino acid symporter activity	F	humanid.bg	12	0.000303867	mouseid.bg	21	0.000620457
GO:0003987	0.316897	0.067235	acetate-CoA ligase activity	F	humanid.bg	2	5.06445e-05	mouseid.bg	8	0.000236365
GO:0004031	0.316897	0.067235	aldehyde oxidase activity	F	humanid.bg	2	5.06445e-05	mouseid.bg	8	0.000236365
GO:0005172	0.316897	0.067235	vascular endothelial growth factor receptor binding	F	humanid.bg	2	5.06445e-05	mouseid.bg	8	0.000236365
GO:0016623	0.316897	0.067235	oxidoreductase activity, acting on the aldehyde or oxo group of donors, oxygen as acceptor	F	humanid.bg	2	5.06445e-05	mouseid.bg	8	0.000236365
GO:0008081	0.319737	0.068183	phosphoric diester hydrolase activity	F	humanid.bg	202	0.00511509	mouseid.bg	141	0.00416593
GO:0019201	0.321667	0.068826	nucleotide kinase activity	F	humanid.bg	44	0.00111418	mouseid.bg	23	0.000679549
GO:0016566	0.327024	0.070043	specific transcriptional repressor activity	F	humanid.bg	8	0.000202578	mouseid.bg	16	0.000472729
GO:0016879	0.327235	0.070193	ligase activity, forming carbon-nitrogen bonds	F	humanid.bg	928	0.023499	mouseid.bg	727	0.0214796
GO:0016278	0.327433	0.070429	lysine N-methyltransferase activity	F	humanid.bg	21	0.000531767	mouseid.bg	31	0.000915913
GO:0016279	0.327433	0.070429	protein-lysine N-methyltransferase activity	F	humanid.bg	21	0.000531767	mouseid.bg	31	0.000915913
GO:0018024	0.327433	0.070429	histone-lysine N-methyltransferase activity	F	humanid.bg	21	0.000531767	mouseid.bg	31	0.000915913
GO:0045182	0.327706	0.070543	translation regulator activity	F	humanid.bg	230	0.00582411	mouseid.bg	234	0.00691367
GO:0003876	0.332933	0.071812	AMP deaminase activity	F	humanid.bg	14	0.000354511	mouseid.bg	4	0.000118182
GO:0005231	0.340069	0.073498	excitatory extracellular ligand-gated ion channel activity	F	humanid.bg	87	0.00220303	mouseid.bg	98	0.00289547
GO:0004602	0.34015	0.073589	glutathione peroxidase activity	F	humanid.bg	14	0.000354511	mouseid.bg	23	0.000679549
GO:0004826	0.347448	0.075393	phenylalanine-tRNA ligase activity	F	humanid.bg	5	0.000126611	mouseid.bg	12	0.000354547
GO:0004128	0.348819	0.075988	cytochrome-b5 reductase activity	F	humanid.bg	8	0.000202578	mouseid.bg	1	2.95456e-05
GO:0004511	0.348819	0.075988	tyrosine 3-monooxygenase activity	F	humanid.bg	8	0.000202578	mouseid.bg	1	2.95456e-05
GO:0004691	0.348819	0.075988	cAMP-dependent protein kinase activity	F	humanid.bg	8	0.000202578	mouseid.bg	1	2.95456e-05
GO:0008139	0.348819	0.075988	nuclear localization sequence binding	F	humanid.bg	8	0.000202578	mouseid.bg	1	2.95456e-05
GO:0016893	0.348819	0.076224	endonuclease activity, active with either ribo- or deoxyribonucleic acids and producing 5'-phosphomonoesters	F	humanid.bg	46	0.00116482	mouseid.bg	57	0.0016841
GO:0004715	0.348819	0.076243	non-membrane spanning protein tyrosine kinase activity	F	humanid.bg	12	0.000303867	mouseid.bg	3	8.86368e-05
GO:0004743	0.348819	0.076243	pyruvate kinase activity	F	humanid.bg	12	0.000303867	mouseid.bg	3	8.86368e-05
GO:0004866	0.350611	0.076943	endopeptidase inhibitor activity	F	humanid.bg	299	0.00757135	mouseid.bg	297	0.00877504
GO:0008067	0.35489	0.078113	metabotropic glutamate, GABA-B-like receptor activity	F	humanid.bg	57	0.00144337	mouseid.bg	68	0.0020091
GO:0016712	0.35489	0.078132	oxidoreductase activity, acting on paired donors, with incorporation or reduction of molecular oxygen, reduced flavin or flavoprotein as one donor, and incorporation of one atom of oxygen	F	humanid.bg	61	0.00154466	mouseid.bg	72	0.00212728
GO:0005133	0.355756	0.078502	interferon-gamma receptor binding	F	humanid.bg	10	0.000253222	mouseid.bg	2	5.90912e-05
GO:0004089	0.358108	0.079253	carbonate dehydratase activity	F	humanid.bg	26	0.000658378	mouseid.bg	36	0.00106364
GO:0016746	0.36342	0.080638	transferase activity, transferring acyl groups	F	humanid.bg	267	0.00676103	mouseid.bg	267	0.00788867
GO:0004197	0.363671	0.080746	cysteine-type endopeptidase activity	F	humanid.bg	240	0.00607733	mouseid.bg	242	0.00715003
GO:0016772	0.365755	0.081314	transferase activity, transferring phosphorus-containing groups	F	humanid.bg	2558	0.0647743	mouseid.bg	2085	0.0616026
GO:0005452	0.374689	0.083462	inorganic anion exchanger activity	F	humanid.bg	46	0.00116482	mouseid.bg	25	0.00073864
GO:0003937	0.376861	0.085306	IMP cyclohydrolase activity	F	humanid.bg	1	2.53222e-05	mouseid.bg	6	0.000177274
GO:0004643	0.376861	0.085306	phosphoribosylaminoimidazolecarboxamide formyltransferase activity	F	humanid.bg	1	2.53222e-05	mouseid.bg	6	0.000177274
GO:0015186	0.376861	0.085306	L-glutamine transporter activity	F	humanid.bg	1	2.53222e-05	mouseid.bg	6	0.000177274
GO:0016439	0.376861	0.085306	tRNA-pseudouridine synthase activity	F	humanid.bg	1	2.53222e-05	mouseid.bg	6	0.000177274
GO:0030235	0.379193	0.0863	nitric-oxide synthase regulator activity	F	humanid.bg	3	7.59667e-05	mouseid.bg	9	0.00026591
GO:0019200	0.379914	0.08665	carbohydrate kinase activity	F	humanid.bg	71	0.00179788	mouseid.bg	43	0.00127046
GO:0005507	0.382262	0.087332	copper ion binding	F	humanid.bg	102	0.00258287	mouseid.bg	66	0.00195001
GO:0004245	0.38545	0.08819	neprilysin activity	F	humanid.bg	11	0.000278544	mouseid.bg	19	0.000561366
GO:0008080	0.395172	0.090642	N-acetyltransferase activity	F	humanid.bg	75	0.00189917	mouseid.bg	85	0.00251138
GO:0005126	0.395782	0.090896	hematopoietin/interferon-class (D200-domain) cytokine receptor binding	F	humanid.bg	111	0.00281077	mouseid.bg	73	0.00215683
GO:0019992	0.397935	0.091505	diacylglycerol binding	F	humanid.bg	95	0.00240561	mouseid.bg	61	0.00180228
GO:0016209	0.400385	0.092126	antioxidant activity	F	humanid.bg	70	0.00177256	mouseid.bg	80	0.00236365
GO:0004977	0.405695	0.093583	melanocortin receptor activity	F	humanid.bg	20	0.000506445	mouseid.bg	8	0.000236365
GO:0016891	0.405695	0.093768	endoribonuclease activity, producing 5'-phosphomonoesters	F	humanid.bg	45	0.0011395	mouseid.bg	55	0.00162501
GO:0008239	0.405695	0.093916	dipeptidyl-peptidase activity	F	humanid.bg	44	0.00111418	mouseid.bg	24	0.000709094
GO:0016806	0.405695	0.093916	dipeptidyl-peptidase and tripeptidyl-peptidase activity	F	humanid.bg	44	0.00111418	mouseid.bg	24	0.000709094
GO:0004437	0.405695	0.093932	inositol or phosphatidylinositol phosphatase activity	F	humanid.bg	62	0.00156998	mouseid.bg	72	0.00212728
GO:0004981	0.406541	0.094245	muscarinic acetylcholine receptor activity	F	humanid.bg	15	0.000379833	mouseid.bg	5	0.000147728
GO:0004713	0.406791	0.09442	protein-tyrosine kinase activity	F	humanid.bg	601	0.0152187	mouseid.bg	464	0.0137092
GO:0015250	0.408056	0.095469	water channel activity	F	humanid.bg	7	0.000177256	mouseid.bg	14	0.000413638
GO:0001602	0.408056	0.097133	pancreatic polypeptide receptor activity	F	humanid.bg	0	0	mouseid.bg	4	0.000118182
GO:0001645	0.408056	0.097133	class C orphan receptor activity	F	humanid.bg	0	0	mouseid.bg	4	0.000118182
GO:0001730	0.408056	0.097133	2'-5'-oligoadenylate synthetase activity	F	humanid.bg	0	0	mouseid.bg	4	0.000118182
GO:0003846	0.408056	0.097133	2-acylglycerol O-acyltransferase activity	F	humanid.bg	0	0	mouseid.bg	4	0.000118182
GO:0003885	0.408056	0.097133	D-arabinono-1,4-lactone oxidase activity	F	humanid.bg	0	0	mouseid.bg	4	0.000118182
GO:0005280	0.408056	0.097133	hydrogen:amino acid symporter activity	F	humanid.bg	0	0	mouseid.bg	4	0.000118182
GO:0005547	0.408056	0.097133	phosphatidylinositol-3,4,5-triphosphate binding	F	humanid.bg	0	0	mouseid.bg	4	0.000118182
GO:0008579	0.408056	0.097133	JUN kinase phosphatase activity	F	humanid.bg	0	0	mouseid.bg	4	0.000118182
GO:0008699	0.408056	0.097133	4-diphosphocytidyl-2C-methyl-D-erythritol synthase activity	F	humanid.bg	0	0	mouseid.bg	4	0.000118182
GO:0015193	0.408056	0.097133	L-proline transporter activity	F	humanid.bg	0	0	mouseid.bg	4	0.000118182
GO:0016941	0.408056	0.097133	natriuretic peptide receptor activity	F	humanid.bg	0	0	mouseid.bg	4	0.000118182
GO:0030898	0.408056	0.097133	actin-dependent ATPase activity	F	humanid.bg	0	0	mouseid.bg	4	0.000118182
GO:0042606	0.408056	0.097133	endogenous peptide antigen binding	F	humanid.bg	0	0	mouseid.bg	4	0.000118182
GO:0016410	0.421302	0.10161	N-acyltransferase activity	F	humanid.bg	86	0.00217771	mouseid.bg	95	0.00280683
GO:0016624	0.422377	0.10193	oxidoreductase activity, acting on the aldehyde or oxo group of donors, disulfide as acceptor	F	humanid.bg	29	0.000734345	mouseid.bg	14	0.000413638
GO:0004050	0.426955	0.10325	apyrase activity	F	humanid.bg	4	0.000101289	mouseid.bg	10	0.000295456
GO:0005385	0.426955	0.10325	zinc ion transporter activity	F	humanid.bg	4	0.000101289	mouseid.bg	10	0.000295456
GO:0015279	0.426955	0.10325	store-operated calcium channel activity	F	humanid.bg	4	0.000101289	mouseid.bg	10	0.000295456
GO:0004993	0.427134	0.10354	serotonin receptor activity	F	humanid.bg	13	0.000329189	mouseid.bg	4	0.000118182
GO:0015485	0.42881	0.1041	cholesterol binding	F	humanid.bg	8	0.000202578	mouseid.bg	15	0.000443184
GO:0015645	0.42881	0.1041	fatty-acid ligase activity	F	humanid.bg	8	0.000202578	mouseid.bg	15	0.000443184
GO:0005072	0.429391	0.10489	transforming growth factor beta receptor, cytoplasmic mediator activity	F	humanid.bg	5	0.000126611	mouseid.bg	0	0
GO:0005153	0.429391	0.10489	interleukin-8 receptor binding	F	humanid.bg	5	0.000126611	mouseid.bg	0	0
GO:0005436	0.429391	0.10489	sodium:phosphate symporter activity	F	humanid.bg	5	0.000126611	mouseid.bg	0	0
GO:0005521	0.429391	0.10489	lamin binding	F	humanid.bg	5	0.000126611	mouseid.bg	0	0
GO:0046870	0.429391	0.10489	cadmium ion binding	F	humanid.bg	5	0.000126611	mouseid.bg	0	0
GO:0047273	0.429391	0.10489	galactosylgalactosylglucosylceramide beta-D-acetylgalactosaminyltransferase activity	F	humanid.bg	5	0.000126611	mouseid.bg	0	0
GO:0031267	0.430012	0.10563	small GTPase binding	F	humanid.bg	78	0.00197513	mouseid.bg	87	0.00257047
GO:0019965	0.430289	0.10576	interleukin binding	F	humanid.bg	42	0.00106353	mouseid.bg	23	0.000679549
GO:0005217	0.446618	0.10987	intracellular ligand-gated ion channel activity	F	humanid.bg	16	0.000405156	mouseid.bg	24	0.000709094
GO:0016667	0.446618	0.10987	oxidoreductase activity, acting on sulfur group of donors	F	humanid.bg	16	0.000405156	mouseid.bg	24	0.000709094
GO:0005272	0.452358	0.11151	sodium channel activity	F	humanid.bg	53	0.00134208	mouseid.bg	31	0.000915913
GO:0017124	0.452801	0.11187	SH3 domain binding	F	humanid.bg	9	0.0002279	mouseid.bg	16	0.000472729
GO:0005243	0.456149	0.11297	gap-junction forming channel activity	F	humanid.bg	37	0.000936922	mouseid.bg	46	0.0013591
GO:0015285	0.456149	0.11297	connexon channel activity	F	humanid.bg	37	0.000936922	mouseid.bg	46	0.0013591
GO:0003735	0.461993	0.11475	structural constituent of ribosome	F	humanid.bg	465	0.0117748	mouseid.bg	356	0.0105182
GO:0004615	0.465637	0.11665	phosphomannomutase activity	F	humanid.bg	2	5.06445e-05	mouseid.bg	7	0.000206819
GO:0004797	0.465637	0.11665	thymidine kinase activity	F	humanid.bg	2	5.06445e-05	mouseid.bg	7	0.000206819
GO:0005051	0.465637	0.11665	peroxisome targeting signal receptor activity	F	humanid.bg	2	5.06445e-05	mouseid.bg	7	0.000206819
GO:0005427	0.465637	0.11665	proton-dependent oligopeptide transporter activity	F	humanid.bg	2	5.06445e-05	mouseid.bg	7	0.000206819
GO:0050750	0.465637	0.11665	low-density lipoprotein receptor binding	F	humanid.bg	2	5.06445e-05	mouseid.bg	7	0.000206819
GO:0003997	0.466183	0.11812	acyl-CoA oxidase activity	F	humanid.bg	5	0.000126611	mouseid.bg	11	0.000325001
GO:0008143	0.466183	0.11812	poly(A) binding	F	humanid.bg	5	0.000126611	mouseid.bg	11	0.000325001
GO:0008253	0.466183	0.11812	5'-nucleotidase activity	F	humanid.bg	5	0.000126611	mouseid.bg	11	0.000325001
GO:0019136	0.466183	0.11812	deoxynucleoside kinase activity	F	humanid.bg	5	0.000126611	mouseid.bg	11	0.000325001
GO:0030151	0.466183	0.11812	molybdenum ion binding	F	humanid.bg	5	0.000126611	mouseid.bg	11	0.000325001
GO:0000146	0.466183	0.11814	microfilament motor activity	F	humanid.bg	16	0.000405156	mouseid.bg	6	0.000177274
GO:0004849	0.466183	0.11814	uridine kinase activity	F	humanid.bg	16	0.000405156	mouseid.bg	6	0.000177274
GO:0004620	0.468019	0.11874	phospholipase activity	F	humanid.bg	135	0.0034185	mouseid.bg	93	0.00274774
GO:0016160	0.468093	0.11886	amylase activity	F	humanid.bg	10	0.000253222	mouseid.bg	17	0.000502275
GO:0030280	0.468149	0.11911	structural constituent of epidermis	F	humanid.bg	9	0.0002279	mouseid.bg	2	5.90912e-05
GO:0003730	0.469957	0.12001	mRNA 3'-UTR binding	F	humanid.bg	7	0.000177256	mouseid.bg	1	2.95456e-05
GO:0003836	0.469957	0.12001	beta-galactoside alpha-2,3-sialyltransferase activity	F	humanid.bg	7	0.000177256	mouseid.bg	1	2.95456e-05
GO:0004512	0.469957	0.12001	inositol-3-phosphate synthase activity	F	humanid.bg	7	0.000177256	mouseid.bg	1	2.95456e-05
GO:0008301	0.469957	0.12001	DNA bending activity	F	humanid.bg	7	0.000177256	mouseid.bg	1	2.95456e-05
GO:0016872	0.469957	0.12001	intramolecular lyase activity	F	humanid.bg	7	0.000177256	mouseid.bg	1	2.95456e-05
GO:0017056	0.469957	0.12001	structural constituent of nuclear pore	F	humanid.bg	7	0.000177256	mouseid.bg	1	2.95456e-05
GO:0016814	0.47624	0.12206	hydrolase activity, acting on carbon-nitrogen (but not peptide) bonds, in cyclic amidines	F	humanid.bg	81	0.0020511	mouseid.bg	52	0.00153637
GO:0004969	0.4919	0.12618	histamine receptor activity	F	humanid.bg	19	0.000481122	mouseid.bg	8	0.000236365
GO:0016874	0.504107	0.12942	ligase activity	F	humanid.bg	1219	0.0308678	mouseid.bg	979	0.0289251
GO:0003697	0.505809	0.12993	single-stranded DNA binding	F	humanid.bg	41	0.00103821	mouseid.bg	23	0.000679549
GO:0004784	0.505812	0.13004	superoxide dismutase activity	F	humanid.bg	22	0.000557089	mouseid.bg	10	0.000295456
GO:0016721	0.505812	0.13004	oxidoreductase activity, acting on superoxide radicals as acceptor	F	humanid.bg	22	0.000557089	mouseid.bg	10	0.000295456
GO:0005313	0.508692	0.13111	L-glutamate transporter activity	F	humanid.bg	6	0.000151933	mouseid.bg	12	0.000354547
GO:0015185	0.508692	0.13111	L-gamma-aminobutyric acid transporter activity	F	humanid.bg	6	0.000151933	mouseid.bg	12	0.000354547
GO:0008194	0.534657	0.13888	UDP-glycosyltransferase activity	F	humanid.bg	172	0.00435542	mouseid.bg	123	0.00363411
GO:0004114	0.538334	0.13999	3',5'-cyclic-nucleotide phosphodiesterase activity	F	humanid.bg	88	0.00222836	mouseid.bg	58	0.00171364
GO:0016298	0.538353	0.1401	lipase activity	F	humanid.bg	163	0.00412752	mouseid.bg	116	0.00342729
GO:0016917	0.539062	0.14049	GABA receptor activity	F	humanid.bg	44	0.00111418	mouseid.bg	52	0.00153637
GO:0015020	0.540529	0.14095	glucuronosyltransferase activity	F	humanid.bg	42	0.00106353	mouseid.bg	24	0.000709094
GO:0016878	0.544447	0.14242	acid-thiol ligase activity	F	humanid.bg	7	0.000177256	mouseid.bg	13	0.000384093
GO:0003723	0.544447	0.14258	RNA binding	F	humanid.bg	920	0.0232964	mouseid.bg	733	0.0216569
GO:0004062	0.544447	0.1427	aryl sulfotransferase activity	F	humanid.bg	3	7.59667e-05	mouseid.bg	8	0.000236365
GO:0008517	0.544447	0.1427	folic acid transporter activity	F	humanid.bg	3	7.59667e-05	mouseid.bg	8	0.000236365
GO:0016455	0.544447	0.14303	RNA polymerase II transcription mediator activity	F	humanid.bg	17	0.000430478	mouseid.bg	7	0.000206819
GO:0004907	0.555334	0.14641	interleukin receptor activity	F	humanid.bg	39	0.000987567	mouseid.bg	22	0.000650003
GO:0004709	0.561135	0.14802	MAP kinase kinase kinase activity	F	humanid.bg	12	0.000303867	mouseid.bg	4	0.000118182
GO:0050662	0.572792	0.15126	coenzyme binding	F	humanid.bg	129	0.00326657	mouseid.bg	90	0.0026591
GO:0042577	0.576064	0.15229	lipid phosphatase activity	F	humanid.bg	8	0.000202578	mouseid.bg	14	0.000413638
GO:0004112	0.576155	0.15248	cyclic-nucleotide phosphodiesterase activity	F	humanid.bg	90	0.002279	mouseid.bg	60	0.00177274
GO:0001610	0.58446	0.15632	A1 adenosine receptor activity, G-protein coupled	F	humanid.bg	1	2.53222e-05	mouseid.bg	5	0.000147728
GO:0001615	0.58446	0.15632	thyrotropin releasing hormone and secretagogue-like receptors activity	F	humanid.bg	1	2.53222e-05	mouseid.bg	5	0.000147728
GO:0001665	0.58446	0.15632	alpha-N-acetylgalactosaminide alpha-2,6-sialyltransferase activity	F	humanid.bg	1	2.53222e-05	mouseid.bg	5	0.000147728
GO:0003986	0.58446	0.15632	acetyl-CoA hydrolase activity	F	humanid.bg	1	2.53222e-05	mouseid.bg	5	0.000147728
GO:0004461	0.58446	0.15632	lactose synthase activity	F	humanid.bg	1	2.53222e-05	mouseid.bg	5	0.000147728
GO:0005229	0.58446	0.15632	intracellular calcium activated chloride channel activity	F	humanid.bg	1	2.53222e-05	mouseid.bg	5	0.000147728
GO:0008398	0.58446	0.15632	sterol 14-demethylase activity	F	humanid.bg	1	2.53222e-05	mouseid.bg	5	0.000147728
GO:0008423	0.58446	0.15632	bleomycin hydrolase activity	F	humanid.bg	1	2.53222e-05	mouseid.bg	5	0.000147728
GO:0008599	0.58446	0.15632	protein phosphatase type 1 regulator activity	F	humanid.bg	1	2.53222e-05	mouseid.bg	5	0.000147728
GO:0017025	0.58446	0.15632	TATA-binding protein binding	F	humanid.bg	1	2.53222e-05	mouseid.bg	5	0.000147728
GO:0017113	0.58446	0.15632	dihydropyrimidine dehydrogenase (NADP+) activity	F	humanid.bg	1	2.53222e-05	mouseid.bg	5	0.000147728
GO:0015197	0.58446	0.15695	peptide transporter activity	F	humanid.bg	19	0.000481122	mouseid.bg	26	0.000768185
GO:0008135	0.594866	0.15983	translation factor activity, nucleic acid binding	F	humanid.bg	227	0.00574815	mouseid.bg	223	0.00658867
GO:0005158	0.601293	0.16173	insulin receptor binding	F	humanid.bg	30	0.000759667	mouseid.bg	16	0.000472729
GO:0015101	0.603126	0.16231	organic cation transporter activity	F	humanid.bg	15	0.000379833	mouseid.bg	6	0.000177274
GO:0016453	0.606713	0.16417	C-acetyltransferase activity	F	humanid.bg	4	0.000101289	mouseid.bg	9	0.00026591
GO:0035250	0.611852	0.1662	UDP-galactosyltransferase activity	F	humanid.bg	24	0.000607733	mouseid.bg	31	0.000915913
GO:0016747	0.61681	0.16768	transferase activity, transferring groups other than amino-acyl groups	F	humanid.bg	244	0.00617862	mouseid.bg	238	0.00703185
GO:0008514	0.618536	0.16839	organic anion transporter activity	F	humanid.bg	10	0.000253222	mouseid.bg	16	0.000472729
GO:0015278	0.618536	0.16839	calcium-release channel activity	F	humanid.bg	10	0.000253222	mouseid.bg	16	0.000472729
GO:0005048	0.618536	0.16855	signal sequence binding	F	humanid.bg	18	0.0004558	mouseid.bg	8	0.000236365
GO:0015268	0.618926	0.16879	alpha-type channel activity	F	humanid.bg	835	0.0211441	mouseid.bg	767	0.0226615
GO:0005200	0.61904	0.16891	structural constituent of cytoskeleton	F	humanid.bg	110	0.00278544	mouseid.bg	76	0.00224546
GO:0003899	0.62196	0.17003	DNA-directed RNA polymerase activity	F	humanid.bg	80	0.00202578	mouseid.bg	53	0.00156592
GO:0003872	0.62196	0.17011	6-phosphofructokinase activity	F	humanid.bg	21	0.000531767	mouseid.bg	10	0.000295456
GO:0005523	0.62196	0.17011	tropomyosin binding	F	humanid.bg	21	0.000531767	mouseid.bg	10	0.000295456
GO:0005102	0.628081	0.17201	receptor binding	F	humanid.bg	936	0.0237016	mouseid.bg	856	0.025291
GO:0000099	0.635628	0.17699	sulfur amino acid transporter activity	F	humanid.bg	4	0.000101289	mouseid.bg	0	0
GO:0003680	0.635628	0.17699	AT DNA binding	F	humanid.bg	4	0.000101289	mouseid.bg	0	0
GO:0003696	0.635628	0.17699	satellite DNA binding	F	humanid.bg	4	0.000101289	mouseid.bg	0	0
GO:0003701	0.635628	0.17699	RNA polymerase I transcription factor activity	F	humanid.bg	4	0.000101289	mouseid.bg	0	0
GO:0004024	0.635628	0.17699	alcohol dehydrogenase activity, zinc-dependent	F	humanid.bg	4	0.000101289	mouseid.bg	0	0
GO:0004681	0.635628	0.17699	casein kinase I activity	F	humanid.bg	4	0.000101289	mouseid.bg	0	0
GO:0005062	0.635628	0.17699	hematopoietin/interferon-class (D200-domain) cytokine receptor signal transducer activity	F	humanid.bg	4	0.000101289	mouseid.bg	0	0
GO:0005497	0.635628	0.17699	androgen binding	F	humanid.bg	4	0.000101289	mouseid.bg	0	0
GO:0008147	0.635628	0.17699	structural constituent of bone	F	humanid.bg	4	0.000101289	mouseid.bg	0	0
GO:0015184	0.635628	0.17699	L-cystine transporter activity	F	humanid.bg	4	0.000101289	mouseid.bg	0	0
GO:0015266	0.635628	0.17699	protein channel activity	F	humanid.bg	4	0.000101289	mouseid.bg	0	0
GO:0016174	0.635628	0.17699	NAD(P)H oxidase activity	F	humanid.bg	4	0.000101289	mouseid.bg	0	0
GO:0016404	0.635628	0.17699	15-hydroxyprostaglandin dehydrogenase (NAD+) activity	F	humanid.bg	4	0.000101289	mouseid.bg	0	0
GO:0017128	0.635628	0.17699	phospholipid scramblase activity	F	humanid.bg	4	0.000101289	mouseid.bg	0	0
GO:0030110	0.635628	0.17699	HLA-C specific inhibitory MHC class I receptor activity	F	humanid.bg	4	0.000101289	mouseid.bg	0	0
GO:0030971	0.635628	0.17699	receptor tyrosine kinase binding	F	humanid.bg	4	0.000101289	mouseid.bg	0	0
GO:0042162	0.635628	0.17699	telomeric DNA binding	F	humanid.bg	4	0.000101289	mouseid.bg	0	0
GO:0004445	0.635628	0.17966	inositol-polyphosphate 5-phosphatase activity	F	humanid.bg	8	0.000202578	mouseid.bg	2	5.90912e-05
GO:0008519	0.635628	0.17966	ammonium transporter activity	F	humanid.bg	8	0.000202578	mouseid.bg	2	5.90912e-05
GO:0016018	0.635628	0.17966	cyclosporin A binding	F	humanid.bg	8	0.000202578	mouseid.bg	2	5.90912e-05
GO:0016218	0.635628	0.17966	polyketide synthase activity	F	humanid.bg	8	0.000202578	mouseid.bg	2	5.90912e-05
GO:0046030	0.635628	0.17966	inositol trisphosphate phosphatase activity	F	humanid.bg	8	0.000202578	mouseid.bg	2	5.90912e-05
GO:0047750	0.635628	0.17966	cholestenol delta-isomerase activity	F	humanid.bg	8	0.000202578	mouseid.bg	2	5.90912e-05
GO:0030545	0.637057	0.18066	receptor regulator activity	F	humanid.bg	12	0.000303867	mouseid.bg	18	0.000531821
GO:0004867	0.639243	0.18151	serine-type endopeptidase inhibitor activity	F	humanid.bg	199	0.00503912	mouseid.bg	196	0.00579094
GO:0005248	0.6411	0.18366	voltage-gated sodium channel activity	F	humanid.bg	28	0.000709022	mouseid.bg	15	0.000443184
GO:0000030	0.6411	0.18436	mannosyltransferase activity	F	humanid.bg	13	0.000329189	mouseid.bg	5	0.000147728
GO:0004060	0.6411	0.18436	arylamine N-acetyltransferase activity	F	humanid.bg	13	0.000329189	mouseid.bg	5	0.000147728
GO:0015238	0.6411	0.18639	drug transporter activity	F	humanid.bg	35	0.000886278	mouseid.bg	20	0.000590912
GO:0045735	0.6411	0.18639	nutrient reservoir activity	F	humanid.bg	35	0.000886278	mouseid.bg	20	0.000590912
GO:0015288	0.6411	0.18729	porin activity	F	humanid.bg	46	0.00116482	mouseid.bg	28	0.000827276
GO:0005548	0.6411	0.18879	phospholipid transporter activity	F	humanid.bg	25	0.000633056	mouseid.bg	13	0.000384093
GO:0003706	0.6411	0.18947	ligand-regulated transcription factor activity	F	humanid.bg	6	0.000151933	mouseid.bg	1	2.95456e-05
GO:0003933	0.6411	0.18947	GTP cyclohydrolase activity	F	humanid.bg	6	0.000151933	mouseid.bg	1	2.95456e-05
GO:0003934	0.6411	0.18947	GTP cyclohydrolase I activity	F	humanid.bg	6	0.000151933	mouseid.bg	1	2.95456e-05
GO:0004509	0.6411	0.18947	steroid 21-monooxygenase activity	F	humanid.bg	6	0.000151933	mouseid.bg	1	2.95456e-05
GO:0004803	0.6411	0.18947	transposase activity	F	humanid.bg	6	0.000151933	mouseid.bg	1	2.95456e-05
GO:0005071	0.6411	0.18947	transmembrane receptor protein serine/threonine kinase signaling protein activity	F	humanid.bg	6	0.000151933	mouseid.bg	1	2.95456e-05
GO:0015226	0.6411	0.18947	carnitine transporter activity	F	humanid.bg	6	0.000151933	mouseid.bg	1	2.95456e-05
GO:0042826	0.6411	0.18947	histone deacetylase binding	F	humanid.bg	6	0.000151933	mouseid.bg	1	2.95456e-05
GO:0042834	0.6411	0.18947	peptidoglycan binding	F	humanid.bg	6	0.000151933	mouseid.bg	1	2.95456e-05
GO:0016884	0.6411	0.19002	carbon-nitrogen ligase activity, with glutamine as amido-N-donor	F	humanid.bg	14	0.000354511	mouseid.bg	20	0.000590912
GO:0008146	0.6411	0.19093	sulfotransferase activity	F	humanid.bg	58	0.00146869	mouseid.bg	64	0.00189092
GO:0004222	0.6411	0.19143	metalloendopeptidase activity	F	humanid.bg	227	0.00574815	mouseid.bg	221	0.00652958
GO:0008395	0.6411	0.19266	steroid hydroxylase activity	F	humanid.bg	22	0.000557089	mouseid.bg	11	0.000325001
GO:0015932	0.6411	0.19266	nucleobase, nucleoside, nucleotide and nucleic acid transporter activity	F	humanid.bg	22	0.000557089	mouseid.bg	11	0.000325001
GO:0005100	0.6411	0.19382	Rho GTPase activator activity	F	humanid.bg	15	0.000379833	mouseid.bg	21	0.000620457
GO:0015103	0.6411	0.19476	inorganic anion transporter activity	F	humanid.bg	79	0.00200046	mouseid.bg	53	0.00156592
GO:0001641	0.6411	0.1964	group II metabotropic glutamate receptor activity	F	humanid.bg	0	0	mouseid.bg	3	8.86368e-05
GO:0001691	0.6411	0.1964	pseudophosphatase activity	F	humanid.bg	0	0	mouseid.bg	3	8.86368e-05
GO:0001785	0.6411	0.1964	prostaglandin J receptor activity	F	humanid.bg	0	0	mouseid.bg	3	8.86368e-05
GO:0001786	0.6411	0.1964	phosphatidylserine binding	F	humanid.bg	0	0	mouseid.bg	3	8.86368e-05
GO:0001873	0.6411	0.1964	polysaccharide receptor activity	F	humanid.bg	0	0	mouseid.bg	3	8.86368e-05
GO:0001874	0.6411	0.1964	zymosan receptor activity	F	humanid.bg	0	0	mouseid.bg	3	8.86368e-05
GO:0003716	0.6411	0.1964	RNA polymerase I transcription termination factor activity	F	humanid.bg	0	0	mouseid.bg	3	8.86368e-05
GO:0003855	0.6411	0.1964	3-dehydroquinate dehydratase activity	F	humanid.bg	0	0	mouseid.bg	3	8.86368e-05
GO:0004061	0.6411	0.1964	arylformamidase activity	F	humanid.bg	0	0	mouseid.bg	3	8.86368e-05
GO:0004394	0.6411	0.1964	heparan sulfate 2-O-sulfotransferase activity	F	humanid.bg	0	0	mouseid.bg	3	8.86368e-05
GO:0004438	0.6411	0.1964	phosphatidylinositol-3-phosphatase activity	F	humanid.bg	0	0	mouseid.bg	3	8.86368e-05
GO:0005097	0.6411	0.1964	Rab GTPase activator activity	F	humanid.bg	0	0	mouseid.bg	3	8.86368e-05
GO:0008917	0.6411	0.1964	lipopolysaccharide N-acetylglucosaminyltransferase activity	F	humanid.bg	0	0	mouseid.bg	3	8.86368e-05
GO:0015389	0.6411	0.1964	pyrimidine- and adenine-specific:sodium symporter activity	F	humanid.bg	0	0	mouseid.bg	3	8.86368e-05
GO:0015390	0.6411	0.1964	purine-specific nucleoside:sodium symporter activity	F	humanid.bg	0	0	mouseid.bg	3	8.86368e-05
GO:0016361	0.6411	0.1964	type I activin receptor activity	F	humanid.bg	0	0	mouseid.bg	3	8.86368e-05
GO:0016402	0.6411	0.1964	pristanoyl-CoA oxidase activity	F	humanid.bg	0	0	mouseid.bg	3	8.86368e-05
GO:0017002	0.6411	0.1964	activin receptor activity	F	humanid.bg	0	0	mouseid.bg	3	8.86368e-05
GO:0019531	0.6411	0.1964	oxalate transporter activity	F	humanid.bg	0	0	mouseid.bg	3	8.86368e-05
GO:0004813	0.6411	0.19653	alanine-tRNA ligase activity	F	humanid.bg	6	0.000151933	mouseid.bg	11	0.000325001
GO:0005332	0.6411	0.19653	gamma-aminobutyric acid:sodium symporter activity	F	humanid.bg	6	0.000151933	mouseid.bg	11	0.000325001
GO:0008499	0.6411	0.19653	UDP-galactose beta-N-acetylglucosamine beta-1,3-galactosyltransferase activity	F	humanid.bg	6	0.000151933	mouseid.bg	11	0.000325001
GO:0004842	0.64395	0.19885	ubiquitin-protein ligase activity	F	humanid.bg	806	0.0204097	mouseid.bg	645	0.0190569
GO:0003785	0.64395	0.19976	actin monomer binding	F	humanid.bg	2	5.06445e-05	mouseid.bg	6	0.000177274
GO:0003953	0.64395	0.19976	NAD+ nucleosidase activity	F	humanid.bg	2	5.06445e-05	mouseid.bg	6	0.000177274
GO:0004001	0.64395	0.19976	adenosine kinase activity	F	humanid.bg	2	5.06445e-05	mouseid.bg	6	0.000177274
GO:0004798	0.64395	0.19976	thymidylate kinase activity	F	humanid.bg	2	5.06445e-05	mouseid.bg	6	0.000177274
GO:0008924	0.64395	0.19976	malate dehydrogenase (acceptor) activity	F	humanid.bg	2	5.06445e-05	mouseid.bg	6	0.000177274
GO:0016716	0.64395	0.19976	oxidoreductase activity, acting on paired donors, with incorporation or reduction of molecular oxygen, another compound as one donor, and incorporation of one atom of oxygen	F	humanid.bg	2	5.06445e-05	mouseid.bg	6	0.000177274
GO:0016899	0.64395	0.19976	oxidoreductase activity, acting on the CH-OH group of donors, oxygen as acceptor	F	humanid.bg	2	5.06445e-05	mouseid.bg	6	0.000177274
GO:0016615	0.64395	0.2	malate dehydrogenase activity	F	humanid.bg	17	0.000430478	mouseid.bg	23	0.000679549
GO:0008066	0.645454	0.20056	glutamate receptor activity	F	humanid.bg	108	0.0027348	mouseid.bg	111	0.00327956
GO:0004550	0.650126	0.20248	nucleoside-diphosphate kinase activity	F	humanid.bg	18	0.0004558	mouseid.bg	24	0.000709094
GO:0005085	0.653734	0.20398	guanyl-nucleotide exchange factor activity	F	humanid.bg	213	0.00539363	mouseid.bg	159	0.00469775
GO:0005343	0.660175	0.20618	organic acid:sodium symporter activity	F	humanid.bg	43	0.00108886	mouseid.bg	49	0.00144773
GO:0004985	0.665511	0.20799	opioid receptor activity	F	humanid.bg	21	0.000531767	mouseid.bg	27	0.000797731
GO:0016877	0.665511	0.20799	ligase activity, forming carbon-sulfur bonds	F	humanid.bg	21	0.000531767	mouseid.bg	27	0.000797731
GO:0008252	0.666803	0.20873	nucleotidase activity	F	humanid.bg	7	0.000177256	mouseid.bg	12	0.000354547
GO:0015172	0.666803	0.20873	acidic amino acid transporter activity	F	humanid.bg	7	0.000177256	mouseid.bg	12	0.000354547
GO:0046912	0.666803	0.20873	transferase activity, transferring acyl groups, acyl groups converted into alkyl on transfer	F	humanid.bg	7	0.000177256	mouseid.bg	12	0.000354547
GO:0048531	0.666803	0.20873	beta-1,3-galactosyltransferase activity	F	humanid.bg	7	0.000177256	mouseid.bg	12	0.000354547
GO:0017169	0.66788	0.2095	CDP-alcohol phosphatidyltransferase activity	F	humanid.bg	11	0.000278544	mouseid.bg	4	0.000118182
GO:0030506	0.66788	0.2095	ankyrin binding	F	humanid.bg	11	0.000278544	mouseid.bg	4	0.000118182
GO:0016641	0.674139	0.2119	oxidoreductase activity, acting on the CH-NH2 group of donors, oxygen as acceptor	F	humanid.bg	25	0.000633056	mouseid.bg	31	0.000915913
GO:0005496	0.677344	0.2132	steroid binding	F	humanid.bg	99	0.0025069	mouseid.bg	69	0.00203865
GO:0005261	0.68939	0.21719	cation channel activity	F	humanid.bg	552	0.0139779	mouseid.bg	511	0.0150978
GO:0016165	0.694373	0.21891	lipoxygenase activity	F	humanid.bg	8	0.000202578	mouseid.bg	13	0.000384093
GO:0042393	0.694373	0.21891	histone binding	F	humanid.bg	8	0.000202578	mouseid.bg	13	0.000384093
GO:0004690	0.698139	0.22065	cyclic nucleotide-dependent protein kinase activity	F	humanid.bg	14	0.000354511	mouseid.bg	6	0.000177274
GO:0005338	0.698139	0.22065	nucleotide-sugar transporter activity	F	humanid.bg	14	0.000354511	mouseid.bg	6	0.000177274
GO:0015294	0.709229	0.22487	solute:cation symporter activity	F	humanid.bg	94	0.00238029	mouseid.bg	97	0.00286592
GO:0004634	0.714249	0.22744	phosphopyruvate hydratase activity	F	humanid.bg	9	0.0002279	mouseid.bg	14	0.000413638
GO:0000268	0.724017	0.2318	peroxisome targeting sequence binding	F	humanid.bg	3	7.59667e-05	mouseid.bg	7	0.000206819
GO:0001515	0.724017	0.2318	opioid peptide activity	F	humanid.bg	3	7.59667e-05	mouseid.bg	7	0.000206819
GO:0003985	0.724017	0.2318	acetyl-CoA C-acetyltransferase activity	F	humanid.bg	3	7.59667e-05	mouseid.bg	7	0.000206819
GO:0004556	0.729272	0.2346	alpha-amylase activity	F	humanid.bg	10	0.000253222	mouseid.bg	15	0.000443184
GO:0004559	0.729272	0.2346	alpha-mannosidase activity	F	humanid.bg	10	0.000253222	mouseid.bg	15	0.000443184
GO:0008026	0.73334	0.23759	ATP-dependent helicase activity	F	humanid.bg	263	0.00665975	mouseid.bg	201	0.00593866
GO:0004115	0.73334	0.23787	cAMP-specific phosphodiesterase activity	F	humanid.bg	9	0.0002279	mouseid.bg	3	8.86368e-05
GO:0004465	0.73334	0.23787	lipoprotein lipase activity	F	humanid.bg	9	0.0002279	mouseid.bg	3	8.86368e-05
GO:0004622	0.73334	0.23787	lysophospholipase activity	F	humanid.bg	9	0.0002279	mouseid.bg	3	8.86368e-05
GO:0004689	0.73334	0.23787	phosphorylase kinase activity	F	humanid.bg	9	0.0002279	mouseid.bg	3	8.86368e-05
GO:0005088	0.73334	0.23787	Ras guanyl-nucleotide exchange factor activity	F	humanid.bg	9	0.0002279	mouseid.bg	3	8.86368e-05
GO:0008656	0.73334	0.23787	caspase activator activity	F	humanid.bg	9	0.0002279	mouseid.bg	3	8.86368e-05
GO:0050682	0.73334	0.23787	AF-2 domain binding	F	humanid.bg	9	0.0002279	mouseid.bg	3	8.86368e-05
GO:0005184	0.733768	0.23825	neuropeptide hormone activity	F	humanid.bg	31	0.000784989	mouseid.bg	18	0.000531821
GO:0004857	0.736921	0.23938	enzyme inhibitor activity	F	humanid.bg	427	0.0108126	mouseid.bg	398	0.0117591
GO:0016782	0.745381	0.24245	transferase activity, transferring sulfur-containing groups	F	humanid.bg	68	0.00172191	mouseid.bg	72	0.00212728
GO:0005283	0.75405	0.24565	sodium:amino acid symporter activity	F	humanid.bg	12	0.000303867	mouseid.bg	17	0.000502275
GO:0015370	0.755668	0.24634	solute:sodium symporter activity	F	humanid.bg	83	0.00210174	mouseid.bg	86	0.00254092
GO:0016740	0.759169	0.24764	transferase activity	F	humanid.bg	4120	0.104328	mouseid.bg	3442	0.101696
GO:0008289	0.759169	0.2477	lipid binding	F	humanid.bg	347	0.00878681	mouseid.bg	270	0.00797731
GO:0016789	0.77041	0.25281	carboxylic ester hydrolase activity	F	humanid.bg	235	0.00595072	mouseid.bg	179	0.00528866
GO:0004618	0.771998	0.25372	phosphoglycerate kinase activity	F	humanid.bg	12	0.000303867	mouseid.bg	5	0.000147728
GO:0004832	0.771998	0.25372	valine-tRNA ligase activity	F	humanid.bg	12	0.000303867	mouseid.bg	5	0.000147728
GO:0016714	0.771998	0.25372	oxidoreductase activity, acting on paired donors, with incorporation or reduction of molecular oxygen, reduced pteridine as one donor, and incorporation of one atom of oxygen	F	humanid.bg	12	0.000303867	mouseid.bg	5	0.000147728
GO:0008415	0.774097	0.2548	acyltransferase activity	F	humanid.bg	244	0.00617862	mouseid.bg	233	0.00688412
GO:0015198	0.777015	0.25632	oligopeptide transporter activity	F	humanid.bg	15	0.000379833	mouseid.bg	20	0.000590912
GO:0016634	0.783064	0.25871	oxidoreductase activity, acting on the CH-CH group of donors, oxygen as acceptor	F	humanid.bg	16	0.000405156	mouseid.bg	21	0.000620457
GO:0016861	0.783064	0.25871	intramolecular oxidoreductase activity, interconverting aldoses and ketoses	F	humanid.bg	16	0.000405156	mouseid.bg	21	0.000620457
GO:0004597	0.787785	0.26065	peptide-aspartate beta-dioxygenase activity	F	humanid.bg	17	0.000430478	mouseid.bg	22	0.000650003
GO:0003995	0.787785	0.26067	acyl-CoA dehydrogenase activity	F	humanid.bg	32	0.000810311	mouseid.bg	37	0.00109319
GO:0005504	0.787785	0.26078	fatty acid binding	F	humanid.bg	36	0.0009116	mouseid.bg	22	0.000650003
GO:0016638	0.789464	0.26162	oxidoreductase activity, acting on the CH-NH2 group of donors	F	humanid.bg	31	0.000784989	mouseid.bg	36	0.00106364
GO:0019956	0.793736	0.26435	chemokine binding	F	humanid.bg	65	0.00164594	mouseid.bg	44	0.00130001
GO:0050381	0.793933	0.26453	unspecific monooxygenase activity	F	humanid.bg	27	0.0006837	mouseid.bg	32	0.000945459
GO:0005310	0.795415	0.26531	dicarboxylic acid transporter activity	F	humanid.bg	22	0.000557089	mouseid.bg	27	0.000797731
GO:0003720	0.803021	0.26883	telomerase activity	F	humanid.bg	7	0.000177256	mouseid.bg	2	5.90912e-05
GO:0004853	0.803021	0.26883	uroporphyrinogen decarboxylase activity	F	humanid.bg	7	0.000177256	mouseid.bg	2	5.90912e-05
GO:0005139	0.803021	0.26883	interleukin-7 receptor binding	F	humanid.bg	7	0.000177256	mouseid.bg	2	5.90912e-05
GO:0016520	0.803021	0.26883	growth hormone-releasing hormone receptor activity	F	humanid.bg	7	0.000177256	mouseid.bg	2	5.90912e-05
GO:0016713	0.803021	0.26883	oxidoreductase activity, acting on paired donors, with incorporation or reduction of molecular oxygen, reduced iron-sulfur protein as one donor, and incorporation of one atom of oxygen	F	humanid.bg	7	0.000177256	mouseid.bg	2	5.90912e-05
GO:0019902	0.803021	0.26883	phosphatase binding	F	humanid.bg	7	0.000177256	mouseid.bg	2	5.90912e-05
GO:0042165	0.804232	0.26993	neurotransmitter binding	F	humanid.bg	202	0.00511509	mouseid.bg	153	0.00452048
GO:0005005	0.814894	0.27433	transmembrane-ephrin receptor activity	F	humanid.bg	5	0.000126611	mouseid.bg	9	0.00026591
GO:0016291	0.814894	0.27433	acyl-CoA thioesterase activity	F	humanid.bg	5	0.000126611	mouseid.bg	9	0.00026591
GO:0019904	0.820872	0.27717	protein domain specific binding	F	humanid.bg	69	0.00174723	mouseid.bg	72	0.00212728
GO:0008173	0.821795	0.2776	RNA methyltransferase activity	F	humanid.bg	37	0.000936922	mouseid.bg	23	0.000679549
GO:0031072	0.822545	0.27809	heat shock protein binding	F	humanid.bg	111	0.00281077	mouseid.bg	111	0.00327956
GO:0003676	0.82388	0.27866	nucleic acid binding	F	humanid.bg	6940	0.175736	mouseid.bg	5844	0.172664
GO:0016791	0.826385	0.2831	phosphoric monoester hydrolase activity	F	humanid.bg	518	0.0131169	mouseid.bg	476	0.0140637
GO:0001729	0.826385	0.28473	ceramide kinase activity	F	humanid.bg	1	2.53222e-05	mouseid.bg	4	0.000118182
GO:0001846	0.826385	0.28473	opsonin binding	F	humanid.bg	1	2.53222e-05	mouseid.bg	4	0.000118182
GO:0003692	0.826385	0.28473	left-handed Z-DNA binding	F	humanid.bg	1	2.53222e-05	mouseid.bg	4	0.000118182
GO:0003878	0.826385	0.28473	ATP citrate synthase activity	F	humanid.bg	1	2.53222e-05	mouseid.bg	4	0.000118182
GO:0004230	0.826385	0.28473	glutamyl aminopeptidase activity	F	humanid.bg	1	2.53222e-05	mouseid.bg	4	0.000118182
GO:0004420	0.826385	0.28473	hydroxymethylglutaryl-CoA reductase (NADPH) activity	F	humanid.bg	1	2.53222e-05	mouseid.bg	4	0.000118182
GO:0004610	0.826385	0.28473	phosphoacetylglucosamine mutase activity	F	humanid.bg	1	2.53222e-05	mouseid.bg	4	0.000118182
GO:0004964	0.826385	0.28473	lutropin-choriogonadotropic hormone receptor activity	F	humanid.bg	1	2.53222e-05	mouseid.bg	4	0.000118182
GO:0005025	0.826385	0.28473	type I transforming growth factor beta receptor activity	F	humanid.bg	1	2.53222e-05	mouseid.bg	4	0.000118182
GO:0005302	0.826385	0.28473	L-tyrosine transporter activity	F	humanid.bg	1	2.53222e-05	mouseid.bg	4	0.000118182
GO:0005519	0.826385	0.28473	cytoskeletal regulatory protein binding	F	humanid.bg	1	2.53222e-05	mouseid.bg	4	0.000118182
GO:0008266	0.826385	0.28473	poly(U) binding	F	humanid.bg	1	2.53222e-05	mouseid.bg	4	0.000118182
GO:0008321	0.826385	0.28473	Ral guanyl-nucleotide exchange factor activity	F	humanid.bg	1	2.53222e-05	mouseid.bg	4	0.000118182
GO:0015016	0.826385	0.28473	[heparan sulfate]-glucosamine N-sulfotransferase activity	F	humanid.bg	1	2.53222e-05	mouseid.bg	4	0.000118182
GO:0015180	0.826385	0.28473	L-alanine transporter activity	F	humanid.bg	1	2.53222e-05	mouseid.bg	4	0.000118182
GO:0015234	0.826385	0.28473	thiamin transporter activity	F	humanid.bg	1	2.53222e-05	mouseid.bg	4	0.000118182
GO:0016509	0.826385	0.28473	long-chain-3-hydroxyacyl-CoA dehydrogenase activity	F	humanid.bg	1	2.53222e-05	mouseid.bg	4	0.000118182
GO:0017147	0.826385	0.28473	Wnt-protein binding	F	humanid.bg	1	2.53222e-05	mouseid.bg	4	0.000118182
GO:0016909	0.828958	0.28862	SAP kinase activity	F	humanid.bg	6	0.000151933	mouseid.bg	10	0.000295456
GO:0004536	0.828958	0.2901	deoxyribonuclease activity	F	humanid.bg	30	0.000759667	mouseid.bg	18	0.000531821
GO:0008047	0.828958	0.29027	enzyme activator activity	F	humanid.bg	382	0.00967309	mouseid.bg	301	0.00889322
GO:0005132	0.828958	0.29302	interferon-alpha/beta receptor binding	F	humanid.bg	10	0.000253222	mouseid.bg	4	0.000118182
GO:0008093	0.828958	0.29302	cytoskeletal adaptor activity	F	humanid.bg	10	0.000253222	mouseid.bg	4	0.000118182
GO:0030742	0.828958	0.29302	GTP-dependent protein binding	F	humanid.bg	10	0.000253222	mouseid.bg	4	0.000118182
GO:0043028	0.828958	0.29639	caspase regulator activity	F	humanid.bg	13	0.000329189	mouseid.bg	6	0.000177274
GO:0050664	0.828958	0.29639	oxidoreductase activity, acting on NADH or NADPH, with oxygen as acceptor	F	humanid.bg	13	0.000329189	mouseid.bg	6	0.000177274
GO:0016903	0.828958	0.29674	oxidoreductase activity, acting on the aldehyde or oxo group of donors	F	humanid.bg	61	0.00154466	mouseid.bg	64	0.00189092
GO:0008175	0.828958	0.29764	tRNA methyltransferase activity	F	humanid.bg	23	0.000582411	mouseid.bg	13	0.000384093
GO:0001517	0.828958	0.29865	N-acetylglucosamine 6-O-sulfotransferase activity	F	humanid.bg	5	0.000126611	mouseid.bg	1	2.95456e-05
GO:0001603	0.828958	0.29865	vasopressin-like receptor activity	F	humanid.bg	5	0.000126611	mouseid.bg	1	2.95456e-05
GO:0003979	0.828958	0.29865	UDP-glucose 6-dehydrogenase activity	F	humanid.bg	5	0.000126611	mouseid.bg	1	2.95456e-05
GO:0004055	0.828958	0.29865	argininosuccinate synthase activity	F	humanid.bg	5	0.000126611	mouseid.bg	1	2.95456e-05
GO:0004146	0.828958	0.29865	dihydrofolate reductase activity	F	humanid.bg	5	0.000126611	mouseid.bg	1	2.95456e-05
GO:0004359	0.828958	0.29865	glutaminase activity	F	humanid.bg	5	0.000126611	mouseid.bg	1	2.95456e-05
GO:0004507	0.828958	0.29865	steroid 11-beta-monooxygenase activity	F	humanid.bg	5	0.000126611	mouseid.bg	1	2.95456e-05
GO:0005227	0.828958	0.29865	calcium activated cation channel activity	F	humanid.bg	5	0.000126611	mouseid.bg	1	2.95456e-05
GO:0008132	0.828958	0.29865	pancreatic elastase activity	F	humanid.bg	5	0.000126611	mouseid.bg	1	2.95456e-05
GO:0016019	0.828958	0.29865	peptidoglycan receptor activity	F	humanid.bg	5	0.000126611	mouseid.bg	1	2.95456e-05
GO:0019144	0.828958	0.29865	ADP-sugar diphosphatase activity	F	humanid.bg	5	0.000126611	mouseid.bg	1	2.95456e-05
GO:0050656	0.828958	0.29865	3'-phosphoadenosine 5'-phosphosulfate binding	F	humanid.bg	5	0.000126611	mouseid.bg	1	2.95456e-05
GO:0015248	0.828958	0.29979	sterol transporter activity	F	humanid.bg	7	0.000177256	mouseid.bg	11	0.000325001
GO:0019864	0.828958	0.29979	IgG binding	F	humanid.bg	7	0.000177256	mouseid.bg	11	0.000325001
GO:0005342	0.828958	0.29994	organic acid transporter activity	F	humanid.bg	182	0.00460865	mouseid.bg	175	0.00517048
GO:0046943	0.828958	0.29994	carboxylic acid transporter activity	F	humanid.bg	182	0.00460865	mouseid.bg	175	0.00517048
GO:0001637	0.828958	0.30199	G-protein chemoattractant receptor activity	F	humanid.bg	64	0.00162062	mouseid.bg	44	0.00130001
GO:0004950	0.828958	0.30199	chemokine receptor activity	F	humanid.bg	64	0.00162062	mouseid.bg	44	0.00130001
GO:0016790	0.828958	0.30243	thiolester hydrolase activity	F	humanid.bg	181	0.00458332	mouseid.bg	174	0.00514093
GO:0015293	0.828958	0.304	symporter activity	F	humanid.bg	159	0.00402623	mouseid.bg	154	0.00455002
GO:0015297	0.828958	0.30402	antiporter activity	F	humanid.bg	131	0.00331721	mouseid.bg	97	0.00286592
GO:0004075	0.828958	0.30563	biotin carboxylase activity	F	humanid.bg	3	7.59667e-05	mouseid.bg	0	0
GO:0004117	0.828958	0.30563	calmodulin-dependent cyclic-nucleotide phosphodiesterase activity	F	humanid.bg	3	7.59667e-05	mouseid.bg	0	0
GO:0004156	0.828958	0.30563	dihydropteroate synthase activity	F	humanid.bg	3	7.59667e-05	mouseid.bg	0	0
GO:0004619	0.828958	0.30563	phosphoglycerate mutase activity	F	humanid.bg	3	7.59667e-05	mouseid.bg	0	0
GO:0004706	0.828958	0.30563	JUN kinase kinase kinase activity	F	humanid.bg	3	7.59667e-05	mouseid.bg	0	0
GO:0004873	0.828958	0.30563	asialoglycoprotein receptor activity	F	humanid.bg	3	7.59667e-05	mouseid.bg	0	0
GO:0004886	0.828958	0.30563	retinoid-X receptor activity	F	humanid.bg	3	7.59667e-05	mouseid.bg	0	0
GO:0004891	0.828958	0.30563	glycine-inhibited chloride channel activity	F	humanid.bg	3	7.59667e-05	mouseid.bg	0	0
GO:0004911	0.828958	0.30563	interleukin-2 receptor activity	F	humanid.bg	3	7.59667e-05	mouseid.bg	0	0
GO:0004914	0.828958	0.30563	interleukin-5 receptor activity	F	humanid.bg	3	7.59667e-05	mouseid.bg	0	0
GO:0004971	0.828958	0.30563	alpha-amino-3-hydroxy-5-methyl-4-isoxazole propionate selective glutamate receptor activity	F	humanid.bg	3	7.59667e-05	mouseid.bg	0	0
GO:0005010	0.828958	0.30563	insulin-like growth factor receptor activity	F	humanid.bg	3	7.59667e-05	mouseid.bg	0	0
GO:0005017	0.828958	0.30563	platelet-derived growth factor receptor activity	F	humanid.bg	3	7.59667e-05	mouseid.bg	0	0
GO:0005237	0.828958	0.30563	inhibitory extracellular ligand-gated ion channel activity	F	humanid.bg	3	7.59667e-05	mouseid.bg	0	0
GO:0005294	0.828958	0.30563	neutral L-amino acid porter activity	F	humanid.bg	3	7.59667e-05	mouseid.bg	0	0
GO:0008140	0.828958	0.30563	cAMP response element binding protein binding	F	humanid.bg	3	7.59667e-05	mouseid.bg	0	0
GO:0008157	0.828958	0.30563	protein phosphatase 1 binding	F	humanid.bg	3	7.59667e-05	mouseid.bg	0	0
GO:0008296	0.828958	0.30563	3'-5'-exodeoxyribonuclease activity	F	humanid.bg	3	7.59667e-05	mouseid.bg	0	0
GO:0008332	0.828958	0.30563	low voltage-gated calcium channel activity	F	humanid.bg	3	7.59667e-05	mouseid.bg	0	0
GO:0008454	0.828958	0.30563	alpha-1,3-mannosylglycoprotein 4-beta-N-acetylglucosaminyltransferase activity	F	humanid.bg	3	7.59667e-05	mouseid.bg	0	0
GO:0008510	0.828958	0.30563	sodium:bicarbonate symporter activity	F	humanid.bg	3	7.59667e-05	mouseid.bg	0	0
GO:0008607	0.828958	0.30563	phosphorylase kinase regulator activity	F	humanid.bg	3	7.59667e-05	mouseid.bg	0	0
GO:0008830	0.828958	0.30563	dTDP-4-dehydrorhamnose 3,5-epimerase activity	F	humanid.bg	3	7.59667e-05	mouseid.bg	0	0
GO:0008901	0.828958	0.30563	ferredoxin hydrogenase activity	F	humanid.bg	3	7.59667e-05	mouseid.bg	0	0
GO:0015097	0.828958	0.30563	mercury ion transporter activity	F	humanid.bg	3	7.59667e-05	mouseid.bg	0	0
GO:0015166	0.828958	0.30563	polyol transporter activity	F	humanid.bg	3	7.59667e-05	mouseid.bg	0	0
GO:0015271	0.828958	0.30563	outward rectifier potassium channel activity	F	humanid.bg	3	7.59667e-05	mouseid.bg	0	0
GO:0015347	0.828958	0.30563	sodium-independent organic anion transporter activity	F	humanid.bg	3	7.59667e-05	mouseid.bg	0	0
GO:0015482	0.828958	0.30563	voltage-gated anion channel porin activity	F	humanid.bg	3	7.59667e-05	mouseid.bg	0	0
GO:0015643	0.828958	0.30563	toxin binding	F	humanid.bg	3	7.59667e-05	mouseid.bg	0	0
GO:0015665	0.828958	0.30563	alcohol transporter activity	F	humanid.bg	3	7.59667e-05	mouseid.bg	0	0
GO:0016695	0.828958	0.30563	oxidoreductase activity, acting on hydrogen as donor	F	humanid.bg	3	7.59667e-05	mouseid.bg	0	0
GO:0016699	0.828958	0.30563	oxidoreductase activity, acting on hydrogen as donor, iron-sulfur protein as acceptor	F	humanid.bg	3	7.59667e-05	mouseid.bg	0	0
GO:0017060	0.828958	0.30563	3-galactosyl-N-acetylglucosaminide 4-alpha-L-fucosyltransferase activity	F	humanid.bg	3	7.59667e-05	mouseid.bg	0	0
GO:0017070	0.828958	0.30563	U6 snRNA binding	F	humanid.bg	3	7.59667e-05	mouseid.bg	0	0
GO:0017163	0.828958	0.30563	negative regulator of basal transcription activity	F	humanid.bg	3	7.59667e-05	mouseid.bg	0	0
GO:0019976	0.828958	0.30563	interleukin-2 binding	F	humanid.bg	3	7.59667e-05	mouseid.bg	0	0
GO:0019980	0.828958	0.30563	interleukin-5 binding	F	humanid.bg	3	7.59667e-05	mouseid.bg	0	0
GO:0030297	0.828958	0.30563	transmembrane receptor protein tyrosine kinase activator activity	F	humanid.bg	3	7.59667e-05	mouseid.bg	0	0
GO:0043121	0.828958	0.30563	neurotrophin binding	F	humanid.bg	3	7.59667e-05	mouseid.bg	0	0
GO:0046923	0.828958	0.30563	ER retention sequence binding	F	humanid.bg	3	7.59667e-05	mouseid.bg	0	0
GO:0048487	0.828958	0.30563	beta-tubulin binding	F	humanid.bg	3	7.59667e-05	mouseid.bg	0	0
GO:0050542	0.828958	0.30563	icosanoid binding	F	humanid.bg	3	7.59667e-05	mouseid.bg	0	0
GO:0050543	0.828958	0.30563	icosatetraenoic acid binding	F	humanid.bg	3	7.59667e-05	mouseid.bg	0	0
GO:0050646	0.828958	0.30563	5-oxo-6E,8Z,11Z,14Z-icosatetraenoic acid binding	F	humanid.bg	3	7.59667e-05	mouseid.bg	0	0
GO:0050647	0.828958	0.30563	5-hydroxy-6E,8Z,11Z,14Z-icosatetraenoic acid binding	F	humanid.bg	3	7.59667e-05	mouseid.bg	0	0
GO:0050648	0.828958	0.30563	5(S)-hydroxyperoxy-6E,8Z,11Z,14Z-icosatetraenoic acid binding	F	humanid.bg	3	7.59667e-05	mouseid.bg	0	0
GO:0050811	0.828958	0.30563	GABA receptor binding	F	humanid.bg	3	7.59667e-05	mouseid.bg	0	0
GO:0008536	0.834861	0.30858	Ran GTPase binding	F	humanid.bg	8	0.000202578	mouseid.bg	12	0.000354547
GO:0003840	0.841552	0.31178	gamma-glutamyltransferase activity	F	humanid.bg	20	0.000506445	mouseid.bg	11	0.000325001
GO:0008171	0.841552	0.31178	O-methyltransferase activity	F	humanid.bg	20	0.000506445	mouseid.bg	11	0.000325001
GO:0030594	0.845995	0.31367	neurotransmitter receptor activity	F	humanid.bg	200	0.00506445	mouseid.bg	153	0.00452048
GO:0004526	0.84942	0.31549	ribonuclease P activity	F	humanid.bg	9	0.0002279	mouseid.bg	13	0.000384093
GO:0016668	0.84942	0.31549	oxidoreductase activity, acting on sulfur group of donors, NAD or NADP as acceptor	F	humanid.bg	9	0.0002279	mouseid.bg	13	0.000384093
GO:0008374	0.85124	0.31635	O-acyltransferase activity	F	humanid.bg	32	0.000810311	mouseid.bg	36	0.00106364
GO:0015300	0.852228	0.31684	solute:solute antiporter activity	F	humanid.bg	52	0.00131676	mouseid.bg	35	0.0010341
GO:0004936	0.861534	0.32092	alpha-adrenergic receptor activity	F	humanid.bg	10	0.000253222	mouseid.bg	14	0.000413638
GO:0008508	0.861534	0.32092	bile acid:sodium symporter activity	F	humanid.bg	10	0.000253222	mouseid.bg	14	0.000413638
GO:0016408	0.861534	0.32092	C-acyltransferase activity	F	humanid.bg	10	0.000253222	mouseid.bg	14	0.000413638
GO:0008375	0.870201	0.3249	acetylglucosaminyltransferase activity	F	humanid.bg	57	0.00144337	mouseid.bg	39	0.00115228
GO:0004707	0.870533	0.32539	MAP kinase activity	F	humanid.bg	27	0.0006837	mouseid.bg	31	0.000915913
GO:0015267	0.87231	0.32619	channel or pore class transporter activity	F	humanid.bg	879	0.0222582	mouseid.bg	791	0.0233706
GO:0016627	0.87275	0.32648	oxidoreductase activity, acting on the CH-CH group of donors	F	humanid.bg	66	0.00167127	mouseid.bg	68	0.0020091
GO:0005242	0.873777	0.32699	inward rectifier potassium channel activity	F	humanid.bg	26	0.000658378	mouseid.bg	30	0.000886368
GO:0042625	0.879142	0.32996	ATPase activity, coupled to transmembrane movement of ions	F	humanid.bg	211	0.00534299	mouseid.bg	200	0.00590912
GO:0008757	0.879142	0.33139	S-adenosylmethionine-dependent methyltransferase activity	F	humanid.bg	170	0.00430478	mouseid.bg	163	0.00481593
GO:0015368	0.879142	0.33262	calcium:cation antiporter activity	F	humanid.bg	14	0.000354511	mouseid.bg	18	0.000531821
GO:0003727	0.879142	0.33384	single-stranded RNA binding	F	humanid.bg	15	0.000379833	mouseid.bg	19	0.000561366
GO:0004861	0.879142	0.33384	cyclin-dependent protein kinase inhibitor activity	F	humanid.bg	15	0.000379833	mouseid.bg	19	0.000561366
GO:0019865	0.879142	0.33384	immunoglobulin binding	F	humanid.bg	15	0.000379833	mouseid.bg	19	0.000561366
GO:0004730	0.879142	0.33458	pseudouridylate synthase activity	F	humanid.bg	16	0.000405156	mouseid.bg	20	0.000590912
GO:0016799	0.879142	0.33491	hydrolase activity, hydrolyzing N-glycosyl compounds	F	humanid.bg	17	0.000430478	mouseid.bg	21	0.000620457
GO:0000163	0.879142	0.33581	protein phosphatase type 1 activity	F	humanid.bg	2	5.06445e-05	mouseid.bg	5	0.000147728
GO:0003943	0.879142	0.33581	N-acetylgalactosamine-4-sulfatase activity	F	humanid.bg	2	5.06445e-05	mouseid.bg	5	0.000147728
GO:0004066	0.879142	0.33581	asparagine synthase (glutamine-hydrolyzing) activity	F	humanid.bg	2	5.06445e-05	mouseid.bg	5	0.000147728
GO:0004347	0.879142	0.33581	glucose-6-phosphate isomerase activity	F	humanid.bg	2	5.06445e-05	mouseid.bg	5	0.000147728
GO:0004406	0.879142	0.33581	H3/H4 histone acetyltransferase activity	F	humanid.bg	2	5.06445e-05	mouseid.bg	5	0.000147728
GO:0004568	0.879142	0.33581	chitinase activity	F	humanid.bg	2	5.06445e-05	mouseid.bg	5	0.000147728
GO:0004821	0.879142	0.33581	histidine-tRNA ligase activity	F	humanid.bg	2	5.06445e-05	mouseid.bg	5	0.000147728
GO:0004850	0.879142	0.33581	uridine phosphorylase activity	F	humanid.bg	2	5.06445e-05	mouseid.bg	5	0.000147728
GO:0004905	0.879142	0.33581	interferon-alpha/beta receptor activity	F	humanid.bg	2	5.06445e-05	mouseid.bg	5	0.000147728
GO:0004967	0.879142	0.33581	glucagon receptor activity	F	humanid.bg	2	5.06445e-05	mouseid.bg	5	0.000147728
GO:0005055	0.879142	0.33581	laminin receptor activity	F	humanid.bg	2	5.06445e-05	mouseid.bg	5	0.000147728
GO:0005176	0.879142	0.33581	ErbB-2 class receptor binding	F	humanid.bg	2	5.06445e-05	mouseid.bg	5	0.000147728
GO:0015187	0.879142	0.33581	glycine transporter activity	F	humanid.bg	2	5.06445e-05	mouseid.bg	5	0.000147728
GO:0017039	0.879142	0.33581	dipeptidyl-peptidase III activity	F	humanid.bg	2	5.06445e-05	mouseid.bg	5	0.000147728
GO:0019962	0.879142	0.33581	interferon-alpha/beta binding	F	humanid.bg	2	5.06445e-05	mouseid.bg	5	0.000147728
GO:0003684	0.879142	0.33596	damaged DNA binding	F	humanid.bg	77	0.00194981	mouseid.bg	78	0.00230456
GO:0016810	0.882342	0.33731	hydrolase activity, acting on carbon-nitrogen (but not peptide) bonds	F	humanid.bg	199	0.00503912	mouseid.bg	153	0.00452048
GO:0004065	0.887593	0.34026	arylsulfatase activity	F	humanid.bg	8	0.000202578	mouseid.bg	3	8.86368e-05
GO:0004142	0.887593	0.34026	diacylglycerol cholinephosphotransferase activity	F	humanid.bg	8	0.000202578	mouseid.bg	3	8.86368e-05
GO:0004765	0.887593	0.34026	shikimate kinase activity	F	humanid.bg	8	0.000202578	mouseid.bg	3	8.86368e-05
GO:0004748	0.896981	0.34465	ribonucleoside-diphosphate reductase activity	F	humanid.bg	11	0.000278544	mouseid.bg	5	0.000147728
GO:0016725	0.896981	0.34465	oxidoreductase activity, acting on CH2 groups	F	humanid.bg	11	0.000278544	mouseid.bg	5	0.000147728
GO:0016728	0.896981	0.34465	oxidoreductase activity, acting on CH2 groups, disulfide as acceptor	F	humanid.bg	11	0.000278544	mouseid.bg	5	0.000147728
GO:0042979	0.896981	0.34465	ornithine decarboxylase regulator activity	F	humanid.bg	11	0.000278544	mouseid.bg	5	0.000147728
GO:0005524	0.900459	0.34644	ATP binding	F	humanid.bg	3142	0.0795624	mouseid.bg	2758	0.0814867
GO:0016788	0.904798	0.34837	hydrolase activity, acting on ester bonds	F	humanid.bg	1405	0.0355777	mouseid.bg	1249	0.0369024
GO:0019239	0.908553	0.35047	deaminase activity	F	humanid.bg	59	0.00149401	mouseid.bg	41	0.00121137
GO:0004843	0.915621	0.35346	ubiquitin-specific protease activity	F	humanid.bg	152	0.00384898	mouseid.bg	146	0.00431366
GO:0016493	0.9214	0.35589	C-C chemokine receptor activity	F	humanid.bg	46	0.00116482	mouseid.bg	31	0.000915913
GO:0019957	0.9214	0.35589	C-C chemokine binding	F	humanid.bg	46	0.00116482	mouseid.bg	31	0.000915913
GO:0004601	0.925922	0.35812	peroxidase activity	F	humanid.bg	56	0.00141804	mouseid.bg	58	0.00171364
GO:0016684	0.925922	0.35812	oxidoreductase activity, acting on peroxide as acceptor	F	humanid.bg	56	0.00141804	mouseid.bg	58	0.00171364
GO:0004614	0.938843	0.36795	phosphoglucomutase activity	F	humanid.bg	3	7.59667e-05	mouseid.bg	6	0.000177274
GO:0004799	0.938843	0.36795	thymidylate synthase activity	F	humanid.bg	3	7.59667e-05	mouseid.bg	6	0.000177274
GO:0004938	0.938843	0.36795	alpha2-adrenergic receptor activity	F	humanid.bg	3	7.59667e-05	mouseid.bg	6	0.000177274
GO:0008339	0.938843	0.36795	MP kinase activity	F	humanid.bg	3	7.59667e-05	mouseid.bg	6	0.000177274
GO:0008746	0.938843	0.36795	NAD(P) transhydrogenase activity	F	humanid.bg	3	7.59667e-05	mouseid.bg	6	0.000177274
GO:0015087	0.938843	0.36795	cobalt ion transporter activity	F	humanid.bg	3	7.59667e-05	mouseid.bg	6	0.000177274
GO:0016511	0.938843	0.36795	endothelin-converting enzyme activity	F	humanid.bg	3	7.59667e-05	mouseid.bg	6	0.000177274
GO:0042083	0.938843	0.36795	5,10-methylenetetrahydrofolate-dependent methyltransferase activity	F	humanid.bg	3	7.59667e-05	mouseid.bg	6	0.000177274
GO:0000155	0.938843	0.37197	two-component sensor molecule activity	F	humanid.bg	26	0.000658378	mouseid.bg	16	0.000472729
GO:0004673	0.938843	0.37197	protein-histidine kinase activity	F	humanid.bg	26	0.000658378	mouseid.bg	16	0.000472729
GO:0016500	0.938843	0.37202	protein-hormone receptor activity	F	humanid.bg	30	0.000759667	mouseid.bg	19	0.000561366
GO:0016829	0.938843	0.37333	lyase activity	F	humanid.bg	307	0.00777392	mouseid.bg	284	0.00839095
GO:0015923	0.938843	0.374	mannosidase activity	F	humanid.bg	34	0.000860956	mouseid.bg	37	0.00109319
GO:0003711	0.938843	0.37632	transcriptional elongation regulator activity	F	humanid.bg	15	0.000379833	mouseid.bg	8	0.000236365
GO:0003890	0.938843	0.37632	beta DNA polymerase activity	F	humanid.bg	15	0.000379833	mouseid.bg	8	0.000236365
GO:0004957	0.938843	0.37632	prostaglandin E receptor activity	F	humanid.bg	15	0.000379833	mouseid.bg	8	0.000236365
GO:0005337	0.938843	0.37632	nucleoside transporter activity	F	humanid.bg	15	0.000379833	mouseid.bg	8	0.000236365
GO:0043021	0.938843	0.37632	ribonucleoprotein binding	F	humanid.bg	15	0.000379833	mouseid.bg	8	0.000236365
GO:0015291	0.938843	0.38015	porter activity	F	humanid.bg	496	0.0125598	mouseid.bg	400	0.0118182
GO:0003779	0.938843	0.38323	actin binding	F	humanid.bg	417	0.0105594	mouseid.bg	381	0.0112569
GO:0015290	0.938843	0.38349	electrochemical potential-driven transporter activity	F	humanid.bg	497	0.0125851	mouseid.bg	401	0.0118478
GO:0015298	0.938843	0.38658	solute:cation antiporter activity	F	humanid.bg	48	0.00121547	mouseid.bg	33	0.000975004
GO:0015299	0.938843	0.38658	solute:hydrogen antiporter activity	F	humanid.bg	48	0.00121547	mouseid.bg	33	0.000975004
GO:0008238	0.938843	0.38721	exopeptidase activity	F	humanid.bg	219	0.00554557	mouseid.bg	171	0.0050523
GO:0001882	0.938843	0.38928	nucleoside binding	F	humanid.bg	4	0.000101289	mouseid.bg	7	0.000206819
GO:0015071	0.938843	0.38928	protein phosphatase type 2C activity	F	humanid.bg	4	0.000101289	mouseid.bg	7	0.000206819
GO:0016671	0.938843	0.38928	oxidoreductase activity, acting on sulfur group of donors, disulfide as acceptor	F	humanid.bg	4	0.000101289	mouseid.bg	7	0.000206819
GO:0008565	0.938843	0.39234	protein transporter activity	F	humanid.bg	199	0.00503912	mouseid.bg	187	0.00552503
GO:0004735	0.938843	0.39278	pyrroline-5-carboxylate reductase activity	F	humanid.bg	12	0.000303867	mouseid.bg	6	0.000177274
GO:0004822	0.938843	0.39278	isoleucine-tRNA ligase activity	F	humanid.bg	12	0.000303867	mouseid.bg	6	0.000177274
GO:0004829	0.938843	0.39278	threonine-tRNA ligase activity	F	humanid.bg	12	0.000303867	mouseid.bg	6	0.000177274
GO:0051020	0.938843	0.39361	GTPase binding	F	humanid.bg	108	0.0027348	mouseid.bg	105	0.00310229
GO:0005253	0.938843	0.39638	anion channel activity	F	humanid.bg	92	0.00232964	mouseid.bg	68	0.0020091
GO:0004126	0.938843	0.39783	cytidine deaminase activity	F	humanid.bg	6	0.000151933	mouseid.bg	2	5.90912e-05
GO:0015035	0.938843	0.39783	protein disulfide oxidoreductase activity	F	humanid.bg	6	0.000151933	mouseid.bg	2	5.90912e-05
GO:0019903	0.938843	0.39783	protein phosphatase binding	F	humanid.bg	6	0.000151933	mouseid.bg	2	5.90912e-05
GO:0008028	0.938843	0.39903	monocarboxylic acid transporter activity	F	humanid.bg	26	0.000658378	mouseid.bg	29	0.000856822
GO:0016614	0.938843	0.40125	oxidoreductase activity, acting on CH-OH group of donors	F	humanid.bg	215	0.00544428	mouseid.bg	201	0.00593866
GO:0005540	0.938843	0.40155	hyaluronic acid binding	F	humanid.bg	40	0.00101289	mouseid.bg	27	0.000797731
GO:0015106	0.938843	0.40181	bicarbonate transporter activity	F	humanid.bg	49	0.00124079	mouseid.bg	34	0.00100455
GO:0015301	0.938843	0.40181	anion:anion antiporter activity	F	humanid.bg	49	0.00124079	mouseid.bg	34	0.00100455
GO:0015380	0.938843	0.40181	anion exchanger activity	F	humanid.bg	49	0.00124079	mouseid.bg	34	0.00100455
GO:0004335	0.938843	0.40384	galactokinase activity	F	humanid.bg	5	0.000126611	mouseid.bg	8	0.000236365
GO:0005173	0.938843	0.40384	stem cell factor receptor binding	F	humanid.bg	5	0.000126611	mouseid.bg	8	0.000236365
GO:0005218	0.938843	0.40384	intracellular ligand-gated calcium channel activity	F	humanid.bg	5	0.000126611	mouseid.bg	8	0.000236365
GO:0005219	0.938843	0.40384	ryanodine-sensitive calcium-release channel activity	F	humanid.bg	5	0.000126611	mouseid.bg	8	0.000236365
GO:0005220	0.938843	0.40384	inositol 1,4,5-triphosphate-sensitive calcium-release channel activity	F	humanid.bg	5	0.000126611	mouseid.bg	8	0.000236365
GO:0001509	0.938843	0.40405	legumain activity	F	humanid.bg	9	0.0002279	mouseid.bg	4	0.000118182
GO:0008367	0.938843	0.40405	bacterial binding	F	humanid.bg	9	0.0002279	mouseid.bg	4	0.000118182
GO:0043022	0.938843	0.40405	ribosome binding	F	humanid.bg	9	0.0002279	mouseid.bg	4	0.000118182
GO:0051087	0.938843	0.40405	chaperone binding	F	humanid.bg	9	0.0002279	mouseid.bg	4	0.000118182
GO:0017017	0.938843	0.40809	MAP kinase phosphatase activity	F	humanid.bg	23	0.000582411	mouseid.bg	26	0.000768185
GO:0000170	0.938843	0.41313	sphingosine hydroxylase activity	F	humanid.bg	0	0	mouseid.bg	2	5.90912e-05
GO:0000253	0.938843	0.41313	3-keto sterol reductase activity	F	humanid.bg	0	0	mouseid.bg	2	5.90912e-05
GO:0001566	0.938843	0.41313	non-kinase phorbol ester receptor activity	F	humanid.bg	0	0	mouseid.bg	2	5.90912e-05
GO:0001588	0.938843	0.41313	dopamine D1 receptor-like receptor activity	F	humanid.bg	0	0	mouseid.bg	2	5.90912e-05
GO:0001590	0.938843	0.41313	dopamine D1 receptor activity	F	humanid.bg	0	0	mouseid.bg	2	5.90912e-05
GO:0001596	0.938843	0.41313	angiotensin type I receptor activity	F	humanid.bg	0	0	mouseid.bg	2	5.90912e-05
GO:0001600	0.938843	0.41313	endothelin-B receptor activity	F	humanid.bg	0	0	mouseid.bg	2	5.90912e-05
GO:0001616	0.938843	0.41313	growth hormone secretagogue receptor activity	F	humanid.bg	0	0	mouseid.bg	2	5.90912e-05
GO:0001621	0.938843	0.41313	platelet ADP receptor activity	F	humanid.bg	0	0	mouseid.bg	2	5.90912e-05
GO:0001631	0.938843	0.41313	cysteinyl leukotriene receptor activity	F	humanid.bg	0	0	mouseid.bg	2	5.90912e-05
GO:0001635	0.938843	0.41313	calcitonin gene-related polypeptide receptor activity	F	humanid.bg	0	0	mouseid.bg	2	5.90912e-05
GO:0001639	0.938843	0.41313	PLC activating metabotropic glutamate receptor activity	F	humanid.bg	0	0	mouseid.bg	2	5.90912e-05
GO:0001716	0.938843	0.41313	L-amino-acid oxidase activity	F	humanid.bg	0	0	mouseid.bg	2	5.90912e-05
GO:0001948	0.938843	0.41313	glycoprotein binding	F	humanid.bg	0	0	mouseid.bg	2	5.90912e-05
GO:0004458	0.938843	0.41313	D-lactate dehydrogenase (cytochrome) activity	F	humanid.bg	0	0	mouseid.bg	2	5.90912e-05
GO:0004846	0.938843	0.41313	urate oxidase activity	F	humanid.bg	0	0	mouseid.bg	2	5.90912e-05
GO:0004884	0.938843	0.41313	ecdysteroid hormone receptor activity	F	humanid.bg	0	0	mouseid.bg	2	5.90912e-05
GO:0005165	0.938843	0.41313	neurotrophin receptor binding	F	humanid.bg	0	0	mouseid.bg	2	5.90912e-05
GO:0005166	0.938843	0.41313	neurotrophin p75 receptor binding	F	humanid.bg	0	0	mouseid.bg	2	5.90912e-05
GO:0005536	0.938843	0.41313	glucose binding	F	humanid.bg	0	0	mouseid.bg	2	5.90912e-05
GO:0008387	0.938843	0.41313	steroid 7-alpha-hydroxylase activity	F	humanid.bg	0	0	mouseid.bg	2	5.90912e-05
GO:0008418	0.938843	0.41313	protein N-terminal asparagine amidohydrolase activity	F	humanid.bg	0	0	mouseid.bg	2	5.90912e-05
GO:0008520	0.938843	0.41313	L-ascorbate:sodium symporter activity	F	humanid.bg	0	0	mouseid.bg	2	5.90912e-05
GO:0008743	0.938843	0.41313	L-threonine 3-dehydrogenase activity	F	humanid.bg	0	0	mouseid.bg	2	5.90912e-05
GO:0008839	0.938843	0.41313	dihydrodipicolinate reductase activity	F	humanid.bg	0	0	mouseid.bg	2	5.90912e-05
GO:0009980	0.938843	0.41313	glutamate carboxypeptidase activity	F	humanid.bg	0	0	mouseid.bg	2	5.90912e-05
GO:0015132	0.938843	0.41313	prostaglandin transporter activity	F	humanid.bg	0	0	mouseid.bg	2	5.90912e-05
GO:0016292	0.938843	0.41313	acyl-CoA thioesterase I activity	F	humanid.bg	0	0	mouseid.bg	2	5.90912e-05
GO:0016661	0.938843	0.41313	oxidoreductase activity, acting on other nitrogenous compounds as donors	F	humanid.bg	0	0	mouseid.bg	2	5.90912e-05
GO:0016663	0.938843	0.41313	oxidoreductase activity, acting on other nitrogenous compounds as donors, oxygen as acceptor	F	humanid.bg	0	0	mouseid.bg	2	5.90912e-05
GO:0016898	0.938843	0.41313	oxidoreductase activity, acting on the CH-OH group of donors, cytochrome as acceptor	F	humanid.bg	0	0	mouseid.bg	2	5.90912e-05
GO:0017077	0.938843	0.41313	oxidative phosphorylation uncoupler activity	F	humanid.bg	0	0	mouseid.bg	2	5.90912e-05
GO:0017140	0.938843	0.41313	lipoic acid synthase activity	F	humanid.bg	0	0	mouseid.bg	2	5.90912e-05
GO:0017165	0.938843	0.41313	dipeptidase E activity	F	humanid.bg	0	0	mouseid.bg	2	5.90912e-05
GO:0019007	0.938843	0.41313	N-acetylneuraminic acid phosphate synthase activity	F	humanid.bg	0	0	mouseid.bg	2	5.90912e-05
GO:0019103	0.938843	0.41313	pyrimidine nucleotide binding	F	humanid.bg	0	0	mouseid.bg	2	5.90912e-05
GO:0019781	0.938843	0.41313	NEDD8 activating enzyme activity	F	humanid.bg	0	0	mouseid.bg	2	5.90912e-05
GO:0030343	0.938843	0.41313	vitamin D3 25-hydroxylase activity	F	humanid.bg	0	0	mouseid.bg	2	5.90912e-05
GO:0030515	0.938843	0.41313	snoRNA binding	F	humanid.bg	0	0	mouseid.bg	2	5.90912e-05
GO:0030544	0.938843	0.41313	Hsp70 protein binding	F	humanid.bg	0	0	mouseid.bg	2	5.90912e-05
GO:0042171	0.938843	0.41313	lysophosphatidic acid acyltransferase activity	F	humanid.bg	0	0	mouseid.bg	2	5.90912e-05
GO:0045294	0.938843	0.41313	alpha-catenin binding	F	humanid.bg	0	0	mouseid.bg	2	5.90912e-05
GO:0048185	0.938843	0.41313	activin binding	F	humanid.bg	0	0	mouseid.bg	2	5.90912e-05
GO:0050093	0.938843	0.41313	methanol dehydrogenase activity	F	humanid.bg	0	0	mouseid.bg	2	5.90912e-05
GO:0050105	0.938843	0.41313	L-gulonolactone oxidase activity	F	humanid.bg	0	0	mouseid.bg	2	5.90912e-05
GO:0050327	0.938843	0.41313	testosterone 17-beta-dehydrogenase activity	F	humanid.bg	0	0	mouseid.bg	2	5.90912e-05
GO:0050827	0.938843	0.41313	toxin receptor binding	F	humanid.bg	0	0	mouseid.bg	2	5.90912e-05
GO:0004017	0.938843	0.41353	adenylate kinase activity	F	humanid.bg	16	0.000405156	mouseid.bg	9	0.00026591
GO:0004668	0.938843	0.41353	protein-arginine deiminase activity	F	humanid.bg	16	0.000405156	mouseid.bg	9	0.00026591
GO:0016849	0.938843	0.41366	phosphorus-oxygen lyase activity	F	humanid.bg	41	0.00103821	mouseid.bg	43	0.00127046
GO:0004791	0.938843	0.41392	thioredoxin-disulfide reductase activity	F	humanid.bg	6	0.000151933	mouseid.bg	9	0.00026591
GO:0015018	0.938843	0.41392	galactosylgalactosylxylosylprotein 3-beta-glucuronosyltransferase activity	F	humanid.bg	6	0.000151933	mouseid.bg	9	0.00026591
GO:0015467	0.938843	0.41392	G-protein activated inward rectifier potassium channel activity	F	humanid.bg	6	0.000151933	mouseid.bg	9	0.00026591
GO:0016406	0.938843	0.41392	carnitine O-acyltransferase activity	F	humanid.bg	6	0.000151933	mouseid.bg	9	0.00026591
GO:0005216	0.938843	0.41542	ion channel activity	F	humanid.bg	781	0.0197767	mouseid.bg	699	0.0206524
GO:0016705	0.938843	0.41885	oxidoreductase activity, acting on paired donors, with incorporation or reduction of molecular oxygen	F	humanid.bg	237	0.00600137	mouseid.bg	220	0.00650003
GO:0004942	0.938843	0.42086	anaphylatoxin receptor activity	F	humanid.bg	7	0.000177256	mouseid.bg	10	0.000295456
GO:0005041	0.938843	0.42086	low-density lipoprotein receptor activity	F	humanid.bg	7	0.000177256	mouseid.bg	10	0.000295456
GO:0030228	0.938843	0.42086	lipoprotein receptor activity	F	humanid.bg	7	0.000177256	mouseid.bg	10	0.000295456
GO:0004181	0.938843	0.42472	metallocarboxypeptidase activity	F	humanid.bg	60	0.00151933	mouseid.bg	43	0.00127046
GO:0004815	0.938843	0.42556	aspartate-tRNA ligase activity	F	humanid.bg	8	0.000202578	mouseid.bg	11	0.000325001
GO:0005542	0.938843	0.42604	folic acid binding	F	humanid.bg	16	0.000405156	mouseid.bg	19	0.000561366
GO:0004298	0.938843	0.42614	threonine endopeptidase activity	F	humanid.bg	38	0.000962245	mouseid.bg	40	0.00118182
GO:0005520	0.938843	0.42614	insulin-like growth factor binding	F	humanid.bg	38	0.000962245	mouseid.bg	40	0.00118182
GO:0019829	0.938843	0.42694	cation-transporting ATPase activity	F	humanid.bg	116	0.00293738	mouseid.bg	88	0.00260001
GO:0008158	0.938843	0.42786	hedgehog receptor activity	F	humanid.bg	15	0.000379833	mouseid.bg	18	0.000531821
GO:0048029	0.938843	0.42786	monosaccharide binding	F	humanid.bg	15	0.000379833	mouseid.bg	18	0.000531821
GO:0004221	0.938843	0.42803	ubiquitin thiolesterase activity	F	humanid.bg	150	0.00379833	mouseid.bg	142	0.00419547
GO:0004703	0.938843	0.42857	G-protein coupled receptor kinase activity	F	humanid.bg	9	0.0002279	mouseid.bg	12	0.000354547
GO:0004720	0.938843	0.42936	protein-lysine 6-oxidase activity	F	humanid.bg	14	0.000354511	mouseid.bg	17	0.000502275
GO:0004239	0.938843	0.43032	methionyl aminopeptidase activity	F	humanid.bg	10	0.000253222	mouseid.bg	13	0.000384093
GO:0016742	0.938843	0.43032	hydroxymethyl-, formyl- and related transferase activity	F	humanid.bg	10	0.000253222	mouseid.bg	13	0.000384093
GO:0051183	0.938843	0.43032	vitamin transporter activity	F	humanid.bg	10	0.000253222	mouseid.bg	13	0.000384093
GO:0004383	0.938843	0.43041	guanylate cyclase activity	F	humanid.bg	37	0.000936922	mouseid.bg	39	0.00115228
GO:0016885	0.938843	0.43046	ligase activity, forming carbon-carbon bonds	F	humanid.bg	13	0.000329189	mouseid.bg	16	0.000472729
GO:0005125	0.938843	0.43058	cytokine activity	F	humanid.bg	373	0.00944519	mouseid.bg	340	0.0100455
GO:0015175	0.938843	0.43108	neutral amino acid transporter activity	F	humanid.bg	11	0.000278544	mouseid.bg	14	0.000413638
GO:0035091	0.938843	0.43108	phosphoinositide binding	F	humanid.bg	12	0.000303867	mouseid.bg	15	0.000443184
GO:0042169	0.938843	0.43108	SH2 domain binding	F	humanid.bg	11	0.000278544	mouseid.bg	14	0.000413638
GO:0008083	0.938843	0.43162	growth factor activity	F	humanid.bg	302	0.00764731	mouseid.bg	241	0.00712049
GO:0004190	0.938843	0.43199	aspartic-type endopeptidase activity	F	humanid.bg	51	0.00129143	mouseid.bg	36	0.00106364
GO:0050660	0.938843	0.43643	FAD binding	F	humanid.bg	42	0.00106353	mouseid.bg	29	0.000856822
GO:0004067	0.938843	0.43763	asparaginase activity	F	humanid.bg	13	0.000329189	mouseid.bg	7	0.000206819
GO:0042277	0.938843	0.44079	peptide binding	F	humanid.bg	257	0.00650781	mouseid.bg	237	0.0070023
GO:0001608	0.938843	0.44674	nucleotide receptor activity, G-protein coupled	F	humanid.bg	48	0.00121547	mouseid.bg	49	0.00144773
GO:0001614	0.938843	0.44674	purinergic nucleotide receptor activity	F	humanid.bg	48	0.00121547	mouseid.bg	49	0.00144773
GO:0016502	0.938843	0.44674	nucleotide receptor activity	F	humanid.bg	48	0.00121547	mouseid.bg	49	0.00144773
GO:0045028	0.938843	0.44674	purinergic nucleotide receptor activity, G-protein coupled	F	humanid.bg	48	0.00121547	mouseid.bg	49	0.00144773
GO:0004672	0.938843	0.44805	protein kinase activity	F	humanid.bg	1394	0.0352992	mouseid.bg	1231	0.0363706
GO:0016780	0.938843	0.45081	phosphotransferase activity, for other substituted phosphate groups	F	humanid.bg	21	0.000531767	mouseid.bg	13	0.000384093
GO:0005057	0.938843	0.45089	receptor signaling protein activity	F	humanid.bg	191	0.00483655	mouseid.bg	178	0.00525911
GO:0004434	0.938843	0.45124	inositol or phosphatidylinositol phosphodiesterase activity	F	humanid.bg	62	0.00156998	mouseid.bg	45	0.00132955
GO:0004435	0.938843	0.45124	phosphoinositide phospholipase C activity	F	humanid.bg	62	0.00156998	mouseid.bg	45	0.00132955
GO:0005254	0.938843	0.45131	chloride channel activity	F	humanid.bg	77	0.00194981	mouseid.bg	57	0.0016841
GO:0046982	0.938843	0.45147	protein heterodimerization activity	F	humanid.bg	47	0.00119014	mouseid.bg	48	0.00141819
GO:0004629	0.938843	0.45193	phospholipase C activity	F	humanid.bg	67	0.00169659	mouseid.bg	49	0.00144773
GO:0019199	0.938843	0.45324	transmembrane receptor protein kinase activity	F	humanid.bg	153	0.0038743	mouseid.bg	144	0.00425456
GO:0030554	0.938843	0.4539	adenyl nucleotide binding	F	humanid.bg	3207	0.0812084	mouseid.bg	2801	0.0827572
GO:0000287	0.938843	0.4578	magnesium ion binding	F	humanid.bg	355	0.00898939	mouseid.bg	286	0.00845004
GO:0003700	0.938843	0.45979	transcription factor activity	F	humanid.bg	1524	0.0385911	mouseid.bg	1343	0.0396797
GO:0004516	0.938843	0.46116	nicotinate phosphoribosyltransferase activity	F	humanid.bg	10	0.000253222	mouseid.bg	5	0.000147728
GO:0043130	0.938843	0.46116	ubiquitin binding	F	humanid.bg	10	0.000253222	mouseid.bg	5	0.000147728
GO:0016831	0.938843	0.46441	carboxy-lyase activity	F	humanid.bg	63	0.0015953	mouseid.bg	46	0.0013591
GO:0004497	0.938843	0.46617	monooxygenase activity	F	humanid.bg	268	0.00678636	mouseid.bg	214	0.00632276
GO:0016247	0.938843	0.46674	channel regulator activity	F	humanid.bg	29	0.000734345	mouseid.bg	31	0.000915913
GO:0015405	0.938843	0.46872	P-P-bond-hydrolysis-driven transporter activity	F	humanid.bg	231	0.00584943	mouseid.bg	213	0.00629321
GO:0000158	0.938843	0.46877	protein phosphatase type 2A activity	F	humanid.bg	4	0.000101289	mouseid.bg	1	2.95456e-05
GO:0000702	0.938843	0.46877	oxidized base lesion DNA N-glycosylase activity	F	humanid.bg	4	0.000101289	mouseid.bg	1	2.95456e-05
GO:0003721	0.938843	0.46877	telomeric template RNA reverse transcriptase activity	F	humanid.bg	4	0.000101289	mouseid.bg	1	2.95456e-05
GO:0003891	0.938843	0.46877	delta DNA polymerase activity	F	humanid.bg	4	0.000101289	mouseid.bg	1	2.95456e-05
GO:0003893	0.938843	0.46877	epsilon DNA polymerase activity	F	humanid.bg	4	0.000101289	mouseid.bg	1	2.95456e-05
GO:0004700	0.938843	0.46877	atypical protein kinase C activity	F	humanid.bg	4	0.000101289	mouseid.bg	1	2.95456e-05
GO:0004788	0.938843	0.46877	thiamin diphosphokinase activity	F	humanid.bg	4	0.000101289	mouseid.bg	1	2.95456e-05
GO:0004808	0.938843	0.46877	tRNA (5-methylaminomethyl-2-thiouridylate)-methyltransferase activity	F	humanid.bg	4	0.000101289	mouseid.bg	1	2.95456e-05
GO:0005000	0.938843	0.46877	vasopressin receptor activity	F	humanid.bg	4	0.000101289	mouseid.bg	1	2.95456e-05
GO:0008097	0.938843	0.46877	5S rRNA binding	F	humanid.bg	4	0.000101289	mouseid.bg	1	2.95456e-05
GO:0008422	0.938843	0.46877	beta-glucosidase activity	F	humanid.bg	4	0.000101289	mouseid.bg	1	2.95456e-05
GO:0008426	0.938843	0.46877	protein kinase C inhibitor activity	F	humanid.bg	4	0.000101289	mouseid.bg	1	2.95456e-05
GO:0008480	0.938843	0.46877	sarcosine dehydrogenase activity	F	humanid.bg	4	0.000101289	mouseid.bg	1	2.95456e-05
GO:0008494	0.938843	0.46877	translation activator activity	F	humanid.bg	4	0.000101289	mouseid.bg	1	2.95456e-05
GO:0008534	0.938843	0.46877	purine-specific oxidized base lesion DNA N-glycosylase activity	F	humanid.bg	4	0.000101289	mouseid.bg	1	2.95456e-05
GO:0008761	0.938843	0.46877	UDP-N-acetylglucosamine 2-epimerase activity	F	humanid.bg	4	0.000101289	mouseid.bg	1	2.95456e-05
GO:0017069	0.938843	0.46877	snRNA binding	F	humanid.bg	4	0.000101289	mouseid.bg	1	2.95456e-05
GO:0030276	0.938843	0.46877	clathrin binding	F	humanid.bg	4	0.000101289	mouseid.bg	1	2.95456e-05
GO:0042978	0.938843	0.46877	ornithine decarboxylase activator activity	F	humanid.bg	4	0.000101289	mouseid.bg	1	2.95456e-05
GO:0047115	0.938843	0.46877	trans-1,2-dihydrobenzene-1,2-diol dehydrogenase activity	F	humanid.bg	4	0.000101289	mouseid.bg	1	2.95456e-05
GO:0016863	0.938843	0.47302	intramolecular oxidoreductase activity, transposing C=C bonds	F	humanid.bg	26	0.000658378	mouseid.bg	17	0.000502275
GO:0004714	0.938843	0.47711	transmembrane receptor protein tyrosine kinase activity	F	humanid.bg	128	0.00324124	mouseid.bg	121	0.00357502
GO:0016462	0.938843	0.47814	pyrophosphatase activity	F	humanid.bg	1195	0.0302601	mouseid.bg	993	0.0293388
GO:0003980	0.938843	0.47931	UDP-glucose:glycoprotein glucosyltransferase activity	F	humanid.bg	7	0.000177256	mouseid.bg	3	8.86368e-05
GO:0004972	0.938843	0.47931	N-methyl-D-aspartate selective glutamate receptor activity	F	humanid.bg	7	0.000177256	mouseid.bg	3	8.86368e-05
GO:0019911	0.938843	0.47931	structural constituent of myelin sheath	F	humanid.bg	7	0.000177256	mouseid.bg	3	8.86368e-05
GO:0030249	0.938843	0.47931	guanylate cyclase regulator activity	F	humanid.bg	7	0.000177256	mouseid.bg	3	8.86368e-05
GO:0031177	0.938843	0.47931	phosphopantetheine binding	F	humanid.bg	7	0.000177256	mouseid.bg	3	8.86368e-05
GO:0042708	0.938843	0.47931	elastase activity	F	humanid.bg	7	0.000177256	mouseid.bg	3	8.86368e-05
GO:0030976	0.938843	0.47946	thiamin pyrophosphate binding	F	humanid.bg	14	0.000354511	mouseid.bg	8	0.000236365
GO:0050897	0.938843	0.47946	cobalt ion binding	F	humanid.bg	14	0.000354511	mouseid.bg	8	0.000236365
GO:0004960	0.938843	0.47951	thromboxane receptor activity	F	humanid.bg	22	0.000557089	mouseid.bg	14	0.000413638
GO:0008493	0.938843	0.48276	tetracycline transporter activity	F	humanid.bg	18	0.0004558	mouseid.bg	11	0.000325001
GO:0042895	0.938843	0.48276	antibiotic transporter activity	F	humanid.bg	18	0.0004558	mouseid.bg	11	0.000325001
GO:0016645	0.938843	0.48991	oxidoreductase activity, acting on the CH-NH group of donors	F	humanid.bg	50	0.00126611	mouseid.bg	36	0.00106364
GO:0019899	0.938843	0.49031	enzyme binding	F	humanid.bg	214	0.00541896	mouseid.bg	170	0.00502275
GO:0004182	0.938843	0.49107	carboxypeptidase A activity	F	humanid.bg	55	0.00139272	mouseid.bg	40	0.00118182
GO:0008509	0.938843	0.49148	anion transporter activity	F	humanid.bg	220	0.00557089	mouseid.bg	175	0.00517048
GO:0008236	0.938843	0.49361	serine-type peptidase activity	F	humanid.bg	430	0.0108886	mouseid.bg	350	0.010341
GO:0046961	0.938843	0.49514	hydrogen-transporting ATPase activity, rotational mechanism	F	humanid.bg	113	0.00286141	mouseid.bg	87	0.00257047
GO:0004263	0.938843	0.49911	chymotrypsin activity	F	humanid.bg	240	0.00607733	mouseid.bg	220	0.00650003
GO:0015108	0.938843	0.50534	chloride transporter activity	F	humanid.bg	51	0.00129143	mouseid.bg	37	0.00109319
GO:0017153	0.938843	0.50701	sodium:dicarboxylate symporter activity	F	humanid.bg	21	0.000531767	mouseid.bg	23	0.000679549
GO:0004386	0.938843	0.50749	helicase activity	F	humanid.bg	415	0.0105087	mouseid.bg	338	0.00998641
GO:0005355	0.938843	0.50841	glucose transporter activity	F	humanid.bg	32	0.000810311	mouseid.bg	22	0.000650003
GO:0030695	0.938843	0.5089	GTPase regulator activity	F	humanid.bg	539	0.0136487	mouseid.bg	442	0.0130592
GO:0004428	0.938843	0.51093	inositol or phosphatidylinositol kinase activity	F	humanid.bg	77	0.00194981	mouseid.bg	58	0.00171364
GO:0001612	0.938843	0.51188	A2B adenosine receptor activity, G-protein coupled	F	humanid.bg	1	2.53222e-05	mouseid.bg	3	8.86368e-05
GO:0003999	0.938843	0.51188	adenine phosphoribosyltransferase activity	F	humanid.bg	1	2.53222e-05	mouseid.bg	3	8.86368e-05
GO:0004021	0.938843	0.51188	alanine transaminase activity	F	humanid.bg	1	2.53222e-05	mouseid.bg	3	8.86368e-05
GO:0004108	0.938843	0.51188	citrate (Si)-synthase activity	F	humanid.bg	1	2.53222e-05	mouseid.bg	3	8.86368e-05
GO:0004140	0.938843	0.51188	dephospho-CoA kinase activity	F	humanid.bg	1	2.53222e-05	mouseid.bg	3	8.86368e-05
GO:0004163	0.938843	0.51188	diphosphomevalonate decarboxylase activity	F	humanid.bg	1	2.53222e-05	mouseid.bg	3	8.86368e-05
GO:0004218	0.938843	0.51188	cathepsin S activity	F	humanid.bg	1	2.53222e-05	mouseid.bg	3	8.86368e-05
GO:0004310	0.938843	0.51188	farnesyl-diphosphate farnesyltransferase activity	F	humanid.bg	1	2.53222e-05	mouseid.bg	3	8.86368e-05
GO:0004337	0.938843	0.51188	geranyltranstransferase activity	F	humanid.bg	1	2.53222e-05	mouseid.bg	3	8.86368e-05
GO:0004339	0.938843	0.51188	glucan 1,4-alpha-glucosidase activity	F	humanid.bg	1	2.53222e-05	mouseid.bg	3	8.86368e-05
GO:0004366	0.938843	0.51188	glycerol-3-phosphate O-acyltransferase activity	F	humanid.bg	1	2.53222e-05	mouseid.bg	3	8.86368e-05
GO:0004503	0.938843	0.51188	monophenol monooxygenase activity	F	humanid.bg	1	2.53222e-05	mouseid.bg	3	8.86368e-05
GO:0004567	0.938843	0.51188	beta-mannosidase activity	F	humanid.bg	1	2.53222e-05	mouseid.bg	3	8.86368e-05
GO:0004750	0.938843	0.51188	ribulose-phosphate 3-epimerase activity	F	humanid.bg	1	2.53222e-05	mouseid.bg	3	8.86368e-05
GO:0004956	0.938843	0.51188	prostaglandin D receptor activity	F	humanid.bg	1	2.53222e-05	mouseid.bg	3	8.86368e-05
GO:0004997	0.938843	0.51188	thyrotropin-releasing hormone receptor activity	F	humanid.bg	1	2.53222e-05	mouseid.bg	3	8.86368e-05
GO:0005069	0.938843	0.51188	transmembrane receptor protein tyrosine kinase docking protein activity	F	humanid.bg	1	2.53222e-05	mouseid.bg	3	8.86368e-05
GO:0005335	0.938843	0.51188	serotonin:sodium symporter activity	F	humanid.bg	1	2.53222e-05	mouseid.bg	3	8.86368e-05
GO:0005350	0.938843	0.51188	pyrimidine transporter activity	F	humanid.bg	1	2.53222e-05	mouseid.bg	3	8.86368e-05
GO:0008120	0.938843	0.51188	ceramide glucosyltransferase activity	F	humanid.bg	1	2.53222e-05	mouseid.bg	3	8.86368e-05
GO:0008273	0.938843	0.51188	calcium, potassium:sodium antiporter activity	F	humanid.bg	1	2.53222e-05	mouseid.bg	3	8.86368e-05
GO:0008384	0.938843	0.51188	IkappaB kinase activity	F	humanid.bg	1	2.53222e-05	mouseid.bg	3	8.86368e-05
GO:0008429	0.938843	0.51188	phosphatidylethanolamine binding	F	humanid.bg	1	2.53222e-05	mouseid.bg	3	8.86368e-05
GO:0008449	0.938843	0.51188	N-acetylglucosamine-6-sulfatase activity	F	humanid.bg	1	2.53222e-05	mouseid.bg	3	8.86368e-05
GO:0008457	0.938843	0.51188	beta-galactosyl-N-acetylglucosaminylgalactosylglucosyl-ceramide beta-1,3-acetylglucosaminyltransferase activity	F	humanid.bg	1	2.53222e-05	mouseid.bg	3	8.86368e-05
GO:0008750	0.938843	0.51188	NAD(P)+ transhydrogenase (AB-specific) activity	F	humanid.bg	1	2.53222e-05	mouseid.bg	3	8.86368e-05
GO:0008796	0.938843	0.51188	bis(5'-nucleosyl)-tetraphosphatase activity	F	humanid.bg	1	2.53222e-05	mouseid.bg	3	8.86368e-05
GO:0009384	0.938843	0.51188	N-acylmannosamine kinase activity	F	humanid.bg	1	2.53222e-05	mouseid.bg	3	8.86368e-05
GO:0015211	0.938843	0.51188	purine nucleoside transporter activity	F	humanid.bg	1	2.53222e-05	mouseid.bg	3	8.86368e-05
GO:0016287	0.938843	0.51188	glycerone-phosphate O-acyltransferase activity	F	humanid.bg	1	2.53222e-05	mouseid.bg	3	8.86368e-05
GO:0016921	0.938843	0.51188	pyroglutamyl-peptidase II activity	F	humanid.bg	1	2.53222e-05	mouseid.bg	3	8.86368e-05
GO:0030021	0.938843	0.51188	extracellular matrix structural constituent conferring compression resistance	F	humanid.bg	1	2.53222e-05	mouseid.bg	3	8.86368e-05
GO:0030160	0.938843	0.51188	GKAP/Homer scaffold activity	F	humanid.bg	1	2.53222e-05	mouseid.bg	3	8.86368e-05
GO:0030338	0.938843	0.51188	CMP-N-acetylneuraminate monooxygenase activity	F	humanid.bg	1	2.53222e-05	mouseid.bg	3	8.86368e-05
GO:0030568	0.938843	0.51188	plasmin inhibitor activity	F	humanid.bg	1	2.53222e-05	mouseid.bg	3	8.86368e-05
GO:0043139	0.938843	0.51188	5' to 3' DNA helicase activity	F	humanid.bg	1	2.53222e-05	mouseid.bg	3	8.86368e-05
GO:0046904	0.938843	0.51188	calcium oxalate binding	F	humanid.bg	1	2.53222e-05	mouseid.bg	3	8.86368e-05
GO:0050431	0.938843	0.51188	transforming growth factor beta binding	F	humanid.bg	1	2.53222e-05	mouseid.bg	3	8.86368e-05
GO:0015171	0.938843	0.51189	amino acid transporter activity	F	humanid.bg	139	0.00351979	mouseid.bg	130	0.00384093
GO:0004935	0.938843	0.51229	adrenoceptor activity	F	humanid.bg	20	0.000506445	mouseid.bg	22	0.000650003
GO:0016818	0.938843	0.51258	hydrolase activity, acting on acid anhydrides, in phosphorus-containing anhydrides	F	humanid.bg	1197	0.0303107	mouseid.bg	997	0.029457
GO:0008243	0.938843	0.5126	plasminogen activator activity	F	humanid.bg	11	0.000278544	mouseid.bg	6	0.000177274
GO:0008486	0.938843	0.5126	diphosphoinositol-polyphosphate diphosphatase activity	F	humanid.bg	11	0.000278544	mouseid.bg	6	0.000177274
GO:0015321	0.938843	0.5126	sodium-dependent phosphate transporter activity	F	humanid.bg	11	0.000278544	mouseid.bg	6	0.000177274
GO:0016505	0.938843	0.5126	apoptotic protease activator activity	F	humanid.bg	11	0.000278544	mouseid.bg	6	0.000177274
GO:0017114	0.938843	0.5126	wide-spectrum protease inhibitor activity	F	humanid.bg	11	0.000278544	mouseid.bg	6	0.000177274
GO:0019207	0.938843	0.51297	kinase regulator activity	F	humanid.bg	104	0.00263351	mouseid.bg	80	0.00236365
GO:0005375	0.938843	0.51496	copper ion transporter activity	F	humanid.bg	19	0.000481122	mouseid.bg	12	0.000354547
GO:0009374	0.938843	0.51496	biotin binding	F	humanid.bg	19	0.000481122	mouseid.bg	12	0.000354547
GO:0019209	0.938843	0.51496	kinase activator activity	F	humanid.bg	19	0.000481122	mouseid.bg	12	0.000354547
GO:0015280	0.938843	0.51857	amiloride-sensitive sodium channel activity	F	humanid.bg	15	0.000379833	mouseid.bg	9	0.00026591
GO:0004016	0.938843	0.52297	adenylate cyclase activity	F	humanid.bg	18	0.0004558	mouseid.bg	20	0.000590912
GO:0005212	0.938843	0.52297	structural constituent of eye lens	F	humanid.bg	18	0.0004558	mouseid.bg	20	0.000590912
GO:0008483	0.938843	0.52456	transaminase activity	F	humanid.bg	46	0.00116482	mouseid.bg	46	0.0013591
GO:0004402	0.938843	0.52835	histone acetyltransferase activity	F	humanid.bg	17	0.000430478	mouseid.bg	19	0.000561366
GO:0004407	0.938843	0.52835	histone deacetylase activity	F	humanid.bg	17	0.000430478	mouseid.bg	19	0.000561366
GO:0004468	0.938843	0.52835	lysine N-acetyltransferase activity	F	humanid.bg	17	0.000430478	mouseid.bg	19	0.000561366
GO:0015145	0.938843	0.5295	monosaccharide transporter activity	F	humanid.bg	33	0.000835633	mouseid.bg	23	0.000679549
GO:0015149	0.938843	0.5295	hexose transporter activity	F	humanid.bg	33	0.000835633	mouseid.bg	23	0.000679549
GO:0030145	0.938843	0.53348	manganese ion binding	F	humanid.bg	87	0.00220303	mouseid.bg	83	0.00245228
GO:0008376	0.938843	0.53402	acetylgalactosaminyltransferase activity	F	humanid.bg	38	0.000962245	mouseid.bg	27	0.000797731
GO:0046933	0.938843	0.53648	hydrogen-transporting ATP synthase activity, rotational mechanism	F	humanid.bg	112	0.00283609	mouseid.bg	87	0.00257047
GO:0004028	0.938843	0.53911	aldehyde dehydrogenase activity	F	humanid.bg	15	0.000379833	mouseid.bg	17	0.000502275
GO:0005089	0.938843	0.53911	Rho guanyl-nucleotide exchange factor activity	F	humanid.bg	15	0.000379833	mouseid.bg	17	0.000502275
GO:0017048	0.938843	0.53985	Rho GTPase binding	F	humanid.bg	31	0.000784989	mouseid.bg	32	0.000945459
GO:0046915	0.938843	0.53985	transition metal ion transporter activity	F	humanid.bg	31	0.000784989	mouseid.bg	32	0.000945459
GO:0017111	0.938843	0.54107	nucleoside-triphosphatase activity	F	humanid.bg	1144	0.0289686	mouseid.bg	954	0.0281865
GO:0003887	0.938843	0.54176	DNA-directed DNA polymerase activity	F	humanid.bg	69	0.00174723	mouseid.bg	52	0.00153637
GO:0016307	0.938843	0.54449	phosphatidylinositol phosphate kinase activity	F	humanid.bg	29	0.000734345	mouseid.bg	20	0.000590912
GO:0019208	0.938843	0.54469	phosphatase regulator activity	F	humanid.bg	75	0.00189917	mouseid.bg	72	0.00212728
GO:0015450	0.938843	0.5457	protein translocase activity	F	humanid.bg	20	0.000506445	mouseid.bg	13	0.000384093
GO:0016854	0.938843	0.5457	racemase and epimerase activity	F	humanid.bg	20	0.000506445	mouseid.bg	13	0.000384093
GO:0016798	0.938843	0.54693	hydrolase activity, acting on glycosyl bonds	F	humanid.bg	236	0.00597605	mouseid.bg	215	0.0063523
GO:0004086	0.938843	0.5477	carbamoyl-phosphate synthase activity	F	humanid.bg	8	0.000202578	mouseid.bg	4	0.000118182
GO:0004809	0.938843	0.5477	tRNA (guanine-N2-)-methyltransferase activity	F	humanid.bg	8	0.000202578	mouseid.bg	4	0.000118182
GO:0004820	0.938843	0.5477	glycine-tRNA ligase activity	F	humanid.bg	8	0.000202578	mouseid.bg	4	0.000118182
GO:0004941	0.938843	0.5477	beta2-adrenergic receptor activity	F	humanid.bg	8	0.000202578	mouseid.bg	4	0.000118182
GO:0019211	0.938843	0.5477	phosphatase activator activity	F	humanid.bg	8	0.000202578	mouseid.bg	4	0.000118182
GO:0000014	0.938843	0.54848	single-stranded DNA specific endodeoxyribonuclease activity	F	humanid.bg	2	5.06445e-05	mouseid.bg	0	0
GO:0000036	0.938843	0.54848	acyl carrier activity	F	humanid.bg	1	2.53222e-05	mouseid.bg	1	2.95456e-05
GO:0000064	0.938843	0.54848	L-ornithine transporter activity	F	humanid.bg	2	5.06445e-05	mouseid.bg	0	0
GO:0000182	0.938843	0.54848	ribosomal DNA (rDNA) binding	F	humanid.bg	2	5.06445e-05	mouseid.bg	0	0
GO:0000248	0.938843	0.54848	C-5 sterol desaturase activity	F	humanid.bg	2	5.06445e-05	mouseid.bg	0	0
GO:0000250	0.938843	0.54848	lanosterol synthase activity	F	humanid.bg	1	2.53222e-05	mouseid.bg	1	2.95456e-05
GO:0000334	0.938843	0.54848	3-hydroxyanthranilate 3,4-dioxygenase activity	F	humanid.bg	1	2.53222e-05	mouseid.bg	1	2.95456e-05
GO:0001599	0.938843	0.54848	endothelin-A receptor activity	F	humanid.bg	1	2.53222e-05	mouseid.bg	1	2.95456e-05
GO:0001604	0.938843	0.54848	urotensin II receptor activity	F	humanid.bg	1	2.53222e-05	mouseid.bg	1	2.95456e-05
GO:0003802	0.938843	0.54848	coagulation factor VIIa activity	F	humanid.bg	1	2.53222e-05	mouseid.bg	1	2.95456e-05
GO:0003804	0.938843	0.54848	coagulation factor Xa activity	F	humanid.bg	1	2.53222e-05	mouseid.bg	1	2.95456e-05
GO:0003807	0.938843	0.54848	plasma kallikrein activity	F	humanid.bg	1	2.53222e-05	mouseid.bg	1	2.95456e-05
GO:0003808	0.938843	0.54848	protein C (activated) activity	F	humanid.bg	1	2.53222e-05	mouseid.bg	1	2.95456e-05
GO:0003812	0.938843	0.54848	alternative-complement-pathway C3/C5 convertase activity	F	humanid.bg	1	2.53222e-05	mouseid.bg	1	2.95456e-05
GO:0003813	0.938843	0.54848	classical-complement-pathway C3/C5 convertase activity	F	humanid.bg	1	2.53222e-05	mouseid.bg	1	2.95456e-05
GO:0003815	0.938843	0.54848	complement component C1r activity	F	humanid.bg	1	2.53222e-05	mouseid.bg	1	2.95456e-05
GO:0003818	0.938843	0.54848	complement factor I activity	F	humanid.bg	1	2.53222e-05	mouseid.bg	1	2.95456e-05
GO:0003826	0.938843	0.54848	alpha-ketoacid dehydrogenase activity	F	humanid.bg	1	2.53222e-05	mouseid.bg	1	2.95456e-05
GO:0003829	0.938843	0.54848	beta-1,3-galactosyl-O-glycosyl-glycoprotein beta-1,6-N-acetylglucosaminyltransferase activity	F	humanid.bg	1	2.53222e-05	mouseid.bg	1	2.95456e-05
GO:0003834	0.938843	0.54848	beta-carotene 15,15'-monooxygenase activity	F	humanid.bg	1	2.53222e-05	mouseid.bg	1	2.95456e-05
GO:0003851	0.938843	0.54848	2-hydroxyacylsphingosine 1-beta-galactosyltransferase activity	F	humanid.bg	1	2.53222e-05	mouseid.bg	1	2.95456e-05
GO:0003858	0.938843	0.54848	3-hydroxybutyrate dehydrogenase activity	F	humanid.bg	1	2.53222e-05	mouseid.bg	1	2.95456e-05
GO:0003874	0.938843	0.54848	6-pyruvoyltetrahydropterin synthase activity	F	humanid.bg	1	2.53222e-05	mouseid.bg	1	2.95456e-05
GO:0003875	0.938843	0.54848	ADP-ribosylarginine hydrolase activity	F	humanid.bg	1	2.53222e-05	mouseid.bg	1	2.95456e-05
GO:0003880	0.938843	0.54848	C-terminal protein carboxyl methyltransferase activity	F	humanid.bg	2	5.06445e-05	mouseid.bg	0	0
GO:0003922	0.938843	0.54848	GMP synthase (glutamine-hydrolyzing) activity	F	humanid.bg	1	2.53222e-05	mouseid.bg	1	2.95456e-05
GO:0003923	0.938843	0.54848	GPI-anchor transamidase activity	F	humanid.bg	1	2.53222e-05	mouseid.bg	1	2.95456e-05
GO:0003940	0.938843	0.54848	L-iduronidase activity	F	humanid.bg	1	2.53222e-05	mouseid.bg	1	2.95456e-05
GO:0003941	0.938843	0.54848	L-serine ammonia-lyase activity	F	humanid.bg	1	2.53222e-05	mouseid.bg	1	2.95456e-05
GO:0003944	0.938843	0.54848	N-acetylglucosamine-1-phosphodiester alpha-N-acetylglucosaminidase activity	F	humanid.bg	1	2.53222e-05	mouseid.bg	1	2.95456e-05
GO:0003947	0.938843	0.54848	(N-acetylneuraminyl)-galactosylglucosylceramide N-acetylgalactosaminyltransferase activity	F	humanid.bg	1	2.53222e-05	mouseid.bg	1	2.95456e-05
GO:0003948	0.938843	0.54848	N4-(beta-N-acetylglucosaminyl)-L-asparaginase activity	F	humanid.bg	1	2.53222e-05	mouseid.bg	1	2.95456e-05
GO:0003968	0.938843	0.54848	RNA-directed RNA polymerase activity	F	humanid.bg	2	5.06445e-05	mouseid.bg	0	0
GO:0003996	0.938843	0.54848	acyl-CoA ligase activity	F	humanid.bg	1	2.53222e-05	mouseid.bg	1	2.95456e-05
GO:0004044	0.938843	0.54848	amidophosphoribosyltransferase activity	F	humanid.bg	1	2.53222e-05	mouseid.bg	1	2.95456e-05
GO:0004051	0.938843	0.54848	arachidonate 5-lipoxygenase activity	F	humanid.bg	1	2.53222e-05	mouseid.bg	1	2.95456e-05
GO:0004056	0.938843	0.54848	argininosuccinate lyase activity	F	humanid.bg	1	2.53222e-05	mouseid.bg	1	2.95456e-05
GO:0004058	0.938843	0.54848	aromatic-L-amino-acid decarboxylase activity	F	humanid.bg	1	2.53222e-05	mouseid.bg	1	2.95456e-05
GO:0004077	0.938843	0.54848	biotin-[acetyl-CoA-carboxylase] ligase activity	F	humanid.bg	1	2.53222e-05	mouseid.bg	1	2.95456e-05
GO:0004078	0.938843	0.54848	biotin-[methylcrotonoyl-CoA-carboxylase] ligase activity	F	humanid.bg	1	2.53222e-05	mouseid.bg	1	2.95456e-05
GO:0004079	0.938843	0.54848	biotin-[methylmalonyl-CoA-carboxytransferase] ligase activity	F	humanid.bg	1	2.53222e-05	mouseid.bg	1	2.95456e-05
GO:0004080	0.938843	0.54848	biotin-[propionyl-CoA-carboxylase (ATP-hydrolyzing)] ligase activity	F	humanid.bg	1	2.53222e-05	mouseid.bg	1	2.95456e-05
GO:0004081	0.938843	0.54848	bis(5'-nucleosyl)-tetraphosphatase (asymmetrical) activity	F	humanid.bg	1	2.53222e-05	mouseid.bg	1	2.95456e-05
GO:0004085	0.938843	0.54848	butyryl-CoA dehydrogenase activity	F	humanid.bg	1	2.53222e-05	mouseid.bg	1	2.95456e-05
GO:0004088	0.938843	0.54848	carbamoyl-phosphate synthase (glutamine-hydrolyzing) activity	F	humanid.bg	1	2.53222e-05	mouseid.bg	1	2.95456e-05
GO:0004092	0.938843	0.54848	carnitine O-acetyltransferase activity	F	humanid.bg	1	2.53222e-05	mouseid.bg	1	2.95456e-05
GO:0004098	0.938843	0.54848	cerebroside-sulfatase activity	F	humanid.bg	1	2.53222e-05	mouseid.bg	1	2.95456e-05
GO:0004119	0.938843	0.54848	cGMP-inhibited cyclic-nucleotide phosphodiesterase activity	F	humanid.bg	2	5.06445e-05	mouseid.bg	0	0
GO:0004123	0.938843	0.54848	cystathionine gamma-lyase activity	F	humanid.bg	1	2.53222e-05	mouseid.bg	1	2.95456e-05
GO:0004127	0.938843	0.54848	cytidylate kinase activity	F	humanid.bg	1	2.53222e-05	mouseid.bg	1	2.95456e-05
GO:0004132	0.938843	0.54848	dCMP deaminase activity	F	humanid.bg	1	2.53222e-05	mouseid.bg	1	2.95456e-05
GO:0004133	0.938843	0.54848	glycogen debranching enzyme activity	F	humanid.bg	1	2.53222e-05	mouseid.bg	1	2.95456e-05
GO:0004135	0.938843	0.54848	amylo-alpha-1,6-glucosidase activity	F	humanid.bg	1	2.53222e-05	mouseid.bg	1	2.95456e-05
GO:0004137	0.938843	0.54848	deoxycytidine kinase activity	F	humanid.bg	1	2.53222e-05	mouseid.bg	1	2.95456e-05
GO:0004155	0.938843	0.54848	6,7-dihydropteridine reductase activity	F	humanid.bg	1	2.53222e-05	mouseid.bg	1	2.95456e-05
GO:0004183	0.938843	0.54848	carboxypeptidase E activity	F	humanid.bg	1	2.53222e-05	mouseid.bg	1	2.95456e-05
GO:0004186	0.938843	0.54848	carboxypeptidase C activity	F	humanid.bg	1	2.53222e-05	mouseid.bg	1	2.95456e-05
GO:0004192	0.938843	0.54848	cathepsin D activity	F	humanid.bg	1	2.53222e-05	mouseid.bg	1	2.95456e-05
GO:0004193	0.938843	0.54848	cathepsin E activity	F	humanid.bg	1	2.53222e-05	mouseid.bg	1	2.95456e-05
GO:0004215	0.938843	0.54848	cathepsin H activity	F	humanid.bg	1	2.53222e-05	mouseid.bg	1	2.95456e-05
GO:0004216	0.938843	0.54848	cathepsin K activity	F	humanid.bg	1	2.53222e-05	mouseid.bg	1	2.95456e-05
GO:0004228	0.938843	0.54848	gelatinase A activity	F	humanid.bg	1	2.53222e-05	mouseid.bg	1	2.95456e-05
GO:0004231	0.938843	0.54848	insulysin activity	F	humanid.bg	1	2.53222e-05	mouseid.bg	1	2.95456e-05
GO:0004235	0.938843	0.54848	matrilysin activity	F	humanid.bg	1	2.53222e-05	mouseid.bg	1	2.95456e-05
GO:0004243	0.938843	0.54848	mitochondrial intermediate peptidase activity	F	humanid.bg	1	2.53222e-05	mouseid.bg	1	2.95456e-05
GO:0004248	0.938843	0.54848	stromelysin 1 activity	F	humanid.bg	1	2.53222e-05	mouseid.bg	1	2.95456e-05
GO:0004251	0.938843	0.54848	X-Pro dipeptidase activity	F	humanid.bg	1	2.53222e-05	mouseid.bg	1	2.95456e-05
GO:0004254	0.938843	0.54848	acylaminoacyl-peptidase activity	F	humanid.bg	1	2.53222e-05	mouseid.bg	1	2.95456e-05
GO:0004276	0.938843	0.54848	furin activity	F	humanid.bg	1	2.53222e-05	mouseid.bg	1	2.95456e-05
GO:0004277	0.938843	0.54848	granzyme A activity	F	humanid.bg	1	2.53222e-05	mouseid.bg	1	2.95456e-05
GO:0004278	0.938843	0.54848	granzyme B activity	F	humanid.bg	1	2.53222e-05	mouseid.bg	1	2.95456e-05
GO:0004284	0.938843	0.54848	acrosin activity	F	humanid.bg	1	2.53222e-05	mouseid.bg	1	2.95456e-05
GO:0004285	0.938843	0.54848	proprotein convertase 1 activity	F	humanid.bg	1	2.53222e-05	mouseid.bg	1	2.95456e-05
GO:0004286	0.938843	0.54848	proprotein convertase 2 activity	F	humanid.bg	1	2.53222e-05	mouseid.bg	1	2.95456e-05
GO:0004294	0.938843	0.54848	tripeptidyl-peptidase II activity	F	humanid.bg	1	2.53222e-05	mouseid.bg	1	2.95456e-05
GO:0004304	0.938843	0.54848	estrone sulfotransferase activity	F	humanid.bg	1	2.53222e-05	mouseid.bg	1	2.95456e-05
GO:0004306	0.938843	0.54848	ethanolamine-phosphate cytidylyltransferase activity	F	humanid.bg	1	2.53222e-05	mouseid.bg	1	2.95456e-05
GO:0004307	0.938843	0.54848	ethanolaminephosphotransferase activity	F	humanid.bg	2	5.06445e-05	mouseid.bg	0	0
GO:0004313	0.938843	0.54848	[acyl-carrier protein] S-acetyltransferase activity	F	humanid.bg	1	2.53222e-05	mouseid.bg	1	2.95456e-05
GO:0004315	0.938843	0.54848	3-oxoacyl-[acyl-carrier protein] synthase activity	F	humanid.bg	1	2.53222e-05	mouseid.bg	1	2.95456e-05
GO:0004319	0.938843	0.54848	enoyl-[acyl-carrier protein] reductase (NADPH, B-specific) activity	F	humanid.bg	1	2.53222e-05	mouseid.bg	1	2.95456e-05
GO:0004324	0.938843	0.54848	ferredoxin-NADP+ reductase activity	F	humanid.bg	1	2.53222e-05	mouseid.bg	1	2.95456e-05
GO:0004327	0.938843	0.54848	formaldehyde dehydrogenase (glutathione) activity	F	humanid.bg	1	2.53222e-05	mouseid.bg	1	2.95456e-05
GO:0004333	0.938843	0.54848	fumarate hydratase activity	F	humanid.bg	1	2.53222e-05	mouseid.bg	1	2.95456e-05
GO:0004334	0.938843	0.54848	fumarylacetoacetase activity	F	humanid.bg	1	2.53222e-05	mouseid.bg	1	2.95456e-05
GO:0004343	0.938843	0.54848	glucosamine 6-phosphate N-acetyltransferase activity	F	humanid.bg	1	2.53222e-05	mouseid.bg	1	2.95456e-05
GO:0004346	0.938843	0.54848	glucose-6-phosphatase activity	F	humanid.bg	1	2.53222e-05	mouseid.bg	1	2.95456e-05
GO:0004361	0.938843	0.54848	glutaryl-CoA dehydrogenase activity	F	humanid.bg	1	2.53222e-05	mouseid.bg	1	2.95456e-05
GO:0004395	0.938843	0.54848	hexaprenyldihydroxybenzoate methyltransferase activity	F	humanid.bg	1	2.53222e-05	mouseid.bg	1	2.95456e-05
GO:0004398	0.938843	0.54848	histidine decarboxylase activity	F	humanid.bg	1	2.53222e-05	mouseid.bg	1	2.95456e-05
GO:0004416	0.938843	0.54848	hydroxyacylglutathione hydrolase activity	F	humanid.bg	1	2.53222e-05	mouseid.bg	1	2.95456e-05
GO:0004423	0.938843	0.54848	iduronate-2-sulfatase activity	F	humanid.bg	1	2.53222e-05	mouseid.bg	1	2.95456e-05
GO:0004426	0.938843	0.54848	indoleamine-pyrrole 2,3-dioxygenase activity	F	humanid.bg	1	2.53222e-05	mouseid.bg	1	2.95456e-05
GO:0004441	0.938843	0.54848	inositol-1,4-bisphosphate 1-phosphatase activity	F	humanid.bg	1	2.53222e-05	mouseid.bg	1	2.95456e-05
GO:0004454	0.938843	0.54848	ketohexokinase activity	F	humanid.bg	1	2.53222e-05	mouseid.bg	1	2.95456e-05
GO:0004464	0.938843	0.54848	leukotriene-C4 synthase activity	F	humanid.bg	1	2.53222e-05	mouseid.bg	1	2.95456e-05
GO:0004469	0.938843	0.54848	1-acylglycerol-3-phosphate O-acyltransferase activity	F	humanid.bg	2	5.06445e-05	mouseid.bg	0	0
GO:0004487	0.938843	0.54848	methylenetetrahydrofolate dehydrogenase (NAD+) activity	F	humanid.bg	1	2.53222e-05	mouseid.bg	1	2.95456e-05
GO:0004490	0.938843	0.54848	methylglutaconyl-CoA hydratase activity	F	humanid.bg	1	2.53222e-05	mouseid.bg	1	2.95456e-05
GO:0004493	0.938843	0.54848	methylmalonyl-CoA epimerase activity	F	humanid.bg	1	2.53222e-05	mouseid.bg	1	2.95456e-05
GO:0004496	0.938843	0.54848	mevalonate kinase activity	F	humanid.bg	1	2.53222e-05	mouseid.bg	1	2.95456e-05
GO:0004498	0.938843	0.54848	calcidiol 1-monooxygenase activity	F	humanid.bg	1	2.53222e-05	mouseid.bg	1	2.95456e-05
GO:0004514	0.938843	0.54848	nicotinate-nucleotide diphosphorylase (carboxylating) activity	F	humanid.bg	1	2.53222e-05	mouseid.bg	1	2.95456e-05
GO:0004535	0.938843	0.54848	poly(A)-specific ribonuclease activity	F	humanid.bg	1	2.53222e-05	mouseid.bg	1	2.95456e-05
GO:0004537	0.938843	0.54848	caspase-activated deoxyribonuclease activity	F	humanid.bg	2	5.06445e-05	mouseid.bg	0	0
GO:0004561	0.938843	0.54848	alpha-N-acetylglucosaminidase activity	F	humanid.bg	1	2.53222e-05	mouseid.bg	1	2.95456e-05
GO:0004573	0.938843	0.54848	mannosyl-oligosaccharide glucosidase activity	F	humanid.bg	1	2.53222e-05	mouseid.bg	1	2.95456e-05
GO:0004581	0.938843	0.54848	dolichyl-phosphate beta-glucosyltransferase activity	F	humanid.bg	1	2.53222e-05	mouseid.bg	1	2.95456e-05
GO:0004582	0.938843	0.54848	dolichyl-phosphate beta-D-mannosyltransferase activity	F	humanid.bg	1	2.53222e-05	mouseid.bg	1	2.95456e-05
GO:0004587	0.938843	0.54848	ornithine-oxo-acid transaminase activity	F	humanid.bg	1	2.53222e-05	mouseid.bg	1	2.95456e-05
GO:0004588	0.938843	0.54848	orotate phosphoribosyltransferase activity	F	humanid.bg	1	2.53222e-05	mouseid.bg	1	2.95456e-05
GO:0004590	0.938843	0.54848	orotidine-5'-phosphate decarboxylase activity	F	humanid.bg	1	2.53222e-05	mouseid.bg	1	2.95456e-05
GO:0004603	0.938843	0.54848	phenylethanolamine N-methyltransferase activity	F	humanid.bg	1	2.53222e-05	mouseid.bg	1	2.95456e-05
GO:0004608	0.938843	0.54848	phosphatidylethanolamine N-methyltransferase activity	F	humanid.bg	1	2.53222e-05	mouseid.bg	1	2.95456e-05
GO:0004632	0.938843	0.54848	phosphopantothenate-cysteine ligase activity	F	humanid.bg	1	2.53222e-05	mouseid.bg	1	2.95456e-05
GO:0004641	0.938843	0.54848	phosphoribosylformylglycinamidine cyclo-ligase activity	F	humanid.bg	1	2.53222e-05	mouseid.bg	1	2.95456e-05
GO:0004644	0.938843	0.54848	phosphoribosylglycinamide formyltransferase activity	F	humanid.bg	1	2.53222e-05	mouseid.bg	1	2.95456e-05
GO:0004649	0.938843	0.54848	poly(ADP-ribose) glycohydrolase activity	F	humanid.bg	1	2.53222e-05	mouseid.bg	1	2.95456e-05
GO:0004651	0.938843	0.54848	polynucleotide 5'-phosphatase activity	F	humanid.bg	1	2.53222e-05	mouseid.bg	1	2.95456e-05
GO:0004654	0.938843	0.54848	polyribonucleotide nucleotidyltransferase activity	F	humanid.bg	1	2.53222e-05	mouseid.bg	1	2.95456e-05
GO:0004660	0.938843	0.54848	protein farnesyltransferase activity	F	humanid.bg	2	5.06445e-05	mouseid.bg	0	0
GO:0004671	0.938843	0.54848	protein-S-isoprenylcysteine O-methyltransferase activity	F	humanid.bg	1	2.53222e-05	mouseid.bg	1	2.95456e-05
GO:0004684	0.938843	0.54848	calmodulin-dependent protein kinase I activity	F	humanid.bg	1	2.53222e-05	mouseid.bg	1	2.95456e-05
GO:0004711	0.938843	0.54848	ribosomal protein S6 kinase activity	F	humanid.bg	1	2.53222e-05	mouseid.bg	1	2.95456e-05
GO:0004723	0.938843	0.54848	calcium-dependent protein serine/threonine phosphatase activity	F	humanid.bg	2	5.06445e-05	mouseid.bg	0	0
GO:0004729	0.938843	0.54848	protoporphyrinogen oxidase activity	F	humanid.bg	1	2.53222e-05	mouseid.bg	1	2.95456e-05
GO:0004733	0.938843	0.54848	pyridoxamine-phosphate oxidase activity	F	humanid.bg	1	2.53222e-05	mouseid.bg	1	2.95456e-05
GO:0004741	0.938843	0.54848	[pyruvate dehydrogenase (lipoamide)] phosphatase activity	F	humanid.bg	2	5.06445e-05	mouseid.bg	0	0
GO:0004747	0.938843	0.54848	ribokinase activity	F	humanid.bg	1	2.53222e-05	mouseid.bg	1	2.95456e-05
GO:0004751	0.938843	0.54848	ribose-5-phosphate isomerase activity	F	humanid.bg	1	2.53222e-05	mouseid.bg	1	2.95456e-05
GO:0004753	0.938843	0.54848	saccharopine dehydrogenase activity	F	humanid.bg	1	2.53222e-05	mouseid.bg	1	2.95456e-05
GO:0004760	0.938843	0.54848	serine-pyruvate transaminase activity	F	humanid.bg	1	2.53222e-05	mouseid.bg	1	2.95456e-05
GO:0004773	0.938843	0.54848	steryl-sulfatase activity	F	humanid.bg	1	2.53222e-05	mouseid.bg	1	2.95456e-05
GO:0004775	0.938843	0.54848	succinate-CoA ligase (ADP-forming) activity	F	humanid.bg	1	2.53222e-05	mouseid.bg	1	2.95456e-05
GO:0004782	0.938843	0.54848	sulfinoalanine decarboxylase activity	F	humanid.bg	1	2.53222e-05	mouseid.bg	1	2.95456e-05
GO:0004810	0.938843	0.54848	tRNA adenylyltransferase activity	F	humanid.bg	1	2.53222e-05	mouseid.bg	1	2.95456e-05
GO:0004906	0.938843	0.54848	interferon-gamma receptor activity	F	humanid.bg	2	5.06445e-05	mouseid.bg	0	0
GO:0004912	0.938843	0.54848	interleukin-3 receptor activity	F	humanid.bg	2	5.06445e-05	mouseid.bg	0	0
GO:0004913	0.938843	0.54848	interleukin-4 receptor activity	F	humanid.bg	2	5.06445e-05	mouseid.bg	0	0
GO:0004915	0.938843	0.54848	interleukin-6 receptor activity	F	humanid.bg	2	5.06445e-05	mouseid.bg	0	0
GO:0004917	0.938843	0.54848	interleukin-7 receptor activity	F	humanid.bg	2	5.06445e-05	mouseid.bg	0	0
GO:0004978	0.938843	0.54848	adrenocorticotropin receptor activity	F	humanid.bg	1	2.53222e-05	mouseid.bg	1	2.95456e-05
GO:0005011	0.938843	0.54848	macrophage colony stimulating factor receptor activity	F	humanid.bg	2	5.06445e-05	mouseid.bg	0	0
GO:0005026	0.938843	0.54848	type II transforming growth factor beta receptor activity	F	humanid.bg	2	5.06445e-05	mouseid.bg	0	0
GO:0005042	0.938843	0.54848	netrin receptor activity	F	humanid.bg	1	2.53222e-05	mouseid.bg	1	2.95456e-05
GO:0005046	0.938843	0.54848	KDEL sequence binding	F	humanid.bg	2	5.06445e-05	mouseid.bg	0	0
GO:0005049	0.938843	0.54848	nuclear export signal receptor activity	F	humanid.bg	2	5.06445e-05	mouseid.bg	0	0
GO:0005141	0.938843	0.54848	interleukin-10 receptor binding	F	humanid.bg	1	2.53222e-05	mouseid.bg	1	2.95456e-05
GO:0005155	0.938843	0.54848	epidermal growth factor receptor activating ligand activity	F	humanid.bg	2	5.06445e-05	mouseid.bg	0	0
GO:0005171	0.938843	0.54848	hepatocyte growth factor receptor binding	F	humanid.bg	1	2.53222e-05	mouseid.bg	1	2.95456e-05
GO:0005174	0.938843	0.54848	CD40 receptor binding	F	humanid.bg	1	2.53222e-05	mouseid.bg	1	2.95456e-05
GO:0005183	0.938843	0.54848	luteinizing hormone-releasing factor activity	F	humanid.bg	1	2.53222e-05	mouseid.bg	1	2.95456e-05
GO:0005222	0.938843	0.54848	intracellular cAMP activated cation channel activity	F	humanid.bg	2	5.06445e-05	mouseid.bg	0	0
GO:0005223	0.938843	0.54848	intracellular cGMP activated cation channel activity	F	humanid.bg	1	2.53222e-05	mouseid.bg	1	2.95456e-05
GO:0005250	0.938843	0.54848	A-type (transient outward) potassium channel activity	F	humanid.bg	2	5.06445e-05	mouseid.bg	0	0
GO:0005277	0.938843	0.54848	acetylcholine transporter activity	F	humanid.bg	1	2.53222e-05	mouseid.bg	1	2.95456e-05
GO:0005290	0.938843	0.54848	L-histidine transporter activity	F	humanid.bg	1	2.53222e-05	mouseid.bg	1	2.95456e-05
GO:0005309	0.938843	0.54848	creatine:sodium symporter activity	F	humanid.bg	1	2.53222e-05	mouseid.bg	1	2.95456e-05
GO:0005402	0.938843	0.54848	cation:sugar symporter activity	F	humanid.bg	1	2.53222e-05	mouseid.bg	1	2.95456e-05
GO:0005403	0.938843	0.54848	hydrogen:sugar symporter-transporter activity	F	humanid.bg	1	2.53222e-05	mouseid.bg	1	2.95456e-05
GO:0005412	0.938843	0.54848	glucose:sodium symporter activity	F	humanid.bg	2	5.06445e-05	mouseid.bg	0	0
GO:0005485	0.938843	0.54848	v-SNARE activity	F	humanid.bg	2	5.06445e-05	mouseid.bg	0	0
GO:0005486	0.938843	0.54848	t-SNARE activity	F	humanid.bg	2	5.06445e-05	mouseid.bg	0	0
GO:0005546	0.938843	0.54848	phosphatidylinositol-4,5-bisphosphate binding	F	humanid.bg	2	5.06445e-05	mouseid.bg	0	0
GO:0008060	0.938843	0.54848	ARF GTPase activator activity	F	humanid.bg	1	2.53222e-05	mouseid.bg	1	2.95456e-05
GO:0008106	0.938843	0.54848	alcohol dehydrogenase (NADP+) activity	F	humanid.bg	1	2.53222e-05	mouseid.bg	1	2.95456e-05
GO:0008112	0.938843	0.54848	nicotinamide N-methyltransferase activity	F	humanid.bg	1	2.53222e-05	mouseid.bg	1	2.95456e-05
GO:0008117	0.938843	0.54848	sphinganine-1-phosphate aldolase activity	F	humanid.bg	1	2.53222e-05	mouseid.bg	1	2.95456e-05
GO:0008118	0.938843	0.54848	N-acetyllactosaminide alpha-2,3-sialyltransferase activity	F	humanid.bg	1	2.53222e-05	mouseid.bg	1	2.95456e-05
GO:0008124	0.938843	0.54848	4-alpha-hydroxytetrahydrobiopterin dehydratase activity	F	humanid.bg	1	2.53222e-05	mouseid.bg	1	2.95456e-05
GO:0008125	0.938843	0.54848	pancreatic elastase I activity	F	humanid.bg	2	5.06445e-05	mouseid.bg	0	0
GO:0008130	0.938843	0.54848	neutrophil collagenase activity	F	humanid.bg	1	2.53222e-05	mouseid.bg	1	2.95456e-05
GO:0008176	0.938843	0.54848	tRNA (guanine-N7-)-methyltransferase activity	F	humanid.bg	1	2.53222e-05	mouseid.bg	1	2.95456e-05
GO:0008187	0.938843	0.54848	poly-pyrimidine tract binding	F	humanid.bg	1	2.53222e-05	mouseid.bg	1	2.95456e-05
GO:0008268	0.938843	0.54848	receptor signaling protein tyrosine kinase signaling protein activity	F	humanid.bg	2	5.06445e-05	mouseid.bg	0	0
GO:0008269	0.938843	0.54848	JAK pathway signal transduction adaptor activity	F	humanid.bg	2	5.06445e-05	mouseid.bg	0	0
GO:0008294	0.938843	0.54848	calcium- and calmodulin-responsive adenylate cyclase activity	F	humanid.bg	2	5.06445e-05	mouseid.bg	0	0
GO:0008336	0.938843	0.54848	gamma-butyrobetaine dioxygenase activity	F	humanid.bg	1	2.53222e-05	mouseid.bg	1	2.95456e-05
GO:0008386	0.938843	0.54848	cholesterol monooxygenase (side-chain-cleaving) activity	F	humanid.bg	1	2.53222e-05	mouseid.bg	1	2.95456e-05
GO:0008389	0.938843	0.54848	coumarin 7-hydroxylase activity	F	humanid.bg	2	5.06445e-05	mouseid.bg	0	0
GO:0008393	0.938843	0.54848	fatty acid (omega-1)-hydroxylase activity	F	humanid.bg	2	5.06445e-05	mouseid.bg	0	0
GO:0008396	0.938843	0.54848	oxysterol 7-alpha-hydroxylase activity	F	humanid.bg	2	5.06445e-05	mouseid.bg	0	0
GO:0008420	0.938843	0.54848	CTD phosphatase activity	F	humanid.bg	1	2.53222e-05	mouseid.bg	1	2.95456e-05
GO:0008424	0.938843	0.54848	glycoprotein 6-alpha-L-fucosyltransferase activity	F	humanid.bg	1	2.53222e-05	mouseid.bg	1	2.95456e-05
GO:0008441	0.938843	0.54848	3'(2'),5'-bisphosphate nucleotidase activity	F	humanid.bg	1	2.53222e-05	mouseid.bg	1	2.95456e-05
GO:0008478	0.938843	0.54848	pyridoxal kinase activity	F	humanid.bg	1	2.53222e-05	mouseid.bg	1	2.95456e-05
GO:0008481	0.938843	0.54848	sphinganine kinase activity	F	humanid.bg	1	2.53222e-05	mouseid.bg	1	2.95456e-05
GO:0008482	0.938843	0.54848	sulfite oxidase activity	F	humanid.bg	1	2.53222e-05	mouseid.bg	1	2.95456e-05
GO:0008490	0.938843	0.54848	arsenite porter activity	F	humanid.bg	1	2.53222e-05	mouseid.bg	1	2.95456e-05
GO:0008495	0.938843	0.54848	protoheme IX farnesyltransferase activity	F	humanid.bg	1	2.53222e-05	mouseid.bg	1	2.95456e-05
GO:0008511	0.938843	0.54848	sodium:potassium:chloride symporter activity	F	humanid.bg	2	5.06445e-05	mouseid.bg	0	0
GO:0008525	0.938843	0.54848	phosphatidylcholine transporter activity	F	humanid.bg	2	5.06445e-05	mouseid.bg	0	0
GO:0008640	0.938843	0.54848	ubiquitin-like conjugating enzyme activity	F	humanid.bg	2	5.06445e-05	mouseid.bg	0	0
GO:0008768	0.938843	0.54848	UDP-sugar diphosphatase activity	F	humanid.bg	1	2.53222e-05	mouseid.bg	1	2.95456e-05
GO:0008783	0.938843	0.54848	agmatinase activity	F	humanid.bg	2	5.06445e-05	mouseid.bg	0	0
GO:0008812	0.938843	0.54848	choline dehydrogenase activity	F	humanid.bg	1	2.53222e-05	mouseid.bg	1	2.95456e-05
GO:0008817	0.938843	0.54848	cob(I)yrinic acid a,c-diamide adenosyltransferase activity	F	humanid.bg	1	2.53222e-05	mouseid.bg	1	2.95456e-05
GO:0008821	0.938843	0.54848	crossover junction endodeoxyribonuclease activity	F	humanid.bg	1	2.53222e-05	mouseid.bg	1	2.95456e-05
GO:0008859	0.938843	0.54848	exoribonuclease II activity	F	humanid.bg	1	2.53222e-05	mouseid.bg	1	2.95456e-05
GO:0008937	0.938843	0.54848	ferredoxin reductase activity	F	humanid.bg	1	2.53222e-05	mouseid.bg	1	2.95456e-05
GO:0008955	0.938843	0.54848	peptidoglycan glycosyltransferase activity	F	humanid.bg	1	2.53222e-05	mouseid.bg	1	2.95456e-05
GO:0008970	0.938843	0.54848	phospholipase A1 activity	F	humanid.bg	2	5.06445e-05	mouseid.bg	0	0
GO:0009000	0.938843	0.54848	selenocysteine lyase activity	F	humanid.bg	1	2.53222e-05	mouseid.bg	1	2.95456e-05
GO:0009032	0.938843	0.54848	thymidine phosphorylase activity	F	humanid.bg	1	2.53222e-05	mouseid.bg	1	2.95456e-05
GO:0010010	0.938843	0.54848	lysine-ketoglutarate reductase activity	F	humanid.bg	1	2.53222e-05	mouseid.bg	1	2.95456e-05
GO:0015055	0.938843	0.54848	secretin receptor activity	F	humanid.bg	1	2.53222e-05	mouseid.bg	1	2.95456e-05
GO:0015067	0.938843	0.54848	amidinotransferase activity	F	humanid.bg	1	2.53222e-05	mouseid.bg	1	2.95456e-05
GO:0015068	0.938843	0.54848	glycine amidinotransferase activity	F	humanid.bg	1	2.53222e-05	mouseid.bg	1	2.95456e-05
GO:0015111	0.938843	0.54848	iodide transporter activity	F	humanid.bg	2	5.06445e-05	mouseid.bg	0	0
GO:0015137	0.938843	0.54848	citrate transporter activity	F	humanid.bg	1	2.53222e-05	mouseid.bg	1	2.95456e-05
GO:0015142	0.938843	0.54848	tricarboxylic acid transporter activity	F	humanid.bg	1	2.53222e-05	mouseid.bg	1	2.95456e-05
GO:0015207	0.938843	0.54848	adenine transporter activity	F	humanid.bg	2	5.06445e-05	mouseid.bg	0	0
GO:0015215	0.938843	0.54848	nucleotide transporter activity	F	humanid.bg	2	5.06445e-05	mouseid.bg	0	0
GO:0015232	0.938843	0.54848	heme transporter activity	F	humanid.bg	2	5.06445e-05	mouseid.bg	0	0
GO:0015239	0.938843	0.54848	multidrug transporter activity	F	humanid.bg	2	5.06445e-05	mouseid.bg	0	0
GO:0015333	0.938843	0.54848	peptide:hydrogen symporter activity	F	humanid.bg	2	5.06445e-05	mouseid.bg	0	0
GO:0015375	0.938843	0.54848	glycine:sodium symporter activity	F	humanid.bg	2	5.06445e-05	mouseid.bg	0	0
GO:0015386	0.938843	0.54848	potassium:hydrogen antiporter activity	F	humanid.bg	1	2.53222e-05	mouseid.bg	1	2.95456e-05
GO:0015446	0.938843	0.54848	arsenite-transporting ATPase activity	F	humanid.bg	1	2.53222e-05	mouseid.bg	1	2.95456e-05
GO:0015646	0.938843	0.54848	permease activity	F	humanid.bg	1	2.53222e-05	mouseid.bg	1	2.95456e-05
GO:0016167	0.938843	0.54848	glial cell line-derived neurotrophic factor receptor activity	F	humanid.bg	2	5.06445e-05	mouseid.bg	0	0
GO:0016206	0.938843	0.54848	catechol O-methyltransferase activity	F	humanid.bg	1	2.53222e-05	mouseid.bg	1	2.95456e-05
GO:0016250	0.938843	0.54848	N-sulfoglucosamine sulfohydrolase activity	F	humanid.bg	1	2.53222e-05	mouseid.bg	1	2.95456e-05
GO:0016263	0.938843	0.54848	glycoprotein-N-acetylgalactosamine 3-beta-galactosyltransferase activity	F	humanid.bg	1	2.53222e-05	mouseid.bg	1	2.95456e-05
GO:0016422	0.938843	0.54848	mRNA (2'-O-methyladenosine-N6-)-methyltransferase activity	F	humanid.bg	1	2.53222e-05	mouseid.bg	1	2.95456e-05
GO:0016449	0.938843	0.54848	lambda DNA polymerase activity	F	humanid.bg	1	2.53222e-05	mouseid.bg	1	2.95456e-05
GO:0016512	0.938843	0.54848	endothelin-converting enzyme 1 activity	F	humanid.bg	2	5.06445e-05	mouseid.bg	0	0
GO:0016619	0.938843	0.54848	malate dehydrogenase (oxaloacetate-decarboxylating) activity	F	humanid.bg	1	2.53222e-05	mouseid.bg	1	2.95456e-05
GO:0016631	0.938843	0.54848	enoyl-[acyl-carrier protein] reductase activity	F	humanid.bg	1	2.53222e-05	mouseid.bg	1	2.95456e-05
GO:0016730	0.938843	0.54848	oxidoreductase activity, acting on iron-sulfur proteins as donors	F	humanid.bg	1	2.53222e-05	mouseid.bg	1	2.95456e-05
GO:0016731	0.938843	0.54848	oxidoreductase activity, acting on iron-sulfur proteins as donors, NAD or NADP as acceptor	F	humanid.bg	1	2.53222e-05	mouseid.bg	1	2.95456e-05
GO:0016768	0.938843	0.54848	spermine synthase activity	F	humanid.bg	1	2.53222e-05	mouseid.bg	1	2.95456e-05
GO:0016784	0.938843	0.54848	3-mercaptopyruvate sulfurtransferase activity	F	humanid.bg	1	2.53222e-05	mouseid.bg	1	2.95456e-05
GO:0016826	0.938843	0.54848	hydrolase activity, acting on acid sulfur-nitrogen bonds	F	humanid.bg	1	2.53222e-05	mouseid.bg	1	2.95456e-05
GO:0016843	0.938843	0.54848	amine-lyase activity	F	humanid.bg	1	2.53222e-05	mouseid.bg	1	2.95456e-05
GO:0016844	0.938843	0.54848	strictosidine synthase activity	F	humanid.bg	1	2.53222e-05	mouseid.bg	1	2.95456e-05
GO:0016900	0.938843	0.54848	oxidoreductase activity, acting on the CH-OH group of donors, disulfide as acceptor	F	humanid.bg	1	2.53222e-05	mouseid.bg	1	2.95456e-05
GO:0016919	0.938843	0.54848	nardilysin activity	F	humanid.bg	1	2.53222e-05	mouseid.bg	1	2.95456e-05
GO:0016929	0.938843	0.54848	SUMO-specific protease activity	F	humanid.bg	1	2.53222e-05	mouseid.bg	1	2.95456e-05
GO:0017026	0.938843	0.54848	procollagen C-endopeptidase activity	F	humanid.bg	1	2.53222e-05	mouseid.bg	1	2.95456e-05
GO:0017049	0.938843	0.54848	GTP-Rho binding	F	humanid.bg	1	2.53222e-05	mouseid.bg	1	2.95456e-05
GO:0017074	0.938843	0.54848	procollagen N-endopeptidase activity	F	humanid.bg	1	2.53222e-05	mouseid.bg	1	2.95456e-05
GO:0017096	0.938843	0.54848	acetylserotonin O-methyltransferase activity	F	humanid.bg	2	5.06445e-05	mouseid.bg	0	0
GO:0017162	0.938843	0.54848	aryl hydrocarbon receptor binding	F	humanid.bg	1	2.53222e-05	mouseid.bg	1	2.95456e-05
GO:0017168	0.938843	0.54848	5-oxoprolinase (ATP-hydrolyzing) activity	F	humanid.bg	1	2.53222e-05	mouseid.bg	1	2.95456e-05
GO:0017174	0.938843	0.54848	glycine N-methyltransferase activity	F	humanid.bg	1	2.53222e-05	mouseid.bg	1	2.95456e-05
GO:0018271	0.938843	0.54848	biotin-protein ligase activity	F	humanid.bg	1	2.53222e-05	mouseid.bg	1	2.95456e-05
GO:0018676	0.938843	0.54848	(S)-limonene 7-monooxygenase activity	F	humanid.bg	2	5.06445e-05	mouseid.bg	0	0
GO:0019113	0.938843	0.54848	limonene monooxygenase activity	F	humanid.bg	2	5.06445e-05	mouseid.bg	0	0
GO:0019131	0.938843	0.54848	tripeptidyl-peptidase I activity	F	humanid.bg	1	2.53222e-05	mouseid.bg	1	2.95456e-05
GO:0019215	0.938843	0.54848	intermediate filament binding	F	humanid.bg	1	2.53222e-05	mouseid.bg	1	2.95456e-05
GO:0019237	0.938843	0.54848	centromeric DNA binding	F	humanid.bg	2	5.06445e-05	mouseid.bg	0	0
GO:0019706	0.938843	0.54848	protein-cysteine S-palmitoleyltransferase activity	F	humanid.bg	1	2.53222e-05	mouseid.bg	1	2.95456e-05
GO:0019707	0.938843	0.54848	protein-cysteine S-acyltransferase activity	F	humanid.bg	1	2.53222e-05	mouseid.bg	1	2.95456e-05
GO:0019783	0.938843	0.54848	ubiquitin-like-specific protease activity	F	humanid.bg	1	2.53222e-05	mouseid.bg	1	2.95456e-05
GO:0019870	0.938843	0.54848	potassium channel inhibitor activity	F	humanid.bg	1	2.53222e-05	mouseid.bg	1	2.95456e-05
GO:0019964	0.938843	0.54848	interferon-gamma binding	F	humanid.bg	2	5.06445e-05	mouseid.bg	0	0
GO:0019978	0.938843	0.54848	interleukin-3 binding	F	humanid.bg	2	5.06445e-05	mouseid.bg	0	0
GO:0019979	0.938843	0.54848	interleukin-4 binding	F	humanid.bg	2	5.06445e-05	mouseid.bg	0	0
GO:0019981	0.938843	0.54848	interleukin-6 binding	F	humanid.bg	2	5.06445e-05	mouseid.bg	0	0
GO:0019982	0.938843	0.54848	interleukin-7 binding	F	humanid.bg	2	5.06445e-05	mouseid.bg	0	0
GO:0030020	0.938843	0.54848	extracellular matrix structural constituent conferring tensile strength	F	humanid.bg	2	5.06445e-05	mouseid.bg	0	0
GO:0030109	0.938843	0.54848	HLA-B specific inhibitory MHC class I receptor activity	F	humanid.bg	2	5.06445e-05	mouseid.bg	0	0
GO:0030144	0.938843	0.54848	alpha-1,6-mannosyl-glycoprotein 6-beta-N-acetylglucosaminyltransferase activity	F	humanid.bg	1	2.53222e-05	mouseid.bg	1	2.95456e-05
GO:0030156	0.938843	0.54848	benzodiazepine receptor binding	F	humanid.bg	2	5.06445e-05	mouseid.bg	0	0
GO:0030189	0.938843	0.54848	chaperone activator activity	F	humanid.bg	1	2.53222e-05	mouseid.bg	1	2.95456e-05
GO:0030267	0.938843	0.54848	glyoxylate reductase (NADP) activity	F	humanid.bg	1	2.53222e-05	mouseid.bg	1	2.95456e-05
GO:0030271	0.938843	0.54848	chymase activity	F	humanid.bg	2	5.06445e-05	mouseid.bg	0	0
GO:0030272	0.938843	0.54848	5-formyltetrahydrofolate cyclo-ligase activity	F	humanid.bg	1	2.53222e-05	mouseid.bg	1	2.95456e-05
GO:0030303	0.938843	0.54848	stromelysin 2 activity	F	humanid.bg	1	2.53222e-05	mouseid.bg	1	2.95456e-05
GO:0030306	0.938843	0.54848	ADP-ribosylation factor binding	F	humanid.bg	2	5.06445e-05	mouseid.bg	0	0
GO:0030346	0.938843	0.54848	protein phosphatase 2B binding	F	humanid.bg	2	5.06445e-05	mouseid.bg	0	0
GO:0030387	0.938843	0.54848	fructosamine-3-kinase activity	F	humanid.bg	1	2.53222e-05	mouseid.bg	1	2.95456e-05
GO:0030407	0.938843	0.54848	formimidoyltransferase activity	F	humanid.bg	1	2.53222e-05	mouseid.bg	1	2.95456e-05
GO:0030409	0.938843	0.54848	glutamate formimidoyltransferase activity	F	humanid.bg	1	2.53222e-05	mouseid.bg	1	2.95456e-05
GO:0030412	0.938843	0.54848	formimidoyltetrahydrofolate cyclodeaminase activity	F	humanid.bg	1	2.53222e-05	mouseid.bg	1	2.95456e-05
GO:0030504	0.938843	0.54848	inorganic diphosphate transporter activity	F	humanid.bg	1	2.53222e-05	mouseid.bg	1	2.95456e-05
GO:0030567	0.938843	0.54848	prothrombin activator activity	F	humanid.bg	1	2.53222e-05	mouseid.bg	1	2.95456e-05
GO:0030569	0.938843	0.54848	chymotrypsin inhibitor activity	F	humanid.bg	2	5.06445e-05	mouseid.bg	0	0
GO:0030617	0.938843	0.54848	transforming growth factor beta receptor, inhibitory cytoplasmic mediator activity	F	humanid.bg	2	5.06445e-05	mouseid.bg	0	0
GO:0030729	0.938843	0.54848	acetoacetate-CoA ligase activity	F	humanid.bg	1	2.53222e-05	mouseid.bg	1	2.95456e-05
GO:0030731	0.938843	0.54848	guanidinoacetate N-methyltransferase activity	F	humanid.bg	1	2.53222e-05	mouseid.bg	1	2.95456e-05
GO:0030791	0.938843	0.54848	arsenite methyltransferase activity	F	humanid.bg	1	2.53222e-05	mouseid.bg	1	2.95456e-05
GO:0030792	0.938843	0.54848	methylarsonite methyltransferase activity	F	humanid.bg	1	2.53222e-05	mouseid.bg	1	2.95456e-05
GO:0031071	0.938843	0.54848	cysteine desulfurase activity	F	humanid.bg	1	2.53222e-05	mouseid.bg	1	2.95456e-05
GO:0042007	0.938843	0.54848	interleukin-18 binding	F	humanid.bg	1	2.53222e-05	mouseid.bg	1	2.95456e-05
GO:0042030	0.938843	0.54848	ATPase inhibitor activity	F	humanid.bg	1	2.53222e-05	mouseid.bg	1	2.95456e-05
GO:0042497	0.938843	0.54848	triacylated lipoprotein binding	F	humanid.bg	1	2.53222e-05	mouseid.bg	1	2.95456e-05
GO:0042805	0.938843	0.54848	actinin binding	F	humanid.bg	2	5.06445e-05	mouseid.bg	0	0
GO:0042903	0.938843	0.54848	tubulin deacetylase activity	F	humanid.bg	1	2.53222e-05	mouseid.bg	1	2.95456e-05
GO:0043138	0.938843	0.54848	3' to 5' DNA helicase activity	F	humanid.bg	1	2.53222e-05	mouseid.bg	1	2.95456e-05
GO:0045130	0.938843	0.54848	keratan sulfotransferase activity	F	humanid.bg	1	2.53222e-05	mouseid.bg	1	2.95456e-05
GO:0045155	0.938843	0.54848	electron transporter, transferring electrons from CoQH2-cytochrome c reductase complex and cytochrome c oxidase complex activity	F	humanid.bg	2	5.06445e-05	mouseid.bg	0	0
GO:0045159	0.938843	0.54848	myosin II binding	F	humanid.bg	1	2.53222e-05	mouseid.bg	1	2.95456e-05
GO:0045517	0.938843	0.54848	interleukin-20 receptor binding	F	humanid.bg	1	2.53222e-05	mouseid.bg	1	2.95456e-05
GO:0045545	0.938843	0.54848	syndecan binding	F	humanid.bg	1	2.53222e-05	mouseid.bg	1	2.95456e-05
GO:0046403	0.938843	0.54848	polynucleotide 3'-phosphatase activity	F	humanid.bg	1	2.53222e-05	mouseid.bg	1	2.95456e-05
GO:0046404	0.938843	0.54848	polynucleotide 5'-hydroxyl-kinase activity	F	humanid.bg	1	2.53222e-05	mouseid.bg	1	2.95456e-05
GO:0046539	0.938843	0.54848	histamine N-methyltransferase activity	F	humanid.bg	1	2.53222e-05	mouseid.bg	1	2.95456e-05
GO:0046556	0.938843	0.54848	alpha-N-arabinofuranosidase activity	F	humanid.bg	1	2.53222e-05	mouseid.bg	1	2.95456e-05
GO:0046789	0.938843	0.54848	host cell surface receptor binding	F	humanid.bg	1	2.53222e-05	mouseid.bg	1	2.95456e-05
GO:0046812	0.938843	0.54848	host cell surface binding	F	humanid.bg	1	2.53222e-05	mouseid.bg	1	2.95456e-05
GO:0046848	0.938843	0.54848	hydroxyapatite binding	F	humanid.bg	2	5.06445e-05	mouseid.bg	0	0
GO:0046899	0.938843	0.54848	nucleoside-triphosphate-adenylate kinase activity	F	humanid.bg	1	2.53222e-05	mouseid.bg	1	2.95456e-05
GO:0046921	0.938843	0.54848	alpha(1,6)-fucosyltransferase activity	F	humanid.bg	1	2.53222e-05	mouseid.bg	1	2.95456e-05
GO:0046978	0.938843	0.54848	TAP1 binding	F	humanid.bg	2	5.06445e-05	mouseid.bg	0	0
GO:0047012	0.938843	0.54848	sterol-4-alpha-carboxylate 3-dehydrogenase (decarboxylating) activity	F	humanid.bg	1	2.53222e-05	mouseid.bg	1	2.95456e-05
GO:0047042	0.938843	0.54848	3-alpha-hydroxysteroid dehydrogenase (B-specific) activity	F	humanid.bg	1	2.53222e-05	mouseid.bg	1	2.95456e-05
GO:0047057	0.938843	0.54848	vitamin-K-epoxide reductase (warfarin-sensitive) activity	F	humanid.bg	1	2.53222e-05	mouseid.bg	1	2.95456e-05
GO:0047105	0.938843	0.54848	4-trimethylammoniobutyraldehyde dehydrogenase activity	F	humanid.bg	1	2.53222e-05	mouseid.bg	1	2.95456e-05
GO:0047130	0.938843	0.54848	saccharopine dehydrogenase (NADP+, L-lysine-forming) activity	F	humanid.bg	1	2.53222e-05	mouseid.bg	1	2.95456e-05
GO:0047131	0.938843	0.54848	saccharopine dehydrogenase (NAD+, L-glutamate-forming) activity	F	humanid.bg	1	2.53222e-05	mouseid.bg	1	2.95456e-05
GO:0047150	0.938843	0.54848	betaine-homocysteine S-methyltransferase activity	F	humanid.bg	1	2.53222e-05	mouseid.bg	1	2.95456e-05
GO:0047173	0.938843	0.54848	phosphatidylcholine-retinol O-acyltransferase activity	F	humanid.bg	1	2.53222e-05	mouseid.bg	1	2.95456e-05
GO:0047220	0.938843	0.54848	galactosylxylosylprotein 3-beta-galactosyltransferase activity	F	humanid.bg	1	2.53222e-05	mouseid.bg	1	2.95456e-05
GO:0047223	0.938843	0.54848	beta-1,3-galactosyl-O-glycosyl-glycoprotein beta-1,3-N-acetylglucosaminyltransferase activity	F	humanid.bg	2	5.06445e-05	mouseid.bg	0	0
GO:0047290	0.938843	0.54848	(alpha-N-acetylneuraminyl-2,3-beta-galactosyl-1,3)-N-acetyl-galactosaminide 6-alpha-sialyltransferase activity	F	humanid.bg	1	2.53222e-05	mouseid.bg	1	2.95456e-05
GO:0047298	0.938843	0.54848	(S)-3-amino-2-methylpropionate transaminase activity	F	humanid.bg	1	2.53222e-05	mouseid.bg	1	2.95456e-05
GO:0047305	0.938843	0.54848	(R)-3-amino-2-methylpropionate-pyruvate transaminase activity	F	humanid.bg	2	5.06445e-05	mouseid.bg	0	0
GO:0047323	0.938843	0.54848	[3-methyl-2-oxobutanoate dehydrogenase (lipoamide)] kinase activity	F	humanid.bg	1	2.53222e-05	mouseid.bg	1	2.95456e-05
GO:0047341	0.938843	0.54848	fucose-1-phosphate guanylyltransferase activity	F	humanid.bg	1	2.53222e-05	mouseid.bg	1	2.95456e-05
GO:0047372	0.938843	0.54848	acylglycerol lipase activity	F	humanid.bg	1	2.53222e-05	mouseid.bg	1	2.95456e-05
GO:0047536	0.938843	0.54848	2-aminoadipate transaminase activity	F	humanid.bg	1	2.53222e-05	mouseid.bg	1	2.95456e-05
GO:0047560	0.938843	0.54848	3-dehydrosphinganine reductase activity	F	humanid.bg	1	2.53222e-05	mouseid.bg	1	2.95456e-05
GO:0047708	0.938843	0.54848	biotinidase activity	F	humanid.bg	1	2.53222e-05	mouseid.bg	1	2.95456e-05
GO:0047710	0.938843	0.54848	bis(5'-adenosyl)-triphosphatase activity	F	humanid.bg	1	2.53222e-05	mouseid.bg	1	2.95456e-05
GO:0047760	0.938843	0.54848	butyrate-CoA ligase activity	F	humanid.bg	1	2.53222e-05	mouseid.bg	1	2.95456e-05
GO:0047783	0.938843	0.54848	corticosterone 18-monooxygenase activity	F	humanid.bg	1	2.53222e-05	mouseid.bg	1	2.95456e-05
GO:0047804	0.938843	0.54848	cysteine-S-conjugate beta-lyase activity	F	humanid.bg	1	2.53222e-05	mouseid.bg	1	2.95456e-05
GO:0047865	0.938843	0.54848	dimethylglycine dehydrogenase activity	F	humanid.bg	1	2.53222e-05	mouseid.bg	1	2.95456e-05
GO:0047874	0.938843	0.54848	dolichyldiphosphatase activity	F	humanid.bg	1	2.53222e-05	mouseid.bg	1	2.95456e-05
GO:0047915	0.938843	0.54848	ganglioside galactosyltransferase activity	F	humanid.bg	1	2.53222e-05	mouseid.bg	1	2.95456e-05
GO:0047961	0.938843	0.54848	glycine N-acyltransferase activity	F	humanid.bg	1	2.53222e-05	mouseid.bg	1	2.95456e-05
GO:0047977	0.938843	0.54848	hepoxilin-epoxide hydrolase activity	F	humanid.bg	1	2.53222e-05	mouseid.bg	1	2.95456e-05
GO:0048154	0.938843	0.54848	S100 beta binding	F	humanid.bg	1	2.53222e-05	mouseid.bg	1	2.95456e-05
GO:0048155	0.938843	0.54848	S100 alpha binding	F	humanid.bg	1	2.53222e-05	mouseid.bg	1	2.95456e-05
GO:0048244	0.938843	0.54848	phytanoyl-CoA dioxygenase activity	F	humanid.bg	1	2.53222e-05	mouseid.bg	1	2.95456e-05
GO:0048273	0.938843	0.54848	mitogen-activated protein kinase p38 binding	F	humanid.bg	1	2.53222e-05	mouseid.bg	1	2.95456e-05
GO:0050031	0.938843	0.54848	L-pipecolate oxidase activity	F	humanid.bg	1	2.53222e-05	mouseid.bg	1	2.95456e-05
GO:0050038	0.938843	0.54848	L-xylulose reductase activity	F	humanid.bg	1	2.53222e-05	mouseid.bg	1	2.95456e-05
GO:0050046	0.938843	0.54848	lathosterol oxidase activity	F	humanid.bg	1	2.53222e-05	mouseid.bg	1	2.95456e-05
GO:0050113	0.938843	0.54848	inositol oxygenase activity	F	humanid.bg	1	2.53222e-05	mouseid.bg	1	2.95456e-05
GO:0050178	0.938843	0.54848	phenylpyruvate tautomerase activity	F	humanid.bg	1	2.53222e-05	mouseid.bg	1	2.95456e-05
GO:0050254	0.938843	0.54848	rhodopsin kinase activity	F	humanid.bg	1	2.53222e-05	mouseid.bg	1	2.95456e-05
GO:0050333	0.938843	0.54848	thiamin-triphosphatase activity	F	humanid.bg	1	2.53222e-05	mouseid.bg	1	2.95456e-05
GO:0050353	0.938843	0.54848	trimethyllysine dioxygenase activity	F	humanid.bg	1	2.53222e-05	mouseid.bg	1	2.95456e-05
GO:0050508	0.938843	0.54848	glucuronosyl-N-acetylglucosaminyl-proteoglycan 4-alpha-N-acetylglucosaminyltransferase activity	F	humanid.bg	1	2.53222e-05	mouseid.bg	1	2.95456e-05
GO:0050512	0.938843	0.54848	lactosylceramide 4-alpha-galactosyltransferase activity	F	humanid.bg	1	2.53222e-05	mouseid.bg	1	2.95456e-05
GO:0050516	0.938843	0.54848	inositol-polyphosphate multikinase activity	F	humanid.bg	1	2.53222e-05	mouseid.bg	1	2.95456e-05
GO:0050576	0.938843	0.54848	3-keto-steroid reductase activity	F	humanid.bg	1	2.53222e-05	mouseid.bg	1	2.95456e-05
GO:0050577	0.938843	0.54848	GDP-L-fucose synthase activity	F	humanid.bg	1	2.53222e-05	mouseid.bg	1	2.95456e-05
GO:0050649	0.938843	0.54848	testosterone 6-beta-hydroxylase activity	F	humanid.bg	2	5.06445e-05	mouseid.bg	0	0
GO:0050698	0.938843	0.54848	proteoglycan sulfotransferase activity	F	humanid.bg	2	5.06445e-05	mouseid.bg	0	0
GO:0050699	0.938843	0.54848	WW domain binding	F	humanid.bg	2	5.06445e-05	mouseid.bg	0	0
GO:0050733	0.938843	0.54848	RS domain binding	F	humanid.bg	2	5.06445e-05	mouseid.bg	0	0
GO:0051019	0.938843	0.54848	mitogen-activated protein kinase binding	F	humanid.bg	1	2.53222e-05	mouseid.bg	1	2.95456e-05
GO:0003998	0.938843	0.54944	acylphosphatase activity	F	humanid.bg	2	5.06445e-05	mouseid.bg	4	0.000118182
GO:0004027	0.938843	0.54944	alcohol sulfotransferase activity	F	humanid.bg	2	5.06445e-05	mouseid.bg	4	0.000118182
GO:0004042	0.938843	0.54944	amino-acid N-acetyltransferase activity	F	humanid.bg	2	5.06445e-05	mouseid.bg	4	0.000118182
GO:0004057	0.938843	0.54944	arginyltransferase activity	F	humanid.bg	2	5.06445e-05	mouseid.bg	4	0.000118182
GO:0004305	0.938843	0.54944	ethanolamine kinase activity	F	humanid.bg	2	5.06445e-05	mouseid.bg	4	0.000118182
GO:0004408	0.938843	0.54944	holocytochrome-c synthase activity	F	humanid.bg	2	5.06445e-05	mouseid.bg	4	0.000118182
GO:0004655	0.938843	0.54944	porphobilinogen synthase activity	F	humanid.bg	2	5.06445e-05	mouseid.bg	4	0.000118182
GO:0004682	0.938843	0.54944	protein kinase CK2 activity	F	humanid.bg	2	5.06445e-05	mouseid.bg	4	0.000118182
GO:0004807	0.938843	0.54944	triose-phosphate isomerase activity	F	humanid.bg	2	5.06445e-05	mouseid.bg	4	0.000118182
GO:0004816	0.938843	0.54944	asparagine-tRNA ligase activity	F	humanid.bg	2	5.06445e-05	mouseid.bg	4	0.000118182
GO:0004823	0.938843	0.54944	leucine-tRNA ligase activity	F	humanid.bg	2	5.06445e-05	mouseid.bg	4	0.000118182
GO:0004998	0.938843	0.54944	transferrin receptor activity	F	humanid.bg	2	5.06445e-05	mouseid.bg	4	0.000118182
GO:0015056	0.938843	0.54944	corticotrophin-releasing factor receptor activity	F	humanid.bg	2	5.06445e-05	mouseid.bg	4	0.000118182
GO:0015173	0.938843	0.54944	aromatic amino acid transporter activity	F	humanid.bg	2	5.06445e-05	mouseid.bg	4	0.000118182
GO:0016922	0.938843	0.54944	ligand-dependent nuclear receptor binding	F	humanid.bg	2	5.06445e-05	mouseid.bg	4	0.000118182
GO:0017075	0.938843	0.54944	syntaxin-1 binding	F	humanid.bg	2	5.06445e-05	mouseid.bg	4	0.000118182
GO:0017112	0.938843	0.54944	Rab guanyl-nucleotide exchange factor activity	F	humanid.bg	2	5.06445e-05	mouseid.bg	4	0.000118182
GO:0019855	0.938843	0.54944	calcium channel inhibitor activity	F	humanid.bg	2	5.06445e-05	mouseid.bg	4	0.000118182
GO:0042980	0.938843	0.54944	cystic fibrosis transmembrane conductance regulator binding	F	humanid.bg	2	5.06445e-05	mouseid.bg	4	0.000118182
GO:0047291	0.938843	0.54944	lactosylceramide alpha-2,3-sialyltransferase activity	F	humanid.bg	2	5.06445e-05	mouseid.bg	4	0.000118182
GO:0050430	0.938843	0.54944	syntaxin-6 binding	F	humanid.bg	2	5.06445e-05	mouseid.bg	4	0.000118182
GO:0005432	0.938843	0.54972	calcium:sodium antiporter activity	F	humanid.bg	13	0.000329189	mouseid.bg	15	0.000443184
GO:0016715	0.938843	0.54972	oxidoreductase activity, acting on paired donors, with incorporation or reduction of molecular oxygen, reduced ascorbate as one donor, and incorporation of one atom of oxygen	F	humanid.bg	13	0.000329189	mouseid.bg	15	0.000443184
GO:0030165	0.938843	0.54972	PDZ domain binding	F	humanid.bg	13	0.000329189	mouseid.bg	15	0.000443184
GO:0008199	0.938983	0.55014	ferric iron binding	F	humanid.bg	34	0.000860956	mouseid.bg	24	0.000709094
GO:0042623	0.942709	0.55268	ATPase activity, coupled	F	humanid.bg	646	0.0163582	mouseid.bg	534	0.0157773
GO:0005006	0.944768	0.55488	epidermal growth factor receptor activity	F	humanid.bg	12	0.000303867	mouseid.bg	14	0.000413638
GO:0005391	0.944768	0.55488	sodium:potassium-exchanging ATPase activity	F	humanid.bg	12	0.000303867	mouseid.bg	14	0.000413638
GO:0005537	0.944768	0.55488	mannose binding	F	humanid.bg	12	0.000303867	mouseid.bg	14	0.000413638
GO:0016421	0.944768	0.55488	CoA carboxylase activity	F	humanid.bg	12	0.000303867	mouseid.bg	14	0.000413638
GO:0016857	0.944768	0.55523	racemase and epimerase activity, acting on carbohydrates and derivatives	F	humanid.bg	16	0.000405156	mouseid.bg	10	0.000295456
GO:0045296	0.944768	0.55523	cadherin binding	F	humanid.bg	16	0.000405156	mouseid.bg	10	0.000295456
GO:0050839	0.944768	0.55523	cell adhesion molecule binding	F	humanid.bg	16	0.000405156	mouseid.bg	10	0.000295456
GO:0004579	0.949747	0.55925	dolichyl-diphosphooligosaccharide-protein glycotransferase activity	F	humanid.bg	12	0.000303867	mouseid.bg	7	0.000206819
GO:0004630	0.949747	0.55925	phospholipase D activity	F	humanid.bg	12	0.000303867	mouseid.bg	7	0.000206819
GO:0008318	0.949747	0.55925	protein prenyltransferase activity	F	humanid.bg	12	0.000303867	mouseid.bg	7	0.000206819
GO:0015359	0.949747	0.55925	amino acid permease activity	F	humanid.bg	12	0.000303867	mouseid.bg	7	0.000206819
GO:0016504	0.949747	0.55925	protease activator activity	F	humanid.bg	12	0.000303867	mouseid.bg	7	0.000206819
GO:0004198	0.949755	0.55983	calpain activity	F	humanid.bg	28	0.000709022	mouseid.bg	29	0.000856822
GO:0004500	0.950444	0.56459	dopamine beta-monooxygenase activity	F	humanid.bg	10	0.000253222	mouseid.bg	12	0.000354547
GO:0003831	0.950444	0.56665	beta-N-acetylglucosaminylglycopeptide beta-1,4-galactosyltransferase activity	F	humanid.bg	3	7.59667e-05	mouseid.bg	5	0.000147728
GO:0003988	0.950444	0.56665	acetyl-CoA C-acyltransferase activity	F	humanid.bg	3	7.59667e-05	mouseid.bg	5	0.000147728
GO:0004070	0.950444	0.56665	aspartate carbamoyltransferase activity	F	humanid.bg	3	7.59667e-05	mouseid.bg	5	0.000147728
GO:0004090	0.950444	0.56665	carbonyl reductase (NADPH) activity	F	humanid.bg	3	7.59667e-05	mouseid.bg	5	0.000147728
GO:0004311	0.950444	0.56665	farnesyltranstransferase activity	F	humanid.bg	3	7.59667e-05	mouseid.bg	5	0.000147728
GO:0004373	0.950444	0.56665	glycogen (starch) synthase activity	F	humanid.bg	3	7.59667e-05	mouseid.bg	5	0.000147728
GO:0004779	0.950444	0.56665	sulfate adenylyltransferase activity	F	humanid.bg	3	7.59667e-05	mouseid.bg	5	0.000147728
GO:0004781	0.950444	0.56665	sulfate adenylyltransferase (ATP) activity	F	humanid.bg	3	7.59667e-05	mouseid.bg	5	0.000147728
GO:0004824	0.950444	0.56665	lysine-tRNA ligase activity	F	humanid.bg	3	7.59667e-05	mouseid.bg	5	0.000147728
GO:0015295	0.950444	0.56665	solute:hydrogen symporter activity	F	humanid.bg	3	7.59667e-05	mouseid.bg	5	0.000147728
GO:0016492	0.950444	0.56665	neurotensin receptor activity, G-protein coupled	F	humanid.bg	3	7.59667e-05	mouseid.bg	5	0.000147728
GO:0016743	0.950444	0.56665	carboxyl- and carbamoyltransferase activity	F	humanid.bg	3	7.59667e-05	mouseid.bg	5	0.000147728
GO:0016920	0.950444	0.56665	pyroglutamyl-peptidase activity	F	humanid.bg	3	7.59667e-05	mouseid.bg	5	0.000147728
GO:0016868	0.950444	0.5668	intramolecular transferase activity, phosphotransferases	F	humanid.bg	27	0.0006837	mouseid.bg	28	0.000827276
GO:0016830	0.950444	0.56855	carbon-carbon lyase activity	F	humanid.bg	82	0.00207642	mouseid.bg	63	0.00186137
GO:0004982	0.950444	0.56894	N-formyl peptide receptor activity	F	humanid.bg	9	0.0002279	mouseid.bg	11	0.000325001
GO:0003924	0.950444	0.56947	GTPase activity	F	humanid.bg	245	0.00620395	mouseid.bg	198	0.00585003
GO:0005279	0.950444	0.56949	amino acid-polyamine transporter activity	F	humanid.bg	118	0.00298802	mouseid.bg	110	0.00325001
GO:0015203	0.950444	0.56949	polyamine transporter activity	F	humanid.bg	118	0.00298802	mouseid.bg	110	0.00325001
GO:0004896	0.950444	0.57026	hematopoietin/interferon-class (D200-domain) cytokine receptor activity	F	humanid.bg	110	0.00278544	mouseid.bg	86	0.00254092
GO:0003917	0.950444	0.57274	DNA topoisomerase type I activity	F	humanid.bg	8	0.000202578	mouseid.bg	10	0.000295456
GO:0003989	0.950444	0.57274	acetyl-CoA carboxylase activity	F	humanid.bg	8	0.000202578	mouseid.bg	10	0.000295456
GO:0004467	0.950444	0.57274	long-chain-fatty-acid-CoA ligase activity	F	humanid.bg	8	0.000202578	mouseid.bg	10	0.000295456
GO:0004768	0.950444	0.57274	stearoyl-CoA 9-desaturase activity	F	humanid.bg	8	0.000202578	mouseid.bg	10	0.000295456
GO:0016215	0.950444	0.57274	CoA desaturase activity	F	humanid.bg	8	0.000202578	mouseid.bg	10	0.000295456
GO:0003746	0.950444	0.57405	translation elongation factor activity	F	humanid.bg	60	0.00151933	mouseid.bg	58	0.00171364
GO:0004032	0.950444	0.57456	aldehyde reductase activity	F	humanid.bg	4	0.000101289	mouseid.bg	6	0.000177274
GO:0004095	0.950444	0.57456	carnitine O-palmitoyltransferase activity	F	humanid.bg	4	0.000101289	mouseid.bg	6	0.000177274
GO:0004165	0.950444	0.57456	dodecenoyl-CoA delta-isomerase activity	F	humanid.bg	4	0.000101289	mouseid.bg	6	0.000177274
GO:0004345	0.950444	0.57456	glucose-6-phosphate 1-dehydrogenase activity	F	humanid.bg	4	0.000101289	mouseid.bg	6	0.000177274
GO:0004865	0.950444	0.57456	type 1 serine/threonine specific protein phosphatase inhibitor activity	F	humanid.bg	4	0.000101289	mouseid.bg	6	0.000177274
GO:0015379	0.950444	0.57456	potassium:chloride symporter activity	F	humanid.bg	4	0.000101289	mouseid.bg	6	0.000177274
GO:0016416	0.950444	0.57456	O-palmitoyltransferase activity	F	humanid.bg	4	0.000101289	mouseid.bg	6	0.000177274
GO:0016499	0.950444	0.57456	orexin receptor activity	F	humanid.bg	4	0.000101289	mouseid.bg	6	0.000177274
GO:0017057	0.950444	0.57456	6-phosphogluconolactonase activity	F	humanid.bg	4	0.000101289	mouseid.bg	6	0.000177274
GO:0030060	0.950444	0.57456	L-malate dehydrogenase activity	F	humanid.bg	4	0.000101289	mouseid.bg	6	0.000177274
GO:0004718	0.950444	0.57574	Janus kinase activity	F	humanid.bg	7	0.000177256	mouseid.bg	9	0.00026591
GO:0004749	0.950444	0.57574	ribose-phosphate diphosphokinase activity	F	humanid.bg	7	0.000177256	mouseid.bg	9	0.00026591
GO:0016301	0.950444	0.57584	kinase activity	F	humanid.bg	2217	0.0561394	mouseid.bg	1867	0.0551616
GO:0004178	0.950444	0.57752	leucyl aminopeptidase activity	F	humanid.bg	5	0.000126611	mouseid.bg	7	0.000206819
GO:0004551	0.950444	0.57752	nucleotide diphosphatase activity	F	humanid.bg	5	0.000126611	mouseid.bg	7	0.000206819
GO:0004948	0.950444	0.57752	calcitonin receptor activity	F	humanid.bg	5	0.000126611	mouseid.bg	7	0.000206819
GO:0016979	0.950444	0.57752	lipoate-protein ligase activity	F	humanid.bg	5	0.000126611	mouseid.bg	7	0.000206819
GO:0017068	0.950444	0.57752	glutamyl-tRNA(Gln) amidotransferase activity	F	humanid.bg	5	0.000126611	mouseid.bg	7	0.000206819
GO:0004652	0.950444	0.57754	polynucleotide adenylyltransferase activity	F	humanid.bg	6	0.000151933	mouseid.bg	8	0.000236365
GO:0004994	0.950444	0.57754	somatostatin receptor activity	F	humanid.bg	6	0.000151933	mouseid.bg	8	0.000236365
GO:0008242	0.950444	0.57754	omega peptidase activity	F	humanid.bg	6	0.000151933	mouseid.bg	8	0.000236365
GO:0000213	0.950444	0.57962	tRNA-intron endonuclease activity	F	humanid.bg	5	0.000126611	mouseid.bg	2	5.90912e-05
GO:0001537	0.950444	0.57962	N-acetylgalactosamine 4-O-sulfotransferase activity	F	humanid.bg	5	0.000126611	mouseid.bg	2	5.90912e-05
GO:0003835	0.950444	0.57962	beta-galactoside alpha-2,6-sialyltransferase activity	F	humanid.bg	5	0.000126611	mouseid.bg	2	5.90912e-05
GO:0003896	0.950444	0.57962	DNA primase activity	F	humanid.bg	5	0.000126611	mouseid.bg	2	5.90912e-05
GO:0003920	0.950444	0.57962	GMP reductase activity	F	humanid.bg	5	0.000126611	mouseid.bg	2	5.90912e-05
GO:0004008	0.950444	0.57962	copper-exporting ATPase activity	F	humanid.bg	5	0.000126611	mouseid.bg	2	5.90912e-05
GO:0004014	0.950444	0.57962	adenosylmethionine decarboxylase activity	F	humanid.bg	5	0.000126611	mouseid.bg	2	5.90912e-05
GO:0004149	0.950444	0.57962	dihydrolipoyllysine-residue succinyltransferase activity	F	humanid.bg	5	0.000126611	mouseid.bg	2	5.90912e-05
GO:0004392	0.950444	0.57962	heme oxygenase (decyclizing) activity	F	humanid.bg	5	0.000126611	mouseid.bg	2	5.90912e-05
GO:0005047	0.950444	0.57962	signal recognition particle binding	F	humanid.bg	5	0.000126611	mouseid.bg	2	5.90912e-05
GO:0008192	0.950444	0.57962	RNA guanylyltransferase activity	F	humanid.bg	5	0.000126611	mouseid.bg	2	5.90912e-05
GO:0015165	0.950444	0.57962	pyrimidine nucleotide sugar transporter activity	F	humanid.bg	5	0.000126611	mouseid.bg	2	5.90912e-05
GO:0016657	0.950444	0.57962	oxidoreductase activity, acting on NADH or NADPH, nitrogenous group as acceptor	F	humanid.bg	5	0.000126611	mouseid.bg	2	5.90912e-05
GO:0016751	0.950444	0.57962	S-succinyltransferase activity	F	humanid.bg	5	0.000126611	mouseid.bg	2	5.90912e-05
GO:0017176	0.950444	0.57962	phosphatidylinositol N-acetylglucosaminyltransferase activity	F	humanid.bg	5	0.000126611	mouseid.bg	2	5.90912e-05
GO:0030492	0.950444	0.57962	hemoglobin binding	F	humanid.bg	5	0.000126611	mouseid.bg	2	5.90912e-05
GO:0004177	0.951205	0.58079	aminopeptidase activity	F	humanid.bg	69	0.00174723	mouseid.bg	66	0.00195001
GO:0003823	0.952113	0.58155	antigen binding	F	humanid.bg	241	0.00610266	mouseid.bg	195	0.00576139
GO:0005539	0.956471	0.5849	glycosaminoglycan binding	F	humanid.bg	123	0.00311463	mouseid.bg	97	0.00286592
GO:0030374	0.961909	0.58878	ligand-dependent nuclear receptor transcription coactivator activity	F	humanid.bg	24	0.000607733	mouseid.bg	25	0.00073864
GO:0004887	0.962684	0.58967	thyroid hormone receptor activity	F	humanid.bg	17	0.000430478	mouseid.bg	11	0.000325001
GO:0015307	0.962684	0.58967	drug:hydrogen antiporter activity	F	humanid.bg	17	0.000430478	mouseid.bg	11	0.000325001
GO:0015520	0.962684	0.58967	tetracycline:hydrogen antiporter activity	F	humanid.bg	17	0.000430478	mouseid.bg	11	0.000325001
GO:0019842	0.964194	0.59115	vitamin binding	F	humanid.bg	84	0.00212707	mouseid.bg	65	0.00192046
GO:0004194	0.972235	0.5965	pepsin A activity	F	humanid.bg	23	0.000582411	mouseid.bg	24	0.000709094
GO:0005328	0.973351	0.59853	neurotransmitter:sodium symporter activity	F	humanid.bg	46	0.00116482	mouseid.bg	45	0.00132955
GO:0001664	0.973351	0.60022	G-protein-coupled receptor binding	F	humanid.bg	66	0.00167127	mouseid.bg	63	0.00186137
GO:0004013	0.973351	0.60184	adenosylhomocysteinase activity	F	humanid.bg	13	0.000329189	mouseid.bg	8	0.000236365
GO:0004185	0.973351	0.60184	serine carboxypeptidase activity	F	humanid.bg	13	0.000329189	mouseid.bg	8	0.000236365
GO:0016802	0.973351	0.60184	trialkylsulfonium hydrolase activity	F	humanid.bg	13	0.000329189	mouseid.bg	8	0.000236365
GO:0016847	0.973351	0.60184	1-aminocyclopropane-1-carboxylate synthase activity	F	humanid.bg	13	0.000329189	mouseid.bg	8	0.000236365
GO:0004295	0.973351	0.60234	trypsin activity	F	humanid.bg	288	0.0072928	mouseid.bg	259	0.00765231
GO:0004176	0.973351	0.60316	ATP-dependent peptidase activity	F	humanid.bg	22	0.000557089	mouseid.bg	15	0.000443184
GO:0004576	0.973351	0.60316	oligosaccharyl transferase activity	F	humanid.bg	22	0.000557089	mouseid.bg	15	0.000443184
GO:0016813	0.973351	0.60316	hydrolase activity, acting on carbon-nitrogen (but not peptide) bonds, in linear amidines	F	humanid.bg	22	0.000557089	mouseid.bg	15	0.000443184
GO:0019958	0.973351	0.60316	C-X-C chemokine binding	F	humanid.bg	22	0.000557089	mouseid.bg	15	0.000443184
GO:0016702	0.973351	0.60381	oxidoreductase activity, acting on single donors with incorporation of molecular oxygen, incorporation of two atoms of oxygen	F	humanid.bg	74	0.00187384	mouseid.bg	57	0.0016841
GO:0051213	0.973351	0.60381	dioxygenase activity	F	humanid.bg	74	0.00187384	mouseid.bg	57	0.0016841
GO:0016866	0.973351	0.60585	intramolecular transferase activity	F	humanid.bg	45	0.0011395	mouseid.bg	44	0.00130001
GO:0004331	0.973351	0.60631	fructose-2,6-bisphosphate 2-phosphatase activity	F	humanid.bg	9	0.0002279	mouseid.bg	5	0.000147728
GO:0004380	0.973351	0.60631	glycoprotein-fucosylgalactoside alpha-N-acetylgalactosaminyltransferase activity	F	humanid.bg	9	0.0002279	mouseid.bg	5	0.000147728
GO:0004381	0.973351	0.60631	fucosylgalactoside 3-alpha-galactosyltransferase activity	F	humanid.bg	9	0.0002279	mouseid.bg	5	0.000147728
GO:0004621	0.973351	0.60631	glycosylphosphatidylinositol phospholipase D activity	F	humanid.bg	9	0.0002279	mouseid.bg	5	0.000147728
GO:0004965	0.973351	0.60631	GABA-B receptor activity	F	humanid.bg	9	0.0002279	mouseid.bg	5	0.000147728
GO:0005152	0.973351	0.60631	interleukin-1 receptor antagonist activity	F	humanid.bg	9	0.0002279	mouseid.bg	5	0.000147728
GO:0008538	0.973351	0.60631	proteasome activator activity	F	humanid.bg	9	0.0002279	mouseid.bg	5	0.000147728
GO:0016423	0.973351	0.60631	tRNA (guanine) methyltransferase activity	F	humanid.bg	9	0.0002279	mouseid.bg	5	0.000147728
GO:0016748	0.973351	0.60631	succinyltransferase activity	F	humanid.bg	9	0.0002279	mouseid.bg	5	0.000147728
GO:0030353	0.973351	0.60631	fibroblast growth factor receptor antagonist activity	F	humanid.bg	9	0.0002279	mouseid.bg	5	0.000147728
GO:0004143	0.973351	0.60688	diacylglycerol kinase activity	F	humanid.bg	42	0.00106353	mouseid.bg	31	0.000915913
GO:0016308	0.973351	0.60885	1-phosphatidylinositol-4-phosphate 5-kinase activity	F	humanid.bg	27	0.0006837	mouseid.bg	19	0.000561366
GO:0008378	0.973351	0.61021	galactosyltransferase activity	F	humanid.bg	69	0.00174723	mouseid.bg	53	0.00156592
GO:0008320	0.973351	0.61035	protein carrier activity	F	humanid.bg	32	0.000810311	mouseid.bg	23	0.000679549
GO:0005543	0.973351	0.61399	phospholipid binding	F	humanid.bg	92	0.00232964	mouseid.bg	86	0.00254092
GO:0016701	0.973351	0.61594	oxidoreductase activity, acting on single donors with incorporation of molecular oxygen	F	humanid.bg	75	0.00189917	mouseid.bg	58	0.00171364
GO:0016853	0.973351	0.6182	isomerase activity	F	humanid.bg	278	0.00703958	mouseid.bg	227	0.00670685
GO:0019001	0.973351	0.61996	guanyl nucleotide binding	F	humanid.bg	750	0.0189917	mouseid.bg	625	0.018466
GO:0008271	0.973351	0.62097	sulfate porter activity	F	humanid.bg	20	0.000506445	mouseid.bg	21	0.000620457
GO:0015116	0.973351	0.62097	sulfate transporter activity	F	humanid.bg	20	0.000506445	mouseid.bg	21	0.000620457
GO:0003747	0.973351	0.62213	translation release factor activity	F	humanid.bg	18	0.0004558	mouseid.bg	12	0.000354547
GO:0008079	0.973351	0.62213	translation termination factor activity	F	humanid.bg	18	0.0004558	mouseid.bg	12	0.000354547
GO:0008601	0.973351	0.62239	protein phosphatase type 2A regulator activity	F	humanid.bg	32	0.000810311	mouseid.bg	32	0.000945459
GO:0005275	0.973351	0.62309	amine transporter activity	F	humanid.bg	160	0.00405156	mouseid.bg	146	0.00431366
GO:0004179	0.973351	0.62962	membrane alanyl aminopeptidase activity	F	humanid.bg	19	0.000481122	mouseid.bg	20	0.000590912
GO:0016284	0.973351	0.62962	alanine aminopeptidase activity	F	humanid.bg	19	0.000481122	mouseid.bg	20	0.000590912
GO:0005525	0.973351	0.62964	GTP binding	F	humanid.bg	740	0.0187384	mouseid.bg	617	0.0182296
GO:0015457	0.973351	0.63072	auxiliary transport protein activity	F	humanid.bg	31	0.000784989	mouseid.bg	31	0.000915913
GO:0008094	0.973351	0.63089	DNA-dependent ATPase activity	F	humanid.bg	71	0.00179788	mouseid.bg	67	0.00197955
GO:0004864	0.973351	0.63116	protein phosphatase inhibitor activity	F	humanid.bg	33	0.000835633	mouseid.bg	24	0.000709094
GO:0004523	0.973351	0.63219	ribonuclease H activity	F	humanid.bg	28	0.000709022	mouseid.bg	20	0.000590912
GO:0005249	0.973351	0.63335	voltage-gated potassium channel activity	F	humanid.bg	183	0.00463397	mouseid.bg	166	0.00490457
GO:0001871	0.973351	0.64689	pattern binding	F	humanid.bg	142	0.00359576	mouseid.bg	114	0.0033682
GO:0008201	0.973351	0.65283	heparin binding	F	humanid.bg	77	0.00194981	mouseid.bg	72	0.00212728
GO:0008170	0.973351	0.65298	N-methyltransferase activity	F	humanid.bg	49	0.00124079	mouseid.bg	47	0.00138864
GO:0008191	0.973351	0.65734	metalloendopeptidase inhibitor activity	F	humanid.bg	16	0.000405156	mouseid.bg	17	0.000502275
GO:0005093	0.973351	0.65743	Rab GDP-dissociation inhibitor activity	F	humanid.bg	10	0.000253222	mouseid.bg	6	0.000177274
GO:0043120	0.973351	0.65743	tumor necrosis factor binding	F	humanid.bg	10	0.000253222	mouseid.bg	6	0.000177274
GO:0005326	0.973351	0.66107	neurotransmitter transporter activity	F	humanid.bg	48	0.00121547	mouseid.bg	46	0.0013591
GO:0005544	0.973351	0.66107	calcium-dependent phospholipid binding	F	humanid.bg	48	0.00121547	mouseid.bg	46	0.0013591
GO:0009975	0.973351	0.66107	cyclase activity	F	humanid.bg	48	0.00121547	mouseid.bg	46	0.0013591
GO:0005509	0.973351	0.6617	calcium ion binding	F	humanid.bg	1445	0.0365906	mouseid.bg	1217	0.035957
GO:0001607	0.973351	0.66206	neuromedin U receptor activity	F	humanid.bg	6	0.000151933	mouseid.bg	3	8.86368e-05
GO:0004379	0.973351	0.66206	glycylpeptide N-tetradecanoyltransferase activity	F	humanid.bg	6	0.000151933	mouseid.bg	3	8.86368e-05
GO:0004949	0.973351	0.66206	cannabinoid receptor activity	F	humanid.bg	6	0.000151933	mouseid.bg	3	8.86368e-05
GO:0018445	0.973351	0.66206	prothoracicotrophic hormone activity	F	humanid.bg	6	0.000151933	mouseid.bg	3	8.86368e-05
GO:0019107	0.973351	0.66206	myristoyltransferase activity	F	humanid.bg	6	0.000151933	mouseid.bg	3	8.86368e-05
GO:0030250	0.973351	0.66206	guanylate cyclase activator activity	F	humanid.bg	6	0.000151933	mouseid.bg	3	8.86368e-05
GO:0030337	0.973351	0.66206	DNA polymerase processivity factor activity	F	humanid.bg	6	0.000151933	mouseid.bg	3	8.86368e-05
GO:0030354	0.973351	0.66206	melanin-concentrating hormone activity	F	humanid.bg	6	0.000151933	mouseid.bg	3	8.86368e-05
GO:0030508	0.973351	0.66206	thiol-disulfide exchange intermediate activity	F	humanid.bg	6	0.000151933	mouseid.bg	3	8.86368e-05
GO:0042924	0.973351	0.66206	neuromedin U binding	F	humanid.bg	6	0.000151933	mouseid.bg	3	8.86368e-05
GO:0045125	0.973351	0.66724	bioactive lipid receptor activity	F	humanid.bg	15	0.000379833	mouseid.bg	16	0.000472729
GO:0016763	0.973351	0.66801	transferase activity, transferring pentosyl groups	F	humanid.bg	91	0.00230432	mouseid.bg	72	0.00212728
GO:0019888	0.973351	0.67421	protein phosphatase regulator activity	F	humanid.bg	74	0.00187384	mouseid.bg	69	0.00203865
GO:0005164	0.973351	0.67461	tumor necrosis factor receptor binding	F	humanid.bg	46	0.00116482	mouseid.bg	35	0.0010341
GO:0016616	0.973351	0.67515	oxidoreductase activity, acting on the CH-OH group of donors, NAD or NADP as acceptor	F	humanid.bg	191	0.00483655	mouseid.bg	172	0.00508184
GO:0016775	0.973351	0.67664	phosphotransferase activity, nitrogenous group as acceptor	F	humanid.bg	30	0.000759667	mouseid.bg	22	0.000650003
[truncated: 1,228 more rows]

## Sheet: Sheet3
GO id	qvalue	pvalue	GO term	aspect	genome1	count1	percent1	genome2	count2	percent2
[truncated: 643 more rows]
