# Supplementary material for: Genome comparison using Gene Ontology (GO) with statistical testing
Source: BMC Bioinformatics. 2006 Aug 11;7:374. doi: 10.1186/1471-2105-7-374 (PMC1569881; doi:10.1186/1471-2105-7-374)
Supplement: Additional File 1 — Supplementary materials and related programs. The compressed file contains supplementary materials and related programs for the paper, including the source codes and documents, the genome comparison results between PCC6803_PCC7120, Cerevisiae_Pombe and Human_Mouse, the figures for the effect of using different subsets of the input genes and the statistical analysis about the BLAST HSP (High scoring Segment Pair) length. Please unzip the file and read the "index.htm" for detail. Also, you can visit the website for the information (). [file 1471-2105-7-374-S1.zip › GO/PCC6803_PCC7120_GOview.xls]

## Sheet: Sheet1
Biological Process GOtree (qvalue cutoff 0.01)
GO:0008150	0.97242	0.61545	biological_process	P	6803_e-20.bg	1738	0.781475	7120_e-20.bg	2596	0.775388
GO:0009987	0.97242	0.097134	cellular process	P	6803_e-20.bg	1519	0.683004	7120_e-20.bg	2214	0.66129
GO:0050875	0.97242	0.15168	cellular physiological process	P	6803_e-20.bg	1489	0.669514	7120_e-20.bg	2178	0.650538
GO:0044237	0.911783	0.038836	cellular metabolism	P	6803_e-20.bg	1228	0.552158	7120_e-20.bg	1753	0.523596
GO:0044249	0.00223154	1.0561e-05	cellular biosynthesis	P	6803_e-20.bg	450	0.202338	7120_e-20.bg	523	0.156213
GO:0044260	0.992563	0.98904	cellular macromolecule metabolism	P	6803_e-20.bg	419	0.188399	7120_e-20.bg	630	0.188172
GO:0044267	0.97242	0.55812	cellular protein metabolism	P	6803_e-20.bg	320	0.143885	7120_e-20.bg	502	0.14994
GO:0006464	0.0535396	0.00070947	protein modification	P	6803_e-20.bg	97	0.0436151	7120_e-20.bg	219	0.0654122
GO:0006468	0.00210067	8.9475e-06	protein amino acid phosphorylation	P	6803_e-20.bg	61	0.0274281	7120_e-20.bg	175	0.05227
GO:0006793	0.0626032	0.00093327	phosphorus metabolism	P	6803_e-20.bg	98	0.0440647	7120_e-20.bg	219	0.0654122
GO:0006796	0.0626032	0.00093327	phosphate metabolism	P	6803_e-20.bg	98	0.0440647	7120_e-20.bg	219	0.0654122
GO:0016310	0.0635702	0.0010229	phosphorylation	P	6803_e-20.bg	95	0.0427158	7120_e-20.bg	213	0.0636201
GO:0006468	0.00210067	8.9475e-06	protein amino acid phosphorylation	P	6803_e-20.bg	61	0.0274281	7120_e-20.bg	175	0.05227
GO:0006810	0.97242	0.8061	transport	P	6803_e-20.bg	326	0.146583	7120_e-20.bg	500	0.149343
GO:0006811	0.97242	0.30473	ion transport	P	6803_e-20.bg	127	0.0571043	7120_e-20.bg	215	0.0642174
GO:0006812	0.0231328	0.00015327	cation transport	P	6803_e-20.bg	59	0.0265288	7120_e-20.bg	157	0.0468937
GO:0015674	6.13011e-06	1.0154e-08	di-, tri-valent inorganic cation transport	P	6803_e-20.bg	17	0.00764388	7120_e-20.bg	103	0.0307646
GO:0000041	6.13011e-06	1.0154e-08	transition metal ion transport	P	6803_e-20.bg	17	0.00764388	7120_e-20.bg	103	0.0307646
GO:0006824	7.31597e-05	1.9043e-07	cobalt ion transport	P	6803_e-20.bg	5	0.0022482	7120_e-20.bg	60	0.0179211
GO:0030001	0.000559432	1.8533e-06	metal ion transport	P	6803_e-20.bg	38	0.0170863	7120_e-20.bg	134	0.0400239
GO:0000041	6.13011e-06	1.0154e-08	transition metal ion transport	P	6803_e-20.bg	17	0.00764388	7120_e-20.bg	103	0.0307646
GO:0006824	7.31597e-05	1.9043e-07	cobalt ion transport	P	6803_e-20.bg	5	0.0022482	7120_e-20.bg	60	0.0179211
GO:0007582	0.97242	0.73726	physiological process	P	6803_e-20.bg	1712	0.769784	7120_e-20.bg	2563	0.765532
GO:0050875	0.97242	0.15168	cellular physiological process	P	6803_e-20.bg	1489	0.669514	7120_e-20.bg	2178	0.650538
GO:0044237	0.911783	0.038836	cellular metabolism	P	6803_e-20.bg	1228	0.552158	7120_e-20.bg	1753	0.523596
GO:0044249	0.00223154	1.0561e-05	cellular biosynthesis	P	6803_e-20.bg	450	0.202338	7120_e-20.bg	523	0.156213
GO:0044260	0.992563	0.98904	cellular macromolecule metabolism	P	6803_e-20.bg	419	0.188399	7120_e-20.bg	630	0.188172
GO:0044267	0.97242	0.55812	cellular protein metabolism	P	6803_e-20.bg	320	0.143885	7120_e-20.bg	502	0.14994
GO:0006464	0.0535396	0.00070947	protein modification	P	6803_e-20.bg	97	0.0436151	7120_e-20.bg	219	0.0654122
GO:0006468	0.00210067	8.9475e-06	protein amino acid phosphorylation	P	6803_e-20.bg	61	0.0274281	7120_e-20.bg	175	0.05227
GO:0006793	0.0626032	0.00093327	phosphorus metabolism	P	6803_e-20.bg	98	0.0440647	7120_e-20.bg	219	0.0654122
GO:0006796	0.0626032	0.00093327	phosphate metabolism	P	6803_e-20.bg	98	0.0440647	7120_e-20.bg	219	0.0654122
GO:0016310	0.0635702	0.0010229	phosphorylation	P	6803_e-20.bg	95	0.0427158	7120_e-20.bg	213	0.0636201
GO:0006468	0.00210067	8.9475e-06	protein amino acid phosphorylation	P	6803_e-20.bg	61	0.0274281	7120_e-20.bg	175	0.05227
GO:0006810	0.97242	0.8061	transport	P	6803_e-20.bg	326	0.146583	7120_e-20.bg	500	0.149343
GO:0006811	0.97242	0.30473	ion transport	P	6803_e-20.bg	127	0.0571043	7120_e-20.bg	215	0.0642174
GO:0006812	0.0231328	0.00015327	cation transport	P	6803_e-20.bg	59	0.0265288	7120_e-20.bg	157	0.0468937
GO:0015674	6.13011e-06	1.0154e-08	di-, tri-valent inorganic cation transport	P	6803_e-20.bg	17	0.00764388	7120_e-20.bg	103	0.0307646
GO:0000041	6.13011e-06	1.0154e-08	transition metal ion transport	P	6803_e-20.bg	17	0.00764388	7120_e-20.bg	103	0.0307646
GO:0006824	7.31597e-05	1.9043e-07	cobalt ion transport	P	6803_e-20.bg	5	0.0022482	7120_e-20.bg	60	0.0179211
GO:0030001	0.000559432	1.8533e-06	metal ion transport	P	6803_e-20.bg	38	0.0170863	7120_e-20.bg	134	0.0400239
GO:0000041	6.13011e-06	1.0154e-08	transition metal ion transport	P	6803_e-20.bg	17	0.00764388	7120_e-20.bg	103	0.0307646
GO:0006824	7.31597e-05	1.9043e-07	cobalt ion transport	P	6803_e-20.bg	5	0.0022482	7120_e-20.bg	60	0.0179211
GO:0051179	0.97242	0.81832	localization	P	6803_e-20.bg	327	0.147032	7120_e-20.bg	501	0.149642
GO:0051234	0.97242	0.81832	establishment of localization	P	6803_e-20.bg	327	0.147032	7120_e-20.bg	501	0.149642
GO:0006810	0.97242	0.8061	transport	P	6803_e-20.bg	326	0.146583	7120_e-20.bg	500	0.149343
GO:0006811	0.97242	0.30473	ion transport	P	6803_e-20.bg	127	0.0571043	7120_e-20.bg	215	0.0642174
GO:0006812	0.0231328	0.00015327	cation transport	P	6803_e-20.bg	59	0.0265288	7120_e-20.bg	157	0.0468937
GO:0015674	6.13011e-06	1.0154e-08	di-, tri-valent inorganic cation transport	P	6803_e-20.bg	17	0.00764388	7120_e-20.bg	103	0.0307646
GO:0000041	6.13011e-06	1.0154e-08	transition metal ion transport	P	6803_e-20.bg	17	0.00764388	7120_e-20.bg	103	0.0307646
GO:0006824	7.31597e-05	1.9043e-07	cobalt ion transport	P	6803_e-20.bg	5	0.0022482	7120_e-20.bg	60	0.0179211
GO:0030001	0.000559432	1.8533e-06	metal ion transport	P	6803_e-20.bg	38	0.0170863	7120_e-20.bg	134	0.0400239
GO:0000041	6.13011e-06	1.0154e-08	transition metal ion transport	P	6803_e-20.bg	17	0.00764388	7120_e-20.bg	103	0.0307646
GO:0006824	7.31597e-05	1.9043e-07	cobalt ion transport	P	6803_e-20.bg	5	0.0022482	7120_e-20.bg	60	0.0179211
GO:0008152	0.97242	0.1801	metabolism	P	6803_e-20.bg	1391	0.62545	7120_e-20.bg	2033	0.607228
GO:0009058	0.018019	0.00011086	biosynthesis	P	6803_e-20.bg	505	0.227068	7120_e-20.bg	617	0.184289
GO:0044249	0.00223154	1.0561e-05	cellular biosynthesis	P	6803_e-20.bg	450	0.202338	7120_e-20.bg	523	0.156213
GO:0044237	0.911783	0.038836	cellular metabolism	P	6803_e-20.bg	1228	0.552158	7120_e-20.bg	1753	0.523596
GO:0044249	0.00223154	1.0561e-05	cellular biosynthesis	P	6803_e-20.bg	450	0.202338	7120_e-20.bg	523	0.156213
GO:0044260	0.992563	0.98904	cellular macromolecule metabolism	P	6803_e-20.bg	419	0.188399	7120_e-20.bg	630	0.188172
GO:0044267	0.97242	0.55812	cellular protein metabolism	P	6803_e-20.bg	320	0.143885	7120_e-20.bg	502	0.14994
GO:0006464	0.0535396	0.00070947	protein modification	P	6803_e-20.bg	97	0.0436151	7120_e-20.bg	219	0.0654122
GO:0006468	0.00210067	8.9475e-06	protein amino acid phosphorylation	P	6803_e-20.bg	61	0.0274281	7120_e-20.bg	175	0.05227
GO:0006793	0.0626032	0.00093327	phosphorus metabolism	P	6803_e-20.bg	98	0.0440647	7120_e-20.bg	219	0.0654122
GO:0006796	0.0626032	0.00093327	phosphate metabolism	P	6803_e-20.bg	98	0.0440647	7120_e-20.bg	219	0.0654122
GO:0016310	0.0635702	0.0010229	phosphorylation	P	6803_e-20.bg	95	0.0427158	7120_e-20.bg	213	0.0636201
GO:0006468	0.00210067	8.9475e-06	protein amino acid phosphorylation	P	6803_e-20.bg	61	0.0274281	7120_e-20.bg	175	0.05227
GO:0043170	0.97242	0.95125	macromolecule metabolism	P	6803_e-20.bg	470	0.211331	7120_e-20.bg	704	0.210275
GO:0043283	0.97242	0.13067	biopolymer metabolism	P	6803_e-20.bg	290	0.130396	7120_e-20.bg	390	0.116487
GO:0044260	0.992563	0.98904	cellular macromolecule metabolism	P	6803_e-20.bg	419	0.188399	7120_e-20.bg	630	0.188172
GO:0044267	0.97242	0.55812	cellular protein metabolism	P	6803_e-20.bg	320	0.143885	7120_e-20.bg	502	0.14994
GO:0006464	0.0535396	0.00070947	protein modification	P	6803_e-20.bg	97	0.0436151	7120_e-20.bg	219	0.0654122
GO:0006468	0.00210067	8.9475e-06	protein amino acid phosphorylation	P	6803_e-20.bg	61	0.0274281	7120_e-20.bg	175	0.05227
GO:0019538	0.97242	0.62351	protein metabolism	P	6803_e-20.bg	324	0.145683	7120_e-20.bg	505	0.150836
GO:0044267	0.97242	0.55812	cellular protein metabolism	P	6803_e-20.bg	320	0.143885	7120_e-20.bg	502	0.14994
GO:0006464	0.0535396	0.00070947	protein modification	P	6803_e-20.bg	97	0.0436151	7120_e-20.bg	219	0.0654122
GO:0006468	0.00210067	8.9475e-06	protein amino acid phosphorylation	P	6803_e-20.bg	61	0.0274281	7120_e-20.bg	175	0.05227
GO:0006807	0.97242	0.28747	nitrogen compound metabolism	P	6803_e-20.bg	41	0.0184353	7120_e-20.bg	77	0.0229988
GO:0009399	0.00944353	5.3631e-05	nitrogen fixation	P	6803_e-20.bg	3	0.00134892	7120_e-20.bg	37	0.0110514
GO:0044238	0.97242	0.15433	primary metabolism	P	6803_e-20.bg	971	0.436601	7120_e-20.bg	1396	0.416965
GO:0019538	0.97242	0.62351	protein metabolism	P	6803_e-20.bg	324	0.145683	7120_e-20.bg	505	0.150836
GO:0044267	0.97242	0.55812	cellular protein metabolism	P	6803_e-20.bg	320	0.143885	7120_e-20.bg	502	0.14994
GO:0006464	0.0535396	0.00070947	protein modification	P	6803_e-20.bg	97	0.0436151	7120_e-20.bg	219	0.0654122
GO:0006468	0.00210067	8.9475e-06	protein amino acid phosphorylation	P	6803_e-20.bg	61	0.0274281	7120_e-20.bg	175	0.05227

## Sheet: Sheet2
Molecular Function GOtree (qvalue cutoff 0.05)
GO:0003674	0.97242	0.45959	molecular_function	F	6803_e-20.bg	2015	0.906025	7120_e-20.bg	3012	0.899642
GO:0003824	0.989364	0.98515	catalytic activity	F	6803_e-20.bg	1376	0.618705	7120_e-20.bg	2071	0.618578
GO:0016740	0.97242	0.17596	transferase activity	F	6803_e-20.bg	422	0.189748	7120_e-20.bg	686	0.204898
GO:0016772	0.97242	0.16748	transferase activity, transferring phosphorus-containing groups	F	6803_e-20.bg	175	0.0786871	7120_e-20.bg	300	0.0896057
GO:0016301	0.585047	0.020766	kinase activity	F	6803_e-20.bg	128	0.057554	7120_e-20.bg	247	0.0737754
GO:0004672	0.0282482	0.0002139	protein kinase activity	F	6803_e-20.bg	73	0.0328237	7120_e-20.bg	182	0.0543608
GO:0016773	0.20491	0.0048488	phosphotransferase activity, alcohol group as acceptor	F	6803_e-20.bg	96	0.0431655	7120_e-20.bg	204	0.0609319
GO:0004672	0.0282482	0.0002139	protein kinase activity	F	6803_e-20.bg	73	0.0328237	7120_e-20.bg	182	0.0543608
GO:0004871	0.045323	0.00051479	signal transducer activity	F	6803_e-20.bg	130	0.0584532	7120_e-20.bg	280	0.083632
GO:0005215	0.97242	0.11121	transporter activity	F	6803_e-20.bg	305	0.13714	7120_e-20.bg	512	0.152927
GO:0015075	0.586608	0.021099	ion transporter activity	F	6803_e-20.bg	118	0.0530576	7120_e-20.bg	230	0.0686977
GO:0008324	0.174931	0.0040566	cation transporter activity	F	6803_e-20.bg	93	0.0418165	7120_e-20.bg	200	0.0597372
GO:0015082	6.13011e-06	4.4826e-09	di-, tri-valent inorganic cation transporter activity	F	6803_e-20.bg	16	0.00719424	7120_e-20.bg	103	0.0307646
GO:0015087	7.31597e-05	1.9043e-07	cobalt ion transporter activity	F	6803_e-20.bg	5	0.0022482	7120_e-20.bg	60	0.0179211
GO:0046873	0.00210067	8.7345e-06	metal ion transporter activity	F	6803_e-20.bg	41	0.0184353	7120_e-20.bg	134	0.0400239
GO:0046915	6.13011e-06	4.4826e-09	transition metal ion transporter activity	F	6803_e-20.bg	16	0.00719424	7120_e-20.bg	103	0.0307646
GO:0015087	7.31597e-05	1.9043e-07	cobalt ion transporter activity	F	6803_e-20.bg	5	0.0022482	7120_e-20.bg	60	0.0179211

## Sheet: Sheet3
Cellular Component GOtree (qvalue cutoff 0.05)
GO:0005575	0.97242	0.45081	cellular_component	C	6803_e-20.bg	812	0.365108	7120_e-20.bg	1188	0.354839
GO:0005623	0.97242	0.33038	cell	C	6803_e-20.bg	799	0.359263	7120_e-20.bg	1159	0.346177
GO:0005622	0.0997491	0.0019355	intracellular	C	6803_e-20.bg	344	0.154676	7120_e-20.bg	419	0.125149
GO:0005737	0.00944353	5.1927e-05	cytoplasm	C	6803_e-20.bg	201	0.0903777	7120_e-20.bg	205	0.0612306
GO:0016020	0.97242	0.53225	membrane	C	6803_e-20.bg	500	0.22482	7120_e-20.bg	778	0.232378
GO:0031224	0.0346713	0.00028715	intrinsic to membrane	C	6803_e-20.bg	260	0.116906	7120_e-20.bg	291	0.0869176
GO:0016021	0.0346713	0.00028715	integral to membrane	C	6803_e-20.bg	260	0.116906	7120_e-20.bg	291	0.0869176
