# Supplementary material for: Genome comparison using Gene Ontology (GO) with statistical testing
Source: BMC Bioinformatics. 2006 Aug 11;7:374. doi: 10.1186/1471-2105-7-374 (PMC1569881; doi:10.1186/1471-2105-7-374)
Supplement: Additional File 1 — Supplementary materials and related programs. The compressed file contains supplementary materials and related programs for the paper, including the source codes and documents, the genome comparison results between PCC6803_PCC7120, Cerevisiae_Pombe and Human_Mouse, the figures for the effect of using different subsets of the input genes and the statistical analysis about the BLAST HSP (High scoring Segment Pair) length. Please unzip the file and read the "index.htm" for detail. Also, you can visit the website for the information (). [file 1471-2105-7-374-S1.zip › GO/PCC6803_PCC7120_qvalue.xls]

## Sheet: Sheet1
GO id	qvalue	pvalue	GO term	aspect	genome1	count1	percent1	genome2	count2	percent2
GO:0000041	6.13011e-06	1.0154e-08	transition metal ion transport	P	6803_e-20.bg	17	0.00764388	7120_e-20.bg	103	0.0307646
GO:0015674	6.13011e-06	1.0154e-08	di-, tri-valent inorganic cation transport	P	6803_e-20.bg	17	0.00764388	7120_e-20.bg	103	0.0307646
GO:0006824	7.31597e-05	1.9043e-07	cobalt ion transport	P	6803_e-20.bg	5	0.0022482	7120_e-20.bg	60	0.0179211
GO:0030001	0.000559432	1.8533e-06	metal ion transport	P	6803_e-20.bg	38	0.0170863	7120_e-20.bg	134	0.0400239
GO:0006468	0.00210067	8.9475e-06	protein amino acid phosphorylation	P	6803_e-20.bg	61	0.0274281	7120_e-20.bg	175	0.05227
GO:0044249	0.00223154	1.0561e-05	cellular biosynthesis	P	6803_e-20.bg	450	0.202338	7120_e-20.bg	523	0.156213
GO:0009399	0.00944353	5.3631e-05	nitrogen fixation	P	6803_e-20.bg	3	0.00134892	7120_e-20.bg	37	0.0110514
GO:0009058	0.018019	0.00011086	biosynthesis	P	6803_e-20.bg	505	0.227068	7120_e-20.bg	617	0.184289
GO:0006812	0.0231328	0.00015327	cation transport	P	6803_e-20.bg	59	0.0265288	7120_e-20.bg	157	0.0468937
GO:0006355	0.0266914	0.00018948	regulation of transcription, DNA-dependent	P	6803_e-20.bg	147	0.0660971	7120_e-20.bg	317	0.0946834
GO:0045449	0.0349264	0.00032094	regulation of transcription	P	6803_e-20.bg	152	0.0683453	7120_e-20.bg	322	0.0961768
GO:0050789	0.0349264	0.00034557	regulation of biological process	P	6803_e-20.bg	169	0.0759892	7120_e-20.bg	351	0.104839
GO:0006351	0.0349264	0.00035538	transcription, DNA-dependent	P	6803_e-20.bg	153	0.068795	7120_e-20.bg	323	0.0964755
GO:0019219	0.0349264	0.00035538	regulation of nucleobase, nucleoside, nucleotide and nucleic acid metabolism	P	6803_e-20.bg	153	0.068795	7120_e-20.bg	323	0.0964755
GO:0019222	0.0410427	0.00044675	regulation of metabolism	P	6803_e-20.bg	158	0.0710432	7120_e-20.bg	330	0.0985663
GO:0031323	0.0462544	0.00054726	regulation of cellular metabolism	P	6803_e-20.bg	156	0.0701439	7120_e-20.bg	325	0.0970729
GO:0006350	0.0472865	0.00058185	transcription	P	6803_e-20.bg	158	0.0710432	7120_e-20.bg	328	0.0979689
GO:0050791	0.0512872	0.00065535	regulation of physiological process	P	6803_e-20.bg	162	0.0728417	7120_e-20.bg	334	0.0997611
GO:0006464	0.0535396	0.00070947	protein modification	P	6803_e-20.bg	97	0.0436151	7120_e-20.bg	219	0.0654122
GO:0050794	0.0573038	0.00080003	regulation of cellular process	P	6803_e-20.bg	160	0.0719424	7120_e-20.bg	329	0.0982676
GO:0051244	0.0573038	0.00080003	regulation of cellular physiological process	P	6803_e-20.bg	160	0.0719424	7120_e-20.bg	329	0.0982676
GO:0006793	0.0626032	0.00093327	phosphorus metabolism	P	6803_e-20.bg	98	0.0440647	7120_e-20.bg	219	0.0654122
GO:0006796	0.0626032	0.00093327	phosphate metabolism	P	6803_e-20.bg	98	0.0440647	7120_e-20.bg	219	0.0654122
GO:0006412	0.0635702	0.0010125	protein biosynthesis	P	6803_e-20.bg	118	0.0530576	7120_e-20.bg	116	0.0346476
GO:0016310	0.0635702	0.0010229	phosphorylation	P	6803_e-20.bg	95	0.0427158	7120_e-20.bg	213	0.0636201
GO:0009059	0.0909104	0.0015919	macromolecule biosynthesis	P	6803_e-20.bg	173	0.0777878	7120_e-20.bg	188	0.0561529
GO:0006313	0.0999801	0.0019873	DNA transposition	P	6803_e-20.bg	54	0.0242806	7120_e-20.bg	43	0.0128435
GO:0006826	0.162017	0.0035271	iron ion transport	P	6803_e-20.bg	10	0.0044964	7120_e-20.bg	42	0.0125448
GO:0009309	0.231662	0.0057011	amine biosynthesis	P	6803_e-20.bg	92	0.0413669	7120_e-20.bg	92	0.0274791
GO:0006519	0.238928	0.005993	amino acid and derivative metabolism	P	6803_e-20.bg	139	0.0625	7120_e-20.bg	152	0.0454002
GO:0009308	0.275648	0.0075013	amine metabolism	P	6803_e-20.bg	141	0.0633993	7120_e-20.bg	156	0.046595
GO:0006082	0.317673	0.0088702	organic acid metabolism	P	6803_e-20.bg	181	0.0813849	7120_e-20.bg	210	0.062724
GO:0019752	0.336275	0.0097075	carboxylic acid metabolism	P	6803_e-20.bg	179	0.0804856	7120_e-20.bg	208	0.0621266
GO:0006520	0.340592	0.0099937	amino acid metabolism	P	6803_e-20.bg	135	0.0607014	7120_e-20.bg	150	0.0448029
GO:0009613	0.375157	0.011363	response to pest, pathogen or parasite	P	6803_e-20.bg	0	0	7120_e-20.bg	12	0.00358423
GO:0042828	0.375157	0.011363	response to pathogen	P	6803_e-20.bg	0	0	7120_e-20.bg	12	0.00358423
GO:0042829	0.375157	0.011363	defense response to pathogen	P	6803_e-20.bg	0	0	7120_e-20.bg	12	0.00358423
GO:0006827	0.429419	0.013413	high affinity iron ion transport	P	6803_e-20.bg	4	0.00179856	7120_e-20.bg	23	0.00686977
GO:0009117	0.475583	0.01508	nucleotide metabolism	P	6803_e-20.bg	64	0.028777	7120_e-20.bg	62	0.0185185
GO:0008652	0.496769	0.016222	amino acid biosynthesis	P	6803_e-20.bg	87	0.0391187	7120_e-20.bg	91	0.0271804
GO:0009307	0.530899	0.017839	DNA restriction-modification system	P	6803_e-20.bg	1	0.00044964	7120_e-20.bg	14	0.0041816
GO:0007165	0.535834	0.018512	signal transduction	P	6803_e-20.bg	125	0.056205	7120_e-20.bg	243	0.0725806
GO:0006310	0.546125	0.019126	DNA recombination	P	6803_e-20.bg	68	0.0305755	7120_e-20.bg	68	0.0203106
GO:0007154	0.627133	0.023329	cell communication	P	6803_e-20.bg	143	0.0642986	7120_e-20.bg	271	0.0809438
GO:0006304	0.704358	0.028001	DNA modification	P	6803_e-20.bg	9	0.00404676	7120_e-20.bg	32	0.00955795
GO:0015711	0.84916	0.035164	organic anion transport	P	6803_e-20.bg	0	0	7120_e-20.bg	9	0.00268817
GO:0015716	0.84916	0.035164	phosphonate transport	P	6803_e-20.bg	0	0	7120_e-20.bg	9	0.00268817
GO:0009165	0.911783	0.038669	nucleotide biosynthesis	P	6803_e-20.bg	50	0.022482	7120_e-20.bg	49	0.0146356
GO:0044237	0.911783	0.038836	cellular metabolism	P	6803_e-20.bg	1228	0.552158	7120_e-20.bg	1753	0.523596
GO:0006952	0.97242	0.04584	defense response	P	6803_e-20.bg	4	0.00179856	7120_e-20.bg	19	0.00567503
GO:0000160	0.97242	0.046803	two-component signal transduction system (phosphorelay)	P	6803_e-20.bg	75	0.033723	7120_e-20.bg	150	0.0448029
GO:0043207	0.97242	0.046951	response to external biotic stimulus	P	6803_e-20.bg	2	0.000899281	7120_e-20.bg	14	0.0041816
GO:0006915	0.97242	0.051693	apoptosis	P	6803_e-20.bg	0	0	7120_e-20.bg	8	0.00238949
GO:0012501	0.97242	0.051693	programmed cell death	P	6803_e-20.bg	0	0	7120_e-20.bg	8	0.00238949
GO:0051186	0.97242	0.069989	cofactor metabolism	P	6803_e-20.bg	128	0.057554	7120_e-20.bg	155	0.0462963
GO:0006596	0.97242	0.079108	polyamine biosynthesis	P	6803_e-20.bg	5	0.0022482	7120_e-20.bg	1	0.000298686
GO:0043037	0.97242	0.086243	translation	P	6803_e-20.bg	43	0.0193345	7120_e-20.bg	44	0.0131422
GO:0005996	0.97242	0.089875	monosaccharide metabolism	P	6803_e-20.bg	34	0.0152878	7120_e-20.bg	33	0.00985663
GO:0006066	0.97242	0.09104	alcohol metabolism	P	6803_e-20.bg	38	0.0170863	7120_e-20.bg	38	0.0113501
GO:0009405	0.97242	0.091538	pathogenesis	P	6803_e-20.bg	2	0.000899281	7120_e-20.bg	12	0.00358423
GO:0006732	0.97242	0.092652	coenzyme metabolism	P	6803_e-20.bg	66	0.0296763	7120_e-20.bg	74	0.0221027
GO:0016070	0.97242	0.094857	RNA metabolism	P	6803_e-20.bg	59	0.0265288	7120_e-20.bg	65	0.0194146
GO:0006595	0.97242	0.095583	polyamine metabolism	P	6803_e-20.bg	6	0.00269784	7120_e-20.bg	2	0.000597372
GO:0009987	0.97242	0.097134	cellular process	P	6803_e-20.bg	1519	0.683004	7120_e-20.bg	2214	0.66129
GO:0019318	0.97242	0.10017	hexose metabolism	P	6803_e-20.bg	32	0.0143885	7120_e-20.bg	31	0.00925926
GO:0015891	0.97242	0.10319	siderophore transport	P	6803_e-20.bg	3	0.00134892	7120_e-20.bg	14	0.0041816
GO:0006865	0.97242	0.10494	amino acid transport	P	6803_e-20.bg	7	0.00314748	7120_e-20.bg	3	0.000896057
GO:0007623	0.97242	0.10494	circadian rhythm	P	6803_e-20.bg	7	0.00314748	7120_e-20.bg	3	0.000896057
GO:0001539	0.97242	0.114	ciliary or flagellar motility	P	6803_e-20.bg	0	0	7120_e-20.bg	6	0.00179211
GO:0006928	0.97242	0.114	cell motility	P	6803_e-20.bg	0	0	7120_e-20.bg	6	0.00179211
GO:0007610	0.97242	0.114	behavior	P	6803_e-20.bg	0	0	7120_e-20.bg	6	0.00179211
GO:0007626	0.97242	0.114	locomotory behavior	P	6803_e-20.bg	0	0	7120_e-20.bg	6	0.00179211
GO:0040011	0.97242	0.114	locomotion	P	6803_e-20.bg	0	0	7120_e-20.bg	6	0.00179211
GO:0009064	0.97242	0.11952	glutamine family amino acid metabolism	P	6803_e-20.bg	33	0.0148381	7120_e-20.bg	33	0.00985663
GO:0006790	0.97242	0.12022	sulfur metabolism	P	6803_e-20.bg	24	0.0107914	7120_e-20.bg	22	0.00657109
GO:0006091	0.97242	0.12294	generation of precursor metabolites and energy	P	6803_e-20.bg	229	0.102968	7120_e-20.bg	302	0.0902031
GO:0006979	0.97242	0.12452	response to oxidative stress	P	6803_e-20.bg	3	0.00134892	7120_e-20.bg	0	0
GO:0009069	0.97242	0.12909	serine family amino acid metabolism	P	6803_e-20.bg	17	0.00764388	7120_e-20.bg	14	0.0041816
GO:0044272	0.97242	0.12909	sulfur compound biosynthesis	P	6803_e-20.bg	17	0.00764388	7120_e-20.bg	14	0.0041816
GO:0043283	0.97242	0.13067	biopolymer metabolism	P	6803_e-20.bg	290	0.130396	7120_e-20.bg	390	0.116487
GO:0006163	0.97242	0.13192	purine nucleotide metabolism	P	6803_e-20.bg	27	0.0121403	7120_e-20.bg	26	0.00776583
GO:0044403	0.97242	0.14007	symbiosis, mutualism through parasitism	P	6803_e-20.bg	3	0.00134892	7120_e-20.bg	13	0.00388292
GO:0044404	0.97242	0.14007	symbiotic interaction between host and other organism	P	6803_e-20.bg	3	0.00134892	7120_e-20.bg	13	0.00388292
GO:0044419	0.97242	0.14007	interaction between organisms	P	6803_e-20.bg	3	0.00134892	7120_e-20.bg	13	0.00388292
GO:0015980	0.97242	0.14235	energy derivation by oxidation of organic compounds	P	6803_e-20.bg	41	0.0184353	7120_e-20.bg	44	0.0131422
GO:0046164	0.97242	0.14759	alcohol catabolism	P	6803_e-20.bg	25	0.011241	7120_e-20.bg	24	0.00716846
GO:0006092	0.97242	0.14844	main pathways of carbohydrate metabolism	P	6803_e-20.bg	33	0.0148381	7120_e-20.bg	34	0.0101553
GO:0051188	0.97242	0.15127	cofactor biosynthesis	P	6803_e-20.bg	104	0.0467626	7120_e-20.bg	129	0.0385305
GO:0050875	0.97242	0.15168	cellular physiological process	P	6803_e-20.bg	1489	0.669514	7120_e-20.bg	2178	0.650538
GO:0009628	0.97242	0.15412	response to abiotic stimulus	P	6803_e-20.bg	36	0.0161871	7120_e-20.bg	38	0.0113501
GO:0044238	0.97242	0.15433	primary metabolism	P	6803_e-20.bg	971	0.436601	7120_e-20.bg	1396	0.416965
GO:0006007	0.97242	0.1562	glucose catabolism	P	6803_e-20.bg	24	0.0107914	7120_e-20.bg	23	0.00686977
GO:0019320	0.97242	0.1562	hexose catabolism	P	6803_e-20.bg	24	0.0107914	7120_e-20.bg	23	0.00686977
GO:0046365	0.97242	0.1562	monosaccharide catabolism	P	6803_e-20.bg	24	0.0107914	7120_e-20.bg	23	0.00686977
GO:0044275	0.97242	0.15693	cellular carbohydrate catabolism	P	6803_e-20.bg	32	0.0143885	7120_e-20.bg	33	0.00985663
GO:0006096	0.97242	0.1584	glycolysis	P	6803_e-20.bg	19	0.00854317	7120_e-20.bg	17	0.00507766
GO:0009445	0.97242	0.16933	putrescine metabolism	P	6803_e-20.bg	4	0.00179856	7120_e-20.bg	1	0.000298686
GO:0009446	0.97242	0.16933	putrescine biosynthesis	P	6803_e-20.bg	4	0.00179856	7120_e-20.bg	1	0.000298686
GO:0009070	0.97242	0.17114	serine family amino acid biosynthesis	P	6803_e-20.bg	11	0.00494604	7120_e-20.bg	8	0.00238949
GO:0009451	0.97242	0.17204	RNA modification	P	6803_e-20.bg	34	0.0152878	7120_e-20.bg	36	0.0107527
GO:0006399	0.97242	0.17662	tRNA metabolism	P	6803_e-20.bg	37	0.0166367	7120_e-20.bg	40	0.0119474
GO:0006006	0.97242	0.17705	glucose metabolism	P	6803_e-20.bg	26	0.0116906	7120_e-20.bg	26	0.00776583
GO:0007049	0.97242	0.17705	cell cycle	P	6803_e-20.bg	26	0.0116906	7120_e-20.bg	26	0.00776583
GO:0006414	0.97242	0.17814	translational elongation	P	6803_e-20.bg	10	0.0044964	7120_e-20.bg	7	0.0020908
GO:0008152	0.97242	0.1801	metabolism	P	6803_e-20.bg	1391	0.62545	7120_e-20.bg	2033	0.607228
GO:0006259	0.97242	0.18215	DNA metabolism	P	6803_e-20.bg	130	0.0584532	7120_e-20.bg	167	0.0498805
GO:0006164	0.97242	0.18755	purine nucleotide biosynthesis	P	6803_e-20.bg	25	0.011241	7120_e-20.bg	25	0.00746714
GO:0015849	0.97242	0.19004	organic acid transport	P	6803_e-20.bg	8	0.00359712	7120_e-20.bg	5	0.00149343
GO:0046942	0.97242	0.19004	carboxylic acid transport	P	6803_e-20.bg	8	0.00359712	7120_e-20.bg	5	0.00149343
GO:0048511	0.97242	0.19004	rhythmic process	P	6803_e-20.bg	8	0.00359712	7120_e-20.bg	5	0.00149343
GO:0015837	0.97242	0.19359	amine transport	P	6803_e-20.bg	7	0.00314748	7120_e-20.bg	4	0.00119474
GO:0006305	0.97242	0.19824	DNA alkylation	P	6803_e-20.bg	5	0.0022482	7120_e-20.bg	16	0.00477897
GO:0006306	0.97242	0.19824	DNA methylation	P	6803_e-20.bg	5	0.0022482	7120_e-20.bg	16	0.00477897
GO:0040029	0.97242	0.19824	regulation of gene expression, epigenetic	P	6803_e-20.bg	5	0.0022482	7120_e-20.bg	16	0.00477897
GO:0006220	0.97242	0.19844	pyrimidine nucleotide metabolism	P	6803_e-20.bg	15	0.0067446	7120_e-20.bg	13	0.00388292
GO:0006221	0.97242	0.19844	pyrimidine nucleotide biosynthesis	P	6803_e-20.bg	15	0.0067446	7120_e-20.bg	13	0.00388292
GO:0000910	0.97242	0.19876	cytokinesis	P	6803_e-20.bg	24	0.0107914	7120_e-20.bg	24	0.00716846
GO:0008104	0.97242	0.19876	protein localization	P	6803_e-20.bg	24	0.0107914	7120_e-20.bg	24	0.00716846
GO:0045184	0.97242	0.19876	establishment of protein localization	P	6803_e-20.bg	24	0.0107914	7120_e-20.bg	24	0.00716846
GO:0051301	0.97242	0.19876	cell division	P	6803_e-20.bg	24	0.0107914	7120_e-20.bg	24	0.00716846
GO:0006400	0.97242	0.20333	tRNA modification	P	6803_e-20.bg	31	0.0139388	7120_e-20.bg	33	0.00985663
GO:0009108	0.97242	0.20456	coenzyme biosynthesis	P	6803_e-20.bg	47	0.0211331	7120_e-20.bg	54	0.016129
GO:0006396	0.97242	0.20811	RNA processing	P	6803_e-20.bg	34	0.0152878	7120_e-20.bg	37	0.0110514
GO:0006119	0.97242	0.20828	oxidative phosphorylation	P	6803_e-20.bg	27	0.0121403	7120_e-20.bg	28	0.0083632
GO:0009081	0.97242	0.21008	branched chain family amino acid metabolism	P	6803_e-20.bg	14	0.00629496	7120_e-20.bg	12	0.00358423
GO:0042398	0.97242	0.21008	amino acid derivative biosynthesis	P	6803_e-20.bg	14	0.00629496	7120_e-20.bg	12	0.00358423
GO:0015031	0.97242	0.21075	protein transport	P	6803_e-20.bg	23	0.0103417	7120_e-20.bg	23	0.00686977
GO:0000096	0.97242	0.22246	sulfur amino acid metabolism	P	6803_e-20.bg	13	0.00584532	7120_e-20.bg	11	0.00328554
GO:0042401	0.97242	0.22246	biogenic amine biosynthesis	P	6803_e-20.bg	13	0.00584532	7120_e-20.bg	11	0.00328554
GO:0009225	0.97242	0.22358	nucleotide-sugar metabolism	P	6803_e-20.bg	22	0.00989209	7120_e-20.bg	22	0.00657109
GO:0016052	0.97242	0.23244	carbohydrate catabolism	P	6803_e-20.bg	32	0.0143885	7120_e-20.bg	35	0.010454
GO:0009259	0.97242	0.23734	ribonucleotide metabolism	P	6803_e-20.bg	21	0.00944245	7120_e-20.bg	21	0.0062724
GO:0015672	0.97242	0.24872	monovalent inorganic cation transport	P	6803_e-20.bg	34	0.0152878	7120_e-20.bg	38	0.0113501
GO:0000097	0.97242	0.24955	sulfur amino acid biosynthesis	P	6803_e-20.bg	11	0.00494604	7120_e-20.bg	9	0.00268817
GO:0009067	0.97242	0.25018	aspartate family amino acid biosynthesis	P	6803_e-20.bg	16	0.00719424	7120_e-20.bg	15	0.00448029
GO:0009150	0.97242	0.2521	purine ribonucleotide metabolism	P	6803_e-20.bg	20	0.00899281	7120_e-20.bg	20	0.00597372
GO:0042773	0.97242	0.2521	ATP synthesis coupled electron transport	P	6803_e-20.bg	20	0.00899281	7120_e-20.bg	20	0.00597372
GO:0008219	0.97242	0.25391	cell death	P	6803_e-20.bg	3	0.00134892	7120_e-20.bg	11	0.00328554
GO:0016265	0.97242	0.25391	death	P	6803_e-20.bg	3	0.00134892	7120_e-20.bg	11	0.00328554
GO:0006766	0.97242	0.2704	vitamin metabolism	P	6803_e-20.bg	61	0.0274281	7120_e-20.bg	75	0.0224014
GO:0044262	0.97242	0.27458	cellular carbohydrate metabolism	P	6803_e-20.bg	99	0.0445144	7120_e-20.bg	128	0.0382318
GO:0015698	0.97242	0.27498	inorganic anion transport	P	6803_e-20.bg	29	0.0130396	7120_e-20.bg	32	0.00955795
GO:0042221	0.97242	0.2775	response to chemical substance	P	6803_e-20.bg	32	0.0143885	7120_e-20.bg	36	0.0107527
GO:0009084	0.97242	0.28505	glutamine family amino acid biosynthesis	P	6803_e-20.bg	18	0.00809353	7120_e-20.bg	18	0.00537634
GO:0006807	0.97242	0.28747	nitrogen compound metabolism	P	6803_e-20.bg	41	0.0184353	7120_e-20.bg	77	0.0229988
GO:0009066	0.97242	0.30349	aspartate family amino acid metabolism	P	6803_e-20.bg	17	0.00764388	7120_e-20.bg	17	0.00507766
GO:0006811	0.97242	0.30473	ion transport	P	6803_e-20.bg	127	0.0571043	7120_e-20.bg	215	0.0642174
GO:0006855	0.97242	0.31087	multidrug transport	P	6803_e-20.bg	2	0.000899281	7120_e-20.bg	0	0
GO:0009887	0.97242	0.31087	organogenesis	P	6803_e-20.bg	2	0.000899281	7120_e-20.bg	0	0
GO:0015800	0.97242	0.31087	acidic amino acid transport	P	6803_e-20.bg	2	0.000899281	7120_e-20.bg	0	0
GO:0015807	0.97242	0.31087	L-amino acid transport	P	6803_e-20.bg	2	0.000899281	7120_e-20.bg	0	0
GO:0015813	0.97242	0.31087	L-glutamate transport	P	6803_e-20.bg	2	0.000899281	7120_e-20.bg	0	0
GO:0048513	0.97242	0.31087	organ development	P	6803_e-20.bg	2	0.000899281	7120_e-20.bg	0	0
GO:0046483	0.97242	0.31325	heterocycle metabolism	P	6803_e-20.bg	93	0.0418165	7120_e-20.bg	121	0.036141
GO:0009260	0.97242	0.31559	ribonucleotide biosynthesis	P	6803_e-20.bg	20	0.00899281	7120_e-20.bg	21	0.0062724
GO:0015074	0.97242	0.31765	DNA integration	P	6803_e-20.bg	1	0.00044964	7120_e-20.bg	6	0.00179211
GO:0009082	0.97242	0.32228	branched chain family amino acid biosynthesis	P	6803_e-20.bg	12	0.00539568	7120_e-20.bg	11	0.00328554
GO:0006260	0.97242	0.32766	DNA replication	P	6803_e-20.bg	29	0.0130396	7120_e-20.bg	33	0.00985663
GO:0009110	0.97242	0.32869	vitamin biosynthesis	P	6803_e-20.bg	54	0.0242806	7120_e-20.bg	67	0.0200119
GO:0009152	0.97242	0.33575	purine ribonucleotide biosynthesis	P	6803_e-20.bg	19	0.00854317	7120_e-20.bg	20	0.00597372
GO:0006767	0.97242	0.33786	water-soluble vitamin metabolism	P	6803_e-20.bg	56	0.0251799	7120_e-20.bg	70	0.020908
GO:0015669	0.97242	0.33829	gas transport	P	6803_e-20.bg	3	0.00134892	7120_e-20.bg	10	0.00298686
GO:0015671	0.97242	0.33829	oxygen transport	P	6803_e-20.bg	3	0.00134892	7120_e-20.bg	10	0.00298686
GO:0006418	0.97242	0.34253	tRNA aminoacylation for protein translation	P	6803_e-20.bg	22	0.00989209	7120_e-20.bg	24	0.00716846
GO:0043038	0.97242	0.34253	amino acid activation	P	6803_e-20.bg	22	0.00989209	7120_e-20.bg	24	0.00716846
GO:0043039	0.97242	0.34253	tRNA aminoacylation	P	6803_e-20.bg	22	0.00989209	7120_e-20.bg	24	0.00716846
GO:0009123	0.97242	0.34435	nucleoside monophosphate metabolism	P	6803_e-20.bg	11	0.00494604	7120_e-20.bg	10	0.00298686
GO:0009124	0.97242	0.34435	nucleoside monophosphate biosynthesis	P	6803_e-20.bg	11	0.00494604	7120_e-20.bg	10	0.00298686
GO:0006536	0.97242	0.34507	glutamate metabolism	P	6803_e-20.bg	5	0.0022482	7120_e-20.bg	3	0.000896057
GO:0008216	0.97242	0.35614	spermidine metabolism	P	6803_e-20.bg	3	0.00134892	7120_e-20.bg	1	0.000298686
GO:0008295	0.97242	0.35614	spermidine biosynthesis	P	6803_e-20.bg	3	0.00134892	7120_e-20.bg	1	0.000298686
GO:0009251	0.97242	0.35614	glucan catabolism	P	6803_e-20.bg	3	0.00134892	7120_e-20.bg	1	0.000298686
GO:0010035	0.97242	0.35614	response to inorganic substance	P	6803_e-20.bg	3	0.00134892	7120_e-20.bg	1	0.000298686
GO:0030245	0.97242	0.35614	cellulose catabolism	P	6803_e-20.bg	3	0.00134892	7120_e-20.bg	1	0.000298686
GO:0044247	0.97242	0.35614	cellular polysaccharide catabolism	P	6803_e-20.bg	3	0.00134892	7120_e-20.bg	1	0.000298686
GO:0006564	0.97242	0.35663	L-serine biosynthesis	P	6803_e-20.bg	4	0.00179856	7120_e-20.bg	2	0.000597372
GO:0007160	0.97242	0.35663	cell-matrix adhesion	P	6803_e-20.bg	4	0.00179856	7120_e-20.bg	2	0.000597372
GO:0007602	0.97242	0.35663	phototransduction	P	6803_e-20.bg	4	0.00179856	7120_e-20.bg	2	0.000597372
GO:0009262	0.97242	0.35663	deoxyribonucleotide metabolism	P	6803_e-20.bg	4	0.00179856	7120_e-20.bg	2	0.000597372
GO:0009314	0.97242	0.35663	response to radiation	P	6803_e-20.bg	4	0.00179856	7120_e-20.bg	2	0.000597372
GO:0009416	0.97242	0.35663	response to light	P	6803_e-20.bg	4	0.00179856	7120_e-20.bg	2	0.000597372
GO:0009582	0.97242	0.35663	detection of abiotic stimulus	P	6803_e-20.bg	4	0.00179856	7120_e-20.bg	2	0.000597372
GO:0009583	0.97242	0.35663	detection of light	P	6803_e-20.bg	4	0.00179856	7120_e-20.bg	2	0.000597372
GO:0009585	0.97242	0.35663	red, far-red light phototransduction	P	6803_e-20.bg	4	0.00179856	7120_e-20.bg	2	0.000597372
GO:0006118	0.97242	0.3632	electron transport	P	6803_e-20.bg	181	0.0813849	7120_e-20.bg	249	0.0743728
GO:0009235	0.97242	0.36657	cobalamin metabolism	P	6803_e-20.bg	27	0.0121403	7120_e-20.bg	31	0.00925926
GO:0009236	0.97242	0.36657	cobalamin biosynthesis	P	6803_e-20.bg	27	0.0121403	7120_e-20.bg	31	0.00925926
GO:0006084	0.97242	0.3685	acetyl-CoA metabolism	P	6803_e-20.bg	10	0.0044964	7120_e-20.bg	9	0.00268817
GO:0000051	0.97242	0.39425	urea cycle intermediate metabolism	P	6803_e-20.bg	13	0.00584532	7120_e-20.bg	13	0.00388292
GO:0006525	0.97242	0.39425	arginine metabolism	P	6803_e-20.bg	13	0.00584532	7120_e-20.bg	13	0.00388292
GO:0009063	0.97242	0.39506	amino acid catabolism	P	6803_e-20.bg	9	0.00404676	7120_e-20.bg	8	0.00238949
GO:0009310	0.97242	0.39506	amine catabolism	P	6803_e-20.bg	9	0.00404676	7120_e-20.bg	8	0.00238949
GO:0015976	0.97242	0.39506	carbon utilization	P	6803_e-20.bg	9	0.00404676	7120_e-20.bg	8	0.00238949
GO:0015979	0.97242	0.40943	photosynthesis	P	6803_e-20.bg	88	0.0395683	7120_e-20.bg	117	0.0349462
GO:0042364	0.97242	0.41142	water-soluble vitamin biosynthesis	P	6803_e-20.bg	49	0.0220324	7120_e-20.bg	62	0.0185185
GO:0050874	0.97242	0.41256	organismal physiological process	P	6803_e-20.bg	29	0.0130396	7120_e-20.bg	54	0.016129
GO:0006779	0.97242	0.42065	porphyrin biosynthesis	P	6803_e-20.bg	56	0.0251799	7120_e-20.bg	72	0.0215054
GO:0006188	0.97242	0.42444	IMP biosynthesis	P	6803_e-20.bg	8	0.00359712	7120_e-20.bg	7	0.0020908
GO:0006189	0.97242	0.42444	'de novo' IMP biosynthesis	P	6803_e-20.bg	8	0.00359712	7120_e-20.bg	7	0.0020908
GO:0006534	0.97242	0.42444	cysteine metabolism	P	6803_e-20.bg	8	0.00359712	7120_e-20.bg	7	0.0020908
GO:0008272	0.97242	0.42444	sulfate transport	P	6803_e-20.bg	8	0.00359712	7120_e-20.bg	7	0.0020908
GO:0046040	0.97242	0.42444	IMP metabolism	P	6803_e-20.bg	8	0.00359712	7120_e-20.bg	7	0.0020908
GO:0005975	0.97242	0.42535	carbohydrate metabolism	P	6803_e-20.bg	144	0.0647482	7120_e-20.bg	198	0.0591398
GO:0006778	0.97242	0.42886	porphyrin metabolism	P	6803_e-20.bg	58	0.0260791	7120_e-20.bg	75	0.0224014
GO:0007600	0.97242	0.43011	sensory perception	P	6803_e-20.bg	28	0.0125899	7120_e-20.bg	52	0.0155317
GO:0050877	0.97242	0.43011	neurophysiological process	P	6803_e-20.bg	28	0.0125899	7120_e-20.bg	52	0.0155317
GO:0017000	0.97242	0.4324	antibiotic biosynthesis	P	6803_e-20.bg	4	0.00179856	7120_e-20.bg	11	0.00328554
GO:0006733	0.97242	0.43413	oxidoreduction coenzyme metabolism	P	6803_e-20.bg	15	0.0067446	7120_e-20.bg	16	0.00477897
GO:0006541	0.97242	0.43812	glutamine metabolism	P	6803_e-20.bg	18	0.00809353	7120_e-20.bg	20	0.00597372
GO:0000105	0.97242	0.45336	histidine biosynthesis	P	6803_e-20.bg	11	0.00494604	7120_e-20.bg	11	0.00328554
GO:0006120	0.97242	0.45336	mitochondrial electron transport, NADH to ubiquinone	P	6803_e-20.bg	11	0.00494604	7120_e-20.bg	11	0.00328554
GO:0006547	0.97242	0.45336	histidine metabolism	P	6803_e-20.bg	11	0.00494604	7120_e-20.bg	11	0.00328554
GO:0009075	0.97242	0.45336	histidine family amino acid metabolism	P	6803_e-20.bg	11	0.00494604	7120_e-20.bg	11	0.00328554
GO:0009076	0.97242	0.45336	histidine family amino acid biosynthesis	P	6803_e-20.bg	11	0.00494604	7120_e-20.bg	11	0.00328554
GO:0009141	0.97242	0.45336	nucleoside triphosphate metabolism	P	6803_e-20.bg	11	0.00494604	7120_e-20.bg	11	0.00328554
GO:0042775	0.97242	0.45336	ATP synthesis coupled electron transport (sensu Eukaryota)	P	6803_e-20.bg	11	0.00494604	7120_e-20.bg	11	0.00328554
GO:0006278	0.97242	0.45685	RNA-dependent DNA replication	P	6803_e-20.bg	2	0.000899281	7120_e-20.bg	7	0.0020908
GO:0006542	0.97242	0.45721	glutamine biosynthesis	P	6803_e-20.bg	7	0.00314748	7120_e-20.bg	6	0.00179211
GO:0009636	0.97242	0.45721	response to toxin	P	6803_e-20.bg	7	0.00314748	7120_e-20.bg	6	0.00179211
GO:0019344	0.97242	0.45721	cysteine biosynthesis	P	6803_e-20.bg	7	0.00314748	7120_e-20.bg	6	0.00179211
GO:0042126	0.97242	0.45721	nitrate metabolism	P	6803_e-20.bg	7	0.00314748	7120_e-20.bg	6	0.00179211
GO:0042128	0.97242	0.45721	nitrate assimilation	P	6803_e-20.bg	7	0.00314748	7120_e-20.bg	6	0.00179211
GO:0006575	0.97242	0.46069	amino acid derivative metabolism	P	6803_e-20.bg	23	0.0103417	7120_e-20.bg	27	0.00806452
GO:0006986	0.97242	0.46427	response to unfolded protein	P	6803_e-20.bg	14	0.00629496	7120_e-20.bg	15	0.00448029
GO:0008033	0.97242	0.46427	tRNA processing	P	6803_e-20.bg	14	0.00629496	7120_e-20.bg	15	0.00448029
GO:0019362	0.97242	0.46427	pyridine nucleotide metabolism	P	6803_e-20.bg	14	0.00629496	7120_e-20.bg	15	0.00448029
GO:0009273	0.97242	0.46504	cell wall biosynthesis (sensu Bacteria)	P	6803_e-20.bg	20	0.00899281	7120_e-20.bg	23	0.00686977
GO:0042546	0.97242	0.46504	cell wall biosynthesis	P	6803_e-20.bg	20	0.00899281	7120_e-20.bg	23	0.00686977
GO:0000270	0.97242	0.46811	peptidoglycan metabolism	P	6803_e-20.bg	26	0.0116906	7120_e-20.bg	48	0.0143369
GO:0006281	0.97242	0.47009	DNA repair	P	6803_e-20.bg	46	0.0206835	7120_e-20.bg	59	0.0176225
GO:0006974	0.97242	0.47009	response to DNA damage stimulus	P	6803_e-20.bg	46	0.0206835	7120_e-20.bg	59	0.0176225
GO:0009719	0.97242	0.47009	response to endogenous stimulus	P	6803_e-20.bg	46	0.0206835	7120_e-20.bg	59	0.0176225
GO:0019438	0.97242	0.47273	aromatic compound biosynthesis	P	6803_e-20.bg	28	0.0125899	7120_e-20.bg	34	0.0101553
GO:0006950	0.97242	0.48208	response to stress	P	6803_e-20.bg	81	0.0364209	7120_e-20.bg	109	0.0325568
GO:0016051	0.97242	0.48502	carbohydrate biosynthesis	P	6803_e-20.bg	55	0.0247302	7120_e-20.bg	72	0.0215054
GO:0009144	0.97242	0.48767	purine nucleoside triphosphate metabolism	P	6803_e-20.bg	10	0.0044964	7120_e-20.bg	10	0.00298686
GO:0009156	0.97242	0.48767	ribonucleoside monophosphate biosynthesis	P	6803_e-20.bg	10	0.0044964	7120_e-20.bg	10	0.00298686
GO:0009161	0.97242	0.48767	ribonucleoside monophosphate metabolism	P	6803_e-20.bg	10	0.0044964	7120_e-20.bg	10	0.00298686
GO:0009199	0.97242	0.48767	ribonucleoside triphosphate metabolism	P	6803_e-20.bg	10	0.0044964	7120_e-20.bg	10	0.00298686
GO:0009205	0.97242	0.48767	purine ribonucleoside triphosphate metabolism	P	6803_e-20.bg	10	0.0044964	7120_e-20.bg	10	0.00298686
GO:0046112	0.97242	0.48767	nucleobase biosynthesis	P	6803_e-20.bg	10	0.0044964	7120_e-20.bg	10	0.00298686
GO:0006560	0.97242	0.49413	proline metabolism	P	6803_e-20.bg	6	0.00269784	7120_e-20.bg	5	0.00149343
GO:0006561	0.97242	0.49413	proline biosynthesis	P	6803_e-20.bg	6	0.00269784	7120_e-20.bg	5	0.00149343
GO:0009635	0.97242	0.49413	response to herbicide	P	6803_e-20.bg	6	0.00269784	7120_e-20.bg	5	0.00149343
GO:0015628	0.97242	0.49413	type II protein secretion system	P	6803_e-20.bg	6	0.00269784	7120_e-20.bg	5	0.00149343
GO:0016485	0.97242	0.49413	protein processing	P	6803_e-20.bg	6	0.00269784	7120_e-20.bg	5	0.00149343
GO:0006769	0.97242	0.49723	nicotinamide metabolism	P	6803_e-20.bg	13	0.00584532	7120_e-20.bg	14	0.0041816
GO:0006818	0.97242	0.49796	hydrogen transport	P	6803_e-20.bg	16	0.00719424	7120_e-20.bg	18	0.00537634
GO:0015992	0.97242	0.49796	proton transport	P	6803_e-20.bg	16	0.00719424	7120_e-20.bg	18	0.00537634
GO:0044264	0.97242	0.49884	cellular polysaccharide metabolism	P	6803_e-20.bg	27	0.0121403	7120_e-20.bg	33	0.00985663
GO:0044248	0.97242	0.49929	cellular catabolism	P	6803_e-20.bg	125	0.056205	7120_e-20.bg	173	0.0516726
GO:0006752	0.97242	0.51772	group transfer coenzyme metabolism	P	6803_e-20.bg	21	0.00944245	7120_e-20.bg	25	0.00746714
GO:0019748	0.97242	0.51807	secondary metabolism	P	6803_e-20.bg	51	0.0229317	7120_e-20.bg	67	0.0200119
GO:0009252	0.97242	0.52578	peptidoglycan biosynthesis	P	6803_e-20.bg	18	0.00809353	7120_e-20.bg	21	0.0062724
GO:0009653	0.97242	0.52578	morphogenesis	P	6803_e-20.bg	18	0.00809353	7120_e-20.bg	21	0.0062724
GO:0006352	0.97242	0.52597	transcription initiation	P	6803_e-20.bg	9	0.00404676	7120_e-20.bg	9	0.00268817
GO:0009126	0.97242	0.52597	purine nucleoside monophosphate metabolism	P	6803_e-20.bg	9	0.00404676	7120_e-20.bg	9	0.00268817
GO:0009127	0.97242	0.52597	purine nucleoside monophosphate biosynthesis	P	6803_e-20.bg	9	0.00404676	7120_e-20.bg	9	0.00268817
GO:0009167	0.97242	0.52597	purine ribonucleoside monophosphate metabolism	P	6803_e-20.bg	9	0.00404676	7120_e-20.bg	9	0.00268817
GO:0009168	0.97242	0.52597	purine ribonucleoside monophosphate biosynthesis	P	6803_e-20.bg	9	0.00404676	7120_e-20.bg	9	0.00268817
GO:0009698	0.97242	0.52597	phenylpropanoid metabolism	P	6803_e-20.bg	9	0.00404676	7120_e-20.bg	9	0.00268817
GO:0009991	0.97242	0.52597	response to extracellular stimulus	P	6803_e-20.bg	9	0.00404676	7120_e-20.bg	9	0.00268817
GO:0006935	0.97242	0.53342	chemotaxis	P	6803_e-20.bg	12	0.00539568	7120_e-20.bg	13	0.00388292
GO:0009112	0.97242	0.53342	nucleobase metabolism	P	6803_e-20.bg	12	0.00539568	7120_e-20.bg	13	0.00388292
GO:0042330	0.97242	0.53342	taxis	P	6803_e-20.bg	12	0.00539568	7120_e-20.bg	13	0.00388292
GO:0009056	0.97242	0.53412	catabolism	P	6803_e-20.bg	127	0.0571043	7120_e-20.bg	177	0.0528674
GO:0006555	0.97242	0.53633	methionine metabolism	P	6803_e-20.bg	5	0.0022482	7120_e-20.bg	4	0.00119474
GO:0006814	0.97242	0.53633	sodium ion transport	P	6803_e-20.bg	5	0.0022482	7120_e-20.bg	4	0.00119474
GO:0009065	0.97242	0.53633	glutamine family amino acid catabolism	P	6803_e-20.bg	5	0.0022482	7120_e-20.bg	4	0.00119474
GO:0016539	0.97242	0.53633	intein-mediated protein splicing	P	6803_e-20.bg	5	0.0022482	7120_e-20.bg	4	0.00119474
GO:0030908	0.97242	0.53633	protein splicing	P	6803_e-20.bg	5	0.0022482	7120_e-20.bg	4	0.00119474
GO:0006771	0.97242	0.55219	riboflavin metabolism	P	6803_e-20.bg	4	0.00179856	7120_e-20.bg	10	0.00298686
GO:0009231	0.97242	0.55219	riboflavin biosynthesis	P	6803_e-20.bg	4	0.00179856	7120_e-20.bg	10	0.00298686
GO:0042726	0.97242	0.55219	riboflavin and derivative metabolism	P	6803_e-20.bg	4	0.00179856	7120_e-20.bg	10	0.00298686
GO:0042727	0.97242	0.55219	riboflavin and derivative biosynthesis	P	6803_e-20.bg	4	0.00179856	7120_e-20.bg	10	0.00298686
GO:0044267	0.97242	0.55812	cellular protein metabolism	P	6803_e-20.bg	320	0.143885	7120_e-20.bg	502	0.14994
GO:0006553	0.97242	0.56909	lysine metabolism	P	6803_e-20.bg	8	0.00359712	7120_e-20.bg	8	0.00238949
GO:0006563	0.97242	0.56909	L-serine metabolism	P	6803_e-20.bg	8	0.00359712	7120_e-20.bg	8	0.00238949
GO:0006643	0.97242	0.56909	membrane lipid metabolism	P	6803_e-20.bg	8	0.00359712	7120_e-20.bg	8	0.00238949
GO:0006644	0.97242	0.56909	phospholipid metabolism	P	6803_e-20.bg	8	0.00359712	7120_e-20.bg	8	0.00238949
GO:0008654	0.97242	0.56909	phospholipid biosynthesis	P	6803_e-20.bg	8	0.00359712	7120_e-20.bg	8	0.00238949
GO:0009085	0.97242	0.56909	lysine biosynthesis	P	6803_e-20.bg	8	0.00359712	7120_e-20.bg	8	0.00238949
GO:0009432	0.97242	0.56909	SOS response	P	6803_e-20.bg	8	0.00359712	7120_e-20.bg	8	0.00238949
GO:0046467	0.97242	0.56909	membrane lipid biosynthesis	P	6803_e-20.bg	8	0.00359712	7120_e-20.bg	8	0.00238949
GO:0006996	0.97242	0.57946	organelle organization and biogenesis	P	6803_e-20.bg	13	0.00584532	7120_e-20.bg	25	0.00746714
GO:0000070	0.97242	0.58313	mitotic sister chromatid segregation	P	6803_e-20.bg	3	0.00134892	7120_e-20.bg	8	0.00238949
GO:0000087	0.97242	0.58313	M phase of mitotic cell cycle	P	6803_e-20.bg	3	0.00134892	7120_e-20.bg	8	0.00238949
GO:0000278	0.97242	0.58313	mitotic cell cycle	P	6803_e-20.bg	3	0.00134892	7120_e-20.bg	8	0.00238949
GO:0000279	0.97242	0.58313	M phase	P	6803_e-20.bg	3	0.00134892	7120_e-20.bg	8	0.00238949
GO:0000819	0.97242	0.58313	sister chromatid segregation	P	6803_e-20.bg	3	0.00134892	7120_e-20.bg	8	0.00238949
GO:0007067	0.97242	0.58313	mitosis	P	6803_e-20.bg	3	0.00134892	7120_e-20.bg	8	0.00238949
GO:0007076	0.97242	0.58313	mitotic chromosome condensation	P	6803_e-20.bg	3	0.00134892	7120_e-20.bg	8	0.00238949
GO:0030261	0.97242	0.58313	chromosome condensation	P	6803_e-20.bg	3	0.00134892	7120_e-20.bg	8	0.00238949
GO:0006171	0.97242	0.58558	cAMP biosynthesis	P	6803_e-20.bg	4	0.00179856	7120_e-20.bg	3	0.000896057
GO:0006353	0.97242	0.58558	transcription termination	P	6803_e-20.bg	4	0.00179856	7120_e-20.bg	3	0.000896057
GO:0006417	0.97242	0.58558	regulation of protein biosynthesis	P	6803_e-20.bg	4	0.00179856	7120_e-20.bg	3	0.000896057
GO:0006445	0.97242	0.58558	regulation of translation	P	6803_e-20.bg	4	0.00179856	7120_e-20.bg	3	0.000896057
GO:0006527	0.97242	0.58558	arginine catabolism	P	6803_e-20.bg	4	0.00179856	7120_e-20.bg	3	0.000896057
GO:0006537	0.97242	0.58558	glutamate biosynthesis	P	6803_e-20.bg	4	0.00179856	7120_e-20.bg	3	0.000896057
GO:0006549	0.97242	0.58558	isoleucine metabolism	P	6803_e-20.bg	4	0.00179856	7120_e-20.bg	3	0.000896057
GO:0006573	0.97242	0.58558	valine metabolism	P	6803_e-20.bg	4	0.00179856	7120_e-20.bg	3	0.000896057
GO:0009086	0.97242	0.58558	methionine biosynthesis	P	6803_e-20.bg	4	0.00179856	7120_e-20.bg	3	0.000896057
GO:0009097	0.97242	0.58558	isoleucine biosynthesis	P	6803_e-20.bg	4	0.00179856	7120_e-20.bg	3	0.000896057
GO:0009889	0.97242	0.58558	regulation of biosynthesis	P	6803_e-20.bg	4	0.00179856	7120_e-20.bg	3	0.000896057
GO:0031326	0.97242	0.58558	regulation of cellular biosynthesis	P	6803_e-20.bg	4	0.00179856	7120_e-20.bg	3	0.000896057
GO:0044270	0.97242	0.58558	nitrogen compound catabolism	P	6803_e-20.bg	4	0.00179856	7120_e-20.bg	3	0.000896057
GO:0046058	0.97242	0.58558	cAMP metabolism	P	6803_e-20.bg	4	0.00179856	7120_e-20.bg	3	0.000896057
GO:0051246	0.97242	0.58558	regulation of protein metabolism	P	6803_e-20.bg	4	0.00179856	7120_e-20.bg	3	0.000896057
GO:0006508	0.97242	0.60479	proteolysis and peptidolysis	P	6803_e-20.bg	68	0.0305755	7120_e-20.bg	112	0.0334528
GO:0044257	0.97242	0.60479	cellular protein catabolism	P	6803_e-20.bg	68	0.0305755	7120_e-20.bg	112	0.0334528
GO:0051276	0.97242	0.6111	chromosome organization and biogenesis	P	6803_e-20.bg	6	0.00269784	7120_e-20.bg	13	0.00388292
GO:0009581	0.97242	0.61253	detection of external stimulus	P	6803_e-20.bg	30	0.0134892	7120_e-20.bg	52	0.0155317
GO:0008150	0.97242	0.61545	biological_process	P	6803_e-20.bg	1738	0.781475	7120_e-20.bg	2596	0.775388
GO:0017038	0.97242	0.61655	protein import	P	6803_e-20.bg	2	0.000899281	7120_e-20.bg	6	0.00179211
GO:0009142	0.97242	0.61767	nucleoside triphosphate biosynthesis	P	6803_e-20.bg	10	0.0044964	7120_e-20.bg	11	0.00328554
GO:0015977	0.97242	0.61822	carbon utilization by fixation of carbon dioxide	P	6803_e-20.bg	7	0.00314748	7120_e-20.bg	7	0.0020908
GO:0019363	0.97242	0.61822	pyridine nucleotide biosynthesis	P	6803_e-20.bg	7	0.00314748	7120_e-20.bg	7	0.0020908
GO:0019856	0.97242	0.61822	pyrimidine base biosynthesis	P	6803_e-20.bg	7	0.00314748	7120_e-20.bg	7	0.0020908
GO:0006629	0.97242	0.62255	lipid metabolism	P	6803_e-20.bg	69	0.0310252	7120_e-20.bg	95	0.0283751
GO:0019538	0.97242	0.62351	protein metabolism	P	6803_e-20.bg	324	0.145683	7120_e-20.bg	505	0.150836
GO:0030163	0.97242	0.62858	protein catabolism	P	6803_e-20.bg	69	0.0310252	7120_e-20.bg	113	0.0337515
GO:0006013	0.97242	0.64498	mannose metabolism	P	6803_e-20.bg	3	0.00134892	7120_e-20.bg	2	0.000597372
GO:0006072	0.97242	0.64498	glycerol-3-phosphate metabolism	P	6803_e-20.bg	3	0.00134892	7120_e-20.bg	2	0.000597372
GO:0006100	0.97242	0.64498	tricarboxylic acid cycle intermediate metabolism	P	6803_e-20.bg	3	0.00134892	7120_e-20.bg	2	0.000597372
GO:0006750	0.97242	0.64498	glutathione biosynthesis	P	6803_e-20.bg	3	0.00134892	7120_e-20.bg	2	0.000597372
GO:0006821	0.97242	0.64498	chloride transport	P	6803_e-20.bg	3	0.00134892	7120_e-20.bg	2	0.000597372
GO:0007200	0.97242	0.64498	G-protein signaling, coupled to IP3 second messenger (phospholipase C activating)	P	6803_e-20.bg	3	0.00134892	7120_e-20.bg	2	0.000597372
GO:0007205	0.97242	0.64498	protein kinase C activation	P	6803_e-20.bg	3	0.00134892	7120_e-20.bg	2	0.000597372
GO:0009166	0.97242	0.64498	nucleotide catabolism	P	6803_e-20.bg	3	0.00134892	7120_e-20.bg	2	0.000597372
GO:0010109	0.97242	0.64498	regulation of photosynthesis	P	6803_e-20.bg	3	0.00134892	7120_e-20.bg	2	0.000597372
GO:0019877	0.97242	0.64498	diaminopimelate biosynthesis	P	6803_e-20.bg	3	0.00134892	7120_e-20.bg	2	0.000597372
GO:0019932	0.97242	0.64498	second-messenger-mediated signaling	P	6803_e-20.bg	3	0.00134892	7120_e-20.bg	2	0.000597372
GO:0030243	0.97242	0.64498	cellulose metabolism	P	6803_e-20.bg	3	0.00134892	7120_e-20.bg	2	0.000597372
GO:0042548	0.97242	0.64498	regulation of photosynthesis, light reaction	P	6803_e-20.bg	3	0.00134892	7120_e-20.bg	2	0.000597372
GO:0042549	0.97242	0.64498	photosystem II stabilization	P	6803_e-20.bg	3	0.00134892	7120_e-20.bg	2	0.000597372
GO:0046039	0.97242	0.64498	GTP metabolism	P	6803_e-20.bg	3	0.00134892	7120_e-20.bg	2	0.000597372
GO:0048015	0.97242	0.64498	phosphoinositide-mediated signaling	P	6803_e-20.bg	3	0.00134892	7120_e-20.bg	2	0.000597372
GO:0050896	0.97242	0.64701	response to stimulus	P	6803_e-20.bg	139	0.0625	7120_e-20.bg	198	0.0591398
GO:0005984	0.97242	0.65064	disaccharide metabolism	P	6803_e-20.bg	2	0.000899281	7120_e-20.bg	3	0.000896057
GO:0006420	0.97242	0.65064	arginyl-tRNA aminoacylation	P	6803_e-20.bg	2	0.000899281	7120_e-20.bg	3	0.000896057
GO:0006606	0.97242	0.65064	protein-nucleus import	P	6803_e-20.bg	1	0.00044964	7120_e-20.bg	4	0.00119474
GO:0006787	0.97242	0.65064	porphyrin catabolism	P	6803_e-20.bg	2	0.000899281	7120_e-20.bg	3	0.000896057
GO:0006913	0.97242	0.65064	nucleocytoplasmic transport	P	6803_e-20.bg	1	0.00044964	7120_e-20.bg	4	0.00119474
GO:0009292	0.97242	0.65064	genetic transfer	P	6803_e-20.bg	2	0.000899281	7120_e-20.bg	3	0.000896057
GO:0009294	0.97242	0.65064	DNA mediated transformation	P	6803_e-20.bg	2	0.000899281	7120_e-20.bg	3	0.000896057
GO:0015774	0.97242	0.65064	polysaccharide transport	P	6803_e-20.bg	2	0.000899281	7120_e-20.bg	3	0.000896057
GO:0045045	0.97242	0.65064	secretory pathway	P	6803_e-20.bg	2	0.000899281	7120_e-20.bg	3	0.000896057
GO:0051169	0.97242	0.65064	nuclear transport	P	6803_e-20.bg	1	0.00044964	7120_e-20.bg	4	0.00119474
GO:0051170	0.97242	0.65064	nuclear import	P	6803_e-20.bg	1	0.00044964	7120_e-20.bg	4	0.00119474
GO:0006261	0.97242	0.65233	DNA-dependent DNA replication	P	6803_e-20.bg	12	0.00539568	7120_e-20.bg	14	0.0041816
GO:0000027	0.97242	0.66664	ribosomal large subunit assembly and maintenance	P	6803_e-20.bg	1	0.00044964	7120_e-20.bg	1	0.000298686
GO:0000154	0.97242	0.66664	rRNA modification	P	6803_e-20.bg	1	0.00044964	7120_e-20.bg	1	0.000298686
GO:0000918	0.97242	0.66664	selection of site for barrier septum formation	P	6803_e-20.bg	1	0.00044964	7120_e-20.bg	1	0.000298686
GO:0001682	0.97242	0.66664	tRNA 5'-leader removal	P	6803_e-20.bg	1	0.00044964	7120_e-20.bg	1	0.000298686
GO:0001897	0.97242	0.66664	cytolysis of host cells	P	6803_e-20.bg	1	0.00044964	7120_e-20.bg	1	0.000298686
GO:0001906	0.97242	0.66664	cell killing	P	6803_e-20.bg	1	0.00044964	7120_e-20.bg	1	0.000298686
GO:0001907	0.97242	0.66664	killing of host cells	P	6803_e-20.bg	1	0.00044964	7120_e-20.bg	1	0.000298686
GO:0005991	0.97242	0.66664	trehalose metabolism	P	6803_e-20.bg	1	0.00044964	7120_e-20.bg	1	0.000298686
GO:0006047	0.97242	0.66664	UDP-N-acetylglucosamine metabolism	P	6803_e-20.bg	1	0.00044964	7120_e-20.bg	1	0.000298686
GO:0006097	0.97242	0.66664	glyoxylate cycle	P	6803_e-20.bg	1	0.00044964	7120_e-20.bg	1	0.000298686
GO:0006113	0.97242	0.66664	fermentation	P	6803_e-20.bg	1	0.00044964	7120_e-20.bg	1	0.000298686
GO:0006114	0.97242	0.66664	glycerol biosynthesis	P	6803_e-20.bg	1	0.00044964	7120_e-20.bg	1	0.000298686
GO:0006168	0.97242	0.66664	adenine salvage	P	6803_e-20.bg	1	0.00044964	7120_e-20.bg	1	0.000298686
GO:0006177	0.97242	0.66664	GMP biosynthesis	P	6803_e-20.bg	1	0.00044964	7120_e-20.bg	1	0.000298686
GO:0006182	0.97242	0.66664	cGMP biosynthesis	P	6803_e-20.bg	0	0	7120_e-20.bg	2	0.000597372
GO:0006213	0.97242	0.66664	pyrimidine nucleoside metabolism	P	6803_e-20.bg	1	0.00044964	7120_e-20.bg	1	0.000298686
GO:0006223	0.97242	0.66664	uracil salvage	P	6803_e-20.bg	1	0.00044964	7120_e-20.bg	1	0.000298686
GO:0006233	0.97242	0.66664	dTDP biosynthesis	P	6803_e-20.bg	1	0.00044964	7120_e-20.bg	1	0.000298686
GO:0006235	0.97242	0.66664	dTTP biosynthesis	P	6803_e-20.bg	1	0.00044964	7120_e-20.bg	1	0.000298686
GO:0006275	0.97242	0.66664	regulation of DNA replication	P	6803_e-20.bg	1	0.00044964	7120_e-20.bg	1	0.000298686
GO:0006308	0.97242	0.66664	DNA catabolism	P	6803_e-20.bg	0	0	7120_e-20.bg	2	0.000597372
GO:0006314	0.97242	0.66664	intron homing	P	6803_e-20.bg	0	0	7120_e-20.bg	2	0.000597372
GO:0006397	0.97242	0.66664	mRNA processing	P	6803_e-20.bg	1	0.00044964	7120_e-20.bg	1	0.000298686
GO:0006419	0.97242	0.66664	alanyl-tRNA aminoacylation	P	6803_e-20.bg	1	0.00044964	7120_e-20.bg	1	0.000298686
GO:0006421	0.97242	0.66664	asparaginyl-tRNA aminoacylation	P	6803_e-20.bg	1	0.00044964	7120_e-20.bg	1	0.000298686
GO:0006423	0.97242	0.66664	cysteinyl-tRNA aminoacylation	P	6803_e-20.bg	1	0.00044964	7120_e-20.bg	1	0.000298686
GO:0006424	0.97242	0.66664	glutamyl-tRNA aminoacylation	P	6803_e-20.bg	1	0.00044964	7120_e-20.bg	1	0.000298686
GO:0006428	0.97242	0.66664	isoleucyl-tRNA aminoacylation	P	6803_e-20.bg	1	0.00044964	7120_e-20.bg	1	0.000298686
GO:0006429	0.97242	0.66664	leucyl-tRNA aminoacylation	P	6803_e-20.bg	1	0.00044964	7120_e-20.bg	1	0.000298686
GO:0006430	0.97242	0.66664	lysyl-tRNA aminoacylation	P	6803_e-20.bg	1	0.00044964	7120_e-20.bg	1	0.000298686
GO:0006431	0.97242	0.66664	methionyl-tRNA aminoacylation	P	6803_e-20.bg	1	0.00044964	7120_e-20.bg	1	0.000298686
GO:0006433	0.97242	0.66664	prolyl-tRNA aminoacylation	P	6803_e-20.bg	1	0.00044964	7120_e-20.bg	1	0.000298686
GO:0006434	0.97242	0.66664	seryl-tRNA aminoacylation	P	6803_e-20.bg	1	0.00044964	7120_e-20.bg	1	0.000298686
GO:0006436	0.97242	0.66664	tryptophanyl-tRNA aminoacylation	P	6803_e-20.bg	1	0.00044964	7120_e-20.bg	1	0.000298686
GO:0006437	0.97242	0.66664	tyrosyl-tRNA aminoacylation	P	6803_e-20.bg	1	0.00044964	7120_e-20.bg	1	0.000298686
GO:0006438	0.97242	0.66664	valyl-tRNA aminoacylation	P	6803_e-20.bg	1	0.00044964	7120_e-20.bg	1	0.000298686
GO:0006449	0.97242	0.66664	regulation of translational termination	P	6803_e-20.bg	1	0.00044964	7120_e-20.bg	1	0.000298686
GO:0006450	0.97242	0.66664	regulation of translational fidelity	P	6803_e-20.bg	1	0.00044964	7120_e-20.bg	1	0.000298686
GO:0006465	0.97242	0.66664	signal peptide processing	P	6803_e-20.bg	1	0.00044964	7120_e-20.bg	1	0.000298686
GO:0006473	0.97242	0.66664	protein amino acid acetylation	P	6803_e-20.bg	1	0.00044964	7120_e-20.bg	1	0.000298686
GO:0006474	0.97242	0.66664	N-terminal protein amino acid acetylation	P	6803_e-20.bg	1	0.00044964	7120_e-20.bg	1	0.000298686
GO:0006510	0.97242	0.66664	ATP-dependent proteolysis	P	6803_e-20.bg	1	0.00044964	7120_e-20.bg	1	0.000298686
GO:0006516	0.97242	0.66664	glycoprotein catabolism	P	6803_e-20.bg	1	0.00044964	7120_e-20.bg	1	0.000298686
GO:0006518	0.97242	0.66664	peptide metabolism	P	6803_e-20.bg	1	0.00044964	7120_e-20.bg	1	0.000298686
GO:0006523	0.97242	0.66664	alanine biosynthesis	P	6803_e-20.bg	1	0.00044964	7120_e-20.bg	1	0.000298686
GO:0006528	0.97242	0.66664	asparagine metabolism	P	6803_e-20.bg	1	0.00044964	7120_e-20.bg	1	0.000298686
GO:0006529	0.97242	0.66664	asparagine biosynthesis	P	6803_e-20.bg	1	0.00044964	7120_e-20.bg	1	0.000298686
GO:0006558	0.97242	0.66664	L-phenylalanine metabolism	P	6803_e-20.bg	1	0.00044964	7120_e-20.bg	1	0.000298686
GO:0006562	0.97242	0.66664	proline catabolism	P	6803_e-20.bg	1	0.00044964	7120_e-20.bg	1	0.000298686
GO:0006722	0.97242	0.66664	triterpenoid metabolism	P	6803_e-20.bg	1	0.00044964	7120_e-20.bg	1	0.000298686
GO:0006743	0.97242	0.66664	ubiquinone metabolism	P	6803_e-20.bg	1	0.00044964	7120_e-20.bg	1	0.000298686
GO:0006744	0.97242	0.66664	ubiquinone biosynthesis	P	6803_e-20.bg	1	0.00044964	7120_e-20.bg	1	0.000298686
GO:0006797	0.97242	0.66664	polyphosphate metabolism	P	6803_e-20.bg	1	0.00044964	7120_e-20.bg	1	0.000298686
GO:0006799	0.97242	0.66664	polyphosphate biosynthesis	P	6803_e-20.bg	1	0.00044964	7120_e-20.bg	1	0.000298686
GO:0008535	0.97242	0.66664	cytochrome c oxidase complex assembly	P	6803_e-20.bg	1	0.00044964	7120_e-20.bg	1	0.000298686
GO:0008655	0.97242	0.66664	pyrimidine salvage	P	6803_e-20.bg	1	0.00044964	7120_e-20.bg	1	0.000298686
GO:0009051	0.97242	0.66664	pentose-phosphate shunt, oxidative branch	P	6803_e-20.bg	1	0.00044964	7120_e-20.bg	1	0.000298686
GO:0009052	0.97242	0.66664	pentose-phosphate shunt, non-oxidative branch	P	6803_e-20.bg	1	0.00044964	7120_e-20.bg	1	0.000298686
GO:0009079	0.97242	0.66664	pyruvate family amino acid biosynthesis	P	6803_e-20.bg	1	0.00044964	7120_e-20.bg	1	0.000298686
GO:0009094	0.97242	0.66664	L-phenylalanine biosynthesis	P	6803_e-20.bg	1	0.00044964	7120_e-20.bg	1	0.000298686
GO:0009120	0.97242	0.66664	deoxyribonucleoside metabolism	P	6803_e-20.bg	1	0.00044964	7120_e-20.bg	1	0.000298686
GO:0009133	0.97242	0.66664	nucleoside diphosphate biosynthesis	P	6803_e-20.bg	1	0.00044964	7120_e-20.bg	1	0.000298686
GO:0009138	0.97242	0.66664	pyrimidine nucleoside diphosphate metabolism	P	6803_e-20.bg	1	0.00044964	7120_e-20.bg	1	0.000298686
GO:0009139	0.97242	0.66664	pyrimidine nucleoside diphosphate biosynthesis	P	6803_e-20.bg	1	0.00044964	7120_e-20.bg	1	0.000298686
GO:0009148	0.97242	0.66664	pyrimidine nucleoside triphosphate biosynthesis	P	6803_e-20.bg	1	0.00044964	7120_e-20.bg	1	0.000298686
GO:0009189	0.97242	0.66664	deoxyribonucleoside diphosphate biosynthesis	P	6803_e-20.bg	1	0.00044964	7120_e-20.bg	1	0.000298686
GO:0009196	0.97242	0.66664	pyrimidine deoxyribonucleoside diphosphate metabolism	P	6803_e-20.bg	1	0.00044964	7120_e-20.bg	1	0.000298686
GO:0009197	0.97242	0.66664	pyrimidine deoxyribonucleoside diphosphate biosynthesis	P	6803_e-20.bg	1	0.00044964	7120_e-20.bg	1	0.000298686
GO:0009200	0.97242	0.66664	deoxyribonucleoside triphosphate metabolism	P	6803_e-20.bg	1	0.00044964	7120_e-20.bg	1	0.000298686
GO:0009202	0.97242	0.66664	deoxyribonucleoside triphosphate biosynthesis	P	6803_e-20.bg	1	0.00044964	7120_e-20.bg	1	0.000298686
GO:0009211	0.97242	0.66664	pyrimidine deoxyribonucleoside triphosphate metabolism	P	6803_e-20.bg	1	0.00044964	7120_e-20.bg	1	0.000298686
GO:0009212	0.97242	0.66664	pyrimidine deoxyribonucleoside triphosphate biosynthesis	P	6803_e-20.bg	1	0.00044964	7120_e-20.bg	1	0.000298686
GO:0009237	0.97242	0.66664	siderophore metabolism	P	6803_e-20.bg	0	0	7120_e-20.bg	2	0.000597372
GO:0009240	0.97242	0.66664	isopentenyl diphosphate biosynthesis	P	6803_e-20.bg	1	0.00044964	7120_e-20.bg	1	0.000298686
GO:0009264	0.97242	0.66664	deoxyribonucleotide catabolism	P	6803_e-20.bg	1	0.00044964	7120_e-20.bg	1	0.000298686
GO:0009267	0.97242	0.66664	cellular response to starvation	P	6803_e-20.bg	1	0.00044964	7120_e-20.bg	1	0.000298686
GO:0009401	0.97242	0.66664	phosphoenolpyruvate-dependent sugar phosphotransferase system	P	6803_e-20.bg	1	0.00044964	7120_e-20.bg	1	0.000298686
GO:0009404	0.97242	0.66664	toxin metabolism	P	6803_e-20.bg	1	0.00044964	7120_e-20.bg	1	0.000298686
GO:0009439	0.97242	0.66664	cyanate metabolism	P	6803_e-20.bg	1	0.00044964	7120_e-20.bg	1	0.000298686
GO:0009725	0.97242	0.66664	response to hormone stimulus	P	6803_e-20.bg	1	0.00044964	7120_e-20.bg	1	0.000298686
GO:0009772	0.97242	0.66664	photosynthetic electron transport in photosystem II	P	6803_e-20.bg	1	0.00044964	7120_e-20.bg	1	0.000298686
GO:0009775	0.97242	0.66664	photosynthetic electron transport in cytochrome b6/f	P	6803_e-20.bg	1	0.00044964	7120_e-20.bg	1	0.000298686
GO:0009877	0.97242	0.66664	nodulation	P	6803_e-20.bg	1	0.00044964	7120_e-20.bg	1	0.000298686
GO:0009893	0.97242	0.66664	positive regulation of metabolism	P	6803_e-20.bg	1	0.00044964	7120_e-20.bg	1	0.000298686
GO:0009935	0.97242	0.66664	nutrient import	P	6803_e-20.bg	1	0.00044964	7120_e-20.bg	1	0.000298686
GO:0010024	0.97242	0.66664	phytochromobilin biosynthesis	P	6803_e-20.bg	1	0.00044964	7120_e-20.bg	1	0.000298686
GO:0015009	0.97242	0.66664	corrin metabolism	P	6803_e-20.bg	1	0.00044964	7120_e-20.bg	1	0.000298686
GO:0015684	0.97242	0.66664	ferrous iron transport	P	6803_e-20.bg	1	0.00044964	7120_e-20.bg	1	0.000298686
GO:0015689	0.97242	0.66664	molybdate ion transport	P	6803_e-20.bg	1	0.00044964	7120_e-20.bg	1	0.000298686
GO:0015694	0.97242	0.66664	mercury ion transport	P	6803_e-20.bg	1	0.00044964	7120_e-20.bg	1	0.000298686
GO:0015703	0.97242	0.66664	chromate transport	P	6803_e-20.bg	1	0.00044964	7120_e-20.bg	1	0.000298686
GO:0015791	0.97242	0.66664	polyol transport	P	6803_e-20.bg	1	0.00044964	7120_e-20.bg	1	0.000298686
GO:0015797	0.97242	0.66664	mannitol transport	P	6803_e-20.bg	1	0.00044964	7120_e-20.bg	1	0.000298686
GO:0015969	0.97242	0.66664	guanosine tetraphosphate metabolism	P	6803_e-20.bg	1	0.00044964	7120_e-20.bg	1	0.000298686
GO:0016036	0.97242	0.66664	cellular response to phosphate starvation	P	6803_e-20.bg	1	0.00044964	7120_e-20.bg	1	0.000298686
GO:0016042	0.97242	0.66664	lipid catabolism	P	6803_e-20.bg	1	0.00044964	7120_e-20.bg	1	0.000298686
GO:0016071	0.97242	0.66664	mRNA metabolism	P	6803_e-20.bg	1	0.00044964	7120_e-20.bg	1	0.000298686
GO:0016104	0.97242	0.66664	triterpenoid biosynthesis	P	6803_e-20.bg	1	0.00044964	7120_e-20.bg	1	0.000298686
GO:0016547	0.97242	0.66664	RNA editing	P	6803_e-20.bg	1	0.00044964	7120_e-20.bg	1	0.000298686
GO:0016549	0.97242	0.66664	tRNA editing	P	6803_e-20.bg	1	0.00044964	7120_e-20.bg	1	0.000298686
GO:0017001	0.97242	0.66664	antibiotic catabolism	P	6803_e-20.bg	1	0.00044964	7120_e-20.bg	1	0.000298686
GO:0018055	0.97242	0.66664	peptidyl-lysine lipoylation	P	6803_e-20.bg	1	0.00044964	7120_e-20.bg	1	0.000298686
GO:0018409	0.97242	0.66664	peptide or protein amino-terminal blocking	P	6803_e-20.bg	1	0.00044964	7120_e-20.bg	1	0.000298686
GO:0019288	0.97242	0.66664	mevalonate-independent isopentenyl diphosphate biosynthesis	P	6803_e-20.bg	1	0.00044964	7120_e-20.bg	1	0.000298686
GO:0019290	0.97242	0.66664	siderophore biosynthesis	P	6803_e-20.bg	0	0	7120_e-20.bg	2	0.000597372
GO:0019295	0.97242	0.66664	coenzyme M biosynthesis	P	6803_e-20.bg	1	0.00044964	7120_e-20.bg	1	0.000298686
GO:0019296	0.97242	0.66664	coenzyme M metabolism	P	6803_e-20.bg	1	0.00044964	7120_e-20.bg	1	0.000298686
GO:0019379	0.97242	0.66664	sulfate assimilation, phosphoadenylyl sulfate reduction by phosphoadenylyl-sulfate reductase (thioredoxin)	P	6803_e-20.bg	1	0.00044964	7120_e-20.bg	1	0.000298686
GO:0019430	0.97242	0.66664	removal of superoxide radicals	P	6803_e-20.bg	0	0	7120_e-20.bg	2	0.000597372
GO:0019546	0.97242	0.66664	arginine deiminase pathway	P	6803_e-20.bg	1	0.00044964	7120_e-20.bg	1	0.000298686
GO:0019563	0.97242	0.66664	glycerol catabolism	P	6803_e-20.bg	1	0.00044964	7120_e-20.bg	1	0.000298686
GO:0019742	0.97242	0.66664	pentacyclic triterpenoid metabolism	P	6803_e-20.bg	1	0.00044964	7120_e-20.bg	1	0.000298686
GO:0019744	0.97242	0.66664	hopanoid metabolism	P	6803_e-20.bg	1	0.00044964	7120_e-20.bg	1	0.000298686
GO:0019745	0.97242	0.66664	pentacyclic triterpenoid biosynthesis	P	6803_e-20.bg	1	0.00044964	7120_e-20.bg	1	0.000298686
GO:0019746	0.97242	0.66664	hopanoid biosynthesis	P	6803_e-20.bg	1	0.00044964	7120_e-20.bg	1	0.000298686
GO:0019836	0.97242	0.66664	hemolysis	P	6803_e-20.bg	1	0.00044964	7120_e-20.bg	1	0.000298686
GO:0019860	0.97242	0.66664	uracil metabolism	P	6803_e-20.bg	1	0.00044964	7120_e-20.bg	1	0.000298686
GO:0030154	0.97242	0.66664	cell differentiation	P	6803_e-20.bg	0	0	7120_e-20.bg	2	0.000597372
GO:0030420	0.97242	0.66664	establishment of competence for transformation	P	6803_e-20.bg	1	0.00044964	7120_e-20.bg	1	0.000298686
GO:0031325	0.97242	0.66664	positive regulation of cellular metabolism	P	6803_e-20.bg	1	0.00044964	7120_e-20.bg	1	0.000298686
GO:0031365	0.97242	0.66664	N-terminal protein amino acid modification	P	6803_e-20.bg	1	0.00044964	7120_e-20.bg	1	0.000298686
GO:0042255	0.97242	0.66664	ribosome assembly	P	6803_e-20.bg	1	0.00044964	7120_e-20.bg	1	0.000298686
GO:0042257	0.97242	0.66664	ribosomal subunit assembly	P	6803_e-20.bg	1	0.00044964	7120_e-20.bg	1	0.000298686
GO:0042594	0.97242	0.66664	response to starvation	P	6803_e-20.bg	1	0.00044964	7120_e-20.bg	1	0.000298686
GO:0043096	0.97242	0.66664	purine base salvage	P	6803_e-20.bg	1	0.00044964	7120_e-20.bg	1	0.000298686
GO:0043100	0.97242	0.66664	pyrimidine base salvage	P	6803_e-20.bg	1	0.00044964	7120_e-20.bg	1	0.000298686
GO:0043119	0.97242	0.66664	positive regulation of physiological process	P	6803_e-20.bg	1	0.00044964	7120_e-20.bg	1	0.000298686
GO:0044003	0.97242	0.66664	modification of host morphology or physiology	P	6803_e-20.bg	1	0.00044964	7120_e-20.bg	1	0.000298686
GO:0044004	0.97242	0.66664	disruption of host cells	P	6803_e-20.bg	1	0.00044964	7120_e-20.bg	1	0.000298686
GO:0045892	0.97242	0.66664	negative regulation of transcription, DNA-dependent	P	6803_e-20.bg	1	0.00044964	7120_e-20.bg	1	0.000298686
GO:0045935	0.97242	0.66664	positive regulation of nucleobase, nucleoside, nucleotide and nucleic acid metabolism	P	6803_e-20.bg	1	0.00044964	7120_e-20.bg	1	0.000298686
GO:0045941	0.97242	0.66664	positive regulation of transcription	P	6803_e-20.bg	1	0.00044964	7120_e-20.bg	1	0.000298686
GO:0046037	0.97242	0.66664	GMP metabolism	P	6803_e-20.bg	1	0.00044964	7120_e-20.bg	1	0.000298686
GO:0046068	0.97242	0.66664	cGMP metabolism	P	6803_e-20.bg	0	0	7120_e-20.bg	2	0.000597372
GO:0046072	0.97242	0.66664	dTDP metabolism	P	6803_e-20.bg	1	0.00044964	7120_e-20.bg	1	0.000298686
GO:0046075	0.97242	0.66664	dTTP metabolism	P	6803_e-20.bg	1	0.00044964	7120_e-20.bg	1	0.000298686
GO:0046083	0.97242	0.66664	adenine metabolism	P	6803_e-20.bg	1	0.00044964	7120_e-20.bg	1	0.000298686
GO:0046125	0.97242	0.66664	pyrimidine deoxyribonucleoside metabolism	P	6803_e-20.bg	1	0.00044964	7120_e-20.bg	1	0.000298686
GO:0046140	0.97242	0.66664	corrin biosynthesis	P	6803_e-20.bg	1	0.00044964	7120_e-20.bg	1	0.000298686
GO:0046167	0.97242	0.66664	glycerol-3-phosphate biosynthesis	P	6803_e-20.bg	1	0.00044964	7120_e-20.bg	1	0.000298686
GO:0046168	0.97242	0.66664	glycerol-3-phosphate catabolism	P	6803_e-20.bg	1	0.00044964	7120_e-20.bg	1	0.000298686
GO:0046173	0.97242	0.66664	polyol biosynthesis	P	6803_e-20.bg	1	0.00044964	7120_e-20.bg	1	0.000298686
GO:0046174	0.97242	0.66664	polyol catabolism	P	6803_e-20.bg	1	0.00044964	7120_e-20.bg	1	0.000298686
GO:0046487	0.97242	0.66664	glyoxylate metabolism	P	6803_e-20.bg	1	0.00044964	7120_e-20.bg	1	0.000298686
GO:0046490	0.97242	0.66664	isopentenyl diphosphate metabolism	P	6803_e-20.bg	1	0.00044964	7120_e-20.bg	1	0.000298686
GO:0046689	0.97242	0.66664	response to mercury ion	P	6803_e-20.bg	1	0.00044964	7120_e-20.bg	1	0.000298686
GO:0048518	0.97242	0.66664	positive regulation of biological process	P	6803_e-20.bg	1	0.00044964	7120_e-20.bg	1	0.000298686
GO:0048522	0.97242	0.66664	positive regulation of cellular process	P	6803_e-20.bg	1	0.00044964	7120_e-20.bg	1	0.000298686
GO:0050787	0.97242	0.66664	detoxification of mercury ion	P	6803_e-20.bg	1	0.00044964	7120_e-20.bg	1	0.000298686
GO:0050821	0.97242	0.66664	protein stabilization	P	6803_e-20.bg	1	0.00044964	7120_e-20.bg	1	0.000298686
GO:0051052	0.97242	0.66664	regulation of DNA metabolism	P	6803_e-20.bg	1	0.00044964	7120_e-20.bg	1	0.000298686
GO:0051202	0.97242	0.66664	phytochromobilin metabolism	P	6803_e-20.bg	1	0.00044964	7120_e-20.bg	1	0.000298686
GO:0051205	0.97242	0.66664	protein insertion into membrane	P	6803_e-20.bg	1	0.00044964	7120_e-20.bg	1	0.000298686
GO:0051242	0.97242	0.66664	positive regulation of cellular physiological process	P	6803_e-20.bg	1	0.00044964	7120_e-20.bg	1	0.000298686
GO:0051258	0.97242	0.66664	protein polymerization	P	6803_e-20.bg	1	0.00044964	7120_e-20.bg	1	0.000298686
GO:0051277	0.97242	0.66664	chromosome organization and biogenesis (sensu Bacteria)	P	6803_e-20.bg	1	0.00044964	7120_e-20.bg	1	0.000298686
GO:0009060	0.97242	0.66718	aerobic respiration	P	6803_e-20.bg	9	0.00404676	7120_e-20.bg	10	0.00298686
GO:0009145	0.97242	0.66718	purine nucleoside triphosphate biosynthesis	P	6803_e-20.bg	9	0.00404676	7120_e-20.bg	10	0.00298686
GO:0009201	0.97242	0.66718	ribonucleoside triphosphate biosynthesis	P	6803_e-20.bg	9	0.00404676	7120_e-20.bg	10	0.00298686
GO:0009206	0.97242	0.66718	purine ribonucleoside triphosphate biosynthesis	P	6803_e-20.bg	9	0.00404676	7120_e-20.bg	10	0.00298686
GO:0045333	0.97242	0.66718	cellular respiration	P	6803_e-20.bg	9	0.00404676	7120_e-20.bg	10	0.00298686
GO:0006633	0.97242	0.67256	fatty acid biosynthesis	P	6803_e-20.bg	18	0.00809353	7120_e-20.bg	32	0.00955795
GO:0009306	0.97242	0.67256	protein secretion	P	6803_e-20.bg	18	0.00809353	7120_e-20.bg	32	0.00955795
GO:0009435	0.97242	0.67509	NAD biosynthesis	P	6803_e-20.bg	6	0.00269784	7120_e-20.bg	6	0.00179211
GO:0019674	0.97242	0.67509	NAD metabolism	P	6803_e-20.bg	6	0.00269784	7120_e-20.bg	6	0.00179211
GO:0019685	0.97242	0.67509	photosynthesis, dark reaction	P	6803_e-20.bg	6	0.00269784	7120_e-20.bg	6	0.00179211
GO:0042375	0.97242	0.67509	quinone cofactor metabolism	P	6803_e-20.bg	6	0.00269784	7120_e-20.bg	6	0.00179211
GO:0045426	0.97242	0.67509	quinone cofactor biosynthesis	P	6803_e-20.bg	6	0.00269784	7120_e-20.bg	6	0.00179211
GO:0006576	0.97242	0.6786	biogenic amine metabolism	P	6803_e-20.bg	14	0.00629496	7120_e-20.bg	17	0.00507766
GO:0006813	0.97242	0.6786	potassium ion transport	P	6803_e-20.bg	14	0.00629496	7120_e-20.bg	17	0.00507766
GO:0046903	0.97242	0.68772	secretion	P	6803_e-20.bg	20	0.00899281	7120_e-20.bg	35	0.010454
GO:0043285	0.97242	0.70059	biopolymer catabolism	P	6803_e-20.bg	72	0.0323741	7120_e-20.bg	116	0.0346476
GO:0044255	0.97242	0.71099	cellular lipid metabolism	P	6803_e-20.bg	65	0.0292266	7120_e-20.bg	91	0.0271804
GO:0006720	0.97242	0.71631	isoprenoid metabolism	P	6803_e-20.bg	18	0.00809353	7120_e-20.bg	23	0.00686977
GO:0008299	0.97242	0.71631	isoprenoid biosynthesis	P	6803_e-20.bg	18	0.00809353	7120_e-20.bg	23	0.00686977
GO:0000004	0.97242	0.72122	biological process unknown	P	6803_e-20.bg	1	0.00044964	7120_e-20.bg	2	0.000597372
GO:0000074	0.97242	0.72122	regulation of cell cycle	P	6803_e-20.bg	1	0.00044964	7120_e-20.bg	2	0.000597372
GO:0005985	0.97242	0.72122	sucrose metabolism	P	6803_e-20.bg	1	0.00044964	7120_e-20.bg	2	0.000597372
GO:0006014	0.97242	0.72122	D-ribose metabolism	P	6803_e-20.bg	1	0.00044964	7120_e-20.bg	2	0.000597372
GO:0006041	0.97242	0.72122	glucosamine metabolism	P	6803_e-20.bg	1	0.00044964	7120_e-20.bg	2	0.000597372
GO:0006044	0.97242	0.72122	N-acetylglucosamine metabolism	P	6803_e-20.bg	1	0.00044964	7120_e-20.bg	2	0.000597372
GO:0006081	0.97242	0.72122	aldehyde metabolism	P	6803_e-20.bg	2	0.000899281	7120_e-20.bg	1	0.000298686
GO:0006270	0.97242	0.72122	DNA replication initiation	P	6803_e-20.bg	2	0.000899281	7120_e-20.bg	1	0.000298686
GO:0006401	0.97242	0.72122	RNA catabolism	P	6803_e-20.bg	2	0.000899281	7120_e-20.bg	1	0.000298686
GO:0006435	0.97242	0.72122	threonyl-tRNA aminoacylation	P	6803_e-20.bg	1	0.00044964	7120_e-20.bg	2	0.000597372
GO:0006570	0.97242	0.72122	tyrosine metabolism	P	6803_e-20.bg	1	0.00044964	7120_e-20.bg	2	0.000597372
GO:0006571	0.97242	0.72122	tyrosine biosynthesis	P	6803_e-20.bg	1	0.00044964	7120_e-20.bg	2	0.000597372
GO:0006825	0.97242	0.72122	copper ion transport	P	6803_e-20.bg	2	0.000899281	7120_e-20.bg	1	0.000298686
GO:0009095	0.97242	0.72122	aromatic amino acid family biosynthesis, prephenate pathway	P	6803_e-20.bg	1	0.00044964	7120_e-20.bg	2	0.000597372
GO:0009132	0.97242	0.72122	nucleoside diphosphate metabolism	P	6803_e-20.bg	2	0.000899281	7120_e-20.bg	1	0.000298686
GO:0009186	0.97242	0.72122	deoxyribonucleoside diphosphate metabolism	P	6803_e-20.bg	2	0.000899281	7120_e-20.bg	1	0.000298686
GO:0009219	0.97242	0.72122	pyrimidine deoxyribonucleotide metabolism	P	6803_e-20.bg	2	0.000899281	7120_e-20.bg	1	0.000298686
GO:0009221	0.97242	0.72122	pyrimidine deoxyribonucleotide biosynthesis	P	6803_e-20.bg	2	0.000899281	7120_e-20.bg	1	0.000298686
GO:0009254	0.97242	0.72122	peptidoglycan turnover	P	6803_e-20.bg	1	0.00044964	7120_e-20.bg	2	0.000597372
GO:0009263	0.97242	0.72122	deoxyribonucleotide biosynthesis	P	6803_e-20.bg	2	0.000899281	7120_e-20.bg	1	0.000298686
GO:0009311	0.97242	0.72122	oligosaccharide metabolism	P	6803_e-20.bg	2	0.000899281	7120_e-20.bg	1	0.000298686
GO:0009312	0.97242	0.72122	oligosaccharide biosynthesis	P	6803_e-20.bg	2	0.000899281	7120_e-20.bg	1	0.000298686
GO:0009423	0.97242	0.72122	chorismate biosynthesis	P	6803_e-20.bg	1	0.00044964	7120_e-20.bg	2	0.000597372
GO:0010038	0.97242	0.72122	response to metal ion	P	6803_e-20.bg	2	0.000899281	7120_e-20.bg	1	0.000298686
GO:0015693	0.97242	0.72122	magnesium ion transport	P	6803_e-20.bg	2	0.000899281	7120_e-20.bg	1	0.000298686
GO:0015893	0.97242	0.72122	drug transport	P	6803_e-20.bg	2	0.000899281	7120_e-20.bg	1	0.000298686
GO:0016044	0.97242	0.72122	membrane organization and biogenesis	P	6803_e-20.bg	1	0.00044964	7120_e-20.bg	2	0.000597372
GO:0016119	0.97242	0.72122	carotene metabolism	P	6803_e-20.bg	1	0.00044964	7120_e-20.bg	2	0.000597372
GO:0018205	0.97242	0.72122	peptidyl-lysine modification	P	6803_e-20.bg	1	0.00044964	7120_e-20.bg	2	0.000597372
GO:0019520	0.97242	0.72122	aldonic acid metabolism	P	6803_e-20.bg	2	0.000899281	7120_e-20.bg	1	0.000298686
GO:0019521	0.97242	0.72122	D-gluconate metabolism	P	6803_e-20.bg	2	0.000899281	7120_e-20.bg	1	0.000298686
GO:0030258	0.97242	0.72122	lipid modification	P	6803_e-20.bg	1	0.00044964	7120_e-20.bg	2	0.000597372
GO:0030259	0.97242	0.72122	lipid glycosylation	P	6803_e-20.bg	1	0.00044964	7120_e-20.bg	2	0.000597372
GO:0046417	0.97242	0.72122	chorismate metabolism	P	6803_e-20.bg	1	0.00044964	7120_e-20.bg	2	0.000597372
GO:0046653	0.97242	0.72122	tetrahydrofolate metabolism	P	6803_e-20.bg	1	0.00044964	7120_e-20.bg	2	0.000597372
GO:0046654	0.97242	0.72122	tetrahydrofolate biosynthesis	P	6803_e-20.bg	1	0.00044964	7120_e-20.bg	2	0.000597372
GO:0006073	0.97242	0.72299	glucan metabolism	P	6803_e-20.bg	8	0.00359712	7120_e-20.bg	9	0.00268817
GO:0006099	0.97242	0.72299	tricarboxylic acid cycle	P	6803_e-20.bg	8	0.00359712	7120_e-20.bg	9	0.00268817
GO:0006206	0.97242	0.72299	pyrimidine base metabolism	P	6803_e-20.bg	8	0.00359712	7120_e-20.bg	9	0.00268817
GO:0009109	0.97242	0.72299	coenzyme catabolism	P	6803_e-20.bg	8	0.00359712	7120_e-20.bg	9	0.00268817
GO:0016089	0.97242	0.72299	aromatic amino acid family biosynthesis, shikimate pathway	P	6803_e-20.bg	8	0.00359712	7120_e-20.bg	9	0.00268817
GO:0046356	0.97242	0.72299	acetyl-CoA catabolism	P	6803_e-20.bg	8	0.00359712	7120_e-20.bg	9	0.00268817
GO:0006873	0.97242	0.72463	cell ion homeostasis	P	6803_e-20.bg	9	0.00404676	7120_e-20.bg	17	0.00507766
GO:0007155	0.97242	0.72463	cell adhesion	P	6803_e-20.bg	9	0.00404676	7120_e-20.bg	17	0.00507766
GO:0030003	0.97242	0.72463	cation homeostasis	P	6803_e-20.bg	9	0.00404676	7120_e-20.bg	17	0.00507766
GO:0050801	0.97242	0.72463	ion homeostasis	P	6803_e-20.bg	9	0.00404676	7120_e-20.bg	17	0.00507766
GO:0007047	0.97242	0.73044	cell wall organization and biogenesis	P	6803_e-20.bg	20	0.00899281	7120_e-20.bg	26	0.00776583
GO:0009073	0.97242	0.73044	aromatic amino acid family biosynthesis	P	6803_e-20.bg	20	0.00899281	7120_e-20.bg	26	0.00776583
GO:0045229	0.97242	0.73044	external encapsulating structure organization and biogenesis	P	6803_e-20.bg	20	0.00899281	7120_e-20.bg	26	0.00776583
GO:0007582	0.97242	0.73726	physiological process	P	6803_e-20.bg	1712	0.769784	7120_e-20.bg	2563	0.765532
GO:0044265	0.97242	0.7388	cellular macromolecule catabolism	P	6803_e-20.bg	102	0.0458633	7120_e-20.bg	146	0.0436081
GO:0006885	0.97242	0.74142	regulation of pH	P	6803_e-20.bg	6	0.00269784	7120_e-20.bg	12	0.00358423
GO:0016999	0.97242	0.74142	antibiotic metabolism	P	6803_e-20.bg	6	0.00269784	7120_e-20.bg	12	0.00358423
GO:0017144	0.97242	0.74142	drug metabolism	P	6803_e-20.bg	6	0.00269784	7120_e-20.bg	12	0.00358423
GO:0030004	0.97242	0.74142	monovalent inorganic cation homeostasis	P	6803_e-20.bg	6	0.00269784	7120_e-20.bg	12	0.00358423
GO:0030641	0.97242	0.74142	hydrogen ion homeostasis	P	6803_e-20.bg	6	0.00269784	7120_e-20.bg	12	0.00358423
GO:0006544	0.97242	0.74237	glycine metabolism	P	6803_e-20.bg	5	0.0022482	7120_e-20.bg	5	0.00149343
GO:0006775	0.97242	0.74237	fat-soluble vitamin metabolism	P	6803_e-20.bg	5	0.0022482	7120_e-20.bg	5	0.00149343
GO:0006800	0.97242	0.74237	oxygen and reactive oxygen species metabolism	P	6803_e-20.bg	5	0.0022482	7120_e-20.bg	5	0.00149343
GO:0009089	0.97242	0.74237	lysine biosynthesis via diaminopimelate	P	6803_e-20.bg	5	0.0022482	7120_e-20.bg	5	0.00149343
GO:0009119	0.97242	0.74237	ribonucleoside metabolism	P	6803_e-20.bg	5	0.0022482	7120_e-20.bg	5	0.00149343
GO:0009233	0.97242	0.74237	menaquinone metabolism	P	6803_e-20.bg	5	0.0022482	7120_e-20.bg	5	0.00149343
GO:0009234	0.97242	0.74237	menaquinone biosynthesis	P	6803_e-20.bg	5	0.0022482	7120_e-20.bg	5	0.00149343
GO:0009245	0.97242	0.74237	lipid A biosynthesis	P	6803_e-20.bg	5	0.0022482	7120_e-20.bg	5	0.00149343
GO:0042278	0.97242	0.74237	purine nucleoside metabolism	P	6803_e-20.bg	5	0.0022482	7120_e-20.bg	5	0.00149343
GO:0042362	0.97242	0.74237	fat-soluble vitamin biosynthesis	P	6803_e-20.bg	5	0.0022482	7120_e-20.bg	5	0.00149343
GO:0042371	0.97242	0.74237	vitamin K biosynthesis	P	6803_e-20.bg	5	0.0022482	7120_e-20.bg	5	0.00149343
GO:0042373	0.97242	0.74237	vitamin K metabolism	P	6803_e-20.bg	5	0.0022482	7120_e-20.bg	5	0.00149343
GO:0043094	0.97242	0.74237	metabolic compound salvage	P	6803_e-20.bg	5	0.0022482	7120_e-20.bg	5	0.00149343
GO:0046128	0.97242	0.74237	purine ribonucleoside metabolism	P	6803_e-20.bg	5	0.0022482	7120_e-20.bg	5	0.00149343
GO:0046451	0.97242	0.74237	diaminopimelate metabolism	P	6803_e-20.bg	5	0.0022482	7120_e-20.bg	5	0.00149343
GO:0046493	0.97242	0.74237	lipid A metabolism	P	6803_e-20.bg	5	0.0022482	7120_e-20.bg	5	0.00149343
GO:0005978	0.97242	0.7508	glycogen biosynthesis	P	6803_e-20.bg	4	0.00179856	7120_e-20.bg	6	0.00179211
GO:0016998	0.97242	0.7508	cell wall catabolism	P	6803_e-20.bg	4	0.00179856	7120_e-20.bg	6	0.00179211
GO:0006605	0.97242	0.75381	protein targeting	P	6803_e-20.bg	10	0.0044964	7120_e-20.bg	12	0.00358423
GO:0006817	0.97242	0.75381	phosphate transport	P	6803_e-20.bg	10	0.0044964	7120_e-20.bg	12	0.00358423
GO:0051187	0.97242	0.75381	cofactor catabolism	P	6803_e-20.bg	10	0.0044964	7120_e-20.bg	12	0.00358423
GO:0007275	0.97242	0.7552	development	P	6803_e-20.bg	25	0.011241	7120_e-20.bg	42	0.0125448
GO:0008610	0.97242	0.75521	lipid biosynthesis	P	6803_e-20.bg	61	0.0274281	7120_e-20.bg	86	0.025687
GO:0008653	0.97242	0.75935	lipopolysaccharide metabolism	P	6803_e-20.bg	17	0.00764388	7120_e-20.bg	22	0.00657109
GO:0009103	0.97242	0.75935	lipopolysaccharide biosynthesis	P	6803_e-20.bg	17	0.00764388	7120_e-20.bg	22	0.00657109
GO:0006568	0.97242	0.77165	tryptophan metabolism	P	6803_e-20.bg	8	0.00359712	7120_e-20.bg	15	0.00448029
GO:0006586	0.97242	0.77165	indolalkylamine metabolism	P	6803_e-20.bg	8	0.00359712	7120_e-20.bg	15	0.00448029
GO:0042430	0.97242	0.77165	indole and derivative metabolism	P	6803_e-20.bg	8	0.00359712	7120_e-20.bg	15	0.00448029
GO:0042434	0.97242	0.77165	indole derivative metabolism	P	6803_e-20.bg	8	0.00359712	7120_e-20.bg	15	0.00448029
GO:0006886	0.97242	0.77571	intracellular protein transport	P	6803_e-20.bg	12	0.00539568	7120_e-20.bg	15	0.00448029
GO:0046907	0.97242	0.77571	intracellular transport	P	6803_e-20.bg	12	0.00539568	7120_e-20.bg	15	0.00448029
GO:0006631	0.97242	0.77917	fatty acid metabolism	P	6803_e-20.bg	22	0.00989209	7120_e-20.bg	37	0.0110514
GO:0015995	0.97242	0.78249	chlorophyll biosynthesis	P	6803_e-20.bg	21	0.00944245	7120_e-20.bg	28	0.0083632
GO:0006098	0.97242	0.78655	pentose-phosphate shunt	P	6803_e-20.bg	7	0.00314748	7120_e-20.bg	8	0.00238949
GO:0006739	0.97242	0.78655	NADP metabolism	P	6803_e-20.bg	7	0.00314748	7120_e-20.bg	8	0.00238949
GO:0006740	0.97242	0.78655	NADPH regeneration	P	6803_e-20.bg	7	0.00314748	7120_e-20.bg	8	0.00238949
GO:0006753	0.97242	0.78655	nucleoside phosphate metabolism	P	6803_e-20.bg	7	0.00314748	7120_e-20.bg	8	0.00238949
GO:0006754	0.97242	0.78655	ATP biosynthesis	P	6803_e-20.bg	7	0.00314748	7120_e-20.bg	8	0.00238949
GO:0015985	0.97242	0.78655	energy coupled proton transport, down electrochemical gradient	P	6803_e-20.bg	7	0.00314748	7120_e-20.bg	8	0.00238949
GO:0015986	0.97242	0.78655	ATP synthesis coupled proton transport	P	6803_e-20.bg	7	0.00314748	7120_e-20.bg	8	0.00238949
GO:0042558	0.97242	0.78655	pteridine and derivative metabolism	P	6803_e-20.bg	7	0.00314748	7120_e-20.bg	8	0.00238949
GO:0042559	0.97242	0.78655	pteridine and derivative biosynthesis	P	6803_e-20.bg	7	0.00314748	7120_e-20.bg	8	0.00238949
GO:0046034	0.97242	0.78655	ATP metabolism	P	6803_e-20.bg	7	0.00314748	7120_e-20.bg	8	0.00238949
GO:0030493	0.97242	0.79372	bacteriochlorophyll metabolism	P	6803_e-20.bg	10	0.0044964	7120_e-20.bg	18	0.00537634
GO:0030494	0.97242	0.79372	bacteriochlorophyll biosynthesis	P	6803_e-20.bg	10	0.0044964	7120_e-20.bg	18	0.00537634
GO:0015706	0.97242	0.79706	nitrate transport	P	6803_e-20.bg	6	0.00269784	7120_e-20.bg	9	0.00268817
GO:0042168	0.97242	0.79706	heme metabolism	P	6803_e-20.bg	6	0.00269784	7120_e-20.bg	9	0.00268817
GO:0009057	0.97242	0.80075	macromolecule catabolism	P	6803_e-20.bg	103	0.0463129	7120_e-20.bg	149	0.0445042
GO:0000902	0.97242	0.80529	cellular morphogenesis	P	6803_e-20.bg	16	0.00719424	7120_e-20.bg	21	0.0062724
GO:0006810	0.97242	0.8061	transport	P	6803_e-20.bg	326	0.146583	7120_e-20.bg	500	0.149343
GO:0019725	0.97242	0.81077	cell homeostasis	P	6803_e-20.bg	12	0.00539568	7120_e-20.bg	21	0.0062724
GO:0042592	0.97242	0.81077	homeostasis	P	6803_e-20.bg	12	0.00539568	7120_e-20.bg	21	0.0062724
GO:0006526	0.97242	0.81297	arginine biosynthesis	P	6803_e-20.bg	9	0.00404676	7120_e-20.bg	11	0.00328554
GO:0006760	0.97242	0.81297	folic acid and derivative metabolism	P	6803_e-20.bg	9	0.00404676	7120_e-20.bg	11	0.00328554
GO:0044271	0.97242	0.81297	nitrogen compound biosynthesis	P	6803_e-20.bg	9	0.00404676	7120_e-20.bg	11	0.00328554
GO:0051179	0.97242	0.81832	localization	P	6803_e-20.bg	327	0.147032	7120_e-20.bg	501	0.149642
GO:0051234	0.97242	0.81832	establishment of localization	P	6803_e-20.bg	327	0.147032	7120_e-20.bg	501	0.149642
GO:0006040	0.97242	0.8204	amino sugar metabolism	P	6803_e-20.bg	3	0.00134892	7120_e-20.bg	4	0.00119474
GO:0006094	0.97242	0.8204	gluconeogenesis	P	6803_e-20.bg	3	0.00134892	7120_e-20.bg	4	0.00119474
GO:0006269	0.97242	0.8204	DNA replication, synthesis of RNA primer	P	6803_e-20.bg	3	0.00134892	7120_e-20.bg	4	0.00119474
GO:0006271	0.97242	0.8204	DNA strand elongation	P	6803_e-20.bg	3	0.00134892	7120_e-20.bg	4	0.00119474
GO:0006273	0.97242	0.8204	lagging strand elongation	P	6803_e-20.bg	3	0.00134892	7120_e-20.bg	4	0.00119474
GO:0006470	0.97242	0.8204	protein amino acid dephosphorylation	P	6803_e-20.bg	2	0.000899281	7120_e-20.bg	5	0.00149343
GO:0006801	0.97242	0.8204	superoxide metabolism	P	6803_e-20.bg	2	0.000899281	7120_e-20.bg	5	0.00149343
GO:0008614	0.97242	0.8204	pyridoxine metabolism	P	6803_e-20.bg	3	0.00134892	7120_e-20.bg	4	0.00119474
GO:0008615	0.97242	0.8204	pyridoxine biosynthesis	P	6803_e-20.bg	3	0.00134892	7120_e-20.bg	4	0.00119474
GO:0015939	0.97242	0.8204	pantothenate metabolism	P	6803_e-20.bg	3	0.00134892	7120_e-20.bg	4	0.00119474
GO:0015940	0.97242	0.8204	pantothenate biosynthesis	P	6803_e-20.bg	3	0.00134892	7120_e-20.bg	4	0.00119474
GO:0016311	0.97242	0.8204	dephosphorylation	P	6803_e-20.bg	2	0.000899281	7120_e-20.bg	5	0.00149343
GO:0019319	0.97242	0.8204	hexose biosynthesis	P	6803_e-20.bg	3	0.00134892	7120_e-20.bg	4	0.00119474
GO:0042816	0.97242	0.8204	vitamin B6 metabolism	P	6803_e-20.bg	3	0.00134892	7120_e-20.bg	4	0.00119474
GO:0042819	0.97242	0.8204	vitamin B6 biosynthesis	P	6803_e-20.bg	3	0.00134892	7120_e-20.bg	4	0.00119474
GO:0045454	0.97242	0.8204	cell redox homeostasis	P	6803_e-20.bg	3	0.00134892	7120_e-20.bg	4	0.00119474
GO:0046364	0.97242	0.8204	monosaccharide biosynthesis	P	6803_e-20.bg	3	0.00134892	7120_e-20.bg	4	0.00119474
GO:0006144	0.97242	0.82453	purine base metabolism	P	6803_e-20.bg	4	0.00179856	7120_e-20.bg	4	0.00119474
GO:0006268	0.97242	0.82453	DNA unwinding	P	6803_e-20.bg	3	0.00134892	7120_e-20.bg	5	0.00149343
GO:0006298	0.97242	0.82453	mismatch repair	P	6803_e-20.bg	4	0.00179856	7120_e-20.bg	4	0.00119474
GO:0006535	0.97242	0.82453	cysteine biosynthesis from serine	P	6803_e-20.bg	3	0.00134892	7120_e-20.bg	5	0.00149343
GO:0006546	0.97242	0.82453	glycine catabolism	P	6803_e-20.bg	4	0.00179856	7120_e-20.bg	4	0.00119474
GO:0006551	0.97242	0.82453	leucine metabolism	P	6803_e-20.bg	4	0.00179856	7120_e-20.bg	4	0.00119474
GO:0006636	0.97242	0.82453	fatty acid desaturation	P	6803_e-20.bg	4	0.00179856	7120_e-20.bg	4	0.00119474
GO:0006875	0.97242	0.82453	metal ion homeostasis	P	6803_e-20.bg	3	0.00134892	7120_e-20.bg	5	0.00149343
GO:0006879	0.97242	0.82453	iron ion homeostasis	P	6803_e-20.bg	3	0.00134892	7120_e-20.bg	5	0.00149343
GO:0008643	0.97242	0.82453	carbohydrate transport	P	6803_e-20.bg	4	0.00179856	7120_e-20.bg	4	0.00119474
GO:0009071	0.97242	0.82453	serine family amino acid catabolism	P	6803_e-20.bg	4	0.00179856	7120_e-20.bg	4	0.00119474
GO:0009088	0.97242	0.82453	threonine biosynthesis	P	6803_e-20.bg	4	0.00179856	7120_e-20.bg	4	0.00119474
GO:0009098	0.97242	0.82453	leucine biosynthesis	P	6803_e-20.bg	4	0.00179856	7120_e-20.bg	4	0.00119474
GO:0015886	0.97242	0.82453	heme transport	P	6803_e-20.bg	3	0.00134892	7120_e-20.bg	5	0.00149343
GO:0030005	0.97242	0.82453	di-, tri-valent inorganic cation homeostasis	P	6803_e-20.bg	3	0.00134892	7120_e-20.bg	5	0.00149343
GO:0045005	0.97242	0.82453	maintenance of fidelity during DNA-dependent DNA replication	P	6803_e-20.bg	4	0.00179856	7120_e-20.bg	4	0.00119474
GO:0046916	0.97242	0.82453	transition metal ion homeostasis	P	6803_e-20.bg	3	0.00134892	7120_e-20.bg	5	0.00149343
GO:0051181	0.97242	0.82453	cofactor transport	P	6803_e-20.bg	3	0.00134892	7120_e-20.bg	5	0.00149343
GO:0009116	0.97242	0.83096	nucleoside metabolism	P	6803_e-20.bg	11	0.00494604	7120_e-20.bg	14	0.0041816
GO:0005992	0.97242	0.83681	trehalose biosynthesis	P	6803_e-20.bg	1	0.00044964	7120_e-20.bg	0	0
GO:0006083	0.97242	0.83681	acetate metabolism	P	6803_e-20.bg	1	0.00044964	7120_e-20.bg	0	0
GO:0006085	0.97242	0.83681	acetyl-CoA biosynthesis	P	6803_e-20.bg	1	0.00044964	7120_e-20.bg	0	0
GO:0006106	0.97242	0.83681	fumarate metabolism	P	6803_e-20.bg	1	0.00044964	7120_e-20.bg	0	0
GO:0006231	0.97242	0.83681	dTMP biosynthesis	P	6803_e-20.bg	1	0.00044964	7120_e-20.bg	0	0
GO:0006290	0.97242	0.83681	pyrimidine dimer repair	P	6803_e-20.bg	0	0	7120_e-20.bg	1	0.000298686
GO:0006481	0.97242	0.83681	C-terminal protein amino acid methylation	P	6803_e-20.bg	1	0.00044964	7120_e-20.bg	0	0
GO:0006511	0.97242	0.83681	ubiquitin-dependent protein catabolism	P	6803_e-20.bg	1	0.00044964	7120_e-20.bg	0	0
GO:0006512	0.97242	0.83681	ubiquitin cycle	P	6803_e-20.bg	0	0	7120_e-20.bg	1	0.000298686
GO:0006729	0.97242	0.83681	tetrahydrobiopterin biosynthesis	P	6803_e-20.bg	1	0.00044964	7120_e-20.bg	0	0
GO:0006805	0.97242	0.83681	xenobiotic metabolism	P	6803_e-20.bg	0	0	7120_e-20.bg	1	0.000298686
GO:0006887	0.97242	0.83681	exocytosis	P	6803_e-20.bg	0	0	7120_e-20.bg	1	0.000298686
GO:0006904	0.97242	0.83681	vesicle docking during exocytosis	P	6803_e-20.bg	0	0	7120_e-20.bg	1	0.000298686
GO:0007156	0.97242	0.83681	homophilic cell adhesion	P	6803_e-20.bg	1	0.00044964	7120_e-20.bg	0	0
GO:0007167	0.97242	0.83681	enzyme linked receptor protein signaling pathway	P	6803_e-20.bg	0	0	7120_e-20.bg	1	0.000298686
GO:0007169	0.97242	0.83681	transmembrane receptor protein tyrosine kinase signaling pathway	P	6803_e-20.bg	0	0	7120_e-20.bg	1	0.000298686
GO:0007229	0.97242	0.83681	integrin-mediated signaling pathway	P	6803_e-20.bg	1	0.00044964	7120_e-20.bg	0	0
GO:0007467	0.97242	0.83681	photoreceptor cell differentiation (sensu Endopterygota)	P	6803_e-20.bg	0	0	7120_e-20.bg	1	0.000298686
GO:0007492	0.97242	0.83681	endoderm development	P	6803_e-20.bg	1	0.00044964	7120_e-20.bg	0	0
GO:0007517	0.97242	0.83681	muscle development	P	6803_e-20.bg	1	0.00044964	7120_e-20.bg	0	0
GO:0007519	0.97242	0.83681	myogenesis	P	6803_e-20.bg	1	0.00044964	7120_e-20.bg	0	0
GO:0007528	0.97242	0.83681	neuromuscular junction development	P	6803_e-20.bg	1	0.00044964	7120_e-20.bg	0	0
GO:0007585	0.97242	0.83681	respiratory gaseous exchange	P	6803_e-20.bg	0	0	7120_e-20.bg	1	0.000298686
GO:0007606	0.97242	0.83681	sensory perception of chemical stimulus	P	6803_e-20.bg	0	0	7120_e-20.bg	1	0.000298686
GO:0008360	0.97242	0.83681	regulation of cell shape	P	6803_e-20.bg	0	0	7120_e-20.bg	1	0.000298686
GO:0008612	0.97242	0.83681	hypusine biosynthesis from peptidyl-lysine	P	6803_e-20.bg	0	0	7120_e-20.bg	1	0.000298686
GO:0009129	0.97242	0.83681	pyrimidine nucleoside monophosphate metabolism	P	6803_e-20.bg	1	0.00044964	7120_e-20.bg	0	0
GO:0009130	0.97242	0.83681	pyrimidine nucleoside monophosphate biosynthesis	P	6803_e-20.bg	1	0.00044964	7120_e-20.bg	0	0
GO:0009157	0.97242	0.83681	deoxyribonucleoside monophosphate biosynthesis	P	6803_e-20.bg	1	0.00044964	7120_e-20.bg	0	0
GO:0009162	0.97242	0.83681	deoxyribonucleoside monophosphate metabolism	P	6803_e-20.bg	1	0.00044964	7120_e-20.bg	0	0
GO:0009176	0.97242	0.83681	pyrimidine deoxyribonucleoside monophosphate metabolism	P	6803_e-20.bg	1	0.00044964	7120_e-20.bg	0	0
GO:0009177	0.97242	0.83681	pyrimidine deoxyribonucleoside monophosphate biosynthesis	P	6803_e-20.bg	1	0.00044964	7120_e-20.bg	0	0
GO:0009244	0.97242	0.83681	lipopolysaccharide core region biosynthesis	P	6803_e-20.bg	1	0.00044964	7120_e-20.bg	0	0
GO:0009403	0.97242	0.83681	toxin biosynthesis	P	6803_e-20.bg	0	0	7120_e-20.bg	1	0.000298686
GO:0009410	0.97242	0.83681	response to xenobiotic stimulus	P	6803_e-20.bg	0	0	7120_e-20.bg	1	0.000298686
GO:0009438	0.97242	0.83681	methylglyoxal metabolism	P	6803_e-20.bg	1	0.00044964	7120_e-20.bg	0	0
GO:0009657	0.97242	0.83681	plastid organization and biogenesis	P	6803_e-20.bg	0	0	7120_e-20.bg	1	0.000298686
GO:0009668	0.97242	0.83681	plastid membrane organization and biogenesis	P	6803_e-20.bg	0	0	7120_e-20.bg	1	0.000298686
GO:0009690	0.97242	0.83681	cytokinin metabolism	P	6803_e-20.bg	0	0	7120_e-20.bg	1	0.000298686
GO:0009691	0.97242	0.83681	cytokinin biosynthesis	P	6803_e-20.bg	0	0	7120_e-20.bg	1	0.000298686
GO:0009699	0.97242	0.83681	phenylpropanoid biosynthesis	P	6803_e-20.bg	1	0.00044964	7120_e-20.bg	0	0
GO:0009812	0.97242	0.83681	flavonoid metabolism	P	6803_e-20.bg	1	0.00044964	7120_e-20.bg	0	0
GO:0009813	0.97242	0.83681	flavonoid biosynthesis	P	6803_e-20.bg	1	0.00044964	7120_e-20.bg	0	0
GO:0009888	0.97242	0.83681	histogenesis	P	6803_e-20.bg	1	0.00044964	7120_e-20.bg	0	0
GO:0010027	0.97242	0.83681	thylakoid membrane organization and biogenesis	P	6803_e-20.bg	0	0	7120_e-20.bg	1	0.000298686
GO:0015846	0.97242	0.83681	polyamine transport	P	6803_e-20.bg	0	0	7120_e-20.bg	1	0.000298686
GO:0015904	0.97242	0.83681	tetracycline transport	P	6803_e-20.bg	0	0	7120_e-20.bg	1	0.000298686
GO:0015996	0.97242	0.83681	chlorophyll catabolism	P	6803_e-20.bg	0	0	7120_e-20.bg	1	0.000298686
GO:0016192	0.97242	0.83681	vesicle-mediated transport	P	6803_e-20.bg	0	0	7120_e-20.bg	1	0.000298686
GO:0016337	0.97242	0.83681	cell-cell adhesion	P	6803_e-20.bg	1	0.00044964	7120_e-20.bg	0	0
GO:0016567	0.97242	0.83681	protein ubiquitination	P	6803_e-20.bg	0	0	7120_e-20.bg	1	0.000298686
GO:0018410	0.97242	0.83681	peptide or protein carboxyl-terminal blocking	P	6803_e-20.bg	1	0.00044964	7120_e-20.bg	0	0
GO:0019242	0.97242	0.83681	methylglyoxal biosynthesis	P	6803_e-20.bg	1	0.00044964	7120_e-20.bg	0	0
GO:0019427	0.97242	0.83681	acetyl-CoA biosynthesis from acetate	P	6803_e-20.bg	1	0.00044964	7120_e-20.bg	0	0
GO:0019566	0.97242	0.83681	arabinose metabolism	P	6803_e-20.bg	1	0.00044964	7120_e-20.bg	0	0
GO:0019605	0.97242	0.83681	butyrate metabolism	P	6803_e-20.bg	1	0.00044964	7120_e-20.bg	0	0
GO:0019634	0.97242	0.83681	phosphonate metabolism	P	6803_e-20.bg	0	0	7120_e-20.bg	1	0.000298686
GO:0019637	0.97242	0.83681	organophosphate metabolism	P	6803_e-20.bg	0	0	7120_e-20.bg	1	0.000298686
GO:0019941	0.97242	0.83681	modification-dependent protein catabolism	P	6803_e-20.bg	1	0.00044964	7120_e-20.bg	0	0
GO:0030152	0.97242	0.83681	bacteriocin biosynthesis	P	6803_e-20.bg	0	0	7120_e-20.bg	1	0.000298686
GO:0030244	0.97242	0.83681	cellulose biosynthesis	P	6803_e-20.bg	0	0	7120_e-20.bg	1	0.000298686
GO:0042445	0.97242	0.83681	hormone metabolism	P	6803_e-20.bg	0	0	7120_e-20.bg	1	0.000298686
GO:0042446	0.97242	0.83681	hormone biosynthesis	P	6803_e-20.bg	0	0	7120_e-20.bg	1	0.000298686
GO:0042545	0.97242	0.83681	cell wall modification	P	6803_e-20.bg	0	0	7120_e-20.bg	1	0.000298686
GO:0042618	0.97242	0.83681	poly-hydroxybutyrate metabolism	P	6803_e-20.bg	1	0.00044964	7120_e-20.bg	0	0
GO:0042619	0.97242	0.83681	poly-hydroxybutyrate biosynthesis	P	6803_e-20.bg	1	0.00044964	7120_e-20.bg	0	0
GO:0042916	0.97242	0.83681	alkylphosphonate transport	P	6803_e-20.bg	0	0	7120_e-20.bg	1	0.000298686
GO:0043158	0.97242	0.83681	heterocyst differentiation	P	6803_e-20.bg	0	0	7120_e-20.bg	1	0.000298686
GO:0045036	0.97242	0.83681	protein-chloroplast targeting	P	6803_e-20.bg	0	0	7120_e-20.bg	1	0.000298686
GO:0045037	0.97242	0.83681	chloroplast stroma protein import	P	6803_e-20.bg	0	0	7120_e-20.bg	1	0.000298686
GO:0045038	0.97242	0.83681	chloroplast thylakoid membrane protein import	P	6803_e-20.bg	0	0	7120_e-20.bg	1	0.000298686
GO:0045312	0.97242	0.83681	nor-spermidine biosynthesis	P	6803_e-20.bg	1	0.00044964	7120_e-20.bg	0	0
GO:0046073	0.97242	0.83681	dTMP metabolism	P	6803_e-20.bg	1	0.00044964	7120_e-20.bg	0	0
GO:0046146	0.97242	0.83681	tetrahydrobiopterin metabolism	P	6803_e-20.bg	1	0.00044964	7120_e-20.bg	0	0
GO:0046149	0.97242	0.83681	pigment catabolism	P	6803_e-20.bg	0	0	7120_e-20.bg	1	0.000298686
GO:0046184	0.97242	0.83681	aldehyde biosynthesis	P	6803_e-20.bg	1	0.00044964	7120_e-20.bg	0	0
GO:0046204	0.97242	0.83681	nor-spermidine metabolism	P	6803_e-20.bg	1	0.00044964	7120_e-20.bg	0	0
GO:0046224	0.97242	0.83681	bacteriocin metabolism	P	6803_e-20.bg	0	0	7120_e-20.bg	1	0.000298686
GO:0046351	0.97242	0.83681	disaccharide biosynthesis	P	6803_e-20.bg	1	0.00044964	7120_e-20.bg	0	0
GO:0046358	0.97242	0.83681	butyrate biosynthesis	P	6803_e-20.bg	1	0.00044964	7120_e-20.bg	0	0
GO:0046373	0.97242	0.83681	L-arabinose metabolism	P	6803_e-20.bg	1	0.00044964	7120_e-20.bg	0	0
GO:0046401	0.97242	0.83681	lipopolysaccharide core region metabolism	P	6803_e-20.bg	1	0.00044964	7120_e-20.bg	0	0
GO:0046515	0.97242	0.83681	hypusine biosynthesis	P	6803_e-20.bg	0	0	7120_e-20.bg	1	0.000298686
GO:0046516	0.97242	0.83681	hypusine metabolism	P	6803_e-20.bg	0	0	7120_e-20.bg	1	0.000298686
GO:0046530	0.97242	0.83681	photoreceptor cell differentiation	P	6803_e-20.bg	0	0	7120_e-20.bg	1	0.000298686
GO:0046685	0.97242	0.83681	response to arsenic	P	6803_e-20.bg	1	0.00044964	7120_e-20.bg	0	0
GO:0046690	0.97242	0.83681	response to tellurium ion	P	6803_e-20.bg	1	0.00044964	7120_e-20.bg	0	0
GO:0048278	0.97242	0.83681	vesicle docking	P	6803_e-20.bg	0	0	7120_e-20.bg	1	0.000298686
GO:0019684	0.97242	0.84416	photosynthesis, light reaction	P	6803_e-20.bg	13	0.00584532	7120_e-20.bg	17	0.00507766
GO:0042493	0.97242	0.84473	response to drug	P	6803_e-20.bg	10	0.0044964	7120_e-20.bg	15	0.00448029
GO:0006721	0.97242	0.85436	terpenoid metabolism	P	6803_e-20.bg	15	0.0067446	7120_e-20.bg	20	0.00597372
GO:0009241	0.97242	0.85436	polyisoprenoid biosynthesis	P	6803_e-20.bg	15	0.0067446	7120_e-20.bg	20	0.00597372
GO:0016096	0.97242	0.85436	polyisoprenoid metabolism	P	6803_e-20.bg	15	0.0067446	7120_e-20.bg	20	0.00597372
GO:0016114	0.97242	0.85436	terpenoid biosynthesis	P	6803_e-20.bg	15	0.0067446	7120_e-20.bg	20	0.00597372
GO:0042214	0.97242	0.85436	terpene metabolism	P	6803_e-20.bg	15	0.0067446	7120_e-20.bg	20	0.00597372
GO:0046246	0.97242	0.85436	terpene biosynthesis	P	6803_e-20.bg	15	0.0067446	7120_e-20.bg	20	0.00597372
GO:0009767	0.97242	0.85994	photosynthetic electron transport	P	6803_e-20.bg	5	0.0022482	7120_e-20.bg	8	0.00238949
GO:0006725	0.97242	0.86319	aromatic compound metabolism	P	6803_e-20.bg	63	0.0283273	7120_e-20.bg	91	0.0271804
GO:0005977	0.97242	0.86428	glycogen metabolism	P	6803_e-20.bg	5	0.0022482	7120_e-20.bg	7	0.0020908
GO:0006289	0.97242	0.86428	nucleotide-excision repair	P	6803_e-20.bg	4	0.00179856	7120_e-20.bg	8	0.00238949
GO:0006772	0.97242	0.86428	thiamin metabolism	P	6803_e-20.bg	5	0.0022482	7120_e-20.bg	7	0.0020908
GO:0009228	0.97242	0.86428	thiamin biosynthesis	P	6803_e-20.bg	5	0.0022482	7120_e-20.bg	7	0.0020908
GO:0017004	0.97242	0.86428	cytochrome complex assembly	P	6803_e-20.bg	5	0.0022482	7120_e-20.bg	7	0.0020908
GO:0042723	0.97242	0.86428	thiamin and derivative metabolism	P	6803_e-20.bg	5	0.0022482	7120_e-20.bg	7	0.0020908
GO:0042724	0.97242	0.86428	thiamin and derivative biosynthesis	P	6803_e-20.bg	5	0.0022482	7120_e-20.bg	7	0.0020908
GO:0015994	0.97242	0.87482	chlorophyll metabolism	P	6803_e-20.bg	21	0.00944245	7120_e-20.bg	29	0.00866189
GO:0000162	0.97242	0.87911	tryptophan biosynthesis	P	6803_e-20.bg	8	0.00359712	7120_e-20.bg	10	0.00298686
GO:0006730	0.97242	0.87911	one-carbon compound metabolism	P	6803_e-20.bg	7	0.00314748	7120_e-20.bg	11	0.00328554
GO:0007028	0.97242	0.87911	cytoplasm organization and biogenesis	P	6803_e-20.bg	7	0.00314748	7120_e-20.bg	11	0.00328554
GO:0009096	0.97242	0.87911	aromatic amino acid family biosynthesis, anthranilate pathway	P	6803_e-20.bg	8	0.00359712	7120_e-20.bg	10	0.00298686
GO:0042254	0.97242	0.87911	ribosome biogenesis and assembly	P	6803_e-20.bg	7	0.00314748	7120_e-20.bg	11	0.00328554
GO:0042435	0.97242	0.87911	indole derivative biosynthesis	P	6803_e-20.bg	8	0.00359712	7120_e-20.bg	10	0.00298686
GO:0046219	0.97242	0.87911	indolalkylamine biosynthesis	P	6803_e-20.bg	8	0.00359712	7120_e-20.bg	10	0.00298686
GO:0046148	0.97242	0.88374	pigment biosynthesis	P	6803_e-20.bg	25	0.011241	7120_e-20.bg	35	0.010454
GO:0042440	0.97242	0.88736	pigment metabolism	P	6803_e-20.bg	27	0.0121403	7120_e-20.bg	38	0.0113501
GO:0016043	0.97242	0.89106	cell organization and biogenesis	P	6803_e-20.bg	34	0.0152878	7120_e-20.bg	54	0.016129
GO:0006820	0.97242	0.89338	anion transport	P	6803_e-20.bg	31	0.0139388	7120_e-20.bg	44	0.0131422
GO:0006461	0.97242	0.90021	protein complex assembly	P	6803_e-20.bg	12	0.00539568	7120_e-20.bg	16	0.00477897
GO:0009607	0.97242	0.90033	response to biotic stimulus	P	6803_e-20.bg	21	0.00944245	7120_e-20.bg	34	0.0101553
GO:0046677	0.97242	0.90243	response to antibiotic	P	6803_e-20.bg	8	0.00359712	7120_e-20.bg	14	0.0041816
GO:0006139	0.97242	0.91006	nucleobase, nucleoside, nucleotide and nucleic acid metabolism	P	6803_e-20.bg	436	0.196043	7120_e-20.bg	651	0.194444
GO:0006457	0.97242	0.91768	protein folding	P	6803_e-20.bg	30	0.0134892	7120_e-20.bg	45	0.0134409
GO:0001522	0.97242	0.92144	pseudouridine synthesis	P	6803_e-20.bg	2	0.000899281	7120_e-20.bg	2	0.000597372
GO:0006108	0.97242	0.92144	malate metabolism	P	6803_e-20.bg	2	0.000899281	7120_e-20.bg	2	0.000597372
GO:0006166	0.97242	0.92144	purine ribonucleoside salvage	P	6803_e-20.bg	2	0.000899281	7120_e-20.bg	2	0.000597372
GO:0006183	0.97242	0.92144	GTP biosynthesis	P	6803_e-20.bg	2	0.000899281	7120_e-20.bg	2	0.000597372
GO:0006228	0.97242	0.92144	UTP biosynthesis	P	6803_e-20.bg	2	0.000899281	7120_e-20.bg	2	0.000597372
GO:0006241	0.97242	0.92144	CTP biosynthesis	P	6803_e-20.bg	2	0.000899281	7120_e-20.bg	2	0.000597372
GO:0006422	0.97242	0.92144	aspartyl-tRNA aminoacylation	P	6803_e-20.bg	2	0.000899281	7120_e-20.bg	2	0.000597372
GO:0006426	0.97242	0.92144	glycyl-tRNA aminoacylation	P	6803_e-20.bg	2	0.000899281	7120_e-20.bg	2	0.000597372
GO:0006427	0.97242	0.92144	histidyl-tRNA aminoacylation	P	6803_e-20.bg	2	0.000899281	7120_e-20.bg	2	0.000597372
GO:0006432	0.97242	0.92144	phenylalanyl-tRNA aminoacylation	P	6803_e-20.bg	2	0.000899281	7120_e-20.bg	2	0.000597372
GO:0006522	0.97242	0.92144	alanine metabolism	P	6803_e-20.bg	2	0.000899281	7120_e-20.bg	2	0.000597372
GO:0006612	0.97242	0.92144	protein-membrane targeting	P	6803_e-20.bg	2	0.000899281	7120_e-20.bg	2	0.000597372
GO:0006613	0.97242	0.92144	cotranslational protein-membrane targeting	P	6803_e-20.bg	2	0.000899281	7120_e-20.bg	2	0.000597372
GO:0006614	0.97242	0.92144	SRP-dependent cotranslational protein-membrane targeting	P	6803_e-20.bg	2	0.000899281	7120_e-20.bg	2	0.000597372
GO:0006788	0.97242	0.92144	heme oxidation	P	6803_e-20.bg	2	0.000899281	7120_e-20.bg	2	0.000597372
GO:0006835	0.97242	0.92144	dicarboxylic acid transport	P	6803_e-20.bg	2	0.000899281	7120_e-20.bg	2	0.000597372
GO:0008616	0.97242	0.92144	queuosine biosynthesis	P	6803_e-20.bg	2	0.000899281	7120_e-20.bg	2	0.000597372
GO:0008618	0.97242	0.92144	7-methylguanosine metabolism	P	6803_e-20.bg	2	0.000899281	7120_e-20.bg	2	0.000597372
GO:0009078	0.97242	0.92144	pyruvate family amino acid metabolism	P	6803_e-20.bg	2	0.000899281	7120_e-20.bg	2	0.000597372
GO:0009099	0.97242	0.92144	valine biosynthesis	P	6803_e-20.bg	2	0.000899281	7120_e-20.bg	2	0.000597372
GO:0009163	0.97242	0.92144	nucleoside biosynthesis	P	6803_e-20.bg	2	0.000899281	7120_e-20.bg	2	0.000597372
GO:0009208	0.97242	0.92144	pyrimidine ribonucleoside triphosphate metabolism	P	6803_e-20.bg	2	0.000899281	7120_e-20.bg	2	0.000597372
GO:0009209	0.97242	0.92144	pyrimidine ribonucleoside triphosphate biosynthesis	P	6803_e-20.bg	2	0.000899281	7120_e-20.bg	2	0.000597372
GO:0009218	0.97242	0.92144	pyrimidine ribonucleotide metabolism	P	6803_e-20.bg	2	0.000899281	7120_e-20.bg	2	0.000597372
GO:0009220	0.97242	0.92144	pyrimidine ribonucleotide biosynthesis	P	6803_e-20.bg	2	0.000899281	7120_e-20.bg	2	0.000597372
GO:0009249	0.97242	0.92144	protein-lipoylation	P	6803_e-20.bg	2	0.000899281	7120_e-20.bg	2	0.000597372
GO:0009617	0.97242	0.92144	response to bacteria	P	6803_e-20.bg	2	0.000899281	7120_e-20.bg	2	0.000597372
GO:0009853	0.97242	0.92144	photorespiration	P	6803_e-20.bg	2	0.000899281	7120_e-20.bg	2	0.000597372
GO:0015936	0.97242	0.92144	coenzyme A metabolism	P	6803_e-20.bg	2	0.000899281	7120_e-20.bg	2	0.000597372
GO:0015937	0.97242	0.92144	coenzyme A biosynthesis	P	6803_e-20.bg	2	0.000899281	7120_e-20.bg	2	0.000597372
GO:0018065	0.97242	0.92144	protein-cofactor linkage	P	6803_e-20.bg	2	0.000899281	7120_e-20.bg	2	0.000597372
GO:0019253	0.97242	0.92144	reductive pentose-phosphate cycle	P	6803_e-20.bg	2	0.000899281	7120_e-20.bg	2	0.000597372
GO:0019276	0.97242	0.92144	UDP-N-acetylgalactosamine metabolism	P	6803_e-20.bg	2	0.000899281	7120_e-20.bg	2	0.000597372
GO:0019277	0.97242	0.92144	UDP-N-acetylgalactosamine biosynthesis	P	6803_e-20.bg	2	0.000899281	7120_e-20.bg	2	0.000597372
GO:0019321	0.97242	0.92144	pentose metabolism	P	6803_e-20.bg	2	0.000899281	7120_e-20.bg	2	0.000597372
GO:0019627	0.97242	0.92144	urea metabolism	P	6803_e-20.bg	2	0.000899281	7120_e-20.bg	2	0.000597372
GO:0031119	0.97242	0.92144	tRNA pseudouridine synthesis	P	6803_e-20.bg	2	0.000899281	7120_e-20.bg	2	0.000597372
GO:0042026	0.97242	0.92144	protein refolding	P	6803_e-20.bg	2	0.000899281	7120_e-20.bg	2	0.000597372
GO:0042157	0.97242	0.92144	lipoprotein metabolism	P	6803_e-20.bg	2	0.000899281	7120_e-20.bg	2	0.000597372
GO:0042158	0.97242	0.92144	lipoprotein biosynthesis	P	6803_e-20.bg	2	0.000899281	7120_e-20.bg	2	0.000597372
GO:0042451	0.97242	0.92144	purine nucleoside biosynthesis	P	6803_e-20.bg	2	0.000899281	7120_e-20.bg	2	0.000597372
GO:0042455	0.97242	0.92144	ribonucleoside biosynthesis	P	6803_e-20.bg	2	0.000899281	7120_e-20.bg	2	0.000597372
GO:0042742	0.97242	0.92144	defense response to bacteria	P	6803_e-20.bg	2	0.000899281	7120_e-20.bg	2	0.000597372
GO:0042822	0.97242	0.92144	pyridoxal phosphate metabolism	P	6803_e-20.bg	2	0.000899281	7120_e-20.bg	2	0.000597372
GO:0042823	0.97242	0.92144	pyridoxal phosphate biosynthesis	P	6803_e-20.bg	2	0.000899281	7120_e-20.bg	2	0.000597372
GO:0043101	0.97242	0.92144	purine salvage	P	6803_e-20.bg	2	0.000899281	7120_e-20.bg	2	0.000597372
GO:0043174	0.97242	0.92144	nucleoside salvage	P	6803_e-20.bg	2	0.000899281	7120_e-20.bg	2	0.000597372
GO:0045047	0.97242	0.92144	protein-ER targeting	P	6803_e-20.bg	2	0.000899281	7120_e-20.bg	2	0.000597372
GO:0045226	0.97242	0.92144	extracellular polysaccharide biosynthesis	P	6803_e-20.bg	2	0.000899281	7120_e-20.bg	2	0.000597372
GO:0046036	0.97242	0.92144	CTP metabolism	P	6803_e-20.bg	2	0.000899281	7120_e-20.bg	2	0.000597372
GO:0046051	0.97242	0.92144	UTP metabolism	P	6803_e-20.bg	2	0.000899281	7120_e-20.bg	2	0.000597372
GO:0046114	0.97242	0.92144	guanosine biosynthesis	P	6803_e-20.bg	2	0.000899281	7120_e-20.bg	2	0.000597372
GO:0046116	0.97242	0.92144	queuosine metabolism	P	6803_e-20.bg	2	0.000899281	7120_e-20.bg	2	0.000597372
GO:0046118	0.97242	0.92144	7-methylguanosine biosynthesis	P	6803_e-20.bg	2	0.000899281	7120_e-20.bg	2	0.000597372
GO:0046129	0.97242	0.92144	purine ribonucleoside biosynthesis	P	6803_e-20.bg	2	0.000899281	7120_e-20.bg	2	0.000597372
GO:0046349	0.97242	0.92144	amino sugar biosynthesis	P	6803_e-20.bg	2	0.000899281	7120_e-20.bg	2	0.000597372
GO:0046379	0.97242	0.92144	extracellular polysaccharide metabolism	P	6803_e-20.bg	2	0.000899281	7120_e-20.bg	2	0.000597372
GO:0051084	0.97242	0.92144	posttranslational protein folding	P	6803_e-20.bg	2	0.000899281	7120_e-20.bg	2	0.000597372
GO:0009072	0.97242	0.9224	aromatic amino acid family metabolism	P	6803_e-20.bg	21	0.00944245	7120_e-20.bg	32	0.00955795
GO:0000103	0.97242	0.9301	sulfate assimilation	P	6803_e-20.bg	3	0.00134892	7120_e-20.bg	3	0.000896057
GO:0000272	0.97242	0.9301	polysaccharide catabolism	P	6803_e-20.bg	3	0.00134892	7120_e-20.bg	3	0.000896057
GO:0000273	0.97242	0.9301	lipoic acid metabolism	P	6803_e-20.bg	3	0.00134892	7120_e-20.bg	3	0.000896057
GO:0000917	0.97242	0.9301	barrier septum formation	P	6803_e-20.bg	3	0.00134892	7120_e-20.bg	3	0.000896057
GO:0006012	0.97242	0.9301	galactose metabolism	P	6803_e-20.bg	3	0.00134892	7120_e-20.bg	3	0.000896057
GO:0006479	0.97242	0.9301	protein amino acid methylation	P	6803_e-20.bg	3	0.00134892	7120_e-20.bg	3	0.000896057
GO:0006749	0.97242	0.9301	glutathione metabolism	P	6803_e-20.bg	3	0.00134892	7120_e-20.bg	3	0.000896057
GO:0006768	0.97242	0.9301	biotin metabolism	P	6803_e-20.bg	3	0.00134892	7120_e-20.bg	3	0.000896057
GO:0006791	0.97242	0.9301	sulfur utilization	P	6803_e-20.bg	3	0.00134892	7120_e-20.bg	3	0.000896057
GO:0007264	0.97242	0.9301	small GTPase mediated signal transduction	P	6803_e-20.bg	2	0.000899281	7120_e-20.bg	4	0.00119474
GO:0008213	0.97242	0.9301	protein amino acid alkylation	P	6803_e-20.bg	3	0.00134892	7120_e-20.bg	3	0.000896057
GO:0008617	0.97242	0.9301	guanosine metabolism	P	6803_e-20.bg	3	0.00134892	7120_e-20.bg	3	0.000896057
GO:0009102	0.97242	0.9301	biotin biosynthesis	P	6803_e-20.bg	3	0.00134892	7120_e-20.bg	3	0.000896057
GO:0009105	0.97242	0.9301	lipoic acid biosynthesis	P	6803_e-20.bg	3	0.00134892	7120_e-20.bg	3	0.000896057
GO:0009106	0.97242	0.9301	lipoate metabolism	P	6803_e-20.bg	3	0.00134892	7120_e-20.bg	3	0.000896057
GO:0009107	0.97242	0.9301	lipoate biosynthesis	P	6803_e-20.bg	3	0.00134892	7120_e-20.bg	3	0.000896057
GO:0009113	0.97242	0.9301	purine base biosynthesis	P	6803_e-20.bg	3	0.00134892	7120_e-20.bg	3	0.000896057
GO:0009147	0.97242	0.9301	pyrimidine nucleoside triphosphate metabolism	P	6803_e-20.bg	3	0.00134892	7120_e-20.bg	3	0.000896057
GO:0009892	0.97242	0.9301	negative regulation of metabolism	P	6803_e-20.bg	3	0.00134892	7120_e-20.bg	3	0.000896057
GO:0016481	0.97242	0.9301	negative regulation of transcription	P	6803_e-20.bg	3	0.00134892	7120_e-20.bg	3	0.000896057
GO:0018193	0.97242	0.9301	peptidyl-amino acid modification	P	6803_e-20.bg	2	0.000899281	7120_e-20.bg	4	0.00119474
GO:0019464	0.97242	0.9301	glycine decarboxylation via glycine cleavage system	P	6803_e-20.bg	3	0.00134892	7120_e-20.bg	3	0.000896057
GO:0019835	0.97242	0.9301	cytolysis	P	6803_e-20.bg	3	0.00134892	7120_e-20.bg	3	0.000896057
GO:0031324	0.97242	0.9301	negative regulation of cellular metabolism	P	6803_e-20.bg	3	0.00134892	7120_e-20.bg	3	0.000896057
GO:0043118	0.97242	0.9301	negative regulation of physiological process	P	6803_e-20.bg	3	0.00134892	7120_e-20.bg	3	0.000896057
GO:0045934	0.97242	0.9301	negative regulation of nucleobase, nucleoside, nucleotide and nucleic acid metabolism	P	6803_e-20.bg	3	0.00134892	7120_e-20.bg	3	0.000896057
GO:0048519	0.97242	0.9301	negative regulation of biological process	P	6803_e-20.bg	3	0.00134892	7120_e-20.bg	3	0.000896057
GO:0048523	0.97242	0.9301	negative regulation of cellular process	P	6803_e-20.bg	3	0.00134892	7120_e-20.bg	3	0.000896057
GO:0051243	0.97242	0.9301	negative regulation of cellular physiological process	P	6803_e-20.bg	3	0.00134892	7120_e-20.bg	3	0.000896057
GO:0005976	0.97242	0.93187	polysaccharide metabolism	P	6803_e-20.bg	32	0.0143885	7120_e-20.bg	46	0.0137395
GO:0006207	0.97242	0.94621	'de novo' pyrimidine base biosynthesis	P	6803_e-20.bg	5	0.0022482	7120_e-20.bg	6	0.00179211
GO:0006284	0.97242	0.94621	base-excision repair	P	6803_e-20.bg	5	0.0022482	7120_e-20.bg	6	0.00179211
GO:0006413	0.97242	0.94621	translational initiation	P	6803_e-20.bg	5	0.0022482	7120_e-20.bg	6	0.00179211
GO:0006783	0.97242	0.94621	heme biosynthesis	P	6803_e-20.bg	4	0.00179856	7120_e-20.bg	7	0.0020908
GO:0007166	0.97242	0.94621	cell surface receptor linked signal transduction	P	6803_e-20.bg	4	0.00179856	7120_e-20.bg	7	0.0020908
GO:0009100	0.97242	0.94621	glycoprotein metabolism	P	6803_e-20.bg	5	0.0022482	7120_e-20.bg	6	0.00179211
GO:0009250	0.97242	0.94621	glucan biosynthesis	P	6803_e-20.bg	4	0.00179856	7120_e-20.bg	7	0.0020908
GO:0006071	0.97242	0.94989	glycerol metabolism	P	6803_e-20.bg	4	0.00179856	7120_e-20.bg	5	0.00149343
GO:0006265	0.97242	0.94989	DNA topological change	P	6803_e-20.bg	4	0.00179856	7120_e-20.bg	5	0.00149343
GO:0006415	0.97242	0.94989	translational termination	P	6803_e-20.bg	4	0.00179856	7120_e-20.bg	5	0.00149343
GO:0006486	0.97242	0.94989	protein amino acid glycosylation	P	6803_e-20.bg	4	0.00179856	7120_e-20.bg	5	0.00149343
GO:0006493	0.97242	0.94989	O-linked glycosylation	P	6803_e-20.bg	4	0.00179856	7120_e-20.bg	5	0.00149343
GO:0006566	0.97242	0.94989	threonine metabolism	P	6803_e-20.bg	4	0.00179856	7120_e-20.bg	5	0.00149343
GO:0006808	0.97242	0.94989	regulation of nitrogen utilization	P	6803_e-20.bg	3	0.00134892	7120_e-20.bg	6	0.00179211
GO:0007186	0.97242	0.94989	G-protein coupled receptor protein signaling pathway	P	6803_e-20.bg	3	0.00134892	7120_e-20.bg	6	0.00179211
GO:0009101	0.97242	0.94989	glycoprotein biosynthesis	P	6803_e-20.bg	4	0.00179856	7120_e-20.bg	5	0.00149343
GO:0009187	0.97242	0.94989	cyclic nucleotide metabolism	P	6803_e-20.bg	4	0.00179856	7120_e-20.bg	5	0.00149343
GO:0009190	0.97242	0.94989	cyclic nucleotide biosynthesis	P	6803_e-20.bg	4	0.00179856	7120_e-20.bg	5	0.00149343
GO:0019740	0.97242	0.94989	nitrogen utilization	P	6803_e-20.bg	3	0.00134892	7120_e-20.bg	6	0.00179211
GO:0019751	0.97242	0.94989	polyol metabolism	P	6803_e-20.bg	4	0.00179856	7120_e-20.bg	5	0.00149343
GO:0046165	0.97242	0.94989	alcohol biosynthesis	P	6803_e-20.bg	4	0.00179856	7120_e-20.bg	5	0.00149343
GO:0051171	0.97242	0.94989	regulation of nitrogen metabolism	P	6803_e-20.bg	3	0.00134892	7120_e-20.bg	6	0.00179211
GO:0043170	0.97242	0.95125	macromolecule metabolism	P	6803_e-20.bg	470	0.211331	7120_e-20.bg	704	0.210275
GO:0009396	0.973184	0.95361	folic acid and derivative biosynthesis	P	6803_e-20.bg	7	0.00314748	7120_e-20.bg	9	0.00268817
GO:0007242	0.975503	0.95796	intracellular signaling cascade	P	6803_e-20.bg	9	0.00404676	7120_e-20.bg	12	0.00358423
GO:0006112	0.976223	0.96167	energy reserve metabolism	P	6803_e-20.bg	6	0.00269784	7120_e-20.bg	8	0.00238949
GO:0006364	0.976223	0.96167	rRNA processing	P	6803_e-20.bg	5	0.0022482	7120_e-20.bg	9	0.00268817
GO:0006777	0.976223	0.96167	Mo-molybdopterin cofactor biosynthesis	P	6803_e-20.bg	6	0.00269784	7120_e-20.bg	8	0.00238949
GO:0007046	0.976223	0.96167	ribosome biogenesis	P	6803_e-20.bg	5	0.0022482	7120_e-20.bg	9	0.00268817
GO:0007059	0.976223	0.96167	chromosome segregation	P	6803_e-20.bg	5	0.0022482	7120_e-20.bg	9	0.00268817
GO:0009253	0.976223	0.96167	peptidoglycan catabolism	P	6803_e-20.bg	5	0.0022482	7120_e-20.bg	9	0.00268817
GO:0016072	0.976223	0.96167	rRNA metabolism	P	6803_e-20.bg	5	0.0022482	7120_e-20.bg	9	0.00268817
GO:0019720	0.976223	0.96167	Mo-molybdopterin cofactor metabolism	P	6803_e-20.bg	6	0.00269784	7120_e-20.bg	8	0.00238949
GO:0016108	0.976547	0.96869	tetraterpenoid metabolism	P	6803_e-20.bg	7	0.00314748	7120_e-20.bg	12	0.00358423
GO:0016109	0.976547	0.96869	tetraterpenoid biosynthesis	P	6803_e-20.bg	7	0.00314748	7120_e-20.bg	12	0.00358423
GO:0016116	0.976547	0.96869	carotenoid metabolism	P	6803_e-20.bg	7	0.00314748	7120_e-20.bg	12	0.00358423
GO:0016117	0.976547	0.96869	carotenoid biosynthesis	P	6803_e-20.bg	7	0.00314748	7120_e-20.bg	12	0.00358423
GO:0018298	0.982598	0.97725	protein-chromophore linkage	P	6803_e-20.bg	12	0.00539568	7120_e-20.bg	17	0.00507766
GO:0009605	0.987092	0.98242	response to external stimulus	P	6803_e-20.bg	72	0.0323741	7120_e-20.bg	110	0.0328554
GO:0044260	0.992563	0.98904	cellular macromolecule metabolism	P	6803_e-20.bg	419	0.188399	7120_e-20.bg	630	0.188172
GO:0016053	0.992563	0.98951	organic acid biosynthesis	P	6803_e-20.bg	23	0.0103417	7120_e-20.bg	36	0.0107527
GO:0046394	0.992563	0.98951	carboxylic acid biosynthesis	P	6803_e-20.bg	23	0.0103417	7120_e-20.bg	36	0.0107527
GO:0000271	0.992925	0.99081	polysaccharide biosynthesis	P	6803_e-20.bg	25	0.011241	7120_e-20.bg	39	0.0116487
GO:0043284	0.992925	0.99081	biopolymer biosynthesis	P	6803_e-20.bg	25	0.011241	7120_e-20.bg	39	0.0116487

## Sheet: Sheet2
GO id	qvalue	pvalue	GO term	aspect	genome1	count1	percent1	genome2	count2	percent2
GO:0015082	3.10495e-06	4.4826e-09	di-, tri-valent inorganic cation transporter activity	F	6803_e-20.bg	16	0.00719424	7120_e-20.bg	103	0.0307646
GO:0046915	3.10495e-06	4.4826e-09	transition metal ion transporter activity	F	6803_e-20.bg	16	0.00719424	7120_e-20.bg	103	0.0307646
GO:0015087	6.59523e-05	1.9043e-07	cobalt ion transporter activity	F	6803_e-20.bg	5	0.0022482	7120_e-20.bg	60	0.0179211
GO:0046873	0.00226879	8.7345e-06	metal ion transporter activity	F	6803_e-20.bg	41	0.0184353	7120_e-20.bg	134	0.0400239
GO:0004672	0.0444484	0.0002139	protein kinase activity	F	6803_e-20.bg	73	0.0328237	7120_e-20.bg	182	0.0543608
GO:0004871	0.0891445	0.00051479	signal transducer activity	F	6803_e-20.bg	130	0.0584532	7120_e-20.bg	280	0.083632
GO:0005381	0.168773	0.0011955	iron ion transporter activity	F	6803_e-20.bg	8	0.00359712	7120_e-20.bg	41	0.0122461
GO:0000155	0.168773	0.0012995	two-component sensor molecule activity	F	6803_e-20.bg	54	0.0242806	7120_e-20.bg	136	0.0406213
GO:0030528	0.18943	0.0017119	transcription regulator activity	F	6803_e-20.bg	119	0.0535072	7120_e-20.bg	252	0.0752688
GO:0004673	0.18943	0.0018232	protein-histidine kinase activity	F	6803_e-20.bg	55	0.0247302	7120_e-20.bg	136	0.0406213
GO:0016775	0.200961	0.0021276	phosphotransferase activity, nitrogenous group as acceptor	F	6803_e-20.bg	56	0.0251799	7120_e-20.bg	137	0.04092
GO:0008324	0.351234	0.0040566	cation transporter activity	F	6803_e-20.bg	93	0.0418165	7120_e-20.bg	200	0.0597372
GO:0016773	0.387531	0.0048488	phosphotransferase activity, alcohol group as acceptor	F	6803_e-20.bg	96	0.0431655	7120_e-20.bg	204	0.0609319
GO:0003735	0.483499	0.0065149	structural constituent of ribosome	F	6803_e-20.bg	61	0.0274281	7120_e-20.bg	55	0.0164277
GO:0005524	0.491337	0.0071479	ATP binding	F	6803_e-20.bg	271	0.121853	7120_e-20.bg	494	0.147551
GO:0030554	0.491337	0.0075663	adenyl nucleotide binding	F	6803_e-20.bg	280	0.125899	7120_e-20.bg	508	0.151732
GO:0000156	0.952359	0.016023	two-component response regulator activity	F	6803_e-20.bg	59	0.0265288	7120_e-20.bg	130	0.0388292
GO:0003774	0.952359	0.016499	motor activity	F	6803_e-20.bg	0	0	7120_e-20.bg	11	0.00328554
GO:0000287	0.968525	0.018456	magnesium ion binding	F	6803_e-20.bg	60	0.0269784	7120_e-20.bg	58	0.0173238
GO:0016301	0.968525	0.020766	kinase activity	F	6803_e-20.bg	128	0.057554	7120_e-20.bg	247	0.0737754
GO:0015075	0.968525	0.021099	ion transporter activity	F	6803_e-20.bg	118	0.0530576	7120_e-20.bg	230	0.0686977
GO:0017076	0.968525	0.022814	purine nucleotide binding	F	6803_e-20.bg	310	0.139388	7120_e-20.bg	543	0.162186
GO:0005198	0.968525	0.023447	structural molecule activity	F	6803_e-20.bg	64	0.028777	7120_e-20.bg	64	0.0191159
GO:0004674	0.968525	0.026683	protein serine/threonine kinase activity	F	6803_e-20.bg	8	0.00359712	7120_e-20.bg	30	0.00896057
GO:0000166	0.968525	0.027276	nucleotide binding	F	6803_e-20.bg	319	0.143435	7120_e-20.bg	555	0.165771
GO:0003700	0.968525	0.029164	transcription factor activity	F	6803_e-20.bg	54	0.0242806	7120_e-20.bg	117	0.0349462
GO:0004872	0.968525	0.029222	receptor activity	F	6803_e-20.bg	24	0.0107914	7120_e-20.bg	62	0.0185185
GO:0005386	0.968525	0.041894	carrier activity	F	6803_e-20.bg	92	0.0413669	7120_e-20.bg	103	0.0307646
GO:0004197	0.968525	0.046951	cysteine-type endopeptidase activity	F	6803_e-20.bg	2	0.000899281	7120_e-20.bg	14	0.0041816
GO:0003723	0.968525	0.050404	RNA binding	F	6803_e-20.bg	75	0.033723	7120_e-20.bg	82	0.0244922
GO:0008234	0.968525	0.055328	cysteine-type peptidase activity	F	6803_e-20.bg	3	0.00134892	7120_e-20.bg	16	0.00477897
GO:0015343	0.968525	0.055328	siderophore-iron transporter activity	F	6803_e-20.bg	3	0.00134892	7120_e-20.bg	16	0.00477897
GO:0015428	0.968525	0.055328	type I protein secretor activity	F	6803_e-20.bg	3	0.00134892	7120_e-20.bg	16	0.00477897
GO:0042927	0.968525	0.055328	siderophore transporter activity	F	6803_e-20.bg	3	0.00134892	7120_e-20.bg	16	0.00477897
GO:0004803	0.968525	0.058693	transposase activity	F	6803_e-20.bg	42	0.0188849	7120_e-20.bg	41	0.0122461
GO:0030145	0.968525	0.066091	manganese ion binding	F	6803_e-20.bg	12	0.00539568	7120_e-20.bg	7	0.0020908
GO:0030693	0.968525	0.074848	caspase activity	F	6803_e-20.bg	1	0.00044964	7120_e-20.bg	10	0.00298686
GO:0008514	0.968525	0.076463	organic anion transporter activity	F	6803_e-20.bg	0	0	7120_e-20.bg	7	0.0020908
GO:0015604	0.968525	0.076463	phosphonate transporter activity	F	6803_e-20.bg	0	0	7120_e-20.bg	7	0.0020908
GO:0016779	0.968525	0.076857	nucleotidyltransferase activity	F	6803_e-20.bg	49	0.0220324	7120_e-20.bg	51	0.015233
GO:0016879	0.968525	0.10144	ligase activity, forming carbon-nitrogen bonds	F	6803_e-20.bg	36	0.0161871	7120_e-20.bg	36	0.0107527
GO:0005279	0.968525	0.10494	amino acid-polyamine transporter activity	F	6803_e-20.bg	7	0.00314748	7120_e-20.bg	3	0.000896057
GO:0015171	0.968525	0.10494	amino acid transporter activity	F	6803_e-20.bg	7	0.00314748	7120_e-20.bg	3	0.000896057
GO:0019843	0.968525	0.10578	rRNA binding	F	6803_e-20.bg	31	0.0139388	7120_e-20.bg	30	0.00896057
GO:0043167	0.968525	0.11027	ion binding	F	6803_e-20.bg	201	0.0903777	7120_e-20.bg	261	0.077957
GO:0046872	0.968525	0.11027	metal ion binding	F	6803_e-20.bg	201	0.0903777	7120_e-20.bg	261	0.077957
GO:0005215	0.968525	0.11121	transporter activity	F	6803_e-20.bg	305	0.13714	7120_e-20.bg	512	0.152927
GO:0015666	0.968525	0.114	restriction endodeoxyribonuclease activity	F	6803_e-20.bg	0	0	7120_e-20.bg	6	0.00179211
GO:0016888	0.968525	0.114	endodeoxyribonuclease activity, producing 5'-phosphomonoesters	F	6803_e-20.bg	0	0	7120_e-20.bg	6	0.00179211
GO:0015399	0.968525	0.11757	primary active transporter activity	F	6803_e-20.bg	58	0.0260791	7120_e-20.bg	65	0.0194146
GO:0048037	0.968525	0.12216	cofactor binding	F	6803_e-20.bg	33	0.0148381	7120_e-20.bg	70	0.020908
GO:0015179	0.968525	0.12452	L-amino acid transporter activity	F	6803_e-20.bg	3	0.00134892	7120_e-20.bg	0	0
GO:0005554	0.968525	0.12769	molecular function unknown	F	6803_e-20.bg	100	0.044964	7120_e-20.bg	122	0.0364397
GO:0016874	0.968525	0.13012	ligase activity	F	6803_e-20.bg	80	0.0359712	7120_e-20.bg	95	0.0283751
GO:0005488	0.968525	0.15271	binding	F	6803_e-20.bg	922	0.414568	7120_e-20.bg	1454	0.434289
GO:0015078	0.968525	0.16183	hydrogen ion transporter activity	F	6803_e-20.bg	42	0.0188849	7120_e-20.bg	46	0.0137395
GO:0015267	0.968525	0.16391	channel or pore class transporter activity	F	6803_e-20.bg	12	0.00539568	7120_e-20.bg	9	0.00268817
GO:0016772	0.968525	0.16748	transferase activity, transferring phosphorus-containing groups	F	6803_e-20.bg	175	0.0786871	7120_e-20.bg	300	0.0896057
GO:0015268	0.968525	0.17114	alpha-type channel activity	F	6803_e-20.bg	11	0.00494604	7120_e-20.bg	8	0.00238949
GO:0003777	0.968525	0.17179	microtubule motor activity	F	6803_e-20.bg	0	0	7120_e-20.bg	5	0.00149343
GO:0015290	0.968525	0.17204	electrochemical potential-driven transporter activity	F	6803_e-20.bg	34	0.0152878	7120_e-20.bg	36	0.0107527
GO:0015291	0.968525	0.17204	porter activity	F	6803_e-20.bg	34	0.0152878	7120_e-20.bg	36	0.0107527
GO:0016740	0.968525	0.17596	transferase activity	F	6803_e-20.bg	422	0.189748	7120_e-20.bg	686	0.204898
GO:0005275	0.968525	0.19359	amine transporter activity	F	6803_e-20.bg	7	0.00314748	7120_e-20.bg	4	0.00119474
GO:0015203	0.968525	0.19359	polyamine transporter activity	F	6803_e-20.bg	7	0.00314748	7120_e-20.bg	4	0.00119474
GO:0008703	0.968525	0.22125	5-amino-6-(5-phosphoribosylamino)uracil reductase activity	F	6803_e-20.bg	1	0.00044964	7120_e-20.bg	7	0.0020908
GO:0009008	0.968525	0.22125	DNA-methyltransferase activity	F	6803_e-20.bg	1	0.00044964	7120_e-20.bg	7	0.0020908
GO:0016163	0.968525	0.22125	nitrogenase activity	F	6803_e-20.bg	1	0.00044964	7120_e-20.bg	7	0.0020908
GO:0016732	0.968525	0.22125	oxidoreductase activity, acting on iron-sulfur proteins as donors, dinitrogen as acceptor	F	6803_e-20.bg	1	0.00044964	7120_e-20.bg	7	0.0020908
GO:0016151	0.968525	0.22246	nickel ion binding	F	6803_e-20.bg	13	0.00584532	7120_e-20.bg	11	0.00328554
GO:0015077	0.968525	0.2264	monovalent inorganic cation transporter activity	F	6803_e-20.bg	45	0.0202338	7120_e-20.bg	52	0.0155317
GO:0005489	0.968525	0.23245	electron transporter activity	F	6803_e-20.bg	83	0.0373201	7120_e-20.bg	104	0.0310633
GO:0003954	0.968525	0.23734	NADH dehydrogenase activity	F	6803_e-20.bg	21	0.00944245	7120_e-20.bg	21	0.0062724
GO:0008137	0.968525	0.23734	NADH dehydrogenase (ubiquinone) activity	F	6803_e-20.bg	21	0.00944245	7120_e-20.bg	21	0.0062724
GO:0015081	0.968525	0.23734	sodium ion transporter activity	F	6803_e-20.bg	21	0.00944245	7120_e-20.bg	21	0.0062724
GO:0050136	0.968525	0.23734	NADH dehydrogenase (quinone) activity	F	6803_e-20.bg	21	0.00944245	7120_e-20.bg	21	0.0062724
GO:0016655	0.968525	0.26321	oxidoreductase activity, acting on NADH or NADPH, quinone or similar compound as acceptor	F	6803_e-20.bg	23	0.0103417	7120_e-20.bg	24	0.00716846
GO:0005216	0.968525	0.26431	ion channel activity	F	6803_e-20.bg	10	0.0044964	7120_e-20.bg	8	0.00238949
GO:0005342	0.968525	0.26431	organic acid transporter activity	F	6803_e-20.bg	10	0.0044964	7120_e-20.bg	8	0.00238949
GO:0046943	0.968525	0.26431	carboxylic acid transporter activity	F	6803_e-20.bg	10	0.0044964	7120_e-20.bg	8	0.00238949
GO:0016835	0.968525	0.27846	carbon-oxygen lyase activity	F	6803_e-20.bg	38	0.0170863	7120_e-20.bg	44	0.0131422
GO:0016853	0.968525	0.28277	isomerase activity	F	6803_e-20.bg	60	0.0269784	7120_e-20.bg	74	0.0221027
GO:0016866	0.968525	0.28505	intramolecular transferase activity	F	6803_e-20.bg	18	0.00809353	7120_e-20.bg	18	0.00537634
GO:0016651	0.968525	0.28669	oxidoreductase activity, acting on NADH or NADPH	F	6803_e-20.bg	25	0.011241	7120_e-20.bg	27	0.00806452
GO:0016861	0.968525	0.29611	intramolecular oxidoreductase activity, interconverting aldoses and ketoses	F	6803_e-20.bg	8	0.00359712	7120_e-20.bg	6	0.00179211
GO:0015405	0.968525	0.30809	P-P-bond-hydrolysis-driven transporter activity	F	6803_e-20.bg	27	0.0121403	7120_e-20.bg	30	0.00896057
GO:0004602	0.968525	0.31087	glutathione peroxidase activity	F	6803_e-20.bg	2	0.000899281	7120_e-20.bg	0	0
GO:0004748	0.968525	0.31087	ribonucleoside-diphosphate reductase activity	F	6803_e-20.bg	2	0.000899281	7120_e-20.bg	0	0
GO:0005283	0.968525	0.31087	sodium:amino acid symporter activity	F	6803_e-20.bg	2	0.000899281	7120_e-20.bg	0	0
GO:0005313	0.968525	0.31087	L-glutamate transporter activity	F	6803_e-20.bg	2	0.000899281	7120_e-20.bg	0	0
GO:0005416	0.968525	0.31087	cation:amino acid symporter activity	F	6803_e-20.bg	2	0.000899281	7120_e-20.bg	0	0
GO:0008783	0.968525	0.31087	agmatinase activity	F	6803_e-20.bg	2	0.000899281	7120_e-20.bg	0	0
GO:0015172	0.968525	0.31087	acidic amino acid transporter activity	F	6803_e-20.bg	2	0.000899281	7120_e-20.bg	0	0
GO:0015501	0.968525	0.31087	glutamate:sodium symporter activity	F	6803_e-20.bg	2	0.000899281	7120_e-20.bg	0	0
GO:0016041	0.968525	0.31087	glutamate synthase (ferredoxin) activity	F	6803_e-20.bg	2	0.000899281	7120_e-20.bg	0	0
GO:0016639	0.968525	0.31087	oxidoreductase activity, acting on the CH-NH2 group of donors, NAD or NADP as acceptor	F	6803_e-20.bg	2	0.000899281	7120_e-20.bg	0	0
GO:0016643	0.968525	0.31087	oxidoreductase activity, acting on the CH-NH2 group of donors, iron-sulfur protein as acceptor	F	6803_e-20.bg	2	0.000899281	7120_e-20.bg	0	0
GO:0016791	0.968525	0.31559	phosphoric monoester hydrolase activity	F	6803_e-20.bg	20	0.00899281	7120_e-20.bg	21	0.0062724
GO:0031177	0.968525	0.31765	phosphopantetheine binding	F	6803_e-20.bg	1	0.00044964	7120_e-20.bg	6	0.00179211
GO:0042623	0.968525	0.32332	ATPase activity, coupled	F	6803_e-20.bg	60	0.0269784	7120_e-20.bg	107	0.0319594
GO:0004497	0.968525	0.32819	monooxygenase activity	F	6803_e-20.bg	5	0.0022482	7120_e-20.bg	14	0.0041816
GO:0016789	0.968525	0.32954	carboxylic ester hydrolase activity	F	6803_e-20.bg	6	0.00269784	7120_e-20.bg	4	0.00119474
GO:0008170	0.968525	0.3349	N-methyltransferase activity	F	6803_e-20.bg	4	0.00179856	7120_e-20.bg	12	0.00358423
GO:0005344	0.968525	0.33829	oxygen transporter activity	F	6803_e-20.bg	3	0.00134892	7120_e-20.bg	10	0.00298686
GO:0004180	0.968525	0.34507	carboxypeptidase activity	F	6803_e-20.bg	5	0.0022482	7120_e-20.bg	3	0.000896057
GO:0004712	0.968525	0.35614	protein threonine/tyrosine kinase activity	F	6803_e-20.bg	3	0.00134892	7120_e-20.bg	1	0.000298686
GO:0008603	0.968525	0.35614	cAMP-dependent protein kinase regulator activity	F	6803_e-20.bg	3	0.00134892	7120_e-20.bg	1	0.000298686
GO:0016298	0.968525	0.35614	lipase activity	F	6803_e-20.bg	3	0.00134892	7120_e-20.bg	1	0.000298686
GO:0016728	0.968525	0.35614	oxidoreductase activity, acting on CH2 groups, disulfide as acceptor	F	6803_e-20.bg	3	0.00134892	7120_e-20.bg	1	0.000298686
GO:0019207	0.968525	0.35614	kinase regulator activity	F	6803_e-20.bg	3	0.00134892	7120_e-20.bg	1	0.000298686
GO:0019887	0.968525	0.35614	protein kinase regulator activity	F	6803_e-20.bg	3	0.00134892	7120_e-20.bg	1	0.000298686
GO:0008171	0.968525	0.35663	O-methyltransferase activity	F	6803_e-20.bg	4	0.00179856	7120_e-20.bg	2	0.000597372
GO:0016725	0.968525	0.35663	oxidoreductase activity, acting on CH2 groups	F	6803_e-20.bg	4	0.00179856	7120_e-20.bg	2	0.000597372
GO:0008135	0.968525	0.3575	translation factor activity, nucleic acid binding	F	6803_e-20.bg	18	0.00809353	7120_e-20.bg	19	0.00567503
GO:0045182	0.968525	0.3575	translation regulator activity	F	6803_e-20.bg	18	0.00809353	7120_e-20.bg	19	0.00567503
GO:0003677	0.968525	0.35796	DNA binding	F	6803_e-20.bg	276	0.124101	7120_e-20.bg	445	0.132915
GO:0003746	0.968525	0.3685	translation elongation factor activity	F	6803_e-20.bg	10	0.0044964	7120_e-20.bg	9	0.00268817
GO:0004553	0.968525	0.37531	hydrolase activity, hydrolyzing O-glycosyl compounds	F	6803_e-20.bg	12	0.00539568	7120_e-20.bg	26	0.00776583
GO:0016741	0.968525	0.37547	transferase activity, transferring one-carbon groups	F	6803_e-20.bg	76	0.0341727	7120_e-20.bg	99	0.0295699
GO:0008233	0.968525	0.38172	peptidase activity	F	6803_e-20.bg	78	0.0350719	7120_e-20.bg	134	0.0400239
GO:0004386	0.968525	0.38717	helicase activity	F	6803_e-20.bg	15	0.0067446	7120_e-20.bg	31	0.00925926
GO:0004812	0.968525	0.38865	tRNA ligase activity	F	6803_e-20.bg	23	0.0103417	7120_e-20.bg	26	0.00776583
GO:0016875	0.968525	0.38865	ligase activity, forming carbon-oxygen bonds	F	6803_e-20.bg	23	0.0103417	7120_e-20.bg	26	0.00776583
GO:0016876	0.968525	0.38865	ligase activity, forming aminoacyl-tRNA and related compounds	F	6803_e-20.bg	23	0.0103417	7120_e-20.bg	26	0.00776583
GO:0004175	0.968525	0.39236	endopeptidase activity	F	6803_e-20.bg	44	0.0197842	7120_e-20.bg	79	0.0235962
GO:0015450	0.968525	0.39506	protein translocase activity	F	6803_e-20.bg	9	0.00404676	7120_e-20.bg	8	0.00238949
GO:0016860	0.968525	0.39506	intramolecular oxidoreductase activity	F	6803_e-20.bg	9	0.00404676	7120_e-20.bg	8	0.00238949
GO:0005525	0.968525	0.40271	GTP binding	F	6803_e-20.bg	31	0.0139388	7120_e-20.bg	37	0.0110514
GO:0019001	0.968525	0.40271	guanyl nucleotide binding	F	6803_e-20.bg	31	0.0139388	7120_e-20.bg	37	0.0110514
GO:0008168	0.968525	0.40526	methyltransferase activity	F	6803_e-20.bg	74	0.0332734	7120_e-20.bg	97	0.0289725
GO:0004198	0.968525	0.41083	calpain activity	F	6803_e-20.bg	0	0	7120_e-20.bg	3	0.000896057
GO:0009035	0.968525	0.41083	type I site-specific deoxyribonuclease activity	F	6803_e-20.bg	0	0	7120_e-20.bg	3	0.000896057
GO:0009036	0.968525	0.41083	type II site-specific deoxyribonuclease activity	F	6803_e-20.bg	0	0	7120_e-20.bg	3	0.000896057
GO:0015926	0.968525	0.41083	glucosidase activity	F	6803_e-20.bg	0	0	7120_e-20.bg	3	0.000896057
GO:0046914	0.968525	0.41491	transition metal ion binding	F	6803_e-20.bg	120	0.0539568	7120_e-20.bg	163	0.0486858
GO:0004536	0.968525	0.41676	deoxyribonuclease activity	F	6803_e-20.bg	5	0.0022482	7120_e-20.bg	13	0.00388292
GO:0042626	0.968525	0.42004	ATPase activity, coupled to transmembrane movement of substances	F	6803_e-20.bg	50	0.022482	7120_e-20.bg	88	0.0262843
GO:0016820	0.968525	0.4285	hydrolase activity, acting on acid anhydrides, catalyzing transmembrane movement of substances	F	6803_e-20.bg	52	0.0233813	7120_e-20.bg	91	0.0271804
GO:0016887	0.968525	0.43737	ATPase activity	F	6803_e-20.bg	107	0.0481115	7120_e-20.bg	178	0.0531661
GO:0015103	0.968525	0.43778	inorganic anion transporter activity	F	6803_e-20.bg	21	0.00944245	7120_e-20.bg	24	0.00716846
GO:0042578	0.968525	0.43778	phosphoric ester hydrolase activity	F	6803_e-20.bg	21	0.00944245	7120_e-20.bg	24	0.00716846
GO:0008026	0.968525	0.45105	ATP-dependent helicase activity	F	6803_e-20.bg	8	0.00359712	7120_e-20.bg	18	0.00537634
GO:0016218	0.968525	0.45545	polyketide synthase activity	F	6803_e-20.bg	1	0.00044964	7120_e-20.bg	5	0.00149343
GO:0030151	0.968525	0.45545	molybdenum ion binding	F	6803_e-20.bg	1	0.00044964	7120_e-20.bg	5	0.00149343
GO:0003964	0.968525	0.45685	RNA-directed DNA polymerase activity	F	6803_e-20.bg	2	0.000899281	7120_e-20.bg	7	0.0020908
GO:0004289	0.968525	0.45685	subtilase activity	F	6803_e-20.bg	2	0.000899281	7120_e-20.bg	7	0.0020908
GO:0008235	0.968525	0.45721	metalloexopeptidase activity	F	6803_e-20.bg	7	0.00314748	7120_e-20.bg	6	0.00179211
GO:0019829	0.968525	0.45721	cation-transporting ATPase activity	F	6803_e-20.bg	7	0.00314748	7120_e-20.bg	6	0.00179211
GO:0016757	0.968525	0.45887	transferase activity, transferring glycosyl groups	F	6803_e-20.bg	39	0.017536	7120_e-20.bg	49	0.0146356
GO:0003674	0.968525	0.45959	molecular_function	F	6803_e-20.bg	2015	0.906025	7120_e-20.bg	3012	0.899642
GO:0008452	0.968525	0.46069	RNA ligase activity	F	6803_e-20.bg	23	0.0103417	7120_e-20.bg	27	0.00806452
GO:0016614	0.968525	0.46878	oxidoreductase activity, acting on CH-OH group of donors	F	6803_e-20.bg	36	0.0161871	7120_e-20.bg	45	0.0134409
GO:0016836	0.968525	0.47273	hydro-lyase activity	F	6803_e-20.bg	28	0.0125899	7120_e-20.bg	34	0.0101553
GO:0008173	0.968525	0.48767	RNA methyltransferase activity	F	6803_e-20.bg	10	0.0044964	7120_e-20.bg	10	0.00298686
GO:0016597	0.968525	0.48767	amino acid binding	F	6803_e-20.bg	10	0.0044964	7120_e-20.bg	10	0.00298686
GO:0016884	0.968525	0.48767	carbon-nitrogen ligase activity, with glutamine as amido-N-donor	F	6803_e-20.bg	10	0.0044964	7120_e-20.bg	10	0.00298686
GO:0043176	0.968525	0.48767	amine binding	F	6803_e-20.bg	10	0.0044964	7120_e-20.bg	10	0.00298686
GO:0008415	0.968525	0.49132	acyltransferase activity	F	6803_e-20.bg	45	0.0202338	7120_e-20.bg	58	0.0173238
GO:0004312	0.968525	0.49413	fatty-acid synthase activity	F	6803_e-20.bg	6	0.00269784	7120_e-20.bg	5	0.00149343
GO:0016702	0.968525	0.49413	oxidoreductase activity, acting on single donors with incorporation of molecular oxygen, incorporation of two atoms of oxygen	F	6803_e-20.bg	6	0.00269784	7120_e-20.bg	5	0.00149343
GO:0016774	0.968525	0.49413	phosphotransferase activity, carboxyl group as acceptor	F	6803_e-20.bg	6	0.00269784	7120_e-20.bg	5	0.00149343
GO:0051213	0.968525	0.49413	dioxygenase activity	F	6803_e-20.bg	6	0.00269784	7120_e-20.bg	5	0.00149343
GO:0016886	0.968525	0.50856	ligase activity, forming phosphoric ester bonds	F	6803_e-20.bg	24	0.0107914	7120_e-20.bg	29	0.00866189
GO:0042625	0.968525	0.50856	ATPase activity, coupled to transmembrane movement of ions	F	6803_e-20.bg	24	0.0107914	7120_e-20.bg	29	0.00866189
GO:0008565	0.968525	0.51047	protein transporter activity	F	6803_e-20.bg	24	0.0107914	7120_e-20.bg	44	0.0131422
GO:0016747	0.968525	0.52279	transferase activity, transferring groups other than amino-acyl groups	F	6803_e-20.bg	46	0.0206835	7120_e-20.bg	60	0.0179211
GO:0004601	0.968525	0.52597	peroxidase activity	F	6803_e-20.bg	9	0.00404676	7120_e-20.bg	9	0.00268817
GO:0016684	0.968525	0.52597	oxidoreductase activity, acting on peroxide as acceptor	F	6803_e-20.bg	9	0.00404676	7120_e-20.bg	9	0.00268817
GO:0016705	0.968525	0.53171	oxidoreductase activity, acting on paired donors, with incorporation or reduction of molecular oxygen	F	6803_e-20.bg	15	0.0067446	7120_e-20.bg	17	0.00507766
GO:0016758	0.968525	0.53171	transferase activity, transferring hexosyl groups	F	6803_e-20.bg	15	0.0067446	7120_e-20.bg	17	0.00507766
GO:0016881	0.968525	0.53342	acid-amino acid ligase activity	F	6803_e-20.bg	12	0.00539568	7120_e-20.bg	13	0.00388292
GO:0005244	0.968525	0.53633	voltage-gated ion channel activity	F	6803_e-20.bg	5	0.0022482	7120_e-20.bg	4	0.00119474
GO:0008172	0.968525	0.53633	S-methyltransferase activity	F	6803_e-20.bg	5	0.0022482	7120_e-20.bg	4	0.00119474
GO:0015235	0.968525	0.53633	cobalamin transporter activity	F	6803_e-20.bg	5	0.0022482	7120_e-20.bg	4	0.00119474
GO:0015420	0.968525	0.53633	cobalamin-transporting ATPase activity	F	6803_e-20.bg	5	0.0022482	7120_e-20.bg	4	0.00119474
GO:0051119	0.968525	0.53633	sugar transporter activity	F	6803_e-20.bg	5	0.0022482	7120_e-20.bg	4	0.00119474
GO:0051183	0.968525	0.53633	vitamin transporter activity	F	6803_e-20.bg	5	0.0022482	7120_e-20.bg	4	0.00119474
GO:0043169	0.968525	0.53964	cation binding	F	6803_e-20.bg	131	0.0589029	7120_e-20.bg	183	0.0546595
GO:0016810	0.968525	0.55076	hydrolase activity, acting on carbon-nitrogen (but not peptide) bonds	F	6803_e-20.bg	40	0.0179856	7120_e-20.bg	52	0.0155317
GO:0016763	0.968525	0.56841	transferase activity, transferring pentosyl groups	F	6803_e-20.bg	14	0.00629496	7120_e-20.bg	16	0.00477897
GO:0004521	0.968525	0.56909	endoribonuclease activity	F	6803_e-20.bg	8	0.00359712	7120_e-20.bg	8	0.00238949
GO:0016638	0.968525	0.56909	oxidoreductase activity, acting on the CH-NH2 group of donors	F	6803_e-20.bg	8	0.00359712	7120_e-20.bg	8	0.00238949
GO:0016891	0.968525	0.56909	endoribonuclease activity, producing 5'-phosphomonoesters	F	6803_e-20.bg	8	0.00359712	7120_e-20.bg	8	0.00238949
GO:0008483	0.968525	0.56931	transaminase activity	F	6803_e-20.bg	22	0.00989209	7120_e-20.bg	27	0.00806452
GO:0017111	0.968525	0.57983	nucleoside-triphosphatase activity	F	6803_e-20.bg	139	0.0625	7120_e-20.bg	223	0.0666069
GO:0004383	0.968525	0.58313	guanylate cyclase activity	F	6803_e-20.bg	3	0.00134892	7120_e-20.bg	8	0.00238949
GO:0005507	0.968525	0.58313	copper ion binding	F	6803_e-20.bg	3	0.00134892	7120_e-20.bg	8	0.00238949
GO:0004143	0.968525	0.58558	diacylglycerol kinase activity	F	6803_e-20.bg	4	0.00179856	7120_e-20.bg	3	0.000896057
GO:0004239	0.968525	0.58558	methionyl aminopeptidase activity	F	6803_e-20.bg	4	0.00179856	7120_e-20.bg	3	0.000896057
GO:0004437	0.968525	0.58558	inositol or phosphatidylinositol phosphatase activity	F	6803_e-20.bg	4	0.00179856	7120_e-20.bg	3	0.000896057
GO:0005351	0.968525	0.58558	sugar porter activity	F	6803_e-20.bg	4	0.00179856	7120_e-20.bg	3	0.000896057
GO:0008276	0.968525	0.58558	protein methyltransferase activity	F	6803_e-20.bg	4	0.00179856	7120_e-20.bg	3	0.000896057
GO:0003899	0.968525	0.60847	DNA-directed RNA polymerase activity	F	6803_e-20.bg	13	0.00584532	7120_e-20.bg	15	0.00448029
GO:0004540	0.968525	0.60847	ribonuclease activity	F	6803_e-20.bg	13	0.00584532	7120_e-20.bg	15	0.00448029
GO:0015298	0.968525	0.6111	solute:cation antiporter activity	F	6803_e-20.bg	6	0.00269784	7120_e-20.bg	13	0.00388292
GO:0015299	0.968525	0.6111	solute:hydrogen antiporter activity	F	6803_e-20.bg	6	0.00269784	7120_e-20.bg	13	0.00388292
GO:0015300	0.968525	0.6111	solute:solute antiporter activity	F	6803_e-20.bg	6	0.00269784	7120_e-20.bg	13	0.00388292
GO:0016746	0.968525	0.61701	transferase activity, transferring acyl groups	F	6803_e-20.bg	49	0.0220324	7120_e-20.bg	66	0.0197133
GO:0003887	0.968525	0.61822	DNA-directed DNA polymerase activity	F	6803_e-20.bg	7	0.00314748	7120_e-20.bg	7	0.0020908
GO:0004372	0.968525	0.61822	glycine hydroxymethyltransferase activity	F	6803_e-20.bg	7	0.00314748	7120_e-20.bg	7	0.0020908
GO:0015114	0.968525	0.61822	phosphate transporter activity	F	6803_e-20.bg	7	0.00314748	7120_e-20.bg	7	0.0020908
GO:0016701	0.968525	0.61822	oxidoreductase activity, acting on single donors with incorporation of molecular oxygen	F	6803_e-20.bg	7	0.00314748	7120_e-20.bg	7	0.0020908
GO:0004888	0.968525	0.62344	transmembrane receptor activity	F	6803_e-20.bg	17	0.00764388	7120_e-20.bg	31	0.00925926
GO:0001882	0.968525	0.64498	nucleoside binding	F	6803_e-20.bg	3	0.00134892	7120_e-20.bg	2	0.000597372
GO:0003993	0.968525	0.64498	acid phosphatase activity	F	6803_e-20.bg	3	0.00134892	7120_e-20.bg	2	0.000597372
GO:0004185	0.968525	0.64498	serine carboxypeptidase activity	F	6803_e-20.bg	3	0.00134892	7120_e-20.bg	2	0.000597372
GO:0004332	0.968525	0.64498	fructose-bisphosphate aldolase activity	F	6803_e-20.bg	3	0.00134892	7120_e-20.bg	2	0.000597372
GO:0005247	0.968525	0.64498	voltage-gated chloride channel activity	F	6803_e-20.bg	3	0.00134892	7120_e-20.bg	2	0.000597372
GO:0005253	0.968525	0.64498	anion channel activity	F	6803_e-20.bg	3	0.00134892	7120_e-20.bg	2	0.000597372
GO:0005254	0.968525	0.64498	chloride channel activity	F	6803_e-20.bg	3	0.00134892	7120_e-20.bg	2	0.000597372
GO:0005529	0.968525	0.64498	sugar binding	F	6803_e-20.bg	3	0.00134892	7120_e-20.bg	2	0.000597372
GO:0016661	0.968525	0.64498	oxidoreductase activity, acting on other nitrogenous compounds as donors	F	6803_e-20.bg	3	0.00134892	7120_e-20.bg	2	0.000597372
GO:0016788	0.968525	0.64717	hydrolase activity, acting on ester bonds	F	6803_e-20.bg	81	0.0364209	7120_e-20.bg	113	0.0337515
GO:0004520	0.968525	0.65051	endodeoxyribonuclease activity	F	6803_e-20.bg	5	0.0022482	7120_e-20.bg	11	0.00328554
GO:0003886	0.968525	0.65064	DNA (cytosine-5-)-methyltransferase activity	F	6803_e-20.bg	1	0.00044964	7120_e-20.bg	4	0.00119474
GO:0003934	0.968525	0.65064	GTP cyclohydrolase I activity	F	6803_e-20.bg	2	0.000899281	7120_e-20.bg	3	0.000896057
GO:0004040	0.968525	0.65064	amidase activity	F	6803_e-20.bg	2	0.000899281	7120_e-20.bg	3	0.000896057
GO:0004089	0.968525	0.65064	carbonate dehydratase activity	F	6803_e-20.bg	2	0.000899281	7120_e-20.bg	3	0.000896057
GO:0004176	0.968525	0.65064	ATP-dependent peptidase activity	F	6803_e-20.bg	1	0.00044964	7120_e-20.bg	4	0.00119474
GO:0004365	0.968525	0.65064	glyceraldehyde-3-phosphate dehydrogenase (phosphorylating) activity	F	6803_e-20.bg	2	0.000899281	7120_e-20.bg	3	0.000896057
GO:0004462	0.968525	0.65064	lactoylglutathione lyase activity	F	6803_e-20.bg	2	0.000899281	7120_e-20.bg	3	0.000896057
GO:0004549	0.968525	0.65064	tRNA-specific ribonuclease activity	F	6803_e-20.bg	2	0.000899281	7120_e-20.bg	3	0.000896057
GO:0004765	0.968525	0.65064	shikimate kinase activity	F	6803_e-20.bg	2	0.000899281	7120_e-20.bg	3	0.000896057
GO:0004784	0.968525	0.65064	superoxide dismutase activity	F	6803_e-20.bg	2	0.000899281	7120_e-20.bg	3	0.000896057
GO:0004814	0.968525	0.65064	arginine-tRNA ligase activity	F	6803_e-20.bg	2	0.000899281	7120_e-20.bg	3	0.000896057
GO:0004826	0.968525	0.65064	phenylalanine-tRNA ligase activity	F	6803_e-20.bg	2	0.000899281	7120_e-20.bg	3	0.000896057
GO:0008028	0.968525	0.65064	monocarboxylic acid transporter activity	F	6803_e-20.bg	2	0.000899281	7120_e-20.bg	3	0.000896057
GO:0008113	0.968525	0.65064	protein-methionine-S-oxide reductase activity	F	6803_e-20.bg	2	0.000899281	7120_e-20.bg	3	0.000896057
GO:0008409	0.968525	0.65064	5'-3' exonuclease activity	F	6803_e-20.bg	2	0.000899281	7120_e-20.bg	3	0.000896057
GO:0008508	0.968525	0.65064	bile acid:sodium symporter activity	F	6803_e-20.bg	2	0.000899281	7120_e-20.bg	3	0.000896057
GO:0008830	0.968525	0.65064	dTDP-4-dehydrorhamnose 3,5-epimerase activity	F	6803_e-20.bg	2	0.000899281	7120_e-20.bg	3	0.000896057
GO:0008943	0.968525	0.65064	glyceraldehyde-3-phosphate dehydrogenase activity	F	6803_e-20.bg	2	0.000899281	7120_e-20.bg	3	0.000896057
GO:0015125	0.968525	0.65064	bile acid transporter activity	F	6803_e-20.bg	2	0.000899281	7120_e-20.bg	3	0.000896057
GO:0016668	0.968525	0.65064	oxidoreductase activity, acting on sulfur group of donors, NAD or NADP as acceptor	F	6803_e-20.bg	1	0.00044964	7120_e-20.bg	4	0.00119474
GO:0016721	0.968525	0.65064	oxidoreductase activity, acting on superoxide radicals as acceptor	F	6803_e-20.bg	2	0.000899281	7120_e-20.bg	3	0.000896057
GO:0016755	0.968525	0.65064	transferase activity, transferring amino-acyl groups	F	6803_e-20.bg	2	0.000899281	7120_e-20.bg	3	0.000896057
GO:0016796	0.968525	0.65064	exonuclease activity, active with either ribo- or deoxyribonucleic acids and producing 5'-phosphomonoesters	F	6803_e-20.bg	1	0.00044964	7120_e-20.bg	4	0.00119474
GO:0016854	0.968525	0.65233	racemase and epimerase activity	F	6803_e-20.bg	12	0.00539568	7120_e-20.bg	14	0.0041816
GO:0016787	0.968525	0.65653	hydrolase activity	F	6803_e-20.bg	417	0.1875	7120_e-20.bg	645	0.192652
GO:0000036	0.968525	0.66664	acyl carrier activity	F	6803_e-20.bg	1	0.00044964	7120_e-20.bg	1	0.000298686
GO:0000104	0.968525	0.66664	succinate dehydrogenase activity	F	6803_e-20.bg	1	0.00044964	7120_e-20.bg	1	0.000298686
GO:0000179	0.968525	0.66664	rRNA (adenine-N6,N6-)-dimethyltransferase activity	F	6803_e-20.bg	1	0.00044964	7120_e-20.bg	1	0.000298686
GO:0000286	0.968525	0.66664	alanine dehydrogenase activity	F	6803_e-20.bg	1	0.00044964	7120_e-20.bg	1	0.000298686
GO:0000702	0.968525	0.66664	oxidized base lesion DNA N-glycosylase activity	F	6803_e-20.bg	1	0.00044964	7120_e-20.bg	1	0.000298686
GO:0003688	0.968525	0.66664	DNA replication origin binding	F	6803_e-20.bg	1	0.00044964	7120_e-20.bg	1	0.000298686
GO:0003711	0.968525	0.66664	transcriptional elongation regulator activity	F	6803_e-20.bg	1	0.00044964	7120_e-20.bg	1	0.000298686
GO:0003729	0.968525	0.66664	mRNA binding	F	6803_e-20.bg	1	0.00044964	7120_e-20.bg	1	0.000298686
GO:0003840	0.968525	0.66664	gamma-glutamyltransferase activity	F	6803_e-20.bg	1	0.00044964	7120_e-20.bg	1	0.000298686
GO:0003841	0.968525	0.66664	1-acylglycerol-3-phosphate O-acyltransferase activity	F	6803_e-20.bg	1	0.00044964	7120_e-20.bg	1	0.000298686
GO:0003842	0.968525	0.66664	1-pyrroline-5-carboxylate dehydrogenase activity	F	6803_e-20.bg	1	0.00044964	7120_e-20.bg	1	0.000298686
GO:0003844	0.968525	0.66664	1,4-alpha-glucan branching enzyme activity	F	6803_e-20.bg	1	0.00044964	7120_e-20.bg	1	0.000298686
GO:0003848	0.968525	0.66664	2-amino-4-hydroxy-6-hydroxymethyldihydropteridine diphosphokinase activity	F	6803_e-20.bg	1	0.00044964	7120_e-20.bg	1	0.000298686
GO:0003852	0.968525	0.66664	2-isopropylmalate synthase activity	F	6803_e-20.bg	1	0.00044964	7120_e-20.bg	1	0.000298686
GO:0003855	0.968525	0.66664	3-dehydroquinate dehydratase activity	F	6803_e-20.bg	1	0.00044964	7120_e-20.bg	1	0.000298686
GO:0003862	0.968525	0.66664	3-isopropylmalate dehydrogenase activity	F	6803_e-20.bg	1	0.00044964	7120_e-20.bg	1	0.000298686
GO:0003864	0.968525	0.66664	3-methyl-2-oxobutanoate hydroxymethyltransferase activity	F	6803_e-20.bg	1	0.00044964	7120_e-20.bg	1	0.000298686
GO:0003866	0.968525	0.66664	3-phosphoshikimate 1-carboxyvinyltransferase activity	F	6803_e-20.bg	1	0.00044964	7120_e-20.bg	1	0.000298686
GO:0003868	0.968525	0.66664	4-hydroxyphenylpyruvate dioxygenase activity	F	6803_e-20.bg	1	0.00044964	7120_e-20.bg	1	0.000298686
GO:0003874	0.968525	0.66664	6-pyruvoyltetrahydropterin synthase activity	F	6803_e-20.bg	1	0.00044964	7120_e-20.bg	1	0.000298686
GO:0003877	0.968525	0.66664	ATP adenylyltransferase activity	F	6803_e-20.bg	1	0.00044964	7120_e-20.bg	1	0.000298686
GO:0003879	0.968525	0.66664	ATP phosphoribosyltransferase activity	F	6803_e-20.bg	1	0.00044964	7120_e-20.bg	1	0.000298686
GO:0003883	0.968525	0.66664	CTP synthase activity	F	6803_e-20.bg	1	0.00044964	7120_e-20.bg	1	0.000298686
GO:0003891	0.968525	0.66664	delta DNA polymerase activity	F	6803_e-20.bg	1	0.00044964	7120_e-20.bg	1	0.000298686
GO:0003909	0.968525	0.66664	DNA ligase activity	F	6803_e-20.bg	1	0.00044964	7120_e-20.bg	1	0.000298686
GO:0003911	0.968525	0.66664	DNA ligase (NAD+) activity	F	6803_e-20.bg	1	0.00044964	7120_e-20.bg	1	0.000298686
GO:0003922	0.968525	0.66664	GMP synthase (glutamine-hydrolyzing) activity	F	6803_e-20.bg	1	0.00044964	7120_e-20.bg	1	0.000298686
GO:0003935	0.968525	0.66664	GTP cyclohydrolase II activity	F	6803_e-20.bg	1	0.00044964	7120_e-20.bg	1	0.000298686
GO:0003937	0.968525	0.66664	IMP cyclohydrolase activity	F	6803_e-20.bg	1	0.00044964	7120_e-20.bg	1	0.000298686
GO:0003938	0.968525	0.66664	IMP dehydrogenase activity	F	6803_e-20.bg	1	0.00044964	7120_e-20.bg	1	0.000298686
GO:0003949	0.968525	0.66664	1-(5-phosphoribosyl)-5-[(5-phosphoribosylamino)methylideneamino]imidazole-4-carboxamide isomerase activity	F	6803_e-20.bg	1	0.00044964	7120_e-20.bg	1	0.000298686
GO:0003952	0.968525	0.66664	NAD+ synthase (glutamine-hydrolyzing) activity	F	6803_e-20.bg	1	0.00044964	7120_e-20.bg	1	0.000298686
GO:0003977	0.968525	0.66664	UDP-N-acetylglucosamine diphosphorylase activity	F	6803_e-20.bg	1	0.00044964	7120_e-20.bg	1	0.000298686
GO:0003991	0.968525	0.66664	acetylglutamate kinase activity	F	6803_e-20.bg	1	0.00044964	7120_e-20.bg	1	0.000298686
GO:0003992	0.968525	0.66664	acetylornithine transaminase activity	F	6803_e-20.bg	1	0.00044964	7120_e-20.bg	1	0.000298686
GO:0003994	0.968525	0.66664	aconitate hydratase activity	F	6803_e-20.bg	1	0.00044964	7120_e-20.bg	1	0.000298686
GO:0003995	0.968525	0.66664	acyl-CoA dehydrogenase activity	F	6803_e-20.bg	0	0	7120_e-20.bg	2	0.000597372
GO:0003999	0.968525	0.66664	adenine phosphoribosyltransferase activity	F	6803_e-20.bg	1	0.00044964	7120_e-20.bg	1	0.000298686
GO:0004013	0.968525	0.66664	adenosylhomocysteinase activity	F	6803_e-20.bg	1	0.00044964	7120_e-20.bg	1	0.000298686
GO:0004018	0.968525	0.66664	adenylosuccinate lyase activity	F	6803_e-20.bg	1	0.00044964	7120_e-20.bg	1	0.000298686
GO:0004019	0.968525	0.66664	adenylosuccinate synthase activity	F	6803_e-20.bg	1	0.00044964	7120_e-20.bg	1	0.000298686
GO:0004034	0.968525	0.66664	aldose 1-epimerase activity	F	6803_e-20.bg	1	0.00044964	7120_e-20.bg	1	0.000298686
GO:0004043	0.968525	0.66664	L-aminoadipate-semialdehyde dehydrogenase activity	F	6803_e-20.bg	0	0	7120_e-20.bg	2	0.000597372
GO:0004044	0.968525	0.66664	amidophosphoribosyltransferase activity	F	6803_e-20.bg	1	0.00044964	7120_e-20.bg	1	0.000298686
GO:0004045	0.968525	0.66664	aminoacyl-tRNA hydrolase activity	F	6803_e-20.bg	1	0.00044964	7120_e-20.bg	1	0.000298686
GO:0004053	0.968525	0.66664	arginase activity	F	6803_e-20.bg	1	0.00044964	7120_e-20.bg	1	0.000298686
GO:0004055	0.968525	0.66664	argininosuccinate synthase activity	F	6803_e-20.bg	1	0.00044964	7120_e-20.bg	1	0.000298686
GO:0004056	0.968525	0.66664	argininosuccinate lyase activity	F	6803_e-20.bg	1	0.00044964	7120_e-20.bg	1	0.000298686
GO:0004066	0.968525	0.66664	asparagine synthase (glutamine-hydrolyzing) activity	F	6803_e-20.bg	1	0.00044964	7120_e-20.bg	1	0.000298686
GO:0004067	0.968525	0.66664	asparaginase activity	F	6803_e-20.bg	1	0.00044964	7120_e-20.bg	1	0.000298686
GO:0004068	0.968525	0.66664	aspartate 1-decarboxylase activity	F	6803_e-20.bg	1	0.00044964	7120_e-20.bg	1	0.000298686
GO:0004072	0.968525	0.66664	aspartate kinase activity	F	6803_e-20.bg	1	0.00044964	7120_e-20.bg	1	0.000298686
GO:0004073	0.968525	0.66664	aspartate-semialdehyde dehydrogenase activity	F	6803_e-20.bg	1	0.00044964	7120_e-20.bg	1	0.000298686
GO:0004076	0.968525	0.66664	biotin synthase activity	F	6803_e-20.bg	1	0.00044964	7120_e-20.bg	1	0.000298686
GO:0004077	0.968525	0.66664	biotin-[acetyl-CoA-carboxylase] ligase activity	F	6803_e-20.bg	1	0.00044964	7120_e-20.bg	1	0.000298686
GO:0004106	0.968525	0.66664	chorismate mutase activity	F	6803_e-20.bg	1	0.00044964	7120_e-20.bg	1	0.000298686
GO:0004107	0.968525	0.66664	chorismate synthase activity	F	6803_e-20.bg	1	0.00044964	7120_e-20.bg	1	0.000298686
GO:0004134	0.968525	0.66664	4-alpha-glucanotransferase activity	F	6803_e-20.bg	1	0.00044964	7120_e-20.bg	1	0.000298686
GO:0004135	0.968525	0.66664	amylo-alpha-1,6-glucosidase activity	F	6803_e-20.bg	0	0	7120_e-20.bg	2	0.000597372
GO:0004139	0.968525	0.66664	deoxyribose-phosphate aldolase activity	F	6803_e-20.bg	1	0.00044964	7120_e-20.bg	1	0.000298686
GO:0004140	0.968525	0.66664	dephospho-CoA kinase activity	F	6803_e-20.bg	1	0.00044964	7120_e-20.bg	1	0.000298686
GO:0004141	0.968525	0.66664	dethiobiotin synthase activity	F	6803_e-20.bg	1	0.00044964	7120_e-20.bg	1	0.000298686
GO:0004148	0.968525	0.66664	dihydrolipoyl dehydrogenase activity	F	6803_e-20.bg	1	0.00044964	7120_e-20.bg	1	0.000298686
GO:0004150	0.968525	0.66664	dihydroneopterin aldolase activity	F	6803_e-20.bg	1	0.00044964	7120_e-20.bg	1	0.000298686
GO:0004158	0.968525	0.66664	dihydroorotate oxidase activity	F	6803_e-20.bg	1	0.00044964	7120_e-20.bg	1	0.000298686
GO:0004160	0.968525	0.66664	dihydroxy-acid dehydratase activity	F	6803_e-20.bg	1	0.00044964	7120_e-20.bg	1	0.000298686
GO:0004178	0.968525	0.66664	leucyl aminopeptidase activity	F	6803_e-20.bg	1	0.00044964	7120_e-20.bg	1	0.000298686
GO:0004179	0.968525	0.66664	membrane alanyl aminopeptidase activity	F	6803_e-20.bg	1	0.00044964	7120_e-20.bg	1	0.000298686
GO:0004287	0.968525	0.66664	prolyl oligopeptidase activity	F	6803_e-20.bg	0	0	7120_e-20.bg	2	0.000597372
GO:0004311	0.968525	0.66664	farnesyltranstransferase activity	F	6803_e-20.bg	1	0.00044964	7120_e-20.bg	1	0.000298686
GO:0004314	0.968525	0.66664	[acyl-carrier protein] S-malonyltransferase activity	F	6803_e-20.bg	1	0.00044964	7120_e-20.bg	1	0.000298686
GO:0004318	0.968525	0.66664	enoyl-[acyl-carrier protein] reductase (NADH) activity	F	6803_e-20.bg	1	0.00044964	7120_e-20.bg	1	0.000298686
GO:0004324	0.968525	0.66664	ferredoxin-NADP+ reductase activity	F	6803_e-20.bg	1	0.00044964	7120_e-20.bg	1	0.000298686
GO:0004340	0.968525	0.66664	glucokinase activity	F	6803_e-20.bg	1	0.00044964	7120_e-20.bg	1	0.000298686
GO:0004345	0.968525	0.66664	glucose-6-phosphate 1-dehydrogenase activity	F	6803_e-20.bg	1	0.00044964	7120_e-20.bg	1	0.000298686
GO:0004347	0.968525	0.66664	glucose-6-phosphate isomerase activity	F	6803_e-20.bg	1	0.00044964	7120_e-20.bg	1	0.000298686
GO:0004357	0.968525	0.66664	glutamate-cysteine ligase activity	F	6803_e-20.bg	1	0.00044964	7120_e-20.bg	1	0.000298686
GO:0004360	0.968525	0.66664	glutamine-fructose-6-phosphate transaminase (isomerizing) activity	F	6803_e-20.bg	1	0.00044964	7120_e-20.bg	1	0.000298686
GO:0004363	0.968525	0.66664	glutathione synthase activity	F	6803_e-20.bg	1	0.00044964	7120_e-20.bg	1	0.000298686
GO:0004367	0.968525	0.66664	glycerol-3-phosphate dehydrogenase (NAD+) activity	F	6803_e-20.bg	1	0.00044964	7120_e-20.bg	1	0.000298686
GO:0004370	0.968525	0.66664	glycerol kinase activity	F	6803_e-20.bg	1	0.00044964	7120_e-20.bg	1	0.000298686
GO:0004375	0.968525	0.66664	glycine dehydrogenase (decarboxylating) activity	F	6803_e-20.bg	1	0.00044964	7120_e-20.bg	1	0.000298686
GO:0004385	0.968525	0.66664	guanylate kinase activity	F	6803_e-20.bg	1	0.00044964	7120_e-20.bg	1	0.000298686
GO:0004410	0.968525	0.66664	homocitrate synthase activity	F	6803_e-20.bg	0	0	7120_e-20.bg	2	0.000597372
GO:0004412	0.968525	0.66664	homoserine dehydrogenase activity	F	6803_e-20.bg	1	0.00044964	7120_e-20.bg	1	0.000298686
GO:0004418	0.968525	0.66664	hydroxymethylbilane synthase activity	F	6803_e-20.bg	1	0.00044964	7120_e-20.bg	1	0.000298686
GO:0004424	0.968525	0.66664	imidazoleglycerol-phosphate dehydratase activity	F	6803_e-20.bg	1	0.00044964	7120_e-20.bg	1	0.000298686
GO:0004427	0.968525	0.66664	inorganic diphosphatase activity	F	6803_e-20.bg	1	0.00044964	7120_e-20.bg	1	0.000298686
GO:0004448	0.968525	0.66664	isocitrate dehydrogenase activity	F	6803_e-20.bg	1	0.00044964	7120_e-20.bg	1	0.000298686
GO:0004450	0.968525	0.66664	isocitrate dehydrogenase (NADP+) activity	F	6803_e-20.bg	1	0.00044964	7120_e-20.bg	1	0.000298686
GO:0004452	0.968525	0.66664	isopentenyl-diphosphate delta-isomerase activity	F	6803_e-20.bg	1	0.00044964	7120_e-20.bg	1	0.000298686
GO:0004455	0.968525	0.66664	ketol-acid reductoisomerase activity	F	6803_e-20.bg	1	0.00044964	7120_e-20.bg	1	0.000298686
GO:0004457	0.968525	0.66664	lactate dehydrogenase activity	F	6803_e-20.bg	1	0.00044964	7120_e-20.bg	1	0.000298686
GO:0004459	0.968525	0.66664	L-lactate dehydrogenase activity	F	6803_e-20.bg	1	0.00044964	7120_e-20.bg	1	0.000298686
GO:0004470	0.968525	0.66664	malic enzyme activity	F	6803_e-20.bg	1	0.00044964	7120_e-20.bg	1	0.000298686
GO:0004479	0.968525	0.66664	methionyl-tRNA formyltransferase activity	F	6803_e-20.bg	1	0.00044964	7120_e-20.bg	1	0.000298686
GO:0004489	0.968525	0.66664	methylenetetrahydrofolate reductase (NADPH) activity	F	6803_e-20.bg	1	0.00044964	7120_e-20.bg	1	0.000298686
GO:0004514	0.968525	0.66664	nicotinate-nucleotide diphosphorylase (carboxylating) activity	F	6803_e-20.bg	1	0.00044964	7120_e-20.bg	1	0.000298686
GO:0004515	0.968525	0.66664	nicotinate-nucleotide adenylyltransferase activity	F	6803_e-20.bg	1	0.00044964	7120_e-20.bg	1	0.000298686
GO:0004516	0.968525	0.66664	nicotinate phosphoribosyltransferase activity	F	6803_e-20.bg	1	0.00044964	7120_e-20.bg	1	0.000298686
GO:0004529	0.968525	0.66664	exodeoxyribonuclease activity	F	6803_e-20.bg	0	0	7120_e-20.bg	2	0.000597372
GO:0004559	0.968525	0.66664	alpha-mannosidase activity	F	6803_e-20.bg	1	0.00044964	7120_e-20.bg	1	0.000298686
GO:0004592	0.968525	0.66664	pantoate-beta-alanine ligase activity	F	6803_e-20.bg	1	0.00044964	7120_e-20.bg	1	0.000298686
GO:0004595	0.968525	0.66664	pantetheine-phosphate adenylyltransferase activity	F	6803_e-20.bg	1	0.00044964	7120_e-20.bg	1	0.000298686
GO:0004604	0.968525	0.66664	phosphoadenylyl-sulfate reductase (thioredoxin) activity	F	6803_e-20.bg	1	0.00044964	7120_e-20.bg	1	0.000298686
GO:0004611	0.968525	0.66664	phosphoenolpyruvate carboxykinase activity	F	6803_e-20.bg	1	0.00044964	7120_e-20.bg	1	0.000298686
GO:0004617	0.968525	0.66664	phosphoglycerate dehydrogenase activity	F	6803_e-20.bg	1	0.00044964	7120_e-20.bg	1	0.000298686
GO:0004618	0.968525	0.66664	phosphoglycerate kinase activity	F	6803_e-20.bg	1	0.00044964	7120_e-20.bg	1	0.000298686
GO:0004619	0.968525	0.66664	phosphoglycerate mutase activity	F	6803_e-20.bg	1	0.00044964	7120_e-20.bg	1	0.000298686
GO:0004632	0.968525	0.66664	phosphopantothenate-cysteine ligase activity	F	6803_e-20.bg	1	0.00044964	7120_e-20.bg	1	0.000298686
GO:0004633	0.968525	0.66664	phosphopantothenoylcysteine decarboxylase activity	F	6803_e-20.bg	1	0.00044964	7120_e-20.bg	1	0.000298686
GO:0004634	0.968525	0.66664	phosphopyruvate hydratase activity	F	6803_e-20.bg	1	0.00044964	7120_e-20.bg	1	0.000298686
GO:0004635	0.968525	0.66664	phosphoribosyl-AMP cyclohydrolase activity	F	6803_e-20.bg	1	0.00044964	7120_e-20.bg	1	0.000298686
GO:0004636	0.968525	0.66664	phosphoribosyl-ATP diphosphatase activity	F	6803_e-20.bg	1	0.00044964	7120_e-20.bg	1	0.000298686
GO:0004637	0.968525	0.66664	phosphoribosylamine-glycine ligase activity	F	6803_e-20.bg	1	0.00044964	7120_e-20.bg	1	0.000298686
GO:0004639	0.968525	0.66664	phosphoribosylaminoimidazolesuccinocarboxamide synthase activity	F	6803_e-20.bg	1	0.00044964	7120_e-20.bg	1	0.000298686
GO:0004643	0.968525	0.66664	phosphoribosylaminoimidazolecarboxamide formyltransferase activity	F	6803_e-20.bg	1	0.00044964	7120_e-20.bg	1	0.000298686
GO:0004644	0.968525	0.66664	phosphoribosylglycinamide formyltransferase activity	F	6803_e-20.bg	1	0.00044964	7120_e-20.bg	1	0.000298686
GO:0004657	0.968525	0.66664	proline dehydrogenase activity	F	6803_e-20.bg	1	0.00044964	7120_e-20.bg	1	0.000298686
GO:0004664	0.968525	0.66664	prephenate dehydratase activity	F	6803_e-20.bg	1	0.00044964	7120_e-20.bg	1	0.000298686
GO:0004735	0.968525	0.66664	pyrroline-5-carboxylate reductase activity	F	6803_e-20.bg	1	0.00044964	7120_e-20.bg	1	0.000298686
GO:0004749	0.968525	0.66664	ribose-phosphate diphosphokinase activity	F	6803_e-20.bg	1	0.00044964	7120_e-20.bg	1	0.000298686
GO:0004750	0.968525	0.66664	ribulose-phosphate 3-epimerase activity	F	6803_e-20.bg	1	0.00044964	7120_e-20.bg	1	0.000298686
GO:0004751	0.968525	0.66664	ribose-5-phosphate isomerase activity	F	6803_e-20.bg	1	0.00044964	7120_e-20.bg	1	0.000298686
GO:0004779	0.968525	0.66664	sulfate adenylyltransferase activity	F	6803_e-20.bg	1	0.00044964	7120_e-20.bg	1	0.000298686
GO:0004781	0.968525	0.66664	sulfate adenylyltransferase (ATP) activity	F	6803_e-20.bg	1	0.00044964	7120_e-20.bg	1	0.000298686
GO:0004791	0.968525	0.66664	thioredoxin-disulfide reductase activity	F	6803_e-20.bg	0	0	7120_e-20.bg	2	0.000597372
GO:0004794	0.968525	0.66664	threonine ammonia-lyase activity	F	6803_e-20.bg	1	0.00044964	7120_e-20.bg	1	0.000298686
GO:0004798	0.968525	0.66664	thymidylate kinase activity	F	6803_e-20.bg	1	0.00044964	7120_e-20.bg	1	0.000298686
GO:0004807	0.968525	0.66664	triose-phosphate isomerase activity	F	6803_e-20.bg	1	0.00044964	7120_e-20.bg	1	0.000298686
GO:0004808	0.968525	0.66664	tRNA (5-methylaminomethyl-2-thiouridylate)-methyltransferase activity	F	6803_e-20.bg	1	0.00044964	7120_e-20.bg	1	0.000298686
GO:0004813	0.968525	0.66664	alanine-tRNA ligase activity	F	6803_e-20.bg	1	0.00044964	7120_e-20.bg	1	0.000298686
GO:0004816	0.968525	0.66664	asparagine-tRNA ligase activity	F	6803_e-20.bg	1	0.00044964	7120_e-20.bg	1	0.000298686
GO:0004817	0.968525	0.66664	cysteine-tRNA ligase activity	F	6803_e-20.bg	1	0.00044964	7120_e-20.bg	1	0.000298686
GO:0004818	0.968525	0.66664	glutamate-tRNA ligase activity	F	6803_e-20.bg	1	0.00044964	7120_e-20.bg	1	0.000298686
GO:0004822	0.968525	0.66664	isoleucine-tRNA ligase activity	F	6803_e-20.bg	1	0.00044964	7120_e-20.bg	1	0.000298686
GO:0004823	0.968525	0.66664	leucine-tRNA ligase activity	F	6803_e-20.bg	1	0.00044964	7120_e-20.bg	1	0.000298686
GO:0004824	0.968525	0.66664	lysine-tRNA ligase activity	F	6803_e-20.bg	1	0.00044964	7120_e-20.bg	1	0.000298686
GO:0004825	0.968525	0.66664	methionine-tRNA ligase activity	F	6803_e-20.bg	1	0.00044964	7120_e-20.bg	1	0.000298686
GO:0004827	0.968525	0.66664	proline-tRNA ligase activity	F	6803_e-20.bg	1	0.00044964	7120_e-20.bg	1	0.000298686
GO:0004828	0.968525	0.66664	serine-tRNA ligase activity	F	6803_e-20.bg	1	0.00044964	7120_e-20.bg	1	0.000298686
GO:0004830	0.968525	0.66664	tryptophan-tRNA ligase activity	F	6803_e-20.bg	1	0.00044964	7120_e-20.bg	1	0.000298686
GO:0004831	0.968525	0.66664	tyrosine-tRNA ligase activity	F	6803_e-20.bg	1	0.00044964	7120_e-20.bg	1	0.000298686
GO:0004832	0.968525	0.66664	valine-tRNA ligase activity	F	6803_e-20.bg	1	0.00044964	7120_e-20.bg	1	0.000298686
GO:0004853	0.968525	0.66664	uroporphyrinogen decarboxylase activity	F	6803_e-20.bg	1	0.00044964	7120_e-20.bg	1	0.000298686
GO:0004857	0.968525	0.66664	enzyme inhibitor activity	F	6803_e-20.bg	0	0	7120_e-20.bg	2	0.000597372
GO:0004866	0.968525	0.66664	endopeptidase inhibitor activity	F	6803_e-20.bg	0	0	7120_e-20.bg	2	0.000597372
GO:0005355	0.968525	0.66664	glucose transporter activity	F	6803_e-20.bg	1	0.00044964	7120_e-20.bg	1	0.000298686
GO:0008047	0.968525	0.66664	enzyme activator activity	F	6803_e-20.bg	1	0.00044964	7120_e-20.bg	1	0.000298686
GO:0008066	0.968525	0.66664	glutamate receptor activity	F	6803_e-20.bg	1	0.00044964	7120_e-20.bg	1	0.000298686
GO:0008097	0.968525	0.66664	5S rRNA binding	F	6803_e-20.bg	1	0.00044964	7120_e-20.bg	1	0.000298686
GO:0008124	0.968525	0.66664	4-alpha-hydroxytetrahydrobiopterin dehydratase activity	F	6803_e-20.bg	1	0.00044964	7120_e-20.bg	1	0.000298686
GO:0008176	0.968525	0.66664	tRNA (guanine-N7-)-methyltransferase activity	F	6803_e-20.bg	1	0.00044964	7120_e-20.bg	1	0.000298686
GO:0008289	0.968525	0.66664	lipid binding	F	6803_e-20.bg	0	0	7120_e-20.bg	2	0.000597372
GO:0008425	0.968525	0.66664	2-polyprenyl-6-methoxy-1,4-benzoquinone methyltransferase activity	F	6803_e-20.bg	1	0.00044964	7120_e-20.bg	1	0.000298686
GO:0008444	0.968525	0.66664	CDP-diacylglycerol-glycerol-3-phosphate 3-phosphatidyltransferase activity	F	6803_e-20.bg	1	0.00044964	7120_e-20.bg	1	0.000298686
GO:0008446	0.968525	0.66664	GDP-mannose 4,6-dehydratase activity	F	6803_e-20.bg	1	0.00044964	7120_e-20.bg	1	0.000298686
GO:0008460	0.968525	0.66664	dTDP-glucose 4,6-dehydratase activity	F	6803_e-20.bg	1	0.00044964	7120_e-20.bg	1	0.000298686
GO:0008479	0.968525	0.66664	queuine tRNA-ribosyltransferase activity	F	6803_e-20.bg	1	0.00044964	7120_e-20.bg	1	0.000298686
GO:0008495	0.968525	0.66664	protoheme IX farnesyltransferase activity	F	6803_e-20.bg	1	0.00044964	7120_e-20.bg	1	0.000298686
GO:0008531	0.968525	0.66664	riboflavin kinase activity	F	6803_e-20.bg	1	0.00044964	7120_e-20.bg	1	0.000298686
GO:0008534	0.968525	0.66664	purine-specific oxidized base lesion DNA N-glycosylase activity	F	6803_e-20.bg	1	0.00044964	7120_e-20.bg	1	0.000298686
GO:0008553	0.968525	0.66664	hydrogen-exporting ATPase activity, phosphorylative mechanism	F	6803_e-20.bg	1	0.00044964	7120_e-20.bg	1	0.000298686
GO:0008661	0.968525	0.66664	1-deoxy-D-xylulose-5-phosphate synthase activity	F	6803_e-20.bg	1	0.00044964	7120_e-20.bg	1	0.000298686
GO:0008683	0.968525	0.66664	2-oxoglutarate decarboxylase activity	F	6803_e-20.bg	1	0.00044964	7120_e-20.bg	1	0.000298686
GO:0008685	0.968525	0.66664	2-C-methyl-D-erythritol 2,4-cyclodiphosphate synthase activity	F	6803_e-20.bg	1	0.00044964	7120_e-20.bg	1	0.000298686
GO:0008686	0.968525	0.66664	3,4-dihydroxy-2-butanone-4-phosphate synthase activity	F	6803_e-20.bg	1	0.00044964	7120_e-20.bg	1	0.000298686
GO:0008699	0.968525	0.66664	4-diphosphocytidyl-2C-methyl-D-erythritol synthase activity	F	6803_e-20.bg	1	0.00044964	7120_e-20.bg	1	0.000298686
GO:0008710	0.968525	0.66664	8-amino-7-oxononanoate synthase activity	F	6803_e-20.bg	1	0.00044964	7120_e-20.bg	1	0.000298686
GO:0008716	0.968525	0.66664	D-alanine-D-alanine ligase activity	F	6803_e-20.bg	1	0.00044964	7120_e-20.bg	1	0.000298686
GO:0008734	0.968525	0.66664	L-aspartate oxidase activity	F	6803_e-20.bg	1	0.00044964	7120_e-20.bg	1	0.000298686
GO:0008750	0.968525	0.66664	NAD(P)+ transhydrogenase (AB-specific) activity	F	6803_e-20.bg	1	0.00044964	7120_e-20.bg	1	0.000298686
GO:0008759	0.968525	0.66664	UDP-3-O-[3-hydroxymyristoyl] N-acetylglucosamine deacetylase activity	F	6803_e-20.bg	1	0.00044964	7120_e-20.bg	1	0.000298686
GO:0008760	0.968525	0.66664	UDP-N-acetylglucosamine 1-carboxyvinyltransferase activity	F	6803_e-20.bg	1	0.00044964	7120_e-20.bg	1	0.000298686
GO:0008761	0.968525	0.66664	UDP-N-acetylglucosamine 2-epimerase activity	F	6803_e-20.bg	1	0.00044964	7120_e-20.bg	1	0.000298686
GO:0008762	0.968525	0.66664	UDP-N-acetylmuramate dehydrogenase activity	F	6803_e-20.bg	1	0.00044964	7120_e-20.bg	1	0.000298686
GO:0008763	0.968525	0.66664	UDP-N-acetylmuramate-L-alanine ligase activity	F	6803_e-20.bg	1	0.00044964	7120_e-20.bg	1	0.000298686
GO:0008764	0.968525	0.66664	UDP-N-acetylmuramoylalanine-D-glutamate ligase activity	F	6803_e-20.bg	1	0.00044964	7120_e-20.bg	1	0.000298686
GO:0008765	0.968525	0.66664	UDP-N-acetylmuramoylalanyl-D-glutamate-2,6-diaminopimelate ligase activity	F	6803_e-20.bg	1	0.00044964	7120_e-20.bg	1	0.000298686
GO:0008766	0.968525	0.66664	UDP-N-acetylmuramoylalanyl-D-glutamyl-2,6-diaminopimelate-D-alanyl-D-alanine ligase activity	F	6803_e-20.bg	1	0.00044964	7120_e-20.bg	1	0.000298686
GO:0008776	0.968525	0.66664	acetate kinase activity	F	6803_e-20.bg	1	0.00044964	7120_e-20.bg	1	0.000298686
GO:0008780	0.968525	0.66664	acyl-[acyl-carrier protein]-UDP-N-acetylglucosamine O-acyltransferase activity	F	6803_e-20.bg	1	0.00044964	7120_e-20.bg	1	0.000298686
GO:0008784	0.968525	0.66664	alanine racemase activity	F	6803_e-20.bg	1	0.00044964	7120_e-20.bg	1	0.000298686
GO:0008800	0.968525	0.66664	beta-lactamase activity	F	6803_e-20.bg	1	0.00044964	7120_e-20.bg	1	0.000298686
GO:0008818	0.968525	0.66664	cobalamin 5'-phosphate synthase activity	F	6803_e-20.bg	1	0.00044964	7120_e-20.bg	1	0.000298686
GO:0008821	0.968525	0.66664	crossover junction endodeoxyribonuclease activity	F	6803_e-20.bg	1	0.00044964	7120_e-20.bg	1	0.000298686
GO:0008824	0.968525	0.66664	cyanate hydratase activity	F	6803_e-20.bg	1	0.00044964	7120_e-20.bg	1	0.000298686
GO:0008836	0.968525	0.66664	diaminopimelate decarboxylase activity	F	6803_e-20.bg	1	0.00044964	7120_e-20.bg	1	0.000298686
GO:0008839	0.968525	0.66664	dihydrodipicolinate reductase activity	F	6803_e-20.bg	1	0.00044964	7120_e-20.bg	1	0.000298686
GO:0008840	0.968525	0.66664	dihydrodipicolinate synthase activity	F	6803_e-20.bg	1	0.00044964	7120_e-20.bg	1	0.000298686
GO:0008855	0.968525	0.66664	exodeoxyribonuclease VII activity	F	6803_e-20.bg	0	0	7120_e-20.bg	2	0.000597372
GO:0008864	0.968525	0.66664	formyltetrahydrofolate deformylase activity	F	6803_e-20.bg	1	0.00044964	7120_e-20.bg	1	0.000298686
GO:0008878	0.968525	0.66664	glucose-1-phosphate adenylyltransferase activity	F	6803_e-20.bg	1	0.00044964	7120_e-20.bg	1	0.000298686
GO:0008879	0.968525	0.66664	glucose-1-phosphate thymidylyltransferase activity	F	6803_e-20.bg	1	0.00044964	7120_e-20.bg	1	0.000298686
GO:0008881	0.968525	0.66664	glutamate racemase activity	F	6803_e-20.bg	1	0.00044964	7120_e-20.bg	1	0.000298686
GO:0008883	0.968525	0.66664	glutamyl-tRNA reductase activity	F	6803_e-20.bg	1	0.00044964	7120_e-20.bg	1	0.000298686
GO:0008889	0.968525	0.66664	glycerophosphodiester phosphodiesterase activity	F	6803_e-20.bg	0	0	7120_e-20.bg	2	0.000597372
GO:0008897	0.968525	0.66664	phosphopantetheinyltransferase activity	F	6803_e-20.bg	1	0.00044964	7120_e-20.bg	1	0.000298686
GO:0008909	0.968525	0.66664	isochorismate synthase activity	F	6803_e-20.bg	1	0.00044964	7120_e-20.bg	1	0.000298686
GO:0008914	0.968525	0.66664	leucyltransferase activity	F	6803_e-20.bg	1	0.00044964	7120_e-20.bg	1	0.000298686
GO:0008915	0.968525	0.66664	lipid-A-disaccharide synthase activity	F	6803_e-20.bg	1	0.00044964	7120_e-20.bg	1	0.000298686
GO:0008935	0.968525	0.66664	naphthoate synthase activity	F	6803_e-20.bg	1	0.00044964	7120_e-20.bg	1	0.000298686
GO:0008939	0.968525	0.66664	nicotinate-nucleotide-dimethylbenzimidazole phosphoribosyltransferase activity	F	6803_e-20.bg	1	0.00044964	7120_e-20.bg	1	0.000298686
GO:0008961	0.968525	0.66664	phosphatidylglycerol-prolipoprotein diacylglyceryl transferase activity	F	6803_e-20.bg	1	0.00044964	7120_e-20.bg	1	0.000298686
GO:0008963	0.968525	0.66664	phospho-N-acetylmuramoyl-pentapeptide-transferase activity	F	6803_e-20.bg	1	0.00044964	7120_e-20.bg	1	0.000298686
GO:0008964	0.968525	0.66664	phosphoenolpyruvate carboxylase activity	F	6803_e-20.bg	1	0.00044964	7120_e-20.bg	1	0.000298686
GO:0008965	0.968525	0.66664	phosphoenolpyruvate-protein phosphotransferase activity	F	6803_e-20.bg	1	0.00044964	7120_e-20.bg	1	0.000298686
GO:0008969	0.968525	0.66664	phosphohistidine phosphatase activity	F	6803_e-20.bg	1	0.00044964	7120_e-20.bg	1	0.000298686
GO:0008972	0.968525	0.66664	phosphomethylpyrimidine kinase activity	F	6803_e-20.bg	0	0	7120_e-20.bg	2	0.000597372
GO:0008976	0.968525	0.66664	polyphosphate kinase activity	F	6803_e-20.bg	1	0.00044964	7120_e-20.bg	1	0.000298686
GO:0008987	0.968525	0.66664	quinolinate synthetase A activity	F	6803_e-20.bg	1	0.00044964	7120_e-20.bg	1	0.000298686
GO:0008992	0.968525	0.66664	repressor LexA activity	F	6803_e-20.bg	1	0.00044964	7120_e-20.bg	1	0.000298686
GO:0009005	0.968525	0.66664	signal peptidase II activity	F	6803_e-20.bg	1	0.00044964	7120_e-20.bg	1	0.000298686
GO:0009007	0.968525	0.66664	site-specific DNA-methyltransferase (adenine-specific) activity	F	6803_e-20.bg	0	0	7120_e-20.bg	2	0.000597372
GO:0009016	0.968525	0.66664	succinyldiaminopimelate transaminase activity	F	6803_e-20.bg	1	0.00044964	7120_e-20.bg	1	0.000298686
GO:0009019	0.968525	0.66664	tRNA (guanine-N1-)-methyltransferase activity	F	6803_e-20.bg	1	0.00044964	7120_e-20.bg	1	0.000298686
GO:0009030	0.968525	0.66664	thiamin-phosphate kinase activity	F	6803_e-20.bg	1	0.00044964	7120_e-20.bg	1	0.000298686
GO:0009041	0.968525	0.66664	uridylate kinase activity	F	6803_e-20.bg	1	0.00044964	7120_e-20.bg	1	0.000298686
GO:0009049	0.968525	0.66664	aspartic-type signal peptidase activity	F	6803_e-20.bg	1	0.00044964	7120_e-20.bg	1	0.000298686
GO:0009055	0.968525	0.66664	electron carrier activity	F	6803_e-20.bg	1	0.00044964	7120_e-20.bg	1	0.000298686
GO:0009496	0.968525	0.66664	plastoquinol-plastocyanin reductase activity	F	6803_e-20.bg	1	0.00044964	7120_e-20.bg	1	0.000298686
GO:0015093	0.968525	0.66664	ferrous iron transporter activity	F	6803_e-20.bg	1	0.00044964	7120_e-20.bg	1	0.000298686
GO:0015097	0.968525	0.66664	mercury ion transporter activity	F	6803_e-20.bg	1	0.00044964	7120_e-20.bg	1	0.000298686
GO:0015098	0.968525	0.66664	molybdate ion transporter activity	F	6803_e-20.bg	1	0.00044964	7120_e-20.bg	1	0.000298686
GO:0015109	0.968525	0.66664	chromate transporter activity	F	6803_e-20.bg	1	0.00044964	7120_e-20.bg	1	0.000298686
GO:0015145	0.968525	0.66664	monosaccharide transporter activity	F	6803_e-20.bg	1	0.00044964	7120_e-20.bg	1	0.000298686
GO:0015149	0.968525	0.66664	hexose transporter activity	F	6803_e-20.bg	1	0.00044964	7120_e-20.bg	1	0.000298686
GO:0015288	0.968525	0.66664	porin activity	F	6803_e-20.bg	1	0.00044964	7120_e-20.bg	1	0.000298686
GO:0015412	0.968525	0.66664	molybdate-transporting ATPase activity	F	6803_e-20.bg	1	0.00044964	7120_e-20.bg	1	0.000298686
GO:0015416	0.968525	0.66664	phosphonate-transporting ATPase activity	F	6803_e-20.bg	0	0	7120_e-20.bg	2	0.000597372
GO:0015605	0.968525	0.66664	organophosphate ester transporter activity	F	6803_e-20.bg	0	0	7120_e-20.bg	2	0.000597372
GO:0015922	0.968525	0.66664	aspartate oxidase activity	F	6803_e-20.bg	1	0.00044964	7120_e-20.bg	1	0.000298686
GO:0015923	0.968525	0.66664	mannosidase activity	F	6803_e-20.bg	1	0.00044964	7120_e-20.bg	1	0.000298686
GO:0015997	0.968525	0.66664	ubiquinone biosynthesis monooxygenase activity	F	6803_e-20.bg	1	0.00044964	7120_e-20.bg	1	0.000298686
GO:0016284	0.968525	0.66664	alanine aminopeptidase activity	F	6803_e-20.bg	1	0.00044964	7120_e-20.bg	1	0.000298686
GO:0016411	0.968525	0.66664	acylglycerol O-acyltransferase activity	F	6803_e-20.bg	1	0.00044964	7120_e-20.bg	1	0.000298686
GO:0016417	0.968525	0.66664	S-acyltransferase activity	F	6803_e-20.bg	1	0.00044964	7120_e-20.bg	1	0.000298686
GO:0016419	0.968525	0.66664	S-malonyltransferase activity	F	6803_e-20.bg	1	0.00044964	7120_e-20.bg	1	0.000298686
GO:0016420	0.968525	0.66664	malonyltransferase activity	F	6803_e-20.bg	1	0.00044964	7120_e-20.bg	1	0.000298686
GO:0016433	0.968525	0.66664	rRNA (adenine) methyltransferase activity	F	6803_e-20.bg	1	0.00044964	7120_e-20.bg	1	0.000298686
GO:0016563	0.968525	0.66664	transcriptional activator activity	F	6803_e-20.bg	1	0.00044964	7120_e-20.bg	1	0.000298686
GO:0016566	0.968525	0.66664	specific transcriptional repressor activity	F	6803_e-20.bg	1	0.00044964	7120_e-20.bg	1	0.000298686
GO:0016624	0.968525	0.66664	oxidoreductase activity, acting on the aldehyde or oxo group of donors, disulfide as acceptor	F	6803_e-20.bg	1	0.00044964	7120_e-20.bg	1	0.000298686
GO:0016630	0.968525	0.66664	protochlorophyllide reductase activity	F	6803_e-20.bg	1	0.00044964	7120_e-20.bg	1	0.000298686
GO:0016631	0.968525	0.66664	enoyl-[acyl-carrier protein] reductase activity	F	6803_e-20.bg	1	0.00044964	7120_e-20.bg	1	0.000298686
GO:0016636	0.968525	0.66664	oxidoreductase activity, acting on the CH-CH group of donors, iron-sulfur protein as acceptor	F	6803_e-20.bg	1	0.00044964	7120_e-20.bg	1	0.000298686
GO:0016642	0.968525	0.66664	oxidoreductase activity, acting on the CH-NH2 group of donors, disulfide as acceptor	F	6803_e-20.bg	1	0.00044964	7120_e-20.bg	1	0.000298686
GO:0016664	0.968525	0.66664	oxidoreductase activity, acting on other nitrogenous compounds as donors, iron-sulfur protein as acceptor	F	6803_e-20.bg	1	0.00044964	7120_e-20.bg	1	0.000298686
GO:0016691	0.968525	0.66664	chloride peroxidase activity	F	6803_e-20.bg	1	0.00044964	7120_e-20.bg	1	0.000298686
GO:0016719	0.968525	0.66664	carotene 7,8-desaturase activity	F	6803_e-20.bg	1	0.00044964	7120_e-20.bg	1	0.000298686
GO:0016726	0.968525	0.66664	oxidoreductase activity, acting on CH2 groups, NAD or NADP as acceptor	F	6803_e-20.bg	1	0.00044964	7120_e-20.bg	1	0.000298686
GO:0016799	0.968525	0.66664	hydrolase activity, hydrolyzing N-glycosyl compounds	F	6803_e-20.bg	1	0.00044964	7120_e-20.bg	1	0.000298686
GO:0016801	0.968525	0.66664	hydrolase activity, acting on ether bonds	F	6803_e-20.bg	1	0.00044964	7120_e-20.bg	1	0.000298686
GO:0016802	0.968525	0.66664	trialkylsulfonium hydrolase activity	F	6803_e-20.bg	1	0.00044964	7120_e-20.bg	1	0.000298686
GO:0016805	0.968525	0.66664	dipeptidase activity	F	6803_e-20.bg	1	0.00044964	7120_e-20.bg	1	0.000298686
GO:0016841	0.968525	0.66664	ammonia-lyase activity	F	6803_e-20.bg	1	0.00044964	7120_e-20.bg	1	0.000298686
GO:0016869	0.968525	0.66664	intramolecular transferase activity, transferring amino groups	F	6803_e-20.bg	1	0.00044964	7120_e-20.bg	1	0.000298686
GO:0016889	0.968525	0.66664	endodeoxyribonuclease activity, producing 3'-phosphomonoesters	F	6803_e-20.bg	1	0.00044964	7120_e-20.bg	1	0.000298686
GO:0016894	0.968525	0.66664	endonuclease activity, active with either ribo- or deoxyribonucleic acids and producing 3'-phosphomonoesters	F	6803_e-20.bg	1	0.00044964	7120_e-20.bg	1	0.000298686
GO:0016895	0.968525	0.66664	exodeoxyribonuclease activity, producing 5'-phosphomonoesters	F	6803_e-20.bg	0	0	7120_e-20.bg	2	0.000597372
GO:0016994	0.968525	0.66664	precorrin-6A reductase activity	F	6803_e-20.bg	1	0.00044964	7120_e-20.bg	1	0.000298686
GO:0017057	0.968525	0.66664	6-phosphogluconolactonase activity	F	6803_e-20.bg	1	0.00044964	7120_e-20.bg	1	0.000298686
GO:0017118	0.968525	0.66664	lipoyltransferase activity	F	6803_e-20.bg	1	0.00044964	7120_e-20.bg	1	0.000298686
GO:0017169	0.968525	0.66664	CDP-alcohol phosphatidyltransferase activity	F	6803_e-20.bg	1	0.00044964	7120_e-20.bg	1	0.000298686
GO:0018271	0.968525	0.66664	biotin-protein ligase activity	F	6803_e-20.bg	1	0.00044964	7120_e-20.bg	1	0.000298686
GO:0018822	0.968525	0.66664	nitrile hydratase activity	F	6803_e-20.bg	0	0	7120_e-20.bg	2	0.000597372
GO:0019104	0.968525	0.66664	DNA N-glycosylase activity	F	6803_e-20.bg	1	0.00044964	7120_e-20.bg	1	0.000298686
GO:0019203	0.968525	0.66664	carbohydrate phosphatase activity	F	6803_e-20.bg	1	0.00044964	7120_e-20.bg	1	0.000298686
GO:0019807	0.968525	0.66664	aspartoacylase activity	F	6803_e-20.bg	1	0.00044964	7120_e-20.bg	1	0.000298686
GO:0030060	0.968525	0.66664	L-malate dehydrogenase activity	F	6803_e-20.bg	1	0.00044964	7120_e-20.bg	1	0.000298686
GO:0030188	0.968525	0.66664	chaperone regulator activity	F	6803_e-20.bg	1	0.00044964	7120_e-20.bg	1	0.000298686
GO:0030189	0.968525	0.66664	chaperone activator activity	F	6803_e-20.bg	1	0.00044964	7120_e-20.bg	1	0.000298686
GO:0030414	0.968525	0.66664	protease inhibitor activity	F	6803_e-20.bg	0	0	7120_e-20.bg	2	0.000597372
GO:0030580	0.968525	0.66664	quinone cofactor methyltransferase activity	F	6803_e-20.bg	1	0.00044964	7120_e-20.bg	1	0.000298686
GO:0030604	0.968525	0.66664	1-deoxy-D-xylulose-5-phosphate reductoisomerase activity	F	6803_e-20.bg	1	0.00044964	7120_e-20.bg	1	0.000298686
GO:0042132	0.968525	0.66664	fructose-bisphosphatase activity	F	6803_e-20.bg	1	0.00044964	7120_e-20.bg	1	0.000298686
GO:0042286	0.968525	0.66664	glutamate-1-semialdehyde 2,1-aminomutase activity	F	6803_e-20.bg	1	0.00044964	7120_e-20.bg	1	0.000298686
GO:0042301	0.968525	0.66664	phosphate binding	F	6803_e-20.bg	1	0.00044964	7120_e-20.bg	1	0.000298686
GO:0042781	0.968525	0.66664	3'-tRNA processing endoribonuclease activity	F	6803_e-20.bg	1	0.00044964	7120_e-20.bg	1	0.000298686
GO:0045158	0.968525	0.66664	electron transporter, transferring electrons within cytochrome b6/f complex of photosystem II activity	F	6803_e-20.bg	1	0.00044964	7120_e-20.bg	1	0.000298686
GO:0045550	0.968525	0.66664	geranylgeranyl reductase activity	F	6803_e-20.bg	1	0.00044964	7120_e-20.bg	1	0.000298686
GO:0046025	0.968525	0.66664	precorrin-6Y C5,15-methyltransferase (decarboxylating) activity	F	6803_e-20.bg	1	0.00044964	7120_e-20.bg	1	0.000298686
GO:0046026	0.968525	0.66664	precorrin-4 C11-methyltransferase activity	F	6803_e-20.bg	1	0.00044964	7120_e-20.bg	1	0.000298686
GO:0046406	0.968525	0.66664	magnesium protoporphyrin IX methyltransferase activity	F	6803_e-20.bg	1	0.00044964	7120_e-20.bg	1	0.000298686
GO:0046429	0.968525	0.66664	4-hydroxy-3-methylbut-2-en-1-yl diphosphate synthase activity	F	6803_e-20.bg	1	0.00044964	7120_e-20.bg	1	0.000298686
GO:0046537	0.968525	0.66664	2,3-bisphosphoglycerate-independent phosphoglycerate mutase activity	F	6803_e-20.bg	1	0.00044964	7120_e-20.bg	1	0.000298686
GO:0046995	0.968525	0.66664	oxidoreductase activity, acting on hydrogen as donor, with other known acceptors	F	6803_e-20.bg	1	0.00044964	7120_e-20.bg	1	0.000298686
GO:0047952	0.968525	0.66664	glycerol-3-phosphate dehydrogenase [NAD(P)+] activity	F	6803_e-20.bg	1	0.00044964	7120_e-20.bg	1	0.000298686
GO:0050380	0.968525	0.66664	undecaprenyl-diphosphatase activity	F	6803_e-20.bg	1	0.00044964	7120_e-20.bg	1	0.000298686
GO:0050454	0.968525	0.66664	coenzyme F420 hydrogenase activity	F	6803_e-20.bg	1	0.00044964	7120_e-20.bg	1	0.000298686
GO:0050486	0.968525	0.66664	intramolecular transferase activity, transferring hydroxy groups	F	6803_e-20.bg	1	0.00044964	7120_e-20.bg	1	0.000298686
GO:0050511	0.968525	0.66664	undecaprenyldiphospho-muramoylpentapeptide beta-N-acetylglucosaminyltransferase activity	F	6803_e-20.bg	1	0.00044964	7120_e-20.bg	1	0.000298686
GO:0050515	0.968525	0.66664	4-(cytidine 5'-diphospho)-2-C-methyl-D-erythritol kinase activity	F	6803_e-20.bg	1	0.00044964	7120_e-20.bg	1	0.000298686
GO:0050518	0.968525	0.66664	2-C-methyl-D-erythritol 4-phosphate cytidylyltransferase activity	F	6803_e-20.bg	1	0.00044964	7120_e-20.bg	1	0.000298686
GO:0050532	0.968525	0.66664	2-phosphosulfolactate phosphatase activity	F	6803_e-20.bg	1	0.00044964	7120_e-20.bg	1	0.000298686
GO:0050570	0.968525	0.66664	4-hydroxythreonine-4-phosphate dehydrogenase activity	F	6803_e-20.bg	1	0.00044964	7120_e-20.bg	1	0.000298686
GO:0050620	0.968525	0.66664	phycocyanobilin:ferredoxin oxidoreductase activity	F	6803_e-20.bg	1	0.00044964	7120_e-20.bg	1	0.000298686
GO:0016831	0.968525	0.66756	carboxy-lyase activity	F	6803_e-20.bg	42	0.0188849	7120_e-20.bg	70	0.020908
GO:0003684	0.968525	0.67509	damaged DNA binding	F	6803_e-20.bg	6	0.00269784	7120_e-20.bg	6	0.00179211
GO:0004730	0.968525	0.67509	pseudouridylate synthase activity	F	6803_e-20.bg	6	0.00269784	7120_e-20.bg	6	0.00179211
GO:0009982	0.968525	0.67509	pseudouridine synthase activity	F	6803_e-20.bg	6	0.00269784	7120_e-20.bg	6	0.00179211
GO:0015293	0.968525	0.67509	symporter activity	F	6803_e-20.bg	6	0.00269784	7120_e-20.bg	6	0.00179211
GO:0016742	0.968525	0.67509	hydroxymethyl-, formyl- and related transferase activity	F	6803_e-20.bg	6	0.00269784	7120_e-20.bg	6	0.00179211
GO:0016838	0.968525	0.67509	carbon-oxygen lyase activity, acting on phosphates	F	6803_e-20.bg	6	0.00269784	7120_e-20.bg	6	0.00179211
GO:0046933	0.968525	0.67509	hydrogen-transporting ATP synthase activity, rotational mechanism	F	6803_e-20.bg	6	0.00269784	7120_e-20.bg	6	0.00179211
GO:0046961	0.968525	0.67509	hydrogen-transporting ATPase activity, rotational mechanism	F	6803_e-20.bg	6	0.00269784	7120_e-20.bg	6	0.00179211
GO:0004519	0.968525	0.7038	endonuclease activity	F	6803_e-20.bg	29	0.0130396	7120_e-20.bg	49	0.0146356
GO:0016769	0.968525	0.7045	transferase activity, transferring nitrogenous groups	F	6803_e-20.bg	23	0.0103417	7120_e-20.bg	30	0.00896057
GO:0005509	0.968525	0.70684	calcium ion binding	F	6803_e-20.bg	12	0.00539568	7120_e-20.bg	22	0.00657109
GO:0008237	0.968525	0.71032	metallopeptidase activity	F	6803_e-20.bg	32	0.0143885	7120_e-20.bg	43	0.0128435
GO:0016616	0.968525	0.71032	oxidoreductase activity, acting on the CH-OH group of donors, NAD or NADP as acceptor	F	6803_e-20.bg	32	0.0143885	7120_e-20.bg	43	0.0128435
GO:0000175	0.968525	0.72122	3'-5'-exoribonuclease activity	F	6803_e-20.bg	1	0.00044964	7120_e-20.bg	2	0.000597372
GO:0000774	0.968525	0.72122	adenyl-nucleotide exchange factor activity	F	6803_e-20.bg	1	0.00044964	7120_e-20.bg	2	0.000597372
GO:0003856	0.968525	0.72122	3-dehydroquinate synthase activity	F	6803_e-20.bg	1	0.00044964	7120_e-20.bg	2	0.000597372
GO:0003872	0.968525	0.72122	6-phosphofructokinase activity	F	6803_e-20.bg	2	0.000899281	7120_e-20.bg	1	0.000298686
GO:0003889	0.968525	0.72122	alpha DNA polymerase activity	F	6803_e-20.bg	2	0.000899281	7120_e-20.bg	1	0.000298686
GO:0003896	0.968525	0.72122	DNA primase activity	F	6803_e-20.bg	1	0.00044964	7120_e-20.bg	2	0.000597372
GO:0003917	0.968525	0.72122	DNA topoisomerase type I activity	F	6803_e-20.bg	1	0.00044964	7120_e-20.bg	2	0.000597372
GO:0003942	0.968525	0.72122	N-acetyl-gamma-glutamyl-phosphate reductase activity	F	6803_e-20.bg	1	0.00044964	7120_e-20.bg	2	0.000597372
GO:0003998	0.968525	0.72122	acylphosphatase activity	F	6803_e-20.bg	1	0.00044964	7120_e-20.bg	2	0.000597372
GO:0004016	0.968525	0.72122	adenylate cyclase activity	F	6803_e-20.bg	2	0.000899281	7120_e-20.bg	1	0.000298686
GO:0004042	0.968525	0.72122	amino-acid N-acetyltransferase activity	F	6803_e-20.bg	1	0.00044964	7120_e-20.bg	2	0.000597372
GO:0004048	0.968525	0.72122	anthranilate phosphoribosyltransferase activity	F	6803_e-20.bg	1	0.00044964	7120_e-20.bg	2	0.000597372
GO:0004096	0.968525	0.72122	catalase activity	F	6803_e-20.bg	1	0.00044964	7120_e-20.bg	2	0.000597372
GO:0004315	0.968525	0.72122	3-oxoacyl-[acyl-carrier protein] synthase activity	F	6803_e-20.bg	2	0.000899281	7120_e-20.bg	1	0.000298686
GO:0004316	0.968525	0.72122	3-oxoacyl-[acyl-carrier protein] reductase activity	F	6803_e-20.bg	2	0.000899281	7120_e-20.bg	1	0.000298686
GO:0004325	0.968525	0.72122	ferrochelatase activity	F	6803_e-20.bg	1	0.00044964	7120_e-20.bg	2	0.000597372
GO:0004350	0.968525	0.72122	glutamate-5-semialdehyde dehydrogenase activity	F	6803_e-20.bg	2	0.000899281	7120_e-20.bg	1	0.000298686
GO:0004356	0.968525	0.72122	glutamate-ammonia ligase activity	F	6803_e-20.bg	2	0.000899281	7120_e-20.bg	1	0.000298686
GO:0004358	0.968525	0.72122	glutamate N-acetyltransferase activity	F	6803_e-20.bg	1	0.00044964	7120_e-20.bg	2	0.000597372
GO:0004364	0.968525	0.72122	glutathione transferase activity	F	6803_e-20.bg	1	0.00044964	7120_e-20.bg	2	0.000597372
GO:0004400	0.968525	0.72122	histidinol-phosphate transaminase activity	F	6803_e-20.bg	1	0.00044964	7120_e-20.bg	2	0.000597372
GO:0004413	0.968525	0.72122	homoserine kinase activity	F	6803_e-20.bg	1	0.00044964	7120_e-20.bg	2	0.000597372
GO:0004476	0.968525	0.72122	mannose-6-phosphate isomerase activity	F	6803_e-20.bg	2	0.000899281	7120_e-20.bg	1	0.000298686
GO:0004478	0.968525	0.72122	methionine adenosyltransferase activity	F	6803_e-20.bg	1	0.00044964	7120_e-20.bg	2	0.000597372
GO:0004532	0.968525	0.72122	exoribonuclease activity	F	6803_e-20.bg	1	0.00044964	7120_e-20.bg	2	0.000597372
GO:0004564	0.968525	0.72122	beta-fructofuranosidase activity	F	6803_e-20.bg	1	0.00044964	7120_e-20.bg	2	0.000597372
GO:0004588	0.968525	0.72122	orotate phosphoribosyltransferase activity	F	6803_e-20.bg	1	0.00044964	7120_e-20.bg	2	0.000597372
GO:0004590	0.968525	0.72122	orotidine-5'-phosphate decarboxylase activity	F	6803_e-20.bg	1	0.00044964	7120_e-20.bg	2	0.000597372
GO:0004655	0.968525	0.72122	porphobilinogen synthase activity	F	6803_e-20.bg	1	0.00044964	7120_e-20.bg	2	0.000597372
GO:0004665	0.968525	0.72122	prephenate dehydrogenase (NADP+) activity	F	6803_e-20.bg	1	0.00044964	7120_e-20.bg	2	0.000597372
GO:0004733	0.968525	0.72122	pyridoxamine-phosphate oxidase activity	F	6803_e-20.bg	1	0.00044964	7120_e-20.bg	2	0.000597372
GO:0004747	0.968525	0.72122	ribokinase activity	F	6803_e-20.bg	1	0.00044964	7120_e-20.bg	2	0.000597372
GO:0004768	0.968525	0.72122	stearoyl-CoA 9-desaturase activity	F	6803_e-20.bg	1	0.00044964	7120_e-20.bg	2	0.000597372
GO:0004789	0.968525	0.72122	thiamin-phosphate diphosphorylase activity	F	6803_e-20.bg	1	0.00044964	7120_e-20.bg	2	0.000597372
GO:0004801	0.968525	0.72122	transaldolase activity	F	6803_e-20.bg	1	0.00044964	7120_e-20.bg	2	0.000597372
GO:0004802	0.968525	0.72122	transketolase activity	F	6803_e-20.bg	1	0.00044964	7120_e-20.bg	2	0.000597372
GO:0004811	0.968525	0.72122	tRNA isopentenyltransferase activity	F	6803_e-20.bg	1	0.00044964	7120_e-20.bg	2	0.000597372
GO:0004829	0.968525	0.72122	threonine-tRNA ligase activity	F	6803_e-20.bg	1	0.00044964	7120_e-20.bg	2	0.000597372
GO:0004849	0.968525	0.72122	uridine kinase activity	F	6803_e-20.bg	1	0.00044964	7120_e-20.bg	2	0.000597372
GO:0004852	0.968525	0.72122	uroporphyrinogen-III synthase activity	F	6803_e-20.bg	1	0.00044964	7120_e-20.bg	2	0.000597372
GO:0005102	0.968525	0.72122	receptor binding	F	6803_e-20.bg	1	0.00044964	7120_e-20.bg	2	0.000597372
GO:0005249	0.968525	0.72122	voltage-gated potassium channel activity	F	6803_e-20.bg	1	0.00044964	7120_e-20.bg	2	0.000597372
GO:0008169	0.968525	0.72122	C-methyltransferase activity	F	6803_e-20.bg	2	0.000899281	7120_e-20.bg	1	0.000298686
GO:0008375	0.968525	0.72122	acetylglucosaminyltransferase activity	F	6803_e-20.bg	1	0.00044964	7120_e-20.bg	2	0.000597372
GO:0008442	0.968525	0.72122	3-hydroxyisobutyrate dehydrogenase activity	F	6803_e-20.bg	2	0.000899281	7120_e-20.bg	1	0.000298686
GO:0008443	0.968525	0.72122	phosphofructokinase activity	F	6803_e-20.bg	2	0.000899281	7120_e-20.bg	1	0.000298686
GO:0008705	0.968525	0.72122	methionine synthase activity	F	6803_e-20.bg	2	0.000899281	7120_e-20.bg	1	0.000298686
GO:0008792	0.968525	0.72122	arginine decarboxylase activity	F	6803_e-20.bg	2	0.000899281	7120_e-20.bg	1	0.000298686
GO:0008825	0.968525	0.72122	cyclopropane-fatty-acyl-phospholipid synthase activity	F	6803_e-20.bg	2	0.000899281	7120_e-20.bg	1	0.000298686
GO:0008834	0.968525	0.72122	di-trans,poly-cis-decaprenylcistransferase activity	F	6803_e-20.bg	1	0.00044964	7120_e-20.bg	2	0.000597372
GO:0008835	0.968525	0.72122	diaminohydroxyphosphoribosylaminopyrimidine deaminase activity	F	6803_e-20.bg	1	0.00044964	7120_e-20.bg	2	0.000597372
GO:0008837	0.968525	0.72122	diaminopimelate epimerase activity	F	6803_e-20.bg	1	0.00044964	7120_e-20.bg	2	0.000597372
GO:0008898	0.968525	0.72122	homocysteine S-methyltransferase activity	F	6803_e-20.bg	2	0.000899281	7120_e-20.bg	1	0.000298686
GO:0008974	0.968525	0.72122	phosphoribulokinase activity	F	6803_e-20.bg	1	0.00044964	7120_e-20.bg	2	0.000597372
GO:0008977	0.968525	0.72122	prephenate dehydrogenase activity	F	6803_e-20.bg	1	0.00044964	7120_e-20.bg	2	0.000597372
GO:0008986	0.968525	0.72122	pyruvate, water dikinase activity	F	6803_e-20.bg	1	0.00044964	7120_e-20.bg	2	0.000597372
GO:0009001	0.968525	0.72122	serine O-acetyltransferase activity	F	6803_e-20.bg	1	0.00044964	7120_e-20.bg	2	0.000597372
GO:0015095	0.968525	0.72122	magnesium ion transporter activity	F	6803_e-20.bg	2	0.000899281	7120_e-20.bg	1	0.000298686
GO:0015105	0.968525	0.72122	arsenite transporter activity	F	6803_e-20.bg	2	0.000899281	7120_e-20.bg	1	0.000298686
GO:0015238	0.968525	0.72122	drug transporter activity	F	6803_e-20.bg	2	0.000899281	7120_e-20.bg	1	0.000298686
GO:0016211	0.968525	0.72122	ammonia ligase activity	F	6803_e-20.bg	2	0.000899281	7120_e-20.bg	1	0.000298686
GO:0016215	0.968525	0.72122	CoA desaturase activity	F	6803_e-20.bg	1	0.00044964	7120_e-20.bg	2	0.000597372
GO:0016412	0.968525	0.72122	serine O-acyltransferase activity	F	6803_e-20.bg	1	0.00044964	7120_e-20.bg	2	0.000597372
GO:0016706	0.968525	0.72122	oxidoreductase activity, acting on paired donors, with incorporation or reduction of molecular oxygen, 2-oxoglutarate as one donor, and incorporation of one atom each of oxygen into both donors	F	6803_e-20.bg	2	0.000899281	7120_e-20.bg	1	0.000298686
GO:0016709	0.968525	0.72122	oxidoreductase activity, acting on paired donors, with incorporation or reduction of molecular oxygen, NAD or NADH as one donor, and incorporation of one atom of oxygen	F	6803_e-20.bg	2	0.000899281	7120_e-20.bg	1	0.000298686
GO:0016781	0.968525	0.72122	phosphotransferase activity, paired acceptors	F	6803_e-20.bg	1	0.00044964	7120_e-20.bg	2	0.000597372
GO:0016813	0.968525	0.72122	hydrolase activity, acting on carbon-nitrogen (but not peptide) bonds, in linear amidines	F	6803_e-20.bg	2	0.000899281	7120_e-20.bg	1	0.000298686
GO:0016852	0.968525	0.72122	sirohydrochlorin cobaltochelatase activity	F	6803_e-20.bg	2	0.000899281	7120_e-20.bg	1	0.000298686
GO:0016863	0.968525	0.72122	intramolecular oxidoreductase activity, transposing C=C bonds	F	6803_e-20.bg	1	0.00044964	7120_e-20.bg	2	0.000597372
GO:0016880	0.968525	0.72122	acid-ammonia (or amide) ligase activity	F	6803_e-20.bg	2	0.000899281	7120_e-20.bg	1	0.000298686
GO:0016882	0.968525	0.72122	cyclo-ligase activity	F	6803_e-20.bg	2	0.000899281	7120_e-20.bg	1	0.000298686
GO:0016896	0.968525	0.72122	exoribonuclease activity, producing 5'-phosphomonoesters	F	6803_e-20.bg	1	0.00044964	7120_e-20.bg	2	0.000597372
GO:0019206	0.968525	0.72122	nucleoside kinase activity	F	6803_e-20.bg	1	0.00044964	7120_e-20.bg	2	0.000597372
GO:0019213	0.968525	0.72122	deacetylase activity	F	6803_e-20.bg	1	0.00044964	7120_e-20.bg	2	0.000597372
GO:0031071	0.968525	0.72122	cysteine desulfurase activity	F	6803_e-20.bg	1	0.00044964	7120_e-20.bg	2	0.000597372
GO:0035251	0.968525	0.72122	UDP-glucosyltransferase activity	F	6803_e-20.bg	1	0.00044964	7120_e-20.bg	2	0.000597372
GO:0042084	0.968525	0.72122	5-methyltetrahydrofolate-dependent methyltransferase activity	F	6803_e-20.bg	2	0.000899281	7120_e-20.bg	1	0.000298686
GO:0042586	0.968525	0.72122	peptide deformylase activity	F	6803_e-20.bg	1	0.00044964	7120_e-20.bg	2	0.000597372
GO:0042802	0.968525	0.72122	protein self binding	F	6803_e-20.bg	1	0.00044964	7120_e-20.bg	2	0.000597372
GO:0042803	0.968525	0.72122	protein homodimerization activity	F	6803_e-20.bg	1	0.00044964	7120_e-20.bg	2	0.000597372
GO:0045735	0.968525	0.72122	nutrient reservoir activity	F	6803_e-20.bg	2	0.000899281	7120_e-20.bg	1	0.000298686
GO:0047794	0.968525	0.72122	cyclohexadienyl dehydrogenase activity	F	6803_e-20.bg	1	0.00044964	7120_e-20.bg	2	0.000597372
GO:0051087	0.968525	0.72122	chaperone binding	F	6803_e-20.bg	1	0.00044964	7120_e-20.bg	2	0.000597372
GO:0004022	0.968525	0.74142	alcohol dehydrogenase activity	F	6803_e-20.bg	6	0.00269784	7120_e-20.bg	12	0.00358423
GO:0016730	0.968525	0.74142	oxidoreductase activity, acting on iron-sulfur proteins as donors	F	6803_e-20.bg	6	0.00269784	7120_e-20.bg	12	0.00358423
GO:0000030	0.968525	0.74237	mannosyltransferase activity	F	6803_e-20.bg	5	0.0022482	7120_e-20.bg	5	0.00149343
GO:0005261	0.968525	0.74237	cation channel activity	F	6803_e-20.bg	5	0.0022482	7120_e-20.bg	5	0.00149343
GO:0005343	0.968525	0.74237	organic acid:sodium symporter activity	F	6803_e-20.bg	5	0.0022482	7120_e-20.bg	5	0.00149343
GO:0008462	0.968525	0.74237	endopeptidase Clp activity	F	6803_e-20.bg	5	0.0022482	7120_e-20.bg	5	0.00149343
GO:0015370	0.968525	0.74237	solute:sodium symporter activity	F	6803_e-20.bg	5	0.0022482	7120_e-20.bg	5	0.00149343
GO:0016782	0.968525	0.74237	transferase activity, transferring sulfur-containing groups	F	6803_e-20.bg	5	0.0022482	7120_e-20.bg	5	0.00149343
GO:0016783	0.968525	0.74237	sulfurtransferase activity	F	6803_e-20.bg	5	0.0022482	7120_e-20.bg	5	0.00149343
GO:0016851	0.968525	0.74237	magnesium chelatase activity	F	6803_e-20.bg	5	0.0022482	7120_e-20.bg	5	0.00149343
GO:0016855	0.968525	0.74237	racemase and epimerase activity, acting on amino acids and derivatives	F	6803_e-20.bg	5	0.0022482	7120_e-20.bg	5	0.00149343
GO:0016868	0.968525	0.74237	intramolecular transferase activity, phosphotransferases	F	6803_e-20.bg	5	0.0022482	7120_e-20.bg	5	0.00149343
GO:0019200	0.968525	0.74237	carbohydrate kinase activity	F	6803_e-20.bg	5	0.0022482	7120_e-20.bg	5	0.00149343
GO:0030234	0.968525	0.74237	enzyme regulator activity	F	6803_e-20.bg	5	0.0022482	7120_e-20.bg	5	0.00149343
GO:0051002	0.968525	0.74237	ligase activity, forming nitrogen-metal bonds	F	6803_e-20.bg	5	0.0022482	7120_e-20.bg	5	0.00149343
GO:0051003	0.968525	0.74237	ligase activity, forming nitrogen-metal bonds, forming coordination complexes	F	6803_e-20.bg	5	0.0022482	7120_e-20.bg	5	0.00149343
GO:0008745	0.968525	0.7508	N-acetylmuramoyl-L-alanine amidase activity	F	6803_e-20.bg	3	0.00134892	7120_e-20.bg	7	0.0020908
GO:0016833	0.968525	0.7508	oxo-acid-lyase activity	F	6803_e-20.bg	4	0.00179856	7120_e-20.bg	6	0.00179211
GO:0008509	0.968525	0.76189	anion transporter activity	F	6803_e-20.bg	26	0.0116906	7120_e-20.bg	35	0.010454
GO:0004527	0.968525	0.77571	exonuclease activity	F	6803_e-20.bg	12	0.00539568	7120_e-20.bg	15	0.00448029
GO:0005515	0.968525	0.78625	protein binding	F	6803_e-20.bg	47	0.0211331	7120_e-20.bg	66	0.0197133
GO:0000049	0.968525	0.78655	tRNA binding	F	6803_e-20.bg	7	0.00314748	7120_e-20.bg	8	0.00238949
GO:0005315	0.968525	0.78655	inorganic phosphate transporter activity	F	6803_e-20.bg	7	0.00314748	7120_e-20.bg	8	0.00238949
GO:0008408	0.968525	0.78655	3'-5' exonuclease activity	F	6803_e-20.bg	7	0.00314748	7120_e-20.bg	8	0.00238949
GO:0020037	0.968525	0.78655	heme binding	F	6803_e-20.bg	7	0.00314748	7120_e-20.bg	8	0.00238949
GO:0042242	0.968525	0.78655	cobyrinic acid a,c-diamide synthase activity	F	6803_e-20.bg	7	0.00314748	7120_e-20.bg	8	0.00238949
GO:0003678	0.968525	0.79706	DNA helicase activity	F	6803_e-20.bg	6	0.00269784	7120_e-20.bg	9	0.00268817
GO:0003755	0.968525	0.79706	peptidyl-prolyl cis-trans isomerase activity	F	6803_e-20.bg	6	0.00269784	7120_e-20.bg	9	0.00268817
GO:0004129	0.968525	0.79706	cytochrome-c oxidase activity	F	6803_e-20.bg	6	0.00269784	7120_e-20.bg	9	0.00268817
GO:0004659	0.968525	0.79706	prenyltransferase activity	F	6803_e-20.bg	6	0.00269784	7120_e-20.bg	9	0.00268817
GO:0008144	0.968525	0.79706	drug binding	F	6803_e-20.bg	5	0.0022482	7120_e-20.bg	10	0.00298686
GO:0008658	0.968525	0.79706	penicillin binding	F	6803_e-20.bg	5	0.0022482	7120_e-20.bg	10	0.00298686
GO:0009975	0.968525	0.79706	cyclase activity	F	6803_e-20.bg	5	0.0022482	7120_e-20.bg	10	0.00298686
GO:0015002	0.968525	0.79706	heme-copper terminal oxidase activity	F	6803_e-20.bg	6	0.00269784	7120_e-20.bg	9	0.00268817
GO:0015112	0.968525	0.79706	nitrate transporter activity	F	6803_e-20.bg	6	0.00269784	7120_e-20.bg	9	0.00268817
GO:0016675	0.968525	0.79706	oxidoreductase activity, acting on heme group of donors	F	6803_e-20.bg	6	0.00269784	7120_e-20.bg	9	0.00268817
GO:0016676	0.968525	0.79706	oxidoreductase activity, acting on heme group of donors, oxygen as acceptor	F	6803_e-20.bg	6	0.00269784	7120_e-20.bg	9	0.00268817
GO:0016744	0.968525	0.79706	transferase activity, transferring aldehyde or ketonic groups	F	6803_e-20.bg	6	0.00269784	7120_e-20.bg	9	0.00268817
GO:0016859	0.968525	0.79706	cis-trans isomerase activity	F	6803_e-20.bg	6	0.00269784	7120_e-20.bg	9	0.00268817
GO:0016776	0.968525	0.81297	phosphotransferase activity, phosphate group as acceptor	F	6803_e-20.bg	9	0.00404676	7120_e-20.bg	11	0.00328554
GO:0016986	0.968525	0.81297	transcription initiation factor activity	F	6803_e-20.bg	9	0.00404676	7120_e-20.bg	11	0.00328554
GO:0016987	0.968525	0.81297	sigma factor activity	F	6803_e-20.bg	9	0.00404676	7120_e-20.bg	11	0.00328554
GO:0046983	0.968525	0.81297	protein dimerization activity	F	6803_e-20.bg	9	0.00404676	7120_e-20.bg	11	0.00328554
GO:0003747	0.968525	0.8204	translation release factor activity	F	6803_e-20.bg	3	0.00134892	7120_e-20.bg	4	0.00119474
GO:0003933	0.968525	0.8204	GTP cyclohydrolase activity	F	6803_e-20.bg	3	0.00134892	7120_e-20.bg	4	0.00119474
GO:0003984	0.968525	0.8204	acetolactate synthase activity	F	6803_e-20.bg	3	0.00134892	7120_e-20.bg	4	0.00119474
GO:0003989	0.968525	0.8204	acetyl-CoA carboxylase activity	F	6803_e-20.bg	3	0.00134892	7120_e-20.bg	4	0.00119474
GO:0004049	0.968525	0.8204	anthranilate synthase activity	F	6803_e-20.bg	3	0.00134892	7120_e-20.bg	4	0.00119474
GO:0004109	0.968525	0.8204	coproporphyrinogen oxidase activity	F	6803_e-20.bg	3	0.00134892	7120_e-20.bg	4	0.00119474
GO:0008079	0.968525	0.8204	translation termination factor activity	F	6803_e-20.bg	3	0.00134892	7120_e-20.bg	4	0.00119474
GO:0008901	0.968525	0.8204	ferredoxin hydrogenase activity	F	6803_e-20.bg	2	0.000899281	7120_e-20.bg	5	0.00149343
GO:0016421	0.968525	0.8204	CoA carboxylase activity	F	6803_e-20.bg	3	0.00134892	7120_e-20.bg	4	0.00119474
GO:0016671	0.968525	0.8204	oxidoreductase activity, acting on sulfur group of donors, disulfide as acceptor	F	6803_e-20.bg	3	0.00134892	7120_e-20.bg	4	0.00119474
GO:0016699	0.968525	0.8204	oxidoreductase activity, acting on hydrogen as donor, iron-sulfur protein as acceptor	F	6803_e-20.bg	2	0.000899281	7120_e-20.bg	5	0.00149343
GO:0016885	0.968525	0.8204	ligase activity, forming carbon-carbon bonds	F	6803_e-20.bg	3	0.00134892	7120_e-20.bg	4	0.00119474
GO:0030976	0.968525	0.8204	thiamin pyrophosphate binding	F	6803_e-20.bg	3	0.00134892	7120_e-20.bg	4	0.00119474
GO:0046527	0.968525	0.8204	glucosyltransferase activity	F	6803_e-20.bg	3	0.00134892	7120_e-20.bg	4	0.00119474
GO:0003697	0.968525	0.82453	single-stranded DNA binding	F	6803_e-20.bg	4	0.00179856	7120_e-20.bg	4	0.00119474
GO:0003913	0.968525	0.82453	DNA photolyase activity	F	6803_e-20.bg	4	0.00179856	7120_e-20.bg	4	0.00119474
GO:0004295	0.968525	0.82453	trypsin activity	F	6803_e-20.bg	4	0.00179856	7120_e-20.bg	4	0.00119474
GO:0008194	0.968525	0.82453	UDP-glycosyltransferase activity	F	6803_e-20.bg	3	0.00134892	7120_e-20.bg	5	0.00149343
GO:0008199	0.968525	0.82453	ferric iron binding	F	6803_e-20.bg	3	0.00134892	7120_e-20.bg	5	0.00149343
GO:0008374	0.968525	0.82453	O-acyltransferase activity	F	6803_e-20.bg	4	0.00179856	7120_e-20.bg	4	0.00119474
GO:0009003	0.968525	0.82453	signal peptidase activity	F	6803_e-20.bg	4	0.00179856	7120_e-20.bg	4	0.00119474
GO:0015232	0.968525	0.82453	heme transporter activity	F	6803_e-20.bg	3	0.00134892	7120_e-20.bg	5	0.00149343
GO:0016645	0.968525	0.82453	oxidoreductase activity, acting on the CH-NH group of donors	F	6803_e-20.bg	4	0.00179856	7120_e-20.bg	4	0.00119474
GO:0016646	0.968525	0.82453	oxidoreductase activity, acting on the CH-NH group of donors, NAD or NADP as acceptor	F	6803_e-20.bg	4	0.00179856	7120_e-20.bg	4	0.00119474
GO:0016717	0.968525	0.82453	oxidoreductase activity, acting on paired donors, with oxidation of a pair of donors resulting in the reduction of molecular oxygen to two molecules of water	F	6803_e-20.bg	4	0.00179856	7120_e-20.bg	4	0.00119474
GO:0016780	0.968525	0.82453	phosphotransferase activity, for other substituted phosphate groups	F	6803_e-20.bg	4	0.00179856	7120_e-20.bg	4	0.00119474
GO:0016812	0.968525	0.82453	hydrolase activity, acting on carbon-nitrogen (but not peptide) bonds, in cyclic amides	F	6803_e-20.bg	4	0.00179856	7120_e-20.bg	4	0.00119474
GO:0016840	0.968525	0.82453	carbon-nitrogen lyase activity	F	6803_e-20.bg	4	0.00179856	7120_e-20.bg	4	0.00119474
GO:0016979	0.968525	0.82453	lipoate-protein ligase activity	F	6803_e-20.bg	4	0.00179856	7120_e-20.bg	4	0.00119474
GO:0016984	0.968525	0.82453	ribulose-bisphosphate carboxylase activity	F	6803_e-20.bg	4	0.00179856	7120_e-20.bg	4	0.00119474
GO:0046912	0.968525	0.82453	transferase activity, transferring acyl groups, acyl groups converted into alkyl on transfer	F	6803_e-20.bg	3	0.00134892	7120_e-20.bg	5	0.00149343
GO:0051184	0.968525	0.82453	cofactor transporter activity	F	6803_e-20.bg	3	0.00134892	7120_e-20.bg	5	0.00149343
GO:0050660	0.968525	0.82522	FAD binding	F	6803_e-20.bg	8	0.00359712	7120_e-20.bg	12	0.00358423
GO:0016818	0.968525	0.82966	hydrolase activity, acting on acid anhydrides, in phosphorus-containing anhydrides	F	6803_e-20.bg	148	0.0665468	7120_e-20.bg	229	0.068399
GO:0016817	0.968525	0.83105	hydrolase activity, acting on acid anhydrides	F	6803_e-20.bg	150	0.067446	7120_e-20.bg	232	0.0692951
GO:0000150	0.968525	0.83681	recombinase activity	F	6803_e-20.bg	0	0	7120_e-20.bg	1	0.000298686
GO:0000309	0.968525	0.83681	nicotinamide-nucleotide adenylyltransferase activity	F	6803_e-20.bg	1	0.00044964	7120_e-20.bg	0	0
GO:0001760	0.968525	0.83681	aminocarboxymuconate-semialdehyde decarboxylase activity	F	6803_e-20.bg	1	0.00044964	7120_e-20.bg	0	0
GO:0001871	0.968525	0.83681	pattern binding	F	6803_e-20.bg	1	0.00044964	7120_e-20.bg	0	0
GO:0003825	0.968525	0.83681	alpha,alpha-trehalose-phosphate synthase (UDP-forming) activity	F	6803_e-20.bg	1	0.00044964	7120_e-20.bg	0	0
GO:0003849	0.968525	0.83681	3-deoxy-7-phosphoheptulonate synthase activity	F	6803_e-20.bg	0	0	7120_e-20.bg	1	0.000298686
GO:0003904	0.968525	0.83681	deoxyribodipyrimidine photo-lyase activity	F	6803_e-20.bg	1	0.00044964	7120_e-20.bg	0	0
GO:0003908	0.968525	0.83681	methylated-DNA-[protein]-cysteine S-methyltransferase activity	F	6803_e-20.bg	0	0	7120_e-20.bg	1	0.000298686
GO:0003919	0.968525	0.83681	FMN adenylyltransferase activity	F	6803_e-20.bg	1	0.00044964	7120_e-20.bg	0	0
GO:0003955	0.968525	0.83681	NAD(P)H dehydrogenase (quinone) activity	F	6803_e-20.bg	0	0	7120_e-20.bg	1	0.000298686
GO:0003963	0.968525	0.83681	RNA-3'-phosphate cyclase activity	F	6803_e-20.bg	0	0	7120_e-20.bg	1	0.000298686
GO:0003973	0.968525	0.83681	(S)-2-hydroxy-acid oxidase activity	F	6803_e-20.bg	1	0.00044964	7120_e-20.bg	0	0
GO:0003987	0.968525	0.83681	acetate-CoA ligase activity	F	6803_e-20.bg	1	0.00044964	7120_e-20.bg	0	0
GO:0004020	0.968525	0.83681	adenylyl-sulfate kinase activity	F	6803_e-20.bg	1	0.00044964	7120_e-20.bg	0	0
GO:0004069	0.968525	0.83681	aspartate transaminase activity	F	6803_e-20.bg	1	0.00044964	7120_e-20.bg	0	0
GO:0004075	0.968525	0.83681	biotin carboxylase activity	F	6803_e-20.bg	0	0	7120_e-20.bg	1	0.000298686
GO:0004084	0.968525	0.83681	branched-chain-amino-acid transaminase activity	F	6803_e-20.bg	1	0.00044964	7120_e-20.bg	0	0
GO:0004108	0.968525	0.83681	citrate (Si)-synthase activity	F	6803_e-20.bg	1	0.00044964	7120_e-20.bg	0	0
GO:0004127	0.968525	0.83681	cytidylate kinase activity	F	6803_e-20.bg	0	0	7120_e-20.bg	1	0.000298686
GO:0004151	0.968525	0.83681	dihydroorotase activity	F	6803_e-20.bg	1	0.00044964	7120_e-20.bg	0	0
GO:0004161	0.968525	0.83681	dimethylallyltranstransferase activity	F	6803_e-20.bg	0	0	7120_e-20.bg	1	0.000298686
GO:0004181	0.968525	0.83681	metallocarboxypeptidase activity	F	6803_e-20.bg	1	0.00044964	7120_e-20.bg	0	0
GO:0004182	0.968525	0.83681	carboxypeptidase A activity	F	6803_e-20.bg	1	0.00044964	7120_e-20.bg	0	0
GO:0004219	0.968525	0.83681	pyroglutamyl-peptidase I activity	F	6803_e-20.bg	0	0	7120_e-20.bg	1	0.000298686
GO:0004298	0.968525	0.83681	threonine endopeptidase activity	F	6803_e-20.bg	1	0.00044964	7120_e-20.bg	0	0
GO:0004327	0.968525	0.83681	formaldehyde dehydrogenase (glutathione) activity	F	6803_e-20.bg	1	0.00044964	7120_e-20.bg	0	0
GO:0004333	0.968525	0.83681	fumarate hydratase activity	F	6803_e-20.bg	1	0.00044964	7120_e-20.bg	0	0
GO:0004339	0.968525	0.83681	glucan 1,4-alpha-glucosidase activity	F	6803_e-20.bg	0	0	7120_e-20.bg	1	0.000298686
GO:0004351	0.968525	0.83681	glutamate decarboxylase activity	F	6803_e-20.bg	1	0.00044964	7120_e-20.bg	0	0
GO:0004354	0.968525	0.83681	glutamate dehydrogenase (NADP+) activity	F	6803_e-20.bg	1	0.00044964	7120_e-20.bg	0	0
GO:0004362	0.968525	0.83681	glutathione-disulfide reductase activity	F	6803_e-20.bg	0	0	7120_e-20.bg	1	0.000298686
GO:0004368	0.968525	0.83681	glycerol-3-phosphate dehydrogenase activity	F	6803_e-20.bg	1	0.00044964	7120_e-20.bg	0	0
GO:0004401	0.968525	0.83681	histidinol-phosphatase activity	F	6803_e-20.bg	1	0.00044964	7120_e-20.bg	0	0
GO:0004416	0.968525	0.83681	hydroxyacylglutathione hydrolase activity	F	6803_e-20.bg	1	0.00044964	7120_e-20.bg	0	0
GO:0004555	0.968525	0.83681	alpha,alpha-trehalase activity	F	6803_e-20.bg	0	0	7120_e-20.bg	1	0.000298686
GO:0004582	0.968525	0.83681	dolichyl-phosphate beta-D-mannosyltransferase activity	F	6803_e-20.bg	1	0.00044964	7120_e-20.bg	0	0
GO:0004597	0.968525	0.83681	peptide-aspartate beta-dioxygenase activity	F	6803_e-20.bg	0	0	7120_e-20.bg	1	0.000298686
GO:0004614	0.968525	0.83681	phosphoglucomutase activity	F	6803_e-20.bg	1	0.00044964	7120_e-20.bg	0	0
GO:0004620	0.968525	0.83681	phospholipase activity	F	6803_e-20.bg	1	0.00044964	7120_e-20.bg	0	0
GO:0004629	0.968525	0.83681	phospholipase C activity	F	6803_e-20.bg	1	0.00044964	7120_e-20.bg	0	0
GO:0004641	0.968525	0.83681	phosphoribosylformylglycinamidine cyclo-ligase activity	F	6803_e-20.bg	1	0.00044964	7120_e-20.bg	0	0
GO:0004671	0.968525	0.83681	protein-S-isoprenylcysteine O-methyltransferase activity	F	6803_e-20.bg	1	0.00044964	7120_e-20.bg	0	0
GO:0004719	0.968525	0.83681	protein-L-isoaspartate (D-aspartate) O-methyltransferase activity	F	6803_e-20.bg	1	0.00044964	7120_e-20.bg	0	0
GO:0004753	0.968525	0.83681	saccharopine dehydrogenase activity	F	6803_e-20.bg	1	0.00044964	7120_e-20.bg	0	0
GO:0004754	0.968525	0.83681	saccharopine dehydrogenase (NAD+, L-lysine-forming) activity	F	6803_e-20.bg	1	0.00044964	7120_e-20.bg	0	0
GO:0004769	0.968525	0.83681	steroid delta-isomerase activity	F	6803_e-20.bg	0	0	7120_e-20.bg	1	0.000298686
GO:0004792	0.968525	0.83681	thiosulfate sulfurtransferase activity	F	6803_e-20.bg	1	0.00044964	7120_e-20.bg	0	0
GO:0004806	0.968525	0.83681	triacylglycerol lipase activity	F	6803_e-20.bg	1	0.00044964	7120_e-20.bg	0	0
GO:0004842	0.968525	0.83681	ubiquitin-protein ligase activity	F	6803_e-20.bg	0	0	7120_e-20.bg	1	0.000298686
GO:0004851	0.968525	0.83681	uroporphyrin-III C-methyltransferase activity	F	6803_e-20.bg	1	0.00044964	7120_e-20.bg	0	0
GO:0004867	0.968525	0.83681	serine-type endopeptidase inhibitor activity	F	6803_e-20.bg	0	0	7120_e-20.bg	1	0.000298686
GO:0004932	0.968525	0.83681	mating-type factor pheromone receptor activity	F	6803_e-20.bg	0	0	7120_e-20.bg	1	0.000298686
GO:0004965	0.968525	0.83681	GABA-B receptor activity	F	6803_e-20.bg	0	0	7120_e-20.bg	1	0.000298686
GO:0004970	0.968525	0.83681	ionotropic glutamate receptor activity	F	6803_e-20.bg	1	0.00044964	7120_e-20.bg	0	0
GO:0005199	0.968525	0.83681	structural constituent of cell wall	F	6803_e-20.bg	0	0	7120_e-20.bg	1	0.000298686
GO:0005200	0.968525	0.83681	structural constituent of cytoskeleton	F	6803_e-20.bg	0	0	7120_e-20.bg	1	0.000298686
GO:0005230	0.968525	0.83681	extracellular ligand-gated ion channel activity	F	6803_e-20.bg	1	0.00044964	7120_e-20.bg	0	0
GO:0005231	0.968525	0.83681	excitatory extracellular ligand-gated ion channel activity	F	6803_e-20.bg	1	0.00044964	7120_e-20.bg	0	0
GO:0005234	0.968525	0.83681	glutamate-gated ion channel activity	F	6803_e-20.bg	1	0.00044964	7120_e-20.bg	0	0
GO:0005242	0.968525	0.83681	inward rectifier potassium channel activity	F	6803_e-20.bg	0	0	7120_e-20.bg	1	0.000298686
GO:0005286	0.968525	0.83681	basic amino acid permease activity	F	6803_e-20.bg	1	0.00044964	7120_e-20.bg	0	0
GO:0005293	0.968525	0.83681	lysine permease activity	F	6803_e-20.bg	1	0.00044964	7120_e-20.bg	0	0
GO:0005385	0.968525	0.83681	zinc ion transporter activity	F	6803_e-20.bg	1	0.00044964	7120_e-20.bg	0	0
GO:0005415	0.968525	0.83681	nucleoside:sodium symporter activity	F	6803_e-20.bg	0	0	7120_e-20.bg	1	0.000298686
GO:0005496	0.968525	0.83681	steroid binding	F	6803_e-20.bg	0	0	7120_e-20.bg	1	0.000298686
GO:0005516	0.968525	0.83681	calmodulin binding	F	6803_e-20.bg	0	0	7120_e-20.bg	1	0.000298686
GO:0008067	0.968525	0.83681	metabotropic glutamate, GABA-B-like receptor activity	F	6803_e-20.bg	0	0	7120_e-20.bg	1	0.000298686
GO:0008131	0.968525	0.83681	amine oxidase activity	F	6803_e-20.bg	0	0	7120_e-20.bg	1	0.000298686
GO:0008138	0.968525	0.83681	protein tyrosine/serine/threonine phosphatase activity	F	6803_e-20.bg	0	0	7120_e-20.bg	1	0.000298686
GO:0008242	0.968525	0.83681	omega peptidase activity	F	6803_e-20.bg	0	0	7120_e-20.bg	1	0.000298686
GO:0008413	0.968525	0.83681	8-oxo-7,8-dihydroguanine triphosphatase activity	F	6803_e-20.bg	1	0.00044964	7120_e-20.bg	0	0
GO:0008448	0.968525	0.83681	N-acetylglucosamine-6-phosphate deacetylase activity	F	6803_e-20.bg	0	0	7120_e-20.bg	1	0.000298686
GO:0008451	0.968525	0.83681	X-Pro aminopeptidase activity	F	6803_e-20.bg	1	0.00044964	7120_e-20.bg	0	0
GO:0008490	0.968525	0.83681	arsenite porter activity	F	6803_e-20.bg	1	0.00044964	7120_e-20.bg	0	0
GO:0008493	0.968525	0.83681	tetracycline transporter activity	F	6803_e-20.bg	0	0	7120_e-20.bg	1	0.000298686
GO:0008664	0.968525	0.83681	2'-5'-RNA ligase activity	F	6803_e-20.bg	0	0	7120_e-20.bg	1	0.000298686
GO:0008677	0.968525	0.83681	2-dehydropantoate 2-reductase activity	F	6803_e-20.bg	0	0	7120_e-20.bg	1	0.000298686
GO:0008752	0.968525	0.83681	FMN reductase activity	F	6803_e-20.bg	0	0	7120_e-20.bg	1	0.000298686
GO:0008770	0.968525	0.83681	[acyl-carrier protein] phosphodiesterase activity	F	6803_e-20.bg	0	0	7120_e-20.bg	1	0.000298686
GO:0008804	0.968525	0.83681	carbamate kinase activity	F	6803_e-20.bg	1	0.00044964	7120_e-20.bg	0	0
GO:0008806	0.968525	0.83681	carboxymethylenebutenolidase activity	F	6803_e-20.bg	1	0.00044964	7120_e-20.bg	0	0
GO:0008811	0.968525	0.83681	chloramphenicol O-acetyltransferase activity	F	6803_e-20.bg	1	0.00044964	7120_e-20.bg	0	0
GO:0008832	0.968525	0.83681	dGTPase activity	F	6803_e-20.bg	1	0.00044964	7120_e-20.bg	0	0
GO:0008863	0.968525	0.83681	formate dehydrogenase activity	F	6803_e-20.bg	0	0	7120_e-20.bg	1	0.000298686
GO:0008887	0.968525	0.83681	glycerate kinase activity	F	6803_e-20.bg	1	0.00044964	7120_e-20.bg	0	0
GO:0008891	0.968525	0.83681	glycolate oxidase activity	F	6803_e-20.bg	1	0.00044964	7120_e-20.bg	0	0
GO:0008893	0.968525	0.83681	guanosine-3',5'-bis(diphosphate) 3'-diphosphatase activity	F	6803_e-20.bg	1	0.00044964	7120_e-20.bg	0	0
GO:0008907	0.968525	0.83681	integrase activity	F	6803_e-20.bg	1	0.00044964	7120_e-20.bg	0	0
GO:0008929	0.968525	0.83681	methylglyoxal synthase activity	F	6803_e-20.bg	1	0.00044964	7120_e-20.bg	0	0
GO:0008934	0.968525	0.83681	inositol-1(or 4)-monophosphatase activity	F	6803_e-20.bg	1	0.00044964	7120_e-20.bg	0	0
GO:0008940	0.968525	0.83681	nitrate reductase activity	F	6803_e-20.bg	1	0.00044964	7120_e-20.bg	0	0
GO:0008953	0.968525	0.83681	penicillin amidase activity	F	6803_e-20.bg	1	0.00044964	7120_e-20.bg	0	0
GO:0008959	0.968525	0.83681	phosphate acetyltransferase activity	F	6803_e-20.bg	1	0.00044964	7120_e-20.bg	0	0
GO:0008968	0.968525	0.83681	phosphoheptose isomerase activity	F	6803_e-20.bg	1	0.00044964	7120_e-20.bg	0	0
GO:0008978	0.968525	0.83681	prepilin peptidase activity	F	6803_e-20.bg	1	0.00044964	7120_e-20.bg	0	0
GO:0009009	0.968525	0.83681	site-specific recombinase activity	F	6803_e-20.bg	1	0.00044964	7120_e-20.bg	0	0
GO:0009013	0.968525	0.83681	succinate-semialdehyde dehydrogenase [NAD(P)+] activity	F	6803_e-20.bg	1	0.00044964	7120_e-20.bg	0	0
GO:0009022	0.968525	0.83681	tRNA nucleotidyltransferase activity	F	6803_e-20.bg	0	0	7120_e-20.bg	1	0.000298686
GO:0009037	0.968525	0.83681	tyrosine-based site-specific recombinase activity	F	6803_e-20.bg	1	0.00044964	7120_e-20.bg	0	0
GO:0015035	0.968525	0.83681	protein disulfide oxidoreductase activity	F	6803_e-20.bg	0	0	7120_e-20.bg	1	0.000298686
GO:0015037	0.968525	0.83681	peptide disulfide oxidoreductase activity	F	6803_e-20.bg	0	0	7120_e-20.bg	1	0.000298686
GO:0015038	0.968525	0.83681	glutathione disulfide oxidoreductase activity	F	6803_e-20.bg	0	0	7120_e-20.bg	1	0.000298686
GO:0015174	0.968525	0.83681	basic amino acid transporter activity	F	6803_e-20.bg	1	0.00044964	7120_e-20.bg	0	0
GO:0015189	0.968525	0.83681	L-lysine transporter activity	F	6803_e-20.bg	1	0.00044964	7120_e-20.bg	0	0
GO:0015250	0.968525	0.83681	water channel activity	F	6803_e-20.bg	1	0.00044964	7120_e-20.bg	0	0
GO:0015276	0.968525	0.83681	ligand-gated ion channel activity	F	6803_e-20.bg	1	0.00044964	7120_e-20.bg	0	0
GO:0015307	0.968525	0.83681	drug:hydrogen antiporter activity	F	6803_e-20.bg	0	0	7120_e-20.bg	1	0.000298686
GO:0015359	0.968525	0.83681	amino acid permease activity	F	6803_e-20.bg	1	0.00044964	7120_e-20.bg	0	0
GO:0015417	0.968525	0.83681	polyamine-transporting ATPase activity	F	6803_e-20.bg	0	0	7120_e-20.bg	1	0.000298686
GO:0015446	0.968525	0.83681	arsenite-transporting ATPase activity	F	6803_e-20.bg	1	0.00044964	7120_e-20.bg	0	0
GO:0015448	0.968525	0.83681	type III protein (virulence-related) secretor activity	F	6803_e-20.bg	0	0	7120_e-20.bg	1	0.000298686
GO:0015485	0.968525	0.83681	cholesterol binding	F	6803_e-20.bg	0	0	7120_e-20.bg	1	0.000298686
GO:0015520	0.968525	0.83681	tetracycline:hydrogen antiporter activity	F	6803_e-20.bg	0	0	7120_e-20.bg	1	0.000298686
GO:0015632	0.968525	0.83681	cobalt porter activity	F	6803_e-20.bg	0	0	7120_e-20.bg	1	0.000298686
GO:0015667	0.968525	0.83681	site-specific DNA-methyltransferase (cytosine-N4-specific) activity	F	6803_e-20.bg	0	0	7120_e-20.bg	1	0.000298686
GO:0015927	0.968525	0.83681	trehalase activity	F	6803_e-20.bg	0	0	7120_e-20.bg	1	0.000298686
GO:0016157	0.968525	0.83681	sucrose synthase activity	F	6803_e-20.bg	0	0	7120_e-20.bg	1	0.000298686
GO:0016213	0.968525	0.83681	linoleoyl-CoA desaturase activity	F	6803_e-20.bg	1	0.00044964	7120_e-20.bg	0	0
GO:0016405	0.968525	0.83681	CoA-ligase activity	F	6803_e-20.bg	1	0.00044964	7120_e-20.bg	0	0
GO:0016463	0.968525	0.83681	zinc-exporting ATPase activity	F	6803_e-20.bg	1	0.00044964	7120_e-20.bg	0	0
GO:0016503	0.968525	0.83681	pheromone receptor activity	F	6803_e-20.bg	0	0	7120_e-20.bg	1	0.000298686
GO:0016662	0.968525	0.83681	oxidoreductase activity, acting on other nitrogenous compounds as donors, cytochrome as acceptor	F	6803_e-20.bg	0	0	7120_e-20.bg	1	0.000298686
GO:0016673	0.968525	0.83681	oxidoreductase activity, acting on sulfur group of donors, iron-sulfur protein as acceptor	F	6803_e-20.bg	1	0.00044964	7120_e-20.bg	0	0
GO:0016756	0.968525	0.83681	glutathione gamma-glutamylcysteinyltransferase activity	F	6803_e-20.bg	0	0	7120_e-20.bg	1	0.000298686
GO:0016759	0.968525	0.83681	cellulose synthase activity	F	6803_e-20.bg	0	0	7120_e-20.bg	1	0.000298686
GO:0016760	0.968525	0.83681	cellulose synthase (UDP-forming) activity	F	6803_e-20.bg	0	0	7120_e-20.bg	1	0.000298686
GO:0016790	0.968525	0.83681	thiolester hydrolase activity	F	6803_e-20.bg	1	0.00044964	7120_e-20.bg	0	0
GO:0016793	0.968525	0.83681	triphosphoric monoester hydrolase activity	F	6803_e-20.bg	1	0.00044964	7120_e-20.bg	0	0
GO:0016794	0.968525	0.83681	diphosphoric monoester hydrolase activity	F	6803_e-20.bg	1	0.00044964	7120_e-20.bg	0	0
GO:0016804	0.968525	0.83681	prolyl aminopeptidase activity	F	6803_e-20.bg	0	0	7120_e-20.bg	1	0.000298686
GO:0016877	0.968525	0.83681	ligase activity, forming carbon-sulfur bonds	F	6803_e-20.bg	1	0.00044964	7120_e-20.bg	0	0
GO:0016878	0.968525	0.83681	acid-thiol ligase activity	F	6803_e-20.bg	1	0.00044964	7120_e-20.bg	0	0
GO:0016899	0.968525	0.83681	oxidoreductase activity, acting on the CH-OH group of donors, oxygen as acceptor	F	6803_e-20.bg	1	0.00044964	7120_e-20.bg	0	0
GO:0016917	0.968525	0.83681	GABA receptor activity	F	6803_e-20.bg	0	0	7120_e-20.bg	1	0.000298686
GO:0016920	0.968525	0.83681	pyroglutamyl-peptidase activity	F	6803_e-20.bg	0	0	7120_e-20.bg	1	0.000298686
GO:0016966	0.968525	0.83681	nitric oxide reductase activity	F	6803_e-20.bg	1	0.00044964	7120_e-20.bg	0	0
GO:0016991	0.968525	0.83681	gentamicin 3'-N-acetyltransferase activity	F	6803_e-20.bg	0	0	7120_e-20.bg	1	0.000298686
GO:0019132	0.968525	0.83681	C-terminal processing peptidase activity	F	6803_e-20.bg	1	0.00044964	7120_e-20.bg	0	0
GO:0019148	0.968525	0.83681	D-cysteine desulfhydrase activity	F	6803_e-20.bg	0	0	7120_e-20.bg	1	0.000298686
GO:0030247	0.968525	0.83681	polysaccharide binding	F	6803_e-20.bg	1	0.00044964	7120_e-20.bg	0	0
GO:0030599	0.968525	0.83681	pectinesterase activity	F	6803_e-20.bg	0	0	7120_e-20.bg	1	0.000298686
GO:0042083	0.968525	0.83681	5,10-methylenetetrahydrofolate-dependent methyltransferase activity	F	6803_e-20.bg	1	0.00044964	7120_e-20.bg	0	0
GO:0042895	0.968525	0.83681	antibiotic transporter activity	F	6803_e-20.bg	0	0	7120_e-20.bg	1	0.000298686
GO:0045552	0.968525	0.83681	dihydrokaempferol 4-reductase activity	F	6803_e-20.bg	1	0.00044964	7120_e-20.bg	0	0
GO:0046523	0.968525	0.83681	S-methyl-5-thioribose-1-phosphate isomerase activity	F	6803_e-20.bg	1	0.00044964	7120_e-20.bg	0	0
GO:0046556	0.968525	0.83681	alpha-N-arabinofuranosidase activity	F	6803_e-20.bg	1	0.00044964	7120_e-20.bg	0	0
GO:0047480	0.968525	0.83681	UDP-N-acetylmuramoyl-tripeptide-D-alanyl-D-alanine ligase activity	F	6803_e-20.bg	1	0.00044964	7120_e-20.bg	0	0
GO:0050307	0.968525	0.83681	sucrose-phosphatase activity	F	6803_e-20.bg	1	0.00044964	7120_e-20.bg	0	0
GO:0050311	0.968525	0.83681	sulfite reductase (ferredoxin) activity	F	6803_e-20.bg	1	0.00044964	7120_e-20.bg	0	0
GO:0050355	0.968525	0.83681	triphosphatase activity	F	6803_e-20.bg	1	0.00044964	7120_e-20.bg	0	0
GO:0050421	0.968525	0.83681	nitrite reductase (NO-forming) activity	F	6803_e-20.bg	0	0	7120_e-20.bg	1	0.000298686
GO:0050530	0.968525	0.83681	glucosylglycerol 3-phosphatase activity	F	6803_e-20.bg	1	0.00044964	7120_e-20.bg	0	0
GO:0050797	0.968525	0.83681	thymidylate synthase (FAD) activity	F	6803_e-20.bg	1	0.00044964	7120_e-20.bg	0	0
GO:0008757	0.968525	0.83833	S-adenosylmethionine-dependent methyltransferase activity	F	6803_e-20.bg	41	0.0184353	7120_e-20.bg	58	0.0173238
GO:0008238	0.968525	0.84416	exopeptidase activity	F	6803_e-20.bg	13	0.00584532	7120_e-20.bg	17	0.00507766
GO:0016627	0.968525	0.84416	oxidoreductase activity, acting on the CH-CH group of donors	F	6803_e-20.bg	13	0.00584532	7120_e-20.bg	17	0.00507766
GO:0031072	0.968525	0.84473	heat shock protein binding	F	6803_e-20.bg	9	0.00404676	7120_e-20.bg	16	0.00477897
GO:0004252	0.968525	0.84542	serine-type endopeptidase activity	F	6803_e-20.bg	18	0.00809353	7120_e-20.bg	30	0.00896057
GO:0016462	0.968525	0.8459	pyrophosphatase activity	F	6803_e-20.bg	147	0.0660971	7120_e-20.bg	227	0.0678017
GO:0019842	0.968525	0.85931	vitamin binding	F	6803_e-20.bg	11	0.00494604	7120_e-20.bg	19	0.00567503
GO:0015144	0.968525	0.85994	carbohydrate transporter activity	F	6803_e-20.bg	6	0.00269784	7120_e-20.bg	7	0.0020908
GO:0016564	0.968525	0.85994	transcriptional repressor activity	F	6803_e-20.bg	5	0.0022482	7120_e-20.bg	8	0.00238949
GO:0016667	0.968525	0.85994	oxidoreductase activity, acting on sulfur group of donors	F	6803_e-20.bg	5	0.0022482	7120_e-20.bg	8	0.00238949
GO:0003924	0.968525	0.86428	GTPase activity	F	6803_e-20.bg	5	0.0022482	7120_e-20.bg	7	0.0020908
GO:0004556	0.968525	0.86428	alpha-amylase activity	F	6803_e-20.bg	4	0.00179856	7120_e-20.bg	8	0.00238949
GO:0008094	0.968525	0.86428	DNA-dependent ATPase activity	F	6803_e-20.bg	5	0.0022482	7120_e-20.bg	7	0.0020908
GO:0016160	0.968525	0.86428	amylase activity	F	6803_e-20.bg	4	0.00179856	7120_e-20.bg	8	0.00238949
GO:0016846	0.968525	0.86428	carbon-sulfur lyase activity	F	6803_e-20.bg	4	0.00179856	7120_e-20.bg	8	0.00238949
GO:0030170	0.968525	0.86428	pyridoxal phosphate binding	F	6803_e-20.bg	5	0.0022482	7120_e-20.bg	7	0.0020908
GO:0015036	0.968525	0.86921	disulfide oxidoreductase activity	F	6803_e-20.bg	19	0.00854317	7120_e-20.bg	26	0.00776583
GO:0016407	0.968525	0.87482	acetyltransferase activity	F	6803_e-20.bg	21	0.00944245	7120_e-20.bg	29	0.00866189
GO:0004359	0.968525	0.87911	glutaminase activity	F	6803_e-20.bg	8	0.00359712	7120_e-20.bg	10	0.00298686
GO:0019205	0.968525	0.87911	nucleobase, nucleoside, nucleotide kinase activity	F	6803_e-20.bg	8	0.00359712	7120_e-20.bg	10	0.00298686
GO:0051287	0.968525	0.87911	NAD binding	F	6803_e-20.bg	7	0.00314748	7120_e-20.bg	11	0.00328554
GO:0004721	0.968525	0.88744	phosphoprotein phosphatase activity	F	6803_e-20.bg	7	0.00314748	7120_e-20.bg	10	0.00298686
GO:0005506	0.968525	0.8878	iron ion binding	F	6803_e-20.bg	60	0.0269784	7120_e-20.bg	87	0.0259857
GO:0008080	0.968525	0.88789	N-acetyltransferase activity	F	6803_e-20.bg	18	0.00809353	7120_e-20.bg	27	0.00806452
GO:0016209	0.968525	0.89146	antioxidant activity	F	6803_e-20.bg	9	0.00404676	7120_e-20.bg	14	0.0041816
GO:0016903	0.968525	0.89146	oxidoreductase activity, acting on the aldehyde or oxo group of donors	F	6803_e-20.bg	10	0.0044964	7120_e-20.bg	13	0.00388292
GO:0015662	0.968525	0.90021	ATPase activity, coupled to transmembrane movement of ions, phosphorylative mechanism	F	6803_e-20.bg	12	0.00539568	7120_e-20.bg	16	0.00477897
GO:0051082	0.968525	0.90033	unfolded protein binding	F	6803_e-20.bg	22	0.00989209	7120_e-20.bg	33	0.00985663
GO:0016893	0.968525	0.90243	endonuclease activity, active with either ribo- or deoxyribonucleic acids and producing 5'-phosphomonoesters	F	6803_e-20.bg	8	0.00359712	7120_e-20.bg	14	0.0041816
GO:0001584	0.968525	0.91319	rhodopsin-like receptor activity	F	6803_e-20.bg	11	0.00494604	7120_e-20.bg	16	0.00477897
GO:0008020	0.968525	0.91319	G-protein coupled photoreceptor activity	F	6803_e-20.bg	11	0.00494604	7120_e-20.bg	16	0.00477897
GO:0009881	0.968525	0.91319	photoreceptor activity	F	6803_e-20.bg	11	0.00494604	7120_e-20.bg	16	0.00477897
GO:0004518	0.968525	0.91425	nuclease activity	F	6803_e-20.bg	50	0.022482	7120_e-20.bg	78	0.0232975
GO:0000107	0.968525	0.92144	imidazoleglycerol phosphate synthase activity	F	6803_e-20.bg	2	0.000899281	7120_e-20.bg	2	0.000597372
GO:0003715	0.968525	0.92144	transcription termination factor activity	F	6803_e-20.bg	2	0.000899281	7120_e-20.bg	2	0.000597372
GO:0003725	0.968525	0.92144	double-stranded RNA binding	F	6803_e-20.bg	2	0.000899281	7120_e-20.bg	2	0.000597372
GO:0003796	0.968525	0.92144	lysozyme activity	F	6803_e-20.bg	2	0.000899281	7120_e-20.bg	2	0.000597372
GO:0003861	0.968525	0.92144	3-isopropylmalate dehydratase activity	F	6803_e-20.bg	2	0.000899281	7120_e-20.bg	2	0.000597372
GO:0003906	0.968525	0.92144	DNA-(apurinic or apyrimidinic site) lyase activity	F	6803_e-20.bg	2	0.000899281	7120_e-20.bg	2	0.000597372
GO:0003951	0.968525	0.92144	NAD+ kinase activity	F	6803_e-20.bg	2	0.000899281	7120_e-20.bg	2	0.000597372
GO:0003978	0.968525	0.92144	UDP-glucose 4-epimerase activity	F	6803_e-20.bg	2	0.000899281	7120_e-20.bg	2	0.000597372
GO:0004008	0.968525	0.92144	copper-exporting ATPase activity	F	6803_e-20.bg	2	0.000899281	7120_e-20.bg	2	0.000597372
GO:0004017	0.968525	0.92144	adenylate kinase activity	F	6803_e-20.bg	2	0.000899281	7120_e-20.bg	2	0.000597372
GO:0004047	0.968525	0.92144	aminomethyltransferase activity	F	6803_e-20.bg	2	0.000899281	7120_e-20.bg	2	0.000597372
GO:0004070	0.968525	0.92144	aspartate carbamoyltransferase activity	F	6803_e-20.bg	2	0.000899281	7120_e-20.bg	2	0.000597372
GO:0004086	0.968525	0.92144	carbamoyl-phosphate synthase activity	F	6803_e-20.bg	2	0.000899281	7120_e-20.bg	2	0.000597372
GO:0004088	0.968525	0.92144	carbamoyl-phosphate synthase (glutamine-hydrolyzing) activity	F	6803_e-20.bg	2	0.000899281	7120_e-20.bg	2	0.000597372
GO:0004124	0.968525	0.92144	cysteine synthase activity	F	6803_e-20.bg	2	0.000899281	7120_e-20.bg	2	0.000597372
GO:0004133	0.968525	0.92144	glycogen debranching enzyme activity	F	6803_e-20.bg	1	0.00044964	7120_e-20.bg	3	0.000896057
GO:0004152	0.968525	0.92144	dihydroorotate dehydrogenase activity	F	6803_e-20.bg	2	0.000899281	7120_e-20.bg	2	0.000597372
GO:0004156	0.968525	0.92144	dihydropteroate synthase activity	F	6803_e-20.bg	2	0.000899281	7120_e-20.bg	2	0.000597372
GO:0004326	0.968525	0.92144	tetrahydrofolylpolyglutamate synthase activity	F	6803_e-20.bg	2	0.000899281	7120_e-20.bg	2	0.000597372
GO:0004349	0.968525	0.92144	glutamate 5-kinase activity	F	6803_e-20.bg	2	0.000899281	7120_e-20.bg	2	0.000597372
GO:0004392	0.968525	0.92144	heme oxygenase (decyclizing) activity	F	6803_e-20.bg	2	0.000899281	7120_e-20.bg	2	0.000597372
GO:0004399	0.968525	0.92144	histidinol dehydrogenase activity	F	6803_e-20.bg	2	0.000899281	7120_e-20.bg	2	0.000597372
GO:0004425	0.968525	0.92144	indole-3-glycerol-phosphate synthase activity	F	6803_e-20.bg	1	0.00044964	7120_e-20.bg	3	0.000896057
GO:0004523	0.968525	0.92144	ribonuclease H activity	F	6803_e-20.bg	2	0.000899281	7120_e-20.bg	2	0.000597372
GO:0004526	0.968525	0.92144	ribonuclease P activity	F	6803_e-20.bg	2	0.000899281	7120_e-20.bg	2	0.000597372
GO:0004550	0.968525	0.92144	nucleoside-diphosphate kinase activity	F	6803_e-20.bg	2	0.000899281	7120_e-20.bg	2	0.000597372
GO:0004585	0.968525	0.92144	ornithine carbamoyltransferase activity	F	6803_e-20.bg	2	0.000899281	7120_e-20.bg	2	0.000597372
GO:0004605	0.968525	0.92144	phosphatidate cytidylyltransferase activity	F	6803_e-20.bg	2	0.000899281	7120_e-20.bg	2	0.000597372
GO:0004640	0.968525	0.92144	phosphoribosylanthranilate isomerase activity	F	6803_e-20.bg	2	0.000899281	7120_e-20.bg	2	0.000597372
GO:0004642	0.968525	0.92144	phosphoribosylformylglycinamidine synthase activity	F	6803_e-20.bg	2	0.000899281	7120_e-20.bg	2	0.000597372
GO:0004645	0.968525	0.92144	phosphorylase activity	F	6803_e-20.bg	2	0.000899281	7120_e-20.bg	2	0.000597372
GO:0004743	0.968525	0.92144	pyruvate kinase activity	F	6803_e-20.bg	2	0.000899281	7120_e-20.bg	2	0.000597372
GO:0004746	0.968525	0.92144	riboflavin synthase activity	F	6803_e-20.bg	2	0.000899281	7120_e-20.bg	2	0.000597372
GO:0004764	0.968525	0.92144	shikimate 5-dehydrogenase activity	F	6803_e-20.bg	2	0.000899281	7120_e-20.bg	2	0.000597372
GO:0004795	0.968525	0.92144	threonine synthase activity	F	6803_e-20.bg	2	0.000899281	7120_e-20.bg	2	0.000597372
GO:0004815	0.968525	0.92144	aspartate-tRNA ligase activity	F	6803_e-20.bg	2	0.000899281	7120_e-20.bg	2	0.000597372
GO:0004820	0.968525	0.92144	glycine-tRNA ligase activity	F	6803_e-20.bg	2	0.000899281	7120_e-20.bg	2	0.000597372
GO:0004821	0.968525	0.92144	histidine-tRNA ligase activity	F	6803_e-20.bg	2	0.000899281	7120_e-20.bg	2	0.000597372
GO:0004845	0.968525	0.92144	uracil phosphoribosyltransferase activity	F	6803_e-20.bg	2	0.000899281	7120_e-20.bg	2	0.000597372
GO:0005310	0.968525	0.92144	dicarboxylic acid transporter activity	F	6803_e-20.bg	2	0.000899281	7120_e-20.bg	2	0.000597372
GO:0005375	0.968525	0.92144	copper ion transporter activity	F	6803_e-20.bg	2	0.000899281	7120_e-20.bg	2	0.000597372
GO:0008081	0.968525	0.92144	phosphoric diester hydrolase activity	F	6803_e-20.bg	1	0.00044964	7120_e-20.bg	3	0.000896057
GO:0008119	0.968525	0.92144	thiopurine S-methyltransferase activity	F	6803_e-20.bg	2	0.000899281	7120_e-20.bg	2	0.000597372
GO:0008649	0.968525	0.92144	rRNA methyltransferase activity	F	6803_e-20.bg	2	0.000899281	7120_e-20.bg	2	0.000597372
GO:0008746	0.968525	0.92144	NAD(P) transhydrogenase activity	F	6803_e-20.bg	2	0.000899281	7120_e-20.bg	2	0.000597372
GO:0008817	0.968525	0.92144	cob(I)yrinic acid a,c-diamide adenosyltransferase activity	F	6803_e-20.bg	1	0.00044964	7120_e-20.bg	3	0.000896057
GO:0008831	0.968525	0.92144	dTDP-4-dehydrorhamnose reductase activity	F	6803_e-20.bg	2	0.000899281	7120_e-20.bg	2	0.000597372
GO:0008967	0.968525	0.92144	phosphoglycolate phosphatase activity	F	6803_e-20.bg	1	0.00044964	7120_e-20.bg	3	0.000896057
GO:0009004	0.968525	0.92144	signal peptidase I activity	F	6803_e-20.bg	2	0.000899281	7120_e-20.bg	2	0.000597372
GO:0009011	0.968525	0.92144	starch synthase activity	F	6803_e-20.bg	2	0.000899281	7120_e-20.bg	2	0.000597372
GO:0009374	0.968525	0.92144	biotin binding	F	6803_e-20.bg	2	0.000899281	7120_e-20.bg	2	0.000597372
GO:0009378	0.968525	0.92144	Holliday junction helicase activity	F	6803_e-20.bg	2	0.000899281	7120_e-20.bg	2	0.000597372
GO:0015159	0.968525	0.92144	polysaccharide transporter activity	F	6803_e-20.bg	1	0.00044964	7120_e-20.bg	3	0.000896057
GO:0015296	0.968525	0.92144	anion:cation symporter activity	F	6803_e-20.bg	2	0.000899281	7120_e-20.bg	2	0.000597372
GO:0015419	0.968525	0.92144	sulfate-transporting ATPase activity	F	6803_e-20.bg	2	0.000899281	7120_e-20.bg	2	0.000597372
GO:0015563	0.968525	0.92144	uptake permease activity	F	6803_e-20.bg	2	0.000899281	7120_e-20.bg	2	0.000597372
GO:0015646	0.968525	0.92144	permease activity	F	6803_e-20.bg	2	0.000899281	7120_e-20.bg	2	0.000597372
GO:0015930	0.968525	0.92144	glutamate synthase activity	F	6803_e-20.bg	2	0.000899281	7120_e-20.bg	2	0.000597372
GO:0016413	0.968525	0.92144	O-acetyltransferase activity	F	6803_e-20.bg	2	0.000899281	7120_e-20.bg	2	0.000597372
GO:0016423	0.968525	0.92144	tRNA (guanine) methyltransferase activity	F	6803_e-20.bg	2	0.000899281	7120_e-20.bg	2	0.000597372
GO:0016439	0.968525	0.92144	tRNA-pseudouridine synthase activity	F	6803_e-20.bg	2	0.000899281	7120_e-20.bg	2	0.000597372
GO:0016615	0.968525	0.92144	malate dehydrogenase activity	F	6803_e-20.bg	2	0.000899281	7120_e-20.bg	2	0.000597372
GO:0016652	0.968525	0.92144	oxidoreductase activity, acting on NADH or NADPH, NAD or NADP as acceptor	F	6803_e-20.bg	2	0.000899281	7120_e-20.bg	2	0.000597372
GO:0016743	0.968525	0.92144	carboxyl- and carbamoyltransferase activity	F	6803_e-20.bg	2	0.000899281	7120_e-20.bg	2	0.000597372
GO:0016778	0.968525	0.92144	diphosphotransferase activity	F	6803_e-20.bg	2	0.000899281	7120_e-20.bg	2	0.000597372
GO:0016842	0.968525	0.92144	amidine-lyase activity	F	6803_e-20.bg	2	0.000899281	7120_e-20.bg	2	0.000597372
GO:0016978	0.968525	0.92144	lipoate-protein ligase B activity	F	6803_e-20.bg	2	0.000899281	7120_e-20.bg	2	0.000597372
GO:0016992	0.968525	0.92144	lipoate synthase activity	F	6803_e-20.bg	2	0.000899281	7120_e-20.bg	2	0.000597372
GO:0017153	0.968525	0.92144	sodium:dicarboxylate symporter activity	F	6803_e-20.bg	2	0.000899281	7120_e-20.bg	2	0.000597372
GO:0019239	0.968525	0.92144	deaminase activity	F	6803_e-20.bg	1	0.00044964	7120_e-20.bg	3	0.000896057
GO:0047789	0.968525	0.92144	creatininase activity	F	6803_e-20.bg	2	0.000899281	7120_e-20.bg	2	0.000597372
GO:0004222	0.968525	0.9224	metalloendopeptidase activity	F	6803_e-20.bg	21	0.00944245	7120_e-20.bg	32	0.00955795
GO:0016798	0.968525	0.9224	hydrolase activity, acting on glycosyl bonds	F	6803_e-20.bg	21	0.00944245	7120_e-20.bg	32	0.00955795
GO:0016811	0.968525	0.9224	hydrolase activity, acting on carbon-nitrogen (but not peptide) bonds, in linear amides	F	6803_e-20.bg	22	0.00989209	7120_e-20.bg	31	0.00925926
GO:0050662	0.968525	0.92881	coenzyme binding	F	6803_e-20.bg	27	0.0121403	7120_e-20.bg	41	0.0122461
GO:0003918	0.968525	0.9301	DNA topoisomerase (ATP-hydrolyzing) activity	F	6803_e-20.bg	3	0.00134892	7120_e-20.bg	3	0.000896057
GO:0004190	0.968525	0.9301	aspartic-type endopeptidase activity	F	6803_e-20.bg	2	0.000899281	7120_e-20.bg	4	0.00119474
GO:0004525	0.968525	0.9301	ribonuclease III activity	F	6803_e-20.bg	3	0.00134892	7120_e-20.bg	3	0.000896057
GO:0004616	0.968525	0.9301	phosphogluconate dehydrogenase (decarboxylating) activity	F	6803_e-20.bg	3	0.00134892	7120_e-20.bg	3	0.000896057
GO:0004638	0.968525	0.9301	phosphoribosylaminoimidazole carboxylase activity	F	6803_e-20.bg	3	0.00134892	7120_e-20.bg	3	0.000896057
GO:0004725	0.968525	0.9301	protein tyrosine phosphatase activity	F	6803_e-20.bg	2	0.000899281	7120_e-20.bg	4	0.00119474
GO:0004834	0.968525	0.9301	tryptophan synthase activity	F	6803_e-20.bg	2	0.000899281	7120_e-20.bg	4	0.00119474
GO:0008175	0.968525	0.9301	tRNA methyltransferase activity	F	6803_e-20.bg	3	0.00134892	7120_e-20.bg	3	0.000896057
GO:0008271	0.968525	0.9301	sulfate porter activity	F	6803_e-20.bg	3	0.00134892	7120_e-20.bg	3	0.000896057
GO:0008450	0.968525	0.9301	O-sialoglycoprotein endopeptidase activity	F	6803_e-20.bg	3	0.00134892	7120_e-20.bg	3	0.000896057
GO:0008519	0.968525	0.9301	ammonium transporter activity	F	6803_e-20.bg	3	0.00134892	7120_e-20.bg	3	0.000896057
GO:0008905	0.968525	0.9301	mannose-phosphate guanylyltransferase activity	F	6803_e-20.bg	3	0.00134892	7120_e-20.bg	3	0.000896057
GO:0008928	0.968525	0.9301	mannose-1-phosphate guanylyltransferase (GDP) activity	F	6803_e-20.bg	3	0.00134892	7120_e-20.bg	3	0.000896057
GO:0008937	0.968525	0.9301	ferredoxin reductase activity	F	6803_e-20.bg	3	0.00134892	7120_e-20.bg	3	0.000896057
GO:0009039	0.968525	0.9301	urease activity	F	6803_e-20.bg	3	0.00134892	7120_e-20.bg	3	0.000896057
GO:0009381	0.968525	0.9301	excinuclease ABC activity	F	6803_e-20.bg	3	0.00134892	7120_e-20.bg	3	0.000896057
GO:0015101	0.968525	0.9301	organic cation transporter activity	F	6803_e-20.bg	3	0.00134892	7120_e-20.bg	3	0.000896057
GO:0015415	0.968525	0.9301	phosphate-transporting ATPase activity	F	6803_e-20.bg	3	0.00134892	7120_e-20.bg	3	0.000896057
GO:0016149	0.968525	0.9301	translation release factor activity, codon specific	F	6803_e-20.bg	3	0.00134892	7120_e-20.bg	3	0.000896057
GO:0016641	0.968525	0.9301	oxidoreductase activity, acting on the CH-NH2 group of donors, oxygen as acceptor	F	6803_e-20.bg	2	0.000899281	7120_e-20.bg	4	0.00119474
GO:0016731	0.968525	0.9301	oxidoreductase activity, acting on iron-sulfur proteins as donors, NAD or NADP as acceptor	F	6803_e-20.bg	3	0.00134892	7120_e-20.bg	3	0.000896057
GO:0016847	0.968525	0.9301	1-aminocyclopropane-1-carboxylate synthase activity	F	6803_e-20.bg	2	0.000899281	7120_e-20.bg	4	0.00119474
GO:0016867	0.968525	0.9301	intramolecular transferase activity, transferring acyl groups	F	6803_e-20.bg	3	0.00134892	7120_e-20.bg	3	0.000896057
GO:0016993	0.968525	0.9301	precorrin-8X methylmutase activity	F	6803_e-20.bg	3	0.00134892	7120_e-20.bg	3	0.000896057
GO:0017068	0.968525	0.9301	glutamyl-tRNA(Gln) amidotransferase activity	F	6803_e-20.bg	3	0.00134892	7120_e-20.bg	3	0.000896057
GO:0016410	0.968525	0.93813	N-acyltransferase activity	F	6803_e-20.bg	19	0.00854317	7120_e-20.bg	28	0.0083632
GO:0016765	0.968525	0.93813	transferase activity, transferring alkyl or aryl (other than methyl) groups	F	6803_e-20.bg	18	0.00809353	7120_e-20.bg	29	0.00866189
GO:0003743	0.968525	0.94621	translation initiation factor activity	F	6803_e-20.bg	5	0.0022482	7120_e-20.bg	6	0.00179211
GO:0015294	0.968525	0.94621	solute:cation symporter activity	F	6803_e-20.bg	5	0.0022482	7120_e-20.bg	6	0.00179211
GO:0016628	0.968525	0.94621	oxidoreductase activity, acting on the CH-CH group of donors, NAD or NADP as acceptor	F	6803_e-20.bg	5	0.0022482	7120_e-20.bg	6	0.00179211
GO:0019201	0.968525	0.94621	nucleotide kinase activity	F	6803_e-20.bg	5	0.0022482	7120_e-20.bg	6	0.00179211
GO:0019238	0.968525	0.94621	cyclohydrolase activity	F	6803_e-20.bg	5	0.0022482	7120_e-20.bg	6	0.00179211
GO:0030246	0.968525	0.94621	carbohydrate binding	F	6803_e-20.bg	5	0.0022482	7120_e-20.bg	6	0.00179211
GO:0050897	0.968525	0.94621	cobalt ion binding	F	6803_e-20.bg	5	0.0022482	7120_e-20.bg	6	0.00179211
GO:0003916	0.968525	0.94989	DNA topoisomerase activity	F	6803_e-20.bg	4	0.00179856	7120_e-20.bg	5	0.00149343
GO:0004003	0.968525	0.94989	ATP-dependent DNA helicase activity	F	6803_e-20.bg	3	0.00134892	7120_e-20.bg	6	0.00179211
GO:0005267	0.968525	0.94989	potassium channel activity	F	6803_e-20.bg	4	0.00179856	7120_e-20.bg	5	0.00149343
GO:0008121	0.968525	0.94989	ubiquinol-cytochrome-c reductase activity	F	6803_e-20.bg	4	0.00179856	7120_e-20.bg	5	0.00149343
GO:0008556	0.968525	0.94989	potassium-transporting ATPase activity	F	6803_e-20.bg	3	0.00134892	7120_e-20.bg	6	0.00179211
GO:0015079	0.968525	0.94989	potassium ion transporter activity	F	6803_e-20.bg	3	0.00134892	7120_e-20.bg	6	0.00179211
GO:0015116	0.968525	0.94989	sulfate transporter activity	F	6803_e-20.bg	4	0.00179856	7120_e-20.bg	5	0.00149343
GO:0016168	0.968525	0.94989	chlorophyll binding	F	6803_e-20.bg	3	0.00134892	7120_e-20.bg	6	0.00179211
GO:0016634	0.968525	0.94989	oxidoreductase activity, acting on the CH-CH group of donors, oxygen as acceptor	F	6803_e-20.bg	4	0.00179856	7120_e-20.bg	5	0.00149343
GO:0016679	0.968525	0.94989	oxidoreductase activity, acting on diphenols and related substances as donors	F	6803_e-20.bg	4	0.00179856	7120_e-20.bg	5	0.00149343
GO:0016681	0.968525	0.94989	oxidoreductase activity, acting on diphenols and related substances as donors, cytochrome as acceptor	F	6803_e-20.bg	4	0.00179856	7120_e-20.bg	5	0.00149343
GO:0016695	0.968525	0.94989	oxidoreductase activity, acting on hydrogen as donor	F	6803_e-20.bg	3	0.00134892	7120_e-20.bg	6	0.00179211
GO:0019202	0.968525	0.94989	amino acid kinase activity	F	6803_e-20.bg	4	0.00179856	7120_e-20.bg	5	0.00149343
GO:0050661	0.968525	0.94989	NADP binding	F	6803_e-20.bg	3	0.00134892	7120_e-20.bg	6	0.00179211
GO:0010181	0.968525	0.95361	FMN binding	F	6803_e-20.bg	7	0.00314748	7120_e-20.bg	9	0.00268817
GO:0016832	0.968525	0.95361	aldehyde-lyase activity	F	6803_e-20.bg	7	0.00314748	7120_e-20.bg	9	0.00268817
GO:0016849	0.968525	0.95361	phosphorus-oxygen lyase activity	F	6803_e-20.bg	6	0.00269784	7120_e-20.bg	10	0.00298686
GO:0016857	0.968525	0.95361	racemase and epimerase activity, acting on carbohydrates and derivatives	F	6803_e-20.bg	7	0.00314748	7120_e-20.bg	9	0.00268817
GO:0045156	0.968525	0.95361	electron transporter, transferring electrons within the cyclic electron transport pathway of photosynthesis activity	F	6803_e-20.bg	7	0.00314748	7120_e-20.bg	9	0.00268817
GO:0015297	0.969625	0.95796	antiporter activity	F	6803_e-20.bg	8	0.00359712	7120_e-20.bg	13	0.00388292
GO:0016620	0.969625	0.95796	oxidoreductase activity, acting on the aldehyde or oxo group of donors, NAD or NADP as acceptor	F	6803_e-20.bg	9	0.00404676	7120_e-20.bg	12	0.00358423
GO:0016814	0.971488	0.96167	hydrolase activity, acting on carbon-nitrogen (but not peptide) bonds, in cyclic amidines	F	6803_e-20.bg	6	0.00269784	7120_e-20.bg	8	0.00238949
GO:0043225	0.971488	0.96167	anion-transporting ATPase activity	F	6803_e-20.bg	6	0.00269784	7120_e-20.bg	8	0.00238949
GO:0008236	0.976024	0.96757	serine-type peptidase activity	F	6803_e-20.bg	22	0.00989209	7120_e-20.bg	34	0.0101553
GO:0004177	0.976207	0.96869	aminopeptidase activity	F	6803_e-20.bg	7	0.00314748	7120_e-20.bg	12	0.00358423
GO:0046906	0.980174	0.97357	tetrapyrrole binding	F	6803_e-20.bg	10	0.0044964	7120_e-20.bg	14	0.0041816
GO:0016830	0.981976	0.97639	carbon-carbon lyase activity	F	6803_e-20.bg	58	0.0260791	7120_e-20.bg	89	0.026583
GO:0004930	0.981976	0.97725	G-protein coupled receptor activity	F	6803_e-20.bg	11	0.00494604	7120_e-20.bg	18	0.00537634
GO:0003824	0.988957	0.98515	catalytic activity	F	6803_e-20.bg	1376	0.618705	7120_e-20.bg	2071	0.618578
GO:0008270	0.995966	0.99309	zinc ion binding	F	6803_e-20.bg	29	0.0130396	7120_e-20.bg	45	0.0134409
GO:0016829	0.9973	0.99616	lyase activity	F	6803_e-20.bg	121	0.0544065	7120_e-20.bg	181	0.0540621
GO:0003676	0.9973	0.99634	nucleic acid binding	F	6803_e-20.bg	388	0.17446	7120_e-20.bg	583	0.174134
GO:0016491	0.99972	0.99972	oxidoreductase activity	F	6803_e-20.bg	234	0.105216	7120_e-20.bg	351	0.104839

## Sheet: Sheet3
GO id	qvalue	pvalue	GO term	aspect	genome1	count1	percent1	genome2	count2	percent2
GO:0005737	0.00944353	5.1927e-05	cytoplasm	C	6803_e-20.bg	201	0.0903777	7120_e-20.bg	205	0.0612306
GO:0016021	0.0346713	0.00028715	integral to membrane	C	6803_e-20.bg	260	0.116906	7120_e-20.bg	291	0.0869176
GO:0031224	0.0346713	0.00028715	intrinsic to membrane	C	6803_e-20.bg	260	0.116906	7120_e-20.bg	291	0.0869176
GO:0043234	0.0997491	0.0019088	protein complex	C	6803_e-20.bg	159	0.0714928	7120_e-20.bg	171	0.0510753
GO:0005622	0.0997491	0.0019355	intracellular	C	6803_e-20.bg	344	0.154676	7120_e-20.bg	419	0.125149
GO:0043226	0.101282	0.002133	organelle	C	6803_e-20.bg	190	0.0854317	7120_e-20.bg	212	0.0633214
GO:0043229	0.101282	0.002133	intracellular organelle	C	6803_e-20.bg	190	0.0854317	7120_e-20.bg	212	0.0633214
GO:0009579	0.162638	0.0036176	thylakoid	C	6803_e-20.bg	88	0.0395683	7120_e-20.bg	85	0.0253883
GO:0005576	0.165906	0.0037688	extracellular region	C	6803_e-20.bg	0	0	7120_e-20.bg	15	0.00448029
GO:0005840	0.225801	0.00545	ribosome	C	6803_e-20.bg	59	0.0265288	7120_e-20.bg	52	0.0155317
GO:0030529	0.26245	0.0068314	ribonucleoprotein complex	C	6803_e-20.bg	60	0.0269784	7120_e-20.bg	54	0.016129
GO:0019867	0.336275	0.0097079	outer membrane	C	6803_e-20.bg	9	0.00404676	7120_e-20.bg	36	0.0107527
GO:0043227	0.699826	0.027324	membrane-bound organelle	C	6803_e-20.bg	120	0.0539568	7120_e-20.bg	137	0.04092
GO:0043231	0.699826	0.027324	intracellular membrane-bound organelle	C	6803_e-20.bg	120	0.0539568	7120_e-20.bg	137	0.04092
GO:0043228	0.97242	0.043525	non-membrane-bound organelle	C	6803_e-20.bg	71	0.0319245	7120_e-20.bg	76	0.0227001
GO:0043232	0.97242	0.043525	intracellular non-membrane-bound organelle	C	6803_e-20.bg	71	0.0319245	7120_e-20.bg	76	0.0227001
GO:0019861	0.97242	0.114	flagellum	C	6803_e-20.bg	0	0	7120_e-20.bg	6	0.00179211
GO:0042995	0.97242	0.114	cell projection	C	6803_e-20.bg	0	0	7120_e-20.bg	6	0.00179211
GO:0005856	0.97242	0.15408	cytoskeleton	C	6803_e-20.bg	1	0.00044964	7120_e-20.bg	8	0.00238949
GO:0005871	0.97242	0.17179	kinesin complex	C	6803_e-20.bg	0	0	7120_e-20.bg	5	0.00149343
GO:0005875	0.97242	0.17179	microtubule associated complex	C	6803_e-20.bg	0	0	7120_e-20.bg	5	0.00149343
GO:0009288	0.97242	0.17179	flagellum (sensu Bacteria)	C	6803_e-20.bg	0	0	7120_e-20.bg	5	0.00149343
GO:0012505	0.97242	0.17179	endomembrane system	C	6803_e-20.bg	0	0	7120_e-20.bg	5	0.00149343
GO:0015630	0.97242	0.17179	microtubule cytoskeleton	C	6803_e-20.bg	0	0	7120_e-20.bg	5	0.00149343
GO:0009521	0.97242	0.18396	photosystem	C	6803_e-20.bg	46	0.0206835	7120_e-20.bg	52	0.0155317
GO:0005634	0.97242	0.19834	nucleus	C	6803_e-20.bg	6	0.00269784	7120_e-20.bg	18	0.00537634
GO:0009523	0.97242	0.2114	photosystem II	C	6803_e-20.bg	37	0.0166367	7120_e-20.bg	41	0.0122461
GO:0005941	0.97242	0.2521	unlocalized protein complex	C	6803_e-20.bg	20	0.00899281	7120_e-20.bg	20	0.00597372
GO:0005727	0.97242	0.26273	extrachromosomal circular DNA	C	6803_e-20.bg	0	0	7120_e-20.bg	4	0.00119474
GO:0005834	0.97242	0.26273	heterotrimeric G-protein complex	C	6803_e-20.bg	0	0	7120_e-20.bg	4	0.00119474
GO:0012506	0.97242	0.26273	vesicle membrane	C	6803_e-20.bg	0	0	7120_e-20.bg	4	0.00119474
GO:0019897	0.97242	0.26273	extrinsic to plasma membrane	C	6803_e-20.bg	0	0	7120_e-20.bg	4	0.00119474
GO:0046821	0.97242	0.26273	extrachromosomal DNA	C	6803_e-20.bg	0	0	7120_e-20.bg	4	0.00119474
GO:0005623	0.97242	0.33038	cell	C	6803_e-20.bg	799	0.359263	7120_e-20.bg	1159	0.346177
GO:0005952	0.97242	0.35614	cAMP-dependent protein kinase complex	C	6803_e-20.bg	3	0.00134892	7120_e-20.bg	1	0.000298686
GO:0005829	0.97242	0.35663	cytosol	C	6803_e-20.bg	4	0.00179856	7120_e-20.bg	2	0.000597372
GO:0008305	0.97242	0.35663	integrin complex	C	6803_e-20.bg	4	0.00179856	7120_e-20.bg	2	0.000597372
GO:0043235	0.97242	0.35663	receptor complex	C	6803_e-20.bg	4	0.00179856	7120_e-20.bg	2	0.000597372
GO:0009507	0.97242	0.40723	chloroplast	C	6803_e-20.bg	28	0.0125899	7120_e-20.bg	33	0.00985663
GO:0005578	0.97242	0.41083	extracellular matrix (sensu Metazoa)	C	6803_e-20.bg	0	0	7120_e-20.bg	3	0.000896057
GO:0031012	0.97242	0.41083	extracellular matrix	C	6803_e-20.bg	0	0	7120_e-20.bg	3	0.000896057
GO:0009536	0.97242	0.43755	plastid	C	6803_e-20.bg	40	0.0179856	7120_e-20.bg	50	0.0149343
GO:0005575	0.97242	0.45081	cellular_component	C	6803_e-20.bg	812	0.365108	7120_e-20.bg	1188	0.354839
GO:0016610	0.97242	0.45545	nitrogenase complex	C	6803_e-20.bg	1	0.00044964	7120_e-20.bg	5	0.00149343
GO:0016612	0.97242	0.45545	molybdenum-iron nitrogenase complex	C	6803_e-20.bg	1	0.00044964	7120_e-20.bg	5	0.00149343
GO:0042597	0.97242	0.46504	periplasmic space	C	6803_e-20.bg	20	0.00899281	7120_e-20.bg	23	0.00686977
GO:0015627	0.97242	0.49413	type II protein secretion system complex	C	6803_e-20.bg	6	0.00269784	7120_e-20.bg	5	0.00149343
GO:0030288	0.97242	0.4943	periplasmic space (sensu Gram-negative Bacteria)	C	6803_e-20.bg	19	0.00854317	7120_e-20.bg	22	0.00657109
GO:0030312	0.97242	0.52279	external encapsulating structure	C	6803_e-20.bg	46	0.0206835	7120_e-20.bg	60	0.0179211
GO:0016020	0.97242	0.53225	membrane	C	6803_e-20.bg	500	0.22482	7120_e-20.bg	778	0.232378
GO:0015935	0.97242	0.56909	small ribosomal subunit	C	6803_e-20.bg	8	0.00359712	7120_e-20.bg	8	0.00238949
GO:0030313	0.97242	0.58293	cell envelope	C	6803_e-20.bg	19	0.00854317	7120_e-20.bg	23	0.00686977
GO:0005783	0.97242	0.65064	endoplasmic reticulum	C	6803_e-20.bg	2	0.000899281	7120_e-20.bg	3	0.000896057
GO:0009526	0.97242	0.65064	plastid envelope	C	6803_e-20.bg	2	0.000899281	7120_e-20.bg	3	0.000896057
GO:0009941	0.97242	0.65064	chloroplast envelope	C	6803_e-20.bg	2	0.000899281	7120_e-20.bg	3	0.000896057
GO:0000015	0.97242	0.66664	phosphopyruvate hydratase complex	C	6803_e-20.bg	1	0.00044964	7120_e-20.bg	1	0.000298686
GO:0005851	0.97242	0.66664	eukaryotic translation initiation factor 2B complex	C	6803_e-20.bg	1	0.00044964	7120_e-20.bg	1	0.000298686
GO:0005961	0.97242	0.66664	glycine dehydrogenase complex (decarboxylating)	C	6803_e-20.bg	1	0.00044964	7120_e-20.bg	1	0.000298686
GO:0008076	0.97242	0.66664	voltage-gated potassium channel complex	C	6803_e-20.bg	1	0.00044964	7120_e-20.bg	1	0.000298686
GO:0009318	0.97242	0.66664	exodeoxyribonuclease VII complex	C	6803_e-20.bg	0	0	7120_e-20.bg	2	0.000597372
GO:0009349	0.97242	0.66664	riboflavin synthase complex	C	6803_e-20.bg	1	0.00044964	7120_e-20.bg	1	0.000298686
GO:0009358	0.97242	0.66664	polyphosphate kinase complex	C	6803_e-20.bg	1	0.00044964	7120_e-20.bg	1	0.000298686
GO:0009382	0.97242	0.66664	imidazoleglycerol phosphate synthase complex	C	6803_e-20.bg	1	0.00044964	7120_e-20.bg	1	0.000298686
GO:0009543	0.97242	0.66664	thylakoid lumen (sensu Viridiplantae)	C	6803_e-20.bg	1	0.00044964	7120_e-20.bg	1	0.000298686
GO:0015629	0.97242	0.66664	actin cytoskeleton	C	6803_e-20.bg	0	0	7120_e-20.bg	2	0.000597372
GO:0017101	0.97242	0.66664	aminoacyl-tRNA synthetase multienzyme complex	C	6803_e-20.bg	1	0.00044964	7120_e-20.bg	1	0.000298686
GO:0019008	0.97242	0.66664	molybdopterin synthase complex	C	6803_e-20.bg	1	0.00044964	7120_e-20.bg	1	0.000298686
GO:0043233	0.97242	0.66664	organelle lumen	C	6803_e-20.bg	1	0.00044964	7120_e-20.bg	1	0.000298686
GO:0045255	0.97242	0.66664	hydrogen-translocating F-type ATPase complex	C	6803_e-20.bg	1	0.00044964	7120_e-20.bg	1	0.000298686
GO:0019866	0.97242	0.67339	inner membrane	C	6803_e-20.bg	49	0.0220324	7120_e-20.bg	67	0.0200119
GO:0030076	0.97242	0.71596	light-harvesting complex	C	6803_e-20.bg	25	0.011241	7120_e-20.bg	33	0.00985663
GO:0005945	0.97242	0.72122	6-phosphofructokinase complex	C	6803_e-20.bg	2	0.000899281	7120_e-20.bg	1	0.000298686
GO:0009331	0.97242	0.72122	glycerol-3-phosphate dehydrogenase complex	C	6803_e-20.bg	2	0.000899281	7120_e-20.bg	1	0.000298686
GO:0009528	0.97242	0.72122	plastid inner membrane	C	6803_e-20.bg	1	0.00044964	7120_e-20.bg	2	0.000597372
GO:0009539	0.97242	0.72122	photosystem II reaction center	C	6803_e-20.bg	2	0.000899281	7120_e-20.bg	1	0.000298686
GO:0009706	0.97242	0.72122	chloroplast inner membrane	C	6803_e-20.bg	1	0.00044964	7120_e-20.bg	2	0.000597372
GO:0016469	0.97242	0.72299	proton-transporting two-sector ATPase complex	C	6803_e-20.bg	8	0.00359712	7120_e-20.bg	9	0.00268817
GO:0005739	0.97242	0.74237	mitochondrion	C	6803_e-20.bg	5	0.0022482	7120_e-20.bg	5	0.00149343
GO:0005887	0.97242	0.74237	integral to plasma membrane	C	6803_e-20.bg	5	0.0022482	7120_e-20.bg	5	0.00149343
GO:0009654	0.97242	0.74237	oxygen evolving complex	C	6803_e-20.bg	5	0.0022482	7120_e-20.bg	5	0.00149343
GO:0015934	0.97242	0.74237	large ribosomal subunit	C	6803_e-20.bg	5	0.0022482	7120_e-20.bg	5	0.00149343
GO:0031226	0.97242	0.74237	intrinsic to plasma membrane	C	6803_e-20.bg	5	0.0022482	7120_e-20.bg	5	0.00149343
GO:0019898	0.97242	0.7508	extrinsic to membrane	C	6803_e-20.bg	3	0.00134892	7120_e-20.bg	7	0.0020908
GO:0009522	0.97242	0.75381	photosystem I	C	6803_e-20.bg	10	0.0044964	7120_e-20.bg	12	0.00358423
GO:0005886	0.97242	0.76989	plasma membrane	C	6803_e-20.bg	28	0.0125899	7120_e-20.bg	38	0.0113501
GO:0031090	0.97242	0.79225	organelle membrane	C	6803_e-20.bg	14	0.00629496	7120_e-20.bg	18	0.00537634
GO:0005618	0.97242	0.8063	cell wall	C	6803_e-20.bg	27	0.0121403	7120_e-20.bg	37	0.0110514
GO:0009534	0.97242	0.81297	thylakoid (sensu Viridiplantae)	C	6803_e-20.bg	9	0.00404676	7120_e-20.bg	11	0.00328554
GO:0005658	0.97242	0.8204	alpha DNA polymerase:primase complex	C	6803_e-20.bg	3	0.00134892	7120_e-20.bg	4	0.00119474
GO:0005743	0.97242	0.82453	mitochondrial inner membrane	C	6803_e-20.bg	4	0.00179856	7120_e-20.bg	4	0.00119474
GO:0005746	0.97242	0.82453	mitochondrial electron transport chain	C	6803_e-20.bg	4	0.00179856	7120_e-20.bg	4	0.00119474
GO:0009532	0.97242	0.82453	plastid stroma	C	6803_e-20.bg	4	0.00179856	7120_e-20.bg	4	0.00119474
GO:0009570	0.97242	0.82453	chloroplast stroma	C	6803_e-20.bg	4	0.00179856	7120_e-20.bg	4	0.00119474
GO:0009573	0.97242	0.82453	ribulose bisphosphate carboxylase complex (sensu Magnoliophyta)	C	6803_e-20.bg	4	0.00179856	7120_e-20.bg	4	0.00119474
GO:0048492	0.97242	0.82453	ribulose bisphosphate carboxylase complex	C	6803_e-20.bg	4	0.00179856	7120_e-20.bg	4	0.00119474
GO:0000151	0.97242	0.83681	ubiquitin ligase complex	C	6803_e-20.bg	0	0	7120_e-20.bg	1	0.000298686
GO:0000502	0.97242	0.83681	proteasome complex (sensu Eukaryota)	C	6803_e-20.bg	1	0.00044964	7120_e-20.bg	0	0
GO:0005615	0.97242	0.83681	extracellular space	C	6803_e-20.bg	0	0	7120_e-20.bg	1	0.000298686
GO:0005789	0.97242	0.83681	endoplasmic reticulum membrane	C	6803_e-20.bg	0	0	7120_e-20.bg	1	0.000298686
GO:0005835	0.97242	0.83681	fatty acid synthase complex	C	6803_e-20.bg	0	0	7120_e-20.bg	1	0.000298686
GO:0005839	0.97242	0.83681	proteasome core complex (sensu Eukaryota)	C	6803_e-20.bg	1	0.00044964	7120_e-20.bg	0	0
GO:0005884	0.97242	0.83681	actin filament	C	6803_e-20.bg	0	0	7120_e-20.bg	1	0.000298686
GO:0005971	0.97242	0.83681	ribonucleoside-diphosphate reductase complex	C	6803_e-20.bg	1	0.00044964	7120_e-20.bg	0	0
GO:0008180	0.97242	0.83681	signalosome complex	C	6803_e-20.bg	1	0.00044964	7120_e-20.bg	0	0
GO:0009279	0.97242	0.83681	outer membrane (sensu Gram-negative Bacteria)	C	6803_e-20.bg	0	0	7120_e-20.bg	1	0.000298686
GO:0009339	0.97242	0.83681	glycolate oxidase complex	C	6803_e-20.bg	1	0.00044964	7120_e-20.bg	0	0
GO:0009527	0.97242	0.83681	plastid outer membrane	C	6803_e-20.bg	1	0.00044964	7120_e-20.bg	0	0
GO:0009707	0.97242	0.83681	chloroplast outer membrane	C	6803_e-20.bg	1	0.00044964	7120_e-20.bg	0	0
GO:0030090	0.97242	0.83681	reaction center (sensu Proteobacteria)	C	6803_e-20.bg	1	0.00044964	7120_e-20.bg	0	0
GO:0030176	0.97242	0.83681	integral to endoplasmic reticulum membrane	C	6803_e-20.bg	0	0	7120_e-20.bg	1	0.000298686
GO:0031227	0.97242	0.83681	intrinsic to endoplasmic reticulum membrane	C	6803_e-20.bg	0	0	7120_e-20.bg	1	0.000298686
GO:0031300	0.97242	0.83681	intrinsic to organelle membrane	C	6803_e-20.bg	0	0	7120_e-20.bg	1	0.000298686
GO:0031301	0.97242	0.83681	integral to organelle membrane	C	6803_e-20.bg	0	0	7120_e-20.bg	1	0.000298686
GO:0042175	0.97242	0.83681	nuclear envelope-endoplasmic reticulum network	C	6803_e-20.bg	0	0	7120_e-20.bg	1	0.000298686
GO:0045239	0.97242	0.83681	tricarboxylic acid cycle enzyme complex	C	6803_e-20.bg	1	0.00044964	7120_e-20.bg	0	0
GO:0009503	0.97242	0.87911	light-harvesting complex (sensu Viridiplantae)	C	6803_e-20.bg	8	0.00359712	7120_e-20.bg	10	0.00298686
GO:0009535	0.97242	0.87911	thylakoid membrane (sensu Viridiplantae)	C	6803_e-20.bg	8	0.00359712	7120_e-20.bg	10	0.00298686
GO:0042651	0.97242	0.87911	thylakoid membrane	C	6803_e-20.bg	8	0.00359712	7120_e-20.bg	10	0.00298686
GO:0005694	0.97242	0.91319	chromosome	C	6803_e-20.bg	11	0.00494604	7120_e-20.bg	16	0.00477897
GO:0005663	0.97242	0.92144	DNA replication factor C complex	C	6803_e-20.bg	2	0.000899281	7120_e-20.bg	2	0.000597372
GO:0005786	0.97242	0.92144	signal recognition particle (sensu Eukaryota)	C	6803_e-20.bg	2	0.000899281	7120_e-20.bg	2	0.000597372
GO:0005794	0.97242	0.92144	Golgi apparatus	C	6803_e-20.bg	1	0.00044964	7120_e-20.bg	3	0.000896057
GO:0005960	0.97242	0.92144	glycine cleavage complex	C	6803_e-20.bg	2	0.000899281	7120_e-20.bg	2	0.000597372
GO:0009316	0.97242	0.92144	3-isopropylmalate dehydratase complex	C	6803_e-20.bg	2	0.000899281	7120_e-20.bg	2	0.000597372
GO:0009348	0.97242	0.92144	ornithine carbamoyltransferase complex	C	6803_e-20.bg	2	0.000899281	7120_e-20.bg	2	0.000597372
GO:0009375	0.97242	0.92144	ferredoxin hydrogenase complex	C	6803_e-20.bg	1	0.00044964	7120_e-20.bg	3	0.000896057
GO:0042170	0.97242	0.92144	plastid membrane	C	6803_e-20.bg	2	0.000899281	7120_e-20.bg	2	0.000597372
GO:0048500	0.97242	0.92144	signal recognition particle	C	6803_e-20.bg	2	0.000899281	7120_e-20.bg	2	0.000597372
GO:0009317	0.97242	0.9301	acetyl-CoA carboxylase complex	C	6803_e-20.bg	3	0.00134892	7120_e-20.bg	3	0.000896057
GO:0009320	0.97242	0.9301	phosphoribosylaminoimidazole carboxylase complex	C	6803_e-20.bg	3	0.00134892	7120_e-20.bg	3	0.000896057
GO:0009380	0.97242	0.9301	excinuclease ABC complex	C	6803_e-20.bg	3	0.00134892	7120_e-20.bg	3	0.000896057
GO:0009842	0.97242	0.9335	cyanelle	C	6803_e-20.bg	17	0.00764388	7120_e-20.bg	25	0.00746714
GO:0005657	0.97242	0.94621	replication fork	C	6803_e-20.bg	5	0.0022482	7120_e-20.bg	6	0.00179211
GO:0030894	0.97242	0.94621	replisome	C	6803_e-20.bg	5	0.0022482	7120_e-20.bg	6	0.00179211
GO:0005740	0.97242	0.94989	mitochondrial membrane	C	6803_e-20.bg	4	0.00179856	7120_e-20.bg	5	0.00149343
GO:0009274	0.97242	0.94989	cell wall (sensu Bacteria)	C	6803_e-20.bg	3	0.00134892	7120_e-20.bg	6	0.00179211
GO:0009538	0.97242	0.94989	photosystem I reaction center	C	6803_e-20.bg	4	0.00179856	7120_e-20.bg	5	0.00149343
GO:0045275	0.97242	0.94989	respiratory chain complex III	C	6803_e-20.bg	4	0.00179856	7120_e-20.bg	5	0.00149343
GO:0045285	0.97242	0.94989	ubiquinol-cytochrome-c reductase complex	C	6803_e-20.bg	4	0.00179856	7120_e-20.bg	5	0.00149343
GO:0009843	0.976308	0.96545	thylakoid (sensu Glaucocystophyceae)	C	6803_e-20.bg	17	0.00764388	7120_e-20.bg	24	0.00716846
GO:0016023	0.976308	0.96545	cytoplasmic membrane-bound vesicle	C	6803_e-20.bg	17	0.00764388	7120_e-20.bg	24	0.00716846
GO:0030075	0.976308	0.96545	thylakoid (sensu Cyanobacteria)	C	6803_e-20.bg	17	0.00764388	7120_e-20.bg	24	0.00716846
GO:0030089	0.976308	0.96545	phycobilisome	C	6803_e-20.bg	17	0.00764388	7120_e-20.bg	24	0.00716846
GO:0031410	0.976308	0.96545	cytoplasmic vesicle	C	6803_e-20.bg	17	0.00764388	7120_e-20.bg	24	0.00716846
GO:0042716	0.976308	0.96545	chromatophore	C	6803_e-20.bg	17	0.00764388	7120_e-20.bg	24	0.00716846
